# Supplementary material for: Dataset of N-doped CuO:NiO mixed oxide thin film sensor for glucose oxidation
Source: Data Brief. 2020 Oct 14;33:106408. doi: 10.1016/j.dib.2020.106408 (PMC7585048; doi:10.1016/j.dib.2020.106408)
Supplement: Supplementary file 1 [file mmc1.zip]

Archive with 43 entries (29 files):
- Raw Data_DIB-D-20-01811/Figure 1-3/
- Raw Data_DIB-D-20-01811/Figure 1-3/Figure 1 CuO.xlsx
- Raw Data_DIB-D-20-01811/Figure 1-3/Figure 2 CuO.N2.xlsx
- Raw Data_DIB-D-20-01811/Figure 1-3/Figure 3 CuO.Ni.N2 (after tests).xlsx
- Raw Data_DIB-D-20-01811/Figure 4/
- Raw Data_DIB-D-20-01811/Figure 4/Size Distribution.opj
- Raw Data_DIB-D-20-01811/Figure 5/
- Raw Data_DIB-D-20-01811/Figure 5/Figure 5a/
- Raw Data_DIB-D-20-01811/Figure 5/Figure 5a/Copper 10% Nickel 4layers 1ml Glucose 0.1M NaOH 25mV.s
- Raw Data_DIB-D-20-01811/Figure 5/Figure 5a/Copper 20% Nickel 4layers 1ml Glucose 0.1M NaOH 25mV.s
- Raw Data_DIB-D-20-01811/Figure 5/Figure 5a/Copper 30% Nickel 4layers 1ml Glucose 0.1M NaOH 25mV.s
- Raw Data_DIB-D-20-01811/Figure 5/Figure 5a/Copper 5% Nickel 4layers 1ml Glucose 0.1M NaOH 25mV.s
- Raw Data_DIB-D-20-01811/Figure 5/Figure 5a/Copper Pristine 4layers 1ml Glucose 0.1M NaOH 25mV.s
- Raw Data_DIB-D-20-01811/Figure 5/Figure 5b/
- Raw Data_DIB-D-20-01811/Figure 5/Figure 5b/CV CuO.Ni 70.30 5lyr Plasma 1ml Glucose 0.1M NaOH 25mV.s Repeat1
- Raw Data_DIB-D-20-01811/Figure 5/Figure 5b/CV CuO.Ni 70.30 5lyr Plasma 1ml Glucose 0.1M NaOH 25mV.s Repeat2
- Raw Data_DIB-D-20-01811/Figure 5/Figure 5b/CV CuO.Ni 70.30 5lyr Plasma 1ml Glucose 0.1M NaOH 25mV.s Repeat3
- Raw Data_DIB-D-20-01811/Figure 5/Figure 5b/CV CuO.Ni 70.30 5lyr Plasma 1ml Glucose 0.1M NaOH 25mV.s Repeat4
- Raw Data_DIB-D-20-01811/Figure 5/Figure 5b/CV CuO.Ni 70.30 5lyr Plasma 1ml Glucose 0.1M NaOH 25mV.s Repeat5
- Raw Data_DIB-D-20-01811/Figure 6/
- Raw Data_DIB-D-20-01811/Figure 6/Figure 6a) CuO/
- Raw Data_DIB-D-20-01811/Figure 6/Figure 6a) CuO/CuO 1-1000000Hz 0.01V Fit and Sim.txt
- Raw Data_DIB-D-20-01811/Figure 6/Figure 6a) CuO/CuO 1-1000000Hz 0.01V.txt
- Raw Data_DIB-D-20-01811/Figure 6/Figure 6b) N.CuO/
- Raw Data_DIB-D-20-01811/Figure 6/Figure 6b) N.CuO/N.CuO 1-1000000Hz 0.01V Fit and Sim.txt
- Raw Data_DIB-D-20-01811/Figure 6/Figure 6b) N.CuO/N.CuO 1-1000000Hz 0.01V.txt
- Raw Data_DIB-D-20-01811/Figure 6/Figure 6c) CuO.NiO/
- Raw Data_DIB-D-20-01811/Figure 6/Figure 6c) CuO.NiO/CuO.NiO 1-1000000Hz 0.01V Fit and Sim.txt
- Raw Data_DIB-D-20-01811/Figure 6/Figure 6c) CuO.NiO/CuO.NiO 1-1000000Hz 0.01V.txt
- Raw Data_DIB-D-20-01811/Figure 6/Figure 6d) N.CuO.NiO/
- Raw Data_DIB-D-20-01811/Figure 6/Figure 6d) N.CuO.NiO/N.CuO.NiO 1-1000000Hz 0.01V Fit and Sim.txt
- Raw Data_DIB-D-20-01811/Figure 6/Figure 6d) N.CuO.NiO/N.CuO.NiO 1-1000000Hz 0.01V.txt
- Raw Data_DIB-D-20-01811/Figure 7-9/
- Raw Data_DIB-D-20-01811/Figure 7-9/Figure 7 CuO/
- Raw Data_DIB-D-20-01811/Figure 7-9/Figure 7 CuO/Chrono CuO Pristine 5lyr.txt
- Raw Data_DIB-D-20-01811/Figure 7-9/Figure 7 CuO/Selectivity CuO Pristine 5lyr.txt
- Raw Data_DIB-D-20-01811/Figure 7-9/Figure 8 N.CuO/
- Raw Data_DIB-D-20-01811/Figure 7-9/Figure 8 N.CuO/Chrono CuO Pristine 5lyr Plasma.txt
- Raw Data_DIB-D-20-01811/Figure 7-9/Figure 8 N.CuO/Selectivity CuO Pristine 5lyr Plasma.txt
- Raw Data_DIB-D-20-01811/Figure 7-9/Figure 9 CuO.NiO/
- Raw Data_DIB-D-20-01811/Figure 7-9/Figure 9 CuO.NiO/Chrono CuO.Ni 70.30 5lyr .txt
- Raw Data_DIB-D-20-01811/Figure 7-9/Figure 9 CuO.NiO/Selectivity CuO.Ni 70.30 5lyr .txt
- Raw Data_DIB-D-20-01811/Raw data summary_DIB-D-20-01811.xlsx
