# Supplementary material for: Dataset of N-doped CuO:NiO mixed oxide thin film sensor for glucose oxidation
Source: Data Brief. 2020 Oct 14;33:106408. doi: 10.1016/j.dib.2020.106408 (PMC7585048; doi:10.1016/j.dib.2020.106408)
Supplement: Supplementary file 1 [file mmc1.zip › Raw Data_DIB-D-20-01811/Figure 1-3/Figure 1 CuO.xlsx]

## Sheet: O1s Scan
							Acquisition Parameters :					Experiment Descriptions :
							Parameter					Experiment\XR5 Gun - 500um[15kV150W]\jiangliwen 3
							Total acq. time	1 mins 30.2 secs
							No. Scans	5
							Source Type	Al K Alpha
Axis	Energy	Elements=	361				Spot Size	500 祄
							Lens Mode	LargeAreaXL
C:\DOCUME~1\ADMINI~1\LOCALS~1\Temp\VGD236.tmp							Analyser Mode	CAE : Pass Energy 20.0 eV
							Energy Step Size	0.050 eV
							No. of Energy Steps	361
Binding Energy (E)
eV		Counts / s
542.6		4601.16
542.55		4463.36
542.5		4446.31
542.45		4296.51
542.4		4557.98
542.35		4512.95
542.3		4379.16
542.25		4577.51
542.2		4583.78
542.15		4765.7
542.1		4654.94
542.05		4577.63
542		4500.36
541.95		4564.67
541.9		4614.26
541.85		4552.03
541.8		4399.03
541.75		4385.27
541.7		4443.56
541.65		4517.23
541.6		4446.46
541.55		4349.5
541.5		4408.58
541.45		4311.97
541.4		4443.63
541.35		4568.86
541.3		4367.78
541.25		4314.45
541.2		4400.37
541.15		4446.36
541.1		4315
541.05		4446.12
541		4499.59
540.95		4380.68
540.9		4389.3
540.85		4607.66
540.8		4766.12
540.75		4583.05
540.7		4411.15
540.65		4392.99
540.6		4502.67
540.55		4536.68
540.5		4291.27
540.45		4437.67
540.4		4313.15
540.35		4357.21
540.3		4254.91
540.25		4307.25
540.2		4226.76
540.15		4217.88
540.1		4420.65
540.05		4465.55
540		4208.38
539.95		4396.59
539.9		4387.38
539.85		4364.24
539.8		4537.52
539.75		4240.63
539.7		4352.8
539.65		4207.62
539.6		4205.29
539.55		4321.56
539.5		4322.68
539.45		4573.17
539.4		4413.09
539.35		4216.19
539.3		4284.38
539.25		4091.22
539.2		4124.53
539.15		4262.26
539.1		4360.47
539.05		4193.09
539		4166.71
538.95		4133.29
538.9		4032.11
538.85		4285.71
538.8		4203.9
538.75		4208.6
538.7		4090.03
538.65		4222.37
538.6		4310.97
538.55		4187.78
538.5		4320.14
538.45		4127.23
538.4		4148.14
538.35		4093.54
538.3		4062.76
538.25		4001.44
538.2		4373.71
538.15		4185.23
538.1		4088.71
538.05		4208.33
538		4202.91
537.95		4275.95
537.9		4321.76
537.85		4183.16
537.8		4107.08
537.75		4146.52
537.7		4032.12
537.65		4258.93
537.6		4398.71
537.55		4349.46
537.5		4283.74
537.45		4160.51
537.4		4299.09
537.35		4432.32
537.3		4527.03
537.25		4488.04
537.2		4443.54
537.15		4489.85
537.1		4716.91
537.05		4722.12
537		4386.19
536.95		4415.73
536.9		4662.61
536.85		4628.77
536.8		4680.81
536.75		4817.85
536.7		4816.23
536.65		4889.62
536.6		4867.62
536.55		4963.58
536.5		5102.09
536.45		4933.34
536.4		5150.22
536.35		5100.25
536.3		5411.15
536.25		5300.91
536.2		5392.15
536.15		5468.88
536.1		5626.77
536.05		5360.08
536		5484.62
535.95		5685.73
535.9		5461.49
535.85		5792.51
535.8		5759.21
535.75		5665.56
535.7		5794.83
535.65		5600.38
535.6		5653.15
535.55		5682.71
535.5		5746.7
535.45		5681.24
535.4		5767.67
535.35		5785.43
535.3		5742.9
535.25		5724.67
535.2		5612.51
535.15		5587.6
535.1		5549.15
535.05		5431.27
535		5455.76
534.95		5117.31
534.9		5355.65
534.85		5279.95
534.8		5343.67
534.75		5334.71
534.7		5158.76
534.65		5316.28
534.6		5145.73
534.55		5118.41
534.5		5166.29
534.45		5390.47
534.4		5201.86
534.35		5223.9
534.3		5286.22
534.25		5342.85
534.2		5153.98
534.15		5293.82
534.1		5119.21
534.05		5059.5
534		5281.06
533.95		5208.56
533.9		5373.77
533.85		5309.19
533.8		5160.66
533.75		5438.09
533.7		5507.24
533.65		5435.7
533.6		5382.12
533.55		5458.62
533.5		5347.12
533.45		5619.59
533.4		5693.44
533.35		5546.25
533.3		5819.11
533.25		5953.86
533.2		5998.15
533.15		5985.41
533.1		6070
533.05		6211.37
533		6212.88
532.95		6544.4
532.9		6434.63
532.85		6557.27
532.8		6781.44
532.75		6891.15
532.7		7221.41
532.65		7461.52
532.6		7442.7
532.55		7437.97
532.5		7857.71
532.45		8501.94
532.4		8494.91
532.35		8740.03
532.3		9174.6
532.25		9343.69
532.2		9869.44
532.15		10255.1
532.1		10431.1
532.05		10992.2
532		10966.3
531.95		11584
531.9		12184.7
531.85		12275.6
531.8		13012.3
531.75		13579.5
531.7		13874.1
531.65		14427.1
531.6		14912.1
531.55		15705.8
531.5		15793.5
531.45		16219.9
531.4		16830.5
531.35		17334.4
531.3		17516.4
531.25		17624.7
531.2		18061.3
531.15		17564.4
531.1		17625
531.05		17907.3
531		17786.9
530.95		17400.2
530.9		17034.2
530.85		16320.8
530.8		16354.6
530.75		15825.8
530.7		14799.1
530.65		14256.9
530.6		14211.4
530.55		13218
530.5		12509.7
530.45		11842.3
530.4		11361.2
530.35		10257.6
530.3		9485.97
530.25		9014.42
530.2		8702.55
530.15		8104.86
530.1		7583.87
530.05		7390.83
530		7194.3
529.95		6964.31
529.9		6590.44
529.85		6379.39
529.8		6209.76
529.75		6234.08
529.7		6180.16
529.65		6132.23
529.6		6269.85
529.55		6255.44
529.5		6429.3
529.45		6218.02
529.4		6224.88
529.35		6331.67
529.3		6470.09
529.25		6562.1
529.2		6299.35
529.15		5817.21
529.1		5888.97
529.05		5699.17
529		5455.36
528.95		5190.31
528.9		5097.51
528.85		4958.2
528.8		4756.44
528.75		4503.5
528.7		4271.26
528.65		4189.21
528.6		3969.49
528.55		3876.81
528.5		3786.92
528.45		3711.49
528.4		3601.03
528.35		3722.24
528.3		3609.87
528.25		3407.26
528.2		3589.11
528.15		3324.86
528.1		3368.3
528.05		3438.51
528		3436.01
527.95		3534.31
527.9		3429.27
527.85		3409.86
527.8		3459.69
527.75		3371.16
527.7		3322.18
527.65		3385.06
527.6		3246.7
527.55		3231.95
527.5		3501.43
527.45		3412.73
527.4		3253.16
527.35		3195.68
527.3		3157.12
527.25		3181.27
527.2		3277.09
527.15		3159.45
527.1		3234.8
527.05		3211.5
527		3378.71
526.95		3427.17
526.9		3234.45
526.85		3260.94
526.8		3452.8
526.75		3236
526.7		3206.84
526.65		3562.83
526.6		3440.95
526.55		3366.38
526.5		3330.26
526.45		3204.37
526.4		3138.96
526.35		3287.37
526.3		3406.84
526.25		3489.54
526.2		3458.52
526.15		3312.09
526.1		3270.28
526.05		3305.99
526		3169.9
525.95		3127.85
525.9		3374.98
525.85		3398.18
525.8		3414.84
525.75		3433.45
525.7		3291.18
525.65		3328.72
525.6		3236.63
525.55		3235.23
525.5		3476.33
525.45		3458.69
525.4		3214.32
525.35		3427.15
525.3		3417.57
525.25		3488.52
525.2		3369.84
525.15		3251.84
525.1		3557.98
525.05		3476.45
525		3290.27
524.95		3297
524.9		3161.04
524.85		3447.35
524.8		3485.09
524.75		3382.83
524.7		3543.1
524.65		3668.46
524.6		3513.21

## Sheet: Cu2p Scan
							Acquisition Parameters :					Experiment Descriptions :
							Parameter					Experiment\XR5 Gun - 500um[15kV150W]\jiangliwen 3
							Total acq. time	4 mins 30.5 secs
							No. Scans	12
							Source Type	Al K Alpha
Axis	Energy	Elements=	451				Spot Size	500 祄
							Lens Mode	LargeAreaXL
C:\DOCUME~1\ADMINI~1\LOCALS~1\Temp\VGD235.tmp							Analyser Mode	CAE : Pass Energy 20.0 eV
							Energy Step Size	0.100 eV
							No. of Energy Steps	451
Binding Energy (E)
eV		Counts / s
969.6		14814.1
969.5		14802.5
969.4		14644.8
969.3		14935.4
969.2		14665.3
969.1		14695.4
969		14662.8
968.9		14356.2
968.8		14430.8
968.7		14372.4
968.6		14203
968.5		14556.9
968.4		14344.4
968.3		14284.7
968.2		14290
968.1		14182.1
968		13931.7
967.9		14038.3
967.8		13860.4
967.7		13913.7
967.6		13950.2
967.5		14057.2
967.4		13956.5
967.3		13984.7
967.2		14071.9
967.1		13679.5
967		13822.4
966.9		13673.7
966.8		13847.8
966.7		13742.9
966.6		13781.6
966.5		13803.2
966.4		13544.6
966.3		13534
966.2		13677.8
966.1		13790.3
966		13575.3
965.9		13736.5
965.8		13631.8
965.7		13471.5
965.6		13514.8
965.5		13429
965.4		13600.2
965.3		13461.3
965.2		13462.4
965.1		13412.7
965		13321.4
964.9		13357.5
964.8		13457.6
964.7		13386.8
964.6		13365.3
964.5		13561
964.4		13803
964.3		13631.5
964.2		13616.6
964.1		13721.6
964		13593.8
963.9		13932.6
963.8		13937.5
963.7		13767.6
963.6		13719.1
963.5		13614.7
963.4		14032.8
963.3		13989
963.2		14152.7
963.1		14023.4
963		13830.4
962.9		14226.9
962.8		14025
962.7		14268.6
962.6		14252
962.5		14466.1
962.4		14492
962.3		14219
962.2		14454.4
962.1		14717.7
962		14647.4
961.9		14485.2
961.8		14565.4
961.7		14584
961.6		14584.8
961.5		14405.4
961.4		14518.3
961.3		14278.9
961.2		14257.5
961.1		14179.5
961		14011.9
960.9		13787.8
960.8		13989.7
960.7		13769
960.6		13824
960.5		13913.3
960.4		13858.6
960.3		13995.4
960.2		13747.4
960.1		13566.4
960		13521.9
959.9		13628.3
959.8		13600.9
959.7		13481.3
959.6		13342.5
959.5		13719.7
959.4		13332
959.3		13445
959.2		13318.9
959.1		13311.4
959		13421.5
958.9		13283.6
958.8		13106.4
958.7		13087.9
958.6		13115.5
958.5		13063.2
958.4		13257.8
958.3		13170.3
958.2		13156.1
958.1		13233.8
958		12879.3
957.9		13232.2
957.8		12962
957.7		12930
957.6		13313.9
957.5		13353.4
957.4		13149.5
957.3		13114.2
957.2		13199.1
957.1		13066.9
957		13203.4
956.9		13115.2
956.8		13183.4
956.7		13318.3
956.6		13154.7
956.5		13221.1
956.4		12964.8
956.3		13123.6
956.2		13110.5
956.1		13216.8
956		13451.4
955.9		13355.2
955.8		13350.2
955.7		13307.7
955.6		13498.6
955.5		13309.6
955.4		13433.9
955.3		13393.3
955.2		13538.3
955.1		13541.8
955		13705.3
954.9		13689.6
954.8		13570.5
954.7		13800.9
954.6		14026.4
954.5		14153.7
954.4		14166.5
954.3		14136.6
954.2		14010.2
954.1		14147.5
954		14113.2
953.9		14230.4
953.8		14383.9
953.7		14304.8
953.6		14326.3
953.5		14338
953.4		14314.3
953.3		14400.4
953.2		14411.6
953.1		14454.8
953		14209
952.9		14332
952.8		14203.1
952.7		14150.9
952.6		14102
952.5		14405.6
952.4		14285.7
952.3		14077.4
952.2		13972
952.1		13990.4
952		14134.9
951.9		13597.6
951.8		13553.9
951.7		13511.6
951.6		13545.7
951.5		13040.7
951.4		12993.4
951.3		12931.7
951.2		12959.2
951.1		12808.6
951		12548.3
950.9		12571.7
950.8		12519.8
950.7		12646.4
950.6		12535.5
950.5		12368.7
950.4		12278.7
950.3		12256
950.2		12293.8
950.1		12459.4
950		12192.3
949.9		12078.5
949.8		12291.7
949.7		12242.7
949.6		12161
949.5		12173.6
949.4		12253.3
949.3		12214.9
949.2		11950.3
949.1		11881.1
949		11791.4
948.9		12082.7
948.8		12005.3
948.7		12062.7
948.6		12055
948.5		11955.4
948.4		11855.6
948.3		12069.3
948.2		11931.2
948.1		11966.5
948		12095.4
947.9		12084.2
947.8		11986.4
947.7		11742.3
947.6		11825.3
947.5		12074.9
947.4		11972.3
947.3		12031.5
947.2		12001.8
947.1		11928.4
947		11732
946.9		11925.3
946.8		12076.1
946.7		11839.4
946.6		11814.8
946.5		11943.1
946.4		11701.9
946.3		11798.5
946.2		11782.1
946.1		11861.8
946		11836.7
945.9		11999.6
945.8		11829.8
945.7		12046.3
945.6		11955.9
945.5		11872
945.4		11940.6
945.3		11977.2
945.2		12105.4
945.1		11906.3
945		11954.8
944.9		12136.7
944.8		12179.9
944.7		12246.9
944.6		12207.8
944.5		12262.7
944.4		12494.2
944.3		12472.3
944.2		12724.1
944.1		12905.6
944		12699.8
943.9		12963.7
943.8		13020.5
943.7		12925.3
943.6		13382.8
943.5		13120.7
943.4		13284.3
943.3		13303.2
943.2		13525.6
943.1		13166.7
943		13145.5
942.9		13026.6
942.8		13006
942.7		12765
942.6		12678.1
942.5		12774
942.4		13016.6
942.3		12943.6
942.2		12969.3
942.1		12833.2
942		12852.6
941.9		12997.6
941.8		13075.1
941.7		12909
941.6		12992.2
941.5		12974.4
941.4		12983.5
941.3		12975.5
941.2		13001.3
941.1		13060.7
941		13208.6
940.9		13160
940.8		13105.3
940.7		13106.7
940.6		12839.6
940.5		12814.7
940.4		12919.5
940.3		12819.5
940.2		12917.2
940.1		12712.5
940		12802.2
939.9		12921.2
939.8		12730
939.7		12397.3
939.6		12498.6
939.5		12406.4
939.4		12294.7
939.3		12146.9
939.2		12103.8
939.1		11978.9
939		12034
938.9		12218.4
938.8		11841
938.7		12051.6
938.6		11665.4
938.5		11714.1
938.4		11850.4
938.3		11931.1
938.2		11740.2
938.1		11646.6
938		11603.7
937.9		11670.1
937.8		11650
937.7		11930.5
937.6		11557.1
937.5		11736.3
937.4		11725.9
937.3		11789.6
937.2		11678.6
937.1		11802.4
937		11622.8
936.9		11929.9
936.8		12032.5
936.7		11964.9
936.6		11877.9
936.5		11664.7
936.4		12120
936.3		12114.6
936.2		12038
936.1		12222.8
936		12155
935.9		12362.7
935.8		12479.7
935.7		12496.2
935.6		12692.2
935.5		12831.3
935.4		12961
935.3		12879.9
935.2		13122.3
935.1		13256.2
935		13514.1
934.9		13594.9
934.8		13963.6
934.7		14252.6
934.6		14357.6
934.5		14779.1
934.4		14698.9
934.3		14702.3
934.2		14806.6
934.1		14828.7
934		14891.8
933.9		14978.1
933.8		15295.5
933.7		15199.2
933.6		14981.6
933.5		15271.6
933.4		15205.3
933.3		15139.4
933.2		15186.6
933.1		15339.6
933		15121.7
932.9		15280.1
932.8		15115.3
932.7		15128.5
932.6		15130.4
932.5		14781.2
932.4		14713.7
932.3		14370.9
932.2		14224.6
932.1		13840.3
932		13561.1
931.9		13382.4
931.8		13194.5
931.7		12875.4
931.6		12564.5
931.5		12292.4
931.4		12105.4
931.3		11821.8
931.2		11715
931.1		11526.4
931		11333.1
930.9		11259
930.8		11184.9
930.7		11407.4
930.6		11201
930.5		11229.9
930.4		11166.7
930.3		11122.3
930.2		11007.9
930.1		11005.7
930		10921.2
929.9		10992.4
929.8		11034.5
929.7		10875.7
929.6		10933.8
929.5		10805.2
929.4		10822.9
929.3		11011.2
929.2		10947.7
929.1		11048
929		10956.3
928.9		10915
928.8		10669.4
928.7		10859.7
928.6		10781.4
928.5		10896.7
928.4		10923.7
928.3		10791.2
928.2		11017.9
928.1		10942.1
928		10829.3
927.9		10820.9
927.8		10776.1
927.7		10997.1
927.6		10834.7
927.5		10766.5
927.4		10876.4
927.3		10960.3
927.2		10835.1
927.1		10820.8
927		10748.6
926.9		10869.3
926.8		10874.7
926.7		10865.9
926.6		10766.7
926.5		10686
926.4		10777.8
926.3		10807.7
926.2		10771.3
926.1		10889
926		10883
925.9		10884
925.8		10782.3
925.7		10691.9
925.6		10781.4
925.5		10650.1
925.4		10850.4
925.3		10705.6
925.2		10753.6
925.1		10744.4
925		10854.4
924.9		10876.6
924.8		10986.6
924.7		10661.8
924.6		10759.3

## Sheet: Ni2p Scan
							Acquisition Parameters :					Experiment Descriptions :
							Parameter					Experiment\XR5 Gun - 500um[15kV150W]\jiangliwen 3
							Total acq. time	4 mins 10.4 secs
							No. Scans	10
							Source Type	Al K Alpha
Axis	Energy	Elements=	501				Spot Size	500 祄
							Lens Mode	LargeAreaXL
C:\DOCUME~1\ADMINI~1\LOCALS~1\Temp\VGD234.tmp							Analyser Mode	CAE : Pass Energy 20.0 eV
							Energy Step Size	0.100 eV
							No. of Energy Steps	501
Binding Energy (E)
eV		Counts / s
892.6		10678.5
892.5		10841.9
892.4		10827.8
892.3		10729.4
892.2		10746.1
892.1		10802
892		10963.6
891.9		10601.5
891.8		10686.1
891.7		10701.1
891.6		10779.8
891.5		10759.9
891.4		10809.5
891.3		10938.3
891.2		10697.9
891.1		10584.8
891		10867.7
890.9		10515.9
890.8		10711.6
890.7		10602.6
890.6		10511
890.5		10766.6
890.4		10887
890.3		10685.9
890.2		10547.6
890.1		10557.6
890		10674.8
889.9		10710.4
889.8		10776
889.7		10766.8
889.6		10643.3
889.5		10595.4
889.4		10640.8
889.3		10628.5
889.2		10539
889.1		10607.1
889		10946.5
888.9		10900.4
888.8		10922.9
888.7		10783.8
888.6		10552.9
888.5		10696.7
888.4		10587
888.3		10700.6
888.2		10829.4
888.1		10609.4
888		10730.4
887.9		10527.9
887.8		10709.5
887.7		10469.7
887.6		10653.6
887.5		10895.1
887.4		10703.6
887.3		10740.5
887.2		10645.9
887.1		10789.6
887		10660
886.9		10766.2
886.8		10651.5
886.7		10633.8
886.6		10729.6
886.5		10707.9
886.4		10759.5
886.3		10829.3
886.2		10910.9
886.1		10689.9
886		10815.4
885.9		10523.5
885.8		10612.2
885.7		10804.8
885.6		10867.9
885.5		10789.9
885.4		10791.4
885.3		10566.8
885.2		10524.9
885.1		10732.1
885		10759
884.9		10958.5
884.8		10958.4
884.7		10682.7
884.6		10579.1
884.5		10784.9
884.4		10684.4
884.3		10846.7
884.2		10767.2
884.1		10818.8
884		10634.6
883.9		10951.3
883.8		10761
883.7		10729.1
883.6		10524.3
883.5		10643.2
883.4		10695.1
883.3		10781.5
883.2		10863.6
883.1		11040.2
883		10796.2
882.9		10699.5
882.8		10632.3
882.7		10721.1
882.6		10825.8
882.5		10535.1
882.4		10831.1
882.3		10921.3
882.2		10738.1
882.1		10869.6
882		10835.7
881.9		10839.3
881.8		10725
881.7		10874.3
881.6		10765.5
881.5		10563.1
881.4		10510.8
881.3		10746.6
881.2		10646.8
881.1		10940.2
881		10775.4
880.9		10653.8
880.8		10615
880.7		10793.5
880.6		10529.9
880.5		10635.8
880.4		10752.1
880.3		10908.4
880.2		10712.8
880.1		10651.5
880		10586.1
879.9		10661.9
879.8		10812.2
879.7		10719.7
879.6		10831.9
879.5		10703.1
879.4		10733.3
879.3		10887.8
879.2		10908.7
879.1		10757.7
879		10827.8
878.9		10878.7
878.8		10825.6
878.7		10843.7
878.6		10757
878.5		10765.9
878.4		10821.9
878.3		10745.8
878.2		10828
878.1		10720.7
878		10692.6
877.9		10848.3
877.8		10762.7
877.7		10816.2
877.6		10928.5
877.5		10783.4
877.4		10861.2
877.3		10757
877.2		10643.6
877.1		10499.5
877		10632.6
876.9		10690.9
876.8		10796.6
876.7		10708.7
876.6		10835.7
876.5		10771.7
876.4		10669.4
876.3		10723.3
876.2		10741.5
876.1		10866.8
876		10819.5
875.9		10733.5
875.8		10626.3
875.7		10707.6
875.6		10729.1
875.5		10915.6
875.4		11017.4
875.3		10813.8
875.2		10658.7
875.1		10836.7
875		10792.6
874.9		10821.6
874.8		10648.3
874.7		10756.1
874.6		10677.1
874.5		10972.8
874.4		10790.7
874.3		10854.5
874.2		10798.8
874.1		10669.4
874		10747.1
873.9		10655.6
873.8		10647.2
873.7		10667.5
873.6		10759.2
873.5		10739.5
873.4		10731.5
873.3		10646
873.2		10493.2
873.1		10601.2
873		10819.9
872.9		10913.7
872.8		10567.6
872.7		10649.1
872.6		10832.4
872.5		10618.9
872.4		10707.6
872.3		10892.7
872.2		10601.9
872.1		10623.1
872		10634.6
871.9		10677.5
871.8		10510.5
871.7		10767.9
871.6		10784.9
871.5		10721.9
871.4		10820.1
871.3		10482.5
871.2		10622.6
871.1		10715.4
871		10634.5
870.9		10694.8
870.8		10583.1
870.7		10601
870.6		10466
870.5		10636.9
870.4		10453.7
870.3		10605.5
870.2		10699
870.1		10755.5
870		10675
869.9		10614.5
869.8		10753.3
869.7		10815.9
869.6		10988
869.5		10775.2
869.4		10923.3
869.3		10780.5
869.2		10664.4
869.1		10642.5
869		10688.9
868.9		10794.4
868.8		10850.8
868.7		10898.3
868.6		10866.7
868.5		10813
868.4		10628.2
868.3		10634.6
868.2		11068.1
868.1		10629.6
868		10854.2
867.9		10848.7
867.8		10663.1
867.7		10428.1
867.6		10928.7
867.5		10682.1
867.4		10945.8
867.3		10858.1
867.2		10487.3
867.1		10717.9
867		10732.2
866.9		10743.9
866.8		10809.4
866.7		10785.2
866.6		10883.1
866.5		10794.8
866.4		10801.6
866.3		10548.6
866.2		10629.1
866.1		10590.3
866		10622.8
865.9		10642.6
865.8		10704
865.7		10652.6
865.6		10596.9
865.5		10685.9
865.4		10720.8
865.3		10509.3
865.2		10605.3
865.1		10558
865		10733.3
864.9		10748.1
864.8		10729.1
864.7		10753.3
864.6		10597.4
864.5		10572.3
864.4		10630.7
864.3		10760.2
864.2		10813.8
864.1		10773.9
864		10689
863.9		10729.2
863.8		10696.6
863.7		10867.1
863.6		10648.6
863.5		10697.8
863.4		10868.2
863.3		10700.4
863.2		10770.2
863.1		10698.8
863		10802.4
862.9		10817.9
862.8		10839.7
862.7		10866.4
862.6		10738.2
862.5		10729.2
862.4		10699.9
862.3		10831.4
862.2		10821.1
862.1		10737.7
862		10677.2
861.9		10733.8
861.8		10764.8
861.7		10830.3
861.6		10731.4
861.5		10516.4
861.4		10532
861.3		10742.3
861.2		10656.4
861.1		10586.9
861		10824.4
860.9		10686.2
860.8		10876
860.7		10705.7
860.6		10699.1
860.5		10746.5
860.4		10716
860.3		10606.2
860.2		10659.3
860.1		10749.2
860		10706.1
859.9		10677.2
859.8		10730.1
859.7		10737
859.6		10639
859.5		10623.4
859.4		10574.5
859.3		10721.3
859.2		10809.9
859.1		10575.3
859		10764.1
858.9		10609.3
858.8		10847.6
858.7		10887.4
858.6		10763.8
858.5		10689.7
858.4		10876.3
858.3		10807.5
858.2		10822.2
858.1		10723.5
858		10634.1
857.9		10635.4
857.8		10660.8
857.7		10694
857.6		10751.6
857.5		10920.6
857.4		10737.1
857.3		10501.6
857.2		10731.4
857.1		10748.2
857		10700.9
856.9		10635.7
856.8		10606.4
856.7		10723.3
856.6		10746.6
856.5		10755.4
856.4		10714.4
856.3		10625.5
856.2		10685.3
856.1		10546
856		10733.4
855.9		10641.4
855.8		10873.5
855.7		10776.3
855.6		10687.9
855.5		10480.3
855.4		10833.6
855.3		10469.2
855.2		10755
855.1		10840
855		11100.2
854.9		10761.9
854.8		10878.5
854.7		10742.4
854.6		10771.2
854.5		10933.5
854.4		10477.3
854.3		10544.3
854.2		10450.4
854.1		10614.3
854		10655.7
853.9		10545.9
853.8		10694
853.7		10810.6
853.6		10662.5
853.5		10754.8
853.4		10854
853.3		10716.3
853.2		10669.9
853.1		10697.5
853		10553.9
852.9		10709.9
852.8		10637.9
852.7		10857.7
852.6		10738.7
852.5		10745.4
852.4		10612.5
852.3		10557.6
852.2		10794.6
852.1		10681.8
852		10623.4
851.9		10770.8
851.8		10512.7
851.7		10553.7
851.6		10510.6
851.5		10605.3
851.4		10521.6
851.3		10477.1
851.2		10641
851.1		10669.9
851		10767.9
850.9		10693.7
850.8		10755.6
850.7		10563.2
850.6		10831.6
850.5		10687.8
850.4		10635.5
850.3		10649.2
850.2		10671.8
850.1		10558.6
850		10712.9
849.9		10624.7
849.8		10721.8
849.7		10678.7
849.6		10601.8
849.5		10489.9
849.4		10726.7
849.3		10834.7
849.2		10854.8
849.1		10856.9
849		10850.8
848.9		10623.3
848.8		10636.6
848.7		10581.1
848.6		10731.1
848.5		10697.1
848.4		10638
848.3		10746.5
848.2		10753.2
848.1		10841.3
848		10775.7
847.9		10964.1
847.8		10723.1
847.7		10420.3
847.6		10669.6
847.5		10747
847.4		10662.6
847.3		10737.4
847.2		10641.9
847.1		10717.4
847		10693.5
846.9		10780.9
846.8		10744.7
846.7		10647.7
846.6		10621.3
846.5		10648.1
846.4		10776.3
846.3		10784
846.2		10672.1
846.1		10841
846		10731.8
845.9		10612.2
845.8		10708.9
845.7		10789
845.6		10621
845.5		10641
845.4		10713.4
845.3		10824.4
845.2		10689.4
845.1		10743.2
845		10530.3
844.9		10423.4
844.8		10662.1
844.7		10559.5
844.6		10661.4
844.5		10539.8
844.4		10656.7
844.3		10752.2
844.2		10730.1
844.1		10673.6
844		10621.4
843.9		10688.4
843.8		10778
843.7		10702.2
843.6		10539.3
843.5		10691.9
843.4		10720.6
843.3		10624.7
843.2		10508.9
843.1		10725.1
843		10602.1
842.9		10673.2
842.8		10648.5
842.7		10500.1
842.6		10720.1

## Sheet: N1s Scan
							Acquisition Parameters :					Experiment Descriptions :
							Parameter					Experiment\XR5 Gun - 500um[15kV150W]\jiangliwen 3
							Total acq. time	3 mins 0.4 secs
							No. Scans	10
							Source Type	Al K Alpha
Axis	Energy	Elements=	361				Spot Size	500 祄
							Lens Mode	LargeAreaXL
C:\DOCUME~1\ADMINI~1\LOCALS~1\Temp\VGD233.tmp							Analyser Mode	CAE : Pass Energy 20.0 eV
							Energy Step Size	0.050 eV
							No. of Energy Steps	361
Binding Energy (E)
eV		Counts / s
412.6		1847.82
412.55		1848.99
412.5		1946.87
412.45		1857.57
412.4		1816.73
412.35		1821.81
412.3		1868.5
412.25		1812.36
412.2		1886.69
412.15		1734.46
412.1		1831.52
412.05		1888.1
412		1824.94
411.95		1810.83
411.9		1853.13
411.85		1906.9
411.8		1920.2
411.75		1833.12
411.7		1816.45
411.65		1964.34
411.6		1842.06
411.55		1826.03
411.5		1919.06
411.45		1858.67
411.4		1891.38
411.35		1878.74
411.3		1814.86
411.25		1787.21
411.2		1847.97
411.15		1854.66
411.1		1867.93
411.05		1913.96
411		1822
410.95		1814.92
410.9		1789.04
410.85		1856.62
410.8		1819.66
410.75		1814.36
410.7		1824.72
410.65		1880.76
410.6		1887.27
410.55		1777.72
410.5		1754.91
410.45		1825.33
410.4		1848.68
410.35		1895.33
410.3		1928.11
410.25		1982.07
410.2		1854.87
410.15		1867.37
410.1		1948.55
410.05		1895.34
410		1861.11
409.95		1813.39
409.9		1867.51
409.85		1872.35
409.8		1851.53
409.75		1907.64
409.7		1937.94
409.65		1889.3
409.6		1947.34
409.55		1855.91
409.5		1798.21
409.45		1915.66
409.4		1874.68
409.35		1909.52
409.3		1920.83
409.25		1955.34
409.2		1822.27
409.15		1835.19
409.1		1865.1
409.05		1714.72
409		1791.5
408.95		1899.4
408.9		1954.66
408.85		1859.47
408.8		1909
408.75		1814.29
408.7		1822.47
408.65		1836.86
408.6		1843.33
408.55		1866.33
408.5		1880.4
408.45		1884.65
408.4		1858.65
408.35		1875.37
408.3		1906.95
408.25		1895.09
408.2		1859.5
408.15		1833.34
408.1		1863.85
408.05		1901.76
408		1886.63
407.95		1884.66
407.9		1887.14
407.85		1806.32
407.8		1917.82
407.75		1912.99
407.7		1857.17
407.65		1941.84
407.6		1909
407.55		1877.83
407.5		1852.4
407.45		1916.13
407.4		1896.37
407.35		1927.17
407.3		1935.53
407.25		1938.77
407.2		1927.85
407.15		1890.18
407.1		1876.57
407.05		1969.76
407		1778.94
406.95		1901.02
406.9		2030.03
406.85		1925.61
406.8		1956.5
406.75		1921.41
406.7		1902.15
406.65		1907.08
406.6		1974.32
406.55		1965.26
406.5		1936.61
406.45		1947.45
406.4		1943.32
406.35		1934.59
406.3		1882.4
406.25		1852.23
406.2		1849.7
406.15		1820.34
406.1		1806.75
406.05		1944.35
406		1887.69
405.95		1847.03
405.9		1761.05
405.85		1893.28
405.8		1917.17
405.75		1784.52
405.7		1947.45
405.65		1850.18
405.6		1910.96
405.55		1894.09
405.5		1890.03
405.45		1851.28
405.4		1778.45
405.35		1802.4
405.3		1895.55
405.25		1839.03
405.2		1788.79
405.15		1859.87
405.1		1872.54
405.05		1926.36
405		1889.1
404.95		1866.37
404.9		1929.26
404.85		1913.41
404.8		1937.01
404.75		1869.5
404.7		1842.46
404.65		1820.26
404.6		1851.64
404.55		1883.26
404.5		1922.46
404.45		1836.93
404.4		1939.44
404.35		1874.7
404.3		1823.68
404.25		1920.77
404.2		1892.06
404.15		1868.92
404.1		1995.21
404.05		1862.1
404		1867.07
403.95		1816.32
403.9		1909.96
403.85		1811.22
403.8		1824.98
403.75		1923.39
403.7		1932.07
403.65		1881.32
403.6		1884.28
403.55		1911.82
403.5		1869.74
403.45		1802.2
403.4		1826.45
403.35		1859.35
403.3		1902.66
403.25		1925.05
403.2		1933.62
403.15		1860.3
403.1		1935.33
403.05		1799.81
403		1881.38
402.95		1925.94
402.9		1838.91
402.85		1814.57
402.8		1943.1
402.75		1864.1
402.7		1865.56
402.65		1907.44
402.6		1915.45
402.55		1943.72
402.5		1936.25
402.45		1901
402.4		1836.35
402.35		1837.27
402.3		1911.17
402.25		1865.88
402.2		1806.79
402.15		1784.23
402.1		1862.55
402.05		1822.86
402		1873.95
401.95		1844.11
401.9		1900.22
401.85		1858.22
401.8		1909.68
401.75		1789.5
401.7		1875.76
401.65		1901.6
401.6		1914.27
401.55		1950.12
401.5		1923.34
401.45		1993.6
401.4		1893.81
401.35		1904.85
401.3		1917.33
401.25		1902.66
401.2		1884.98
401.15		1835.92
401.1		1752.48
401.05		1814.54
401		1846.14
400.95		1837.75
400.9		1841.16
400.85		1799.29
400.8		1852.4
400.75		1843.53
400.7		1914.18
400.65		1984.8
400.6		1901.15
400.55		1942.56
400.5		1948.25
400.45		1923.45
400.4		1962.01
400.35		1874.72
400.3		1917
400.25		1926.64
400.2		1933.4
400.15		1913.94
400.1		1858.13
400.05		1909.36
400		1934.77
399.95		1962.74
399.9		1938.23
399.85		1912.92
399.8		1832.96
399.75		1900.88
399.7		1900.55
399.65		1948.24
399.6		1928.28
399.55		1874.62
399.5		1928.76
399.45		1938.86
399.4		1918.42
399.35		1987.12
399.3		1959.17
399.25		1882.91
399.2		1933.17
399.15		1936.73
399.1		1999.95
399.05		1930.08
399		1954.62
398.95		1860.53
398.9		1837.31
398.85		1821.62
398.8		1921.44
398.75		1870.3
398.7		1925.74
398.65		1887.93
398.6		1854.21
398.55		1878.97
398.5		1954.34
398.45		1928.97
398.4		1878.88
398.35		1826.46
398.3		1900.52
398.25		1899.07
398.2		1937.56
398.15		1946.37
398.1		2018.8
398.05		1932.27
398		1775.63
397.95		1867.66
397.9		1895.34
397.85		1889.95
397.8		1859.4
397.75		1902.51
397.7		1906.36
397.65		1864.06
397.6		1837.48
397.55		1798.6
397.5		1865.01
397.45		1909.52
397.4		1784.14
397.35		1782.06
397.3		1875.35
397.25		1881.12
397.2		1825.98
397.15		1814.57
397.1		1841.65
397.05		1783.87
397		1895.29
396.95		1869.09
396.9		1906.97
396.85		1876.86
396.8		1861.55
396.75		1858.2
396.7		1848.8
396.65		1869.67
396.6		1954.02
396.55		1766.11
396.5		1874.12
396.45		1870.53
396.4		1892.39
396.35		1889.99
396.3		1841.9
396.25		1836.94
396.2		1860.86
396.15		1792
396.1		1833.53
396.05		1883.87
396		1906.77
395.95		1906.37
395.9		1908.15
395.85		1846.68
395.8		1880.93
395.75		1813.82
395.7		1889.58
395.65		1946.83
395.6		1914.6
395.55		1942.17
395.5		1899.14
395.45		1851.87
395.4		1884.61
395.35		1795.77
395.3		1842.47
395.25		1851.28
395.2		1881.84
395.15		1908.49
395.1		1904.57
395.05		1859.9
395		1818.33
394.95		1886.63
394.9		1807.77
394.85		1859.4
394.8		1848.05
394.75		1845.29
394.7		1765.9
394.65		1861.08
394.6		1828.18

## Sheet: C1s Scan
							Acquisition Parameters :					Experiment Descriptions :
							Parameter					Experiment\XR5 Gun - 500um[15kV150W]\jiangliwen 3
							Total acq. time	1 mins 16.2 secs
							No. Scans	4
							Source Type	Al K Alpha
Axis	Energy	Elements=	381				Spot Size	500 祄
							Lens Mode	LargeAreaXL
C:\DOCUME~1\ADMINI~1\LOCALS~1\Temp\VGD232.tmp							Analyser Mode	CAE : Pass Energy 20.0 eV
							Energy Step Size	0.050 eV
							No. of Energy Steps	381
Binding Energy (E)
eV		Counts / s
296.6		1657.36
296.55		1665.7
296.5		1747.44
296.45		1700.02
296.4		1737.23
296.35		1912.54
296.3		1737.45
296.25		1642.51
296.2		1868.43
296.15		1958.23
296.1		1748.51
296.05		1833.43
296		1752.51
295.95		1824.97
295.9		1772.1
295.85		1844.28
295.8		1797.22
295.75		1789.6
295.7		1791.07
295.65		1848.57
295.6		1764.8
295.55		1877.21
295.5		1799.6
295.45		1715.64
295.4		1713.01
295.35		1645.94
295.3		1707.5
295.25		1751.04
295.2		1792.18
295.15		1688.4
295.1		1688.49
295.05		1834.59
295		1787.35
294.95		1695.83
294.9		1653.48
294.85		1862.64
294.8		1735.68
294.75		1723.57
294.7		1687.4
294.65		1704.99
294.6		1727.77
294.55		1608.27
294.5		1667.17
294.45		1787.51
294.4		1778.87
294.35		1745.19
294.3		1659.32
294.25		1683.09
294.2		1562.93
294.15		1660.18
294.1		1722.02
294.05		1537.51
294		1689.11
293.95		1643.33
293.9		1605.98
293.85		1755.62
293.8		1729.24
293.75		1798.32
293.7		1760.89
293.65		1704.68
293.6		1803.92
293.55		1665.32
293.5		1698.82
293.45		1665.45
293.4		1614.91
293.35		1728.35
293.3		1779.14
293.25		1740.91
293.2		1785.53
293.15		1811.38
293.1		1799.09
293.05		1783.4
293		1842.01
292.95		1774.03
292.9		1775.9
292.85		1736.58
292.8		1735.8
292.75		1775.06
292.7		1760.25
292.65		1742.96
292.6		1781.46
292.55		1698.37
292.5		1783.37
292.45		1794.63
292.4		1907.02
292.35		1784.31
292.3		1587.37
292.25		1547.33
292.2		1651.79
292.15		1860.88
292.1		1741.4
292.05		1747.01
292		1807.12
291.95		1823.42
291.9		1671.57
291.85		1739.83
291.8		1741.09
291.75		1759.25
291.7		1793.74
291.65		1699.98
291.6		1643.83
291.55		1764.8
291.5		1678.96
291.45		1719.43
291.4		1760.77
291.35		1694.41
291.3		1668.1
291.25		1681.38
291.2		1772.05
291.15		1851.85
291.1		1880.23
291.05		1914.06
291		1844.7
290.95		1762.03
290.9		1754.93
290.85		1635.46
290.8		1612.98
290.75		1773.68
290.7		1751.1
290.65		1724.47
290.6		1620.71
290.55		1741.21
290.5		1862.8
290.45		1814.02
290.4		1810.64
290.35		1753.87
290.3		1724.65
290.25		1831.66
290.2		1828.54
290.15		1775.69
290.1		1751.86
290.05		1852.74
290		1875.29
289.95		1766.09
289.9		1792.69
289.85		1792.45
289.8		1904.07
289.75		2020.47
289.7		1879.4
289.65		1979.99
289.6		1982.24
289.55		2138.34
289.5		2078.97
289.45		2190.94
289.4		2219.03
289.35		2261.86
289.3		2106.97
289.25		2267.47
289.2		2321.15
289.15		2475.93
289.1		2607.1
289.05		2590.41
289		2786.8
288.95		2872.75
288.9		2902.37
288.85		2939.97
288.8		2925.97
288.75		3060.24
288.7		3191.73
288.65		3392.77
288.6		3534
288.55		3516.6
288.5		3416.01
288.45		3706.56
288.4		3895.04
288.35		3814.79
288.3		3625.7
288.25		3851.3
288.2		3882.39
288.15		3816.25
288.1		4060.6
288.05		3665.68
288		3606.34
287.95		3498.48
287.9		3460.15
287.85		3412.5
287.8		3132.4
287.75		3260.35
287.7		2993.67
287.65		2697.04
287.6		2640.28
287.55		2582.43
287.5		2628.32
287.45		2491.99
287.4		2488.45
287.35		2389.03
287.3		2261.61
287.25		2191.19
287.2		2297.59
287.15		2320.15
287.1		2155.86
287.05		2147.5
287		2217.99
286.95		2350.67
286.9		2232.95
286.85		2271.47
286.8		2267.84
286.75		2167.12
286.7		2400.16
286.65		2389.03
286.6		2324.93
286.55		2574.75
286.5		2610.51
286.45		2479.47
286.4		2461.77
286.35		2621.34
286.3		2634.83
286.25		2582.94
286.2		2503.77
286.15		2611.27
286.1		2673.27
286.05		2960.61
286		3032.59
285.95		3084.44
285.9		3061.01
285.85		3392.15
285.8		3442.58
285.75		3675.33
285.7		3839.11
285.65		3824.19
285.6		4179.95
285.55		4256
285.5		4667.9
285.45		4759.39
285.4		5157.69
285.35		5369.89
285.3		6092.76
285.25		6511.51
285.2		6567.09
285.15		7205.05
285.1		7524.38
285.05		8181.12
285		8731.32
284.95		9012.72
284.9		9340.74
284.85		9800.64
284.8		9919.88
284.75		10131.8
284.7		10311.6
284.65		10356.7
284.6		10592.5
284.55		10335.3
284.5		10279.1
284.45		9892.89
284.4		9709.66
284.35		9340.21
284.3		8854.03
284.25		8868.12
284.2		8028.99
284.15		7678.52
284.1		6816.33
284.05		6195.17
284		5902.93
283.95		5414.87
283.9		4822.92
283.85		4371.84
283.8		4264.1
283.75		3790.63
283.7		3362.29
283.65		3046.88
283.6		2757.08
283.55		2470.34
283.5		2207.66
283.45		2320.31
283.4		2190.84
283.35		2053.94
283.3		1838.39
283.25		1764.69
283.2		1753.23
283.15		1727.5
283.1		1708.76
283.05		1623.71
283		1496.88
282.95		1511.35
282.9		1373.92
282.85		1475.71
282.8		1473.05
282.75		1448.65
282.7		1423.59
282.65		1431.98
282.6		1452.96
282.55		1540.9
282.5		1363.12
282.45		1317.65
282.4		1385.31
282.35		1328.32
282.3		1445.03
282.25		1392.88
282.2		1467.98
282.15		1477.53
282.1		1395.21
282.05		1326.65
282		1329.17
281.95		1309.69
281.9		1366.58
281.85		1480.22
281.8		1410.63
281.75		1477.63
281.7		1482.83
281.65		1291.07
281.6		1329.53
281.55		1269.15
281.5		1252.12
281.45		1361.99
281.4		1333.71
281.35		1369.71
281.3		1415.47
281.25		1254.9
281.2		1297.21
281.15		1312.84
281.1		1308.27
281.05		1370.7
281		1370.21
280.95		1476.61
280.9		1334.5
280.85		1204.79
280.8		1302.15
280.75		1396.4
280.7		1293.19
280.65		1282.68
280.6		1299.55
280.55		1388.99
280.5		1369.05
280.45		1367.11
280.4		1317.32
280.35		1301.68
280.3		1496.08
280.25		1316.67
280.2		1336.52
280.15		1384.66
280.1		1370.09
280.05		1419.94
280		1305.33
279.95		1242.63
279.9		1357.93
279.85		1403.9
279.8		1349.62
279.75		1214.66
279.7		1389.31
279.65		1396.56
279.6		1432.59
279.55		1393.57
279.5		1191
279.45		1352.94
279.4		1317.27
279.35		1324.88
279.3		1262.47
279.25		1371.66
279.2		1329.14
279.15		1500.24
279.1		1346.65
279.05		1378.92
279		1379.94
278.95		1330.54
278.9		1368.29
278.85		1396.65
278.8		1350.36
278.75		1284.05
278.7		1271.6
278.65		1336.02
278.6		1288.41
278.55		1282.95
278.5		1320.5
278.45		1295.61
278.4		1283.25
278.35		1316.11
278.3		1293.11
278.25		1395.25
278.2		1367.11
278.15		1301.64
278.1		1302.06
278.05		1368.18
278		1230.89
277.95		1239.08
277.9		1352.34
277.85		1239.89
277.8		1208.71
277.75		1112.97
277.7		1163.91
277.65		1297.78
277.6		1332.55

## Sheet: Survey
							Acquisition Parameters :					Experiment Descriptions :
							Parameter					Experiment\XR5 Gun - 500um[15kV150W]\jiangliwen 3
							Total acq. time	1 mins 3.0 secs
							No. Scans	1
							Source Type	Al K Alpha
Axis	Energy	Elements=	1261				Spot Size	500 祄
							Lens Mode	LargeAreaXL
C:\DOCUME~1\ADMINI~1\LOCALS~1\Temp\VGD231.tmp							Analyser Mode	CAE : Pass Energy 150.0 eV
							Energy Step Size	1.000 eV
							No. of Energy Steps	1261
Binding Energy (E)
eV		Counts / s
1253		337031
1252		331525
1251		334907
1250		333449
1249		335449
1248		336644
1247		338625
1246		339282
1245		341461
1244		339326
1243		336331
1242		340323
1241		341893
1240		339873
1239		340901
1238		336476
1237		340400
1236		340534
1235		338931
1234		338453
1233		340312
1232		343822
1231		345298
1230		350158
1229		342314
1228		347170
1227		349282
1226		350083
1225		349552
1224		348648
1223		347954
1222		347107
1221		346625
1220		344187
1219		336795
1218		336803
1217		336358
1216		331475
1215		324789
1214		323336
1213		326681
1212		320654
1211		318687
1210		322322
1209		321348
1208		321635
1207		322250
1206		322116
1205		318932
1204		314525
1203		321084
1202		320632
1201		319600
1200		322836
1199		316704
1198		319500
1197		317028
1196		319058
1195		322980
1194		324244
1193		326155
1192		322219
1191		326185
1190		323887
1189		318856
1188		322037
1187		325120
1186		323767
1185		324092
1184		320321
1183		325128
1182		328915
1181		327930
1180		324835
1179		324986
1178		325653
1177		325201
1176		325098
1175		324478
1174		328446
1173		330614
1172		324808
1171		325059
1170		325283
1169		331001
1168		329258
1167		328976
1166		328624
1165		330916
1164		332509
1163		330643
1162		330447
1161		327486
1160		328465
1159		330689
1158		329111
1157		333343
1156		333272
1155		333148
1154		331101
1153		331342
1152		329572
1151		330478
1150		334659
1149		333425
1148		333396
1147		332680
1146		332754
1145		335547
1144		334847
1143		334815
1142		336340
1141		336365
1140		336025
1139		334335
1138		339844
1137		340137
1136		337761
1135		339265
1134		337087
1133		337734
1132		337258
1131		336843
1130		334426
1129		334053
1128		339028
1127		343314
1126		337944
1125		338845
1124		334303
1123		339289
1122		339047
1121		336049
1120		337049
1119		338229
1118		340982
1117		336168
1116		335307
1115		337836
1114		334704
1113		335556
1112		340156
1111		338725
1110		341661
1109		343113
1108		342945
1107		340646
1106		343944
1105		345009
1104		345906
1103		347344
1102		345525
1101		348266
1100		349834
1099		351508
1098		347627
1097		349360
1096		352628
1095		351812
1094		349949
1093		350919
1092		348454
1091		345077
1090		346075
1089		346501
1088		345227
1087		341465
1086		340749
1085		339583
1084		337747
1083		336917
1082		336878
1081		333118
1080		332124
1079		328857
1078		328585
1077		325771
1076		321238
1075		324199
1074		338530
1073		390077
1072		461042
1071		483209
1070		438082
1069		374820
1068		334384
1067		325134
1066		328686
1065		323337
1064		318517
1063		318465
1062		319606
1061		322825
1060		324635
1059		320732
1058		319143
1057		319464
1056		319725
1055		320940
1054		321982
1053		320608
1052		316632
1051		317663
1050		321638
1049		322343
1048		322442
1047		324454
1046		323829
1045		327396
1044		328079
1043		324416
1042		322836
1041		323474
1040		322498
1039		322740
1038		328673
1037		322031
1036		324011
1035		327278
1034		323480
1033		326244
1032		323181
1031		326929
1030		331488
1029		329644
1028		327166
1027		328538
1026		325835
1025		327516
1024		325458
1023		331152
1022		327825
1021		331426
1020		330641
1019		327181
1018		329757
1017		327153
1016		327724
1015		332552
1014		332480
1013		327853
1012		329012
1011		330700
1010		333174
1009		328205
1008		331081
1007		330635
1006		334731
1005		330457
1004		331348
1003		332941
1002		336723
1001		335237
1000		338807
999		338678
998		337000
997		334576
996		331501
995		329843
994		327758
993		327480
992		328017
991		324935
990		320585
989		321370
988		322787
987		323059
986		320246
985		320444
984		324325
983		322171
982		324796
981		327323
980		336663
979		340214
978		337439
977		339039
976		338975
975		339109
974		331509
973		329669
972		323903
971		315657
970		312123
969		303820
968		293497
967		290538
966		284317
965		287925
964		293444
963		296962
962		300182
961		294745
960		287024
959		285802
958		279501
957		278084
956		282667
955		292166
954		295440
953		295610
952		281700
951		268099
950		257540
949		257143
948		253129
947		251688
946		253636
945		262187
944		272745
943		274339
942		275909
941		277654
940		266727
939		259765
938		260155
937		265011
936		279331
935		296460
934		306073
933		294996
932		276379
931		251365
930		239194
929		236225
928		233278
927		235171
926		233360
925		232114
924		233576
923		233536
922		230793
921		233862
920		232842
919		236369
918		233205
917		233355
916		235066
915		235998
914		235875
913		235400
912		231231
911		234294
910		235435
909		236026
908		235126
907		233636
906		233999
905		235927
904		235214
903		235006
902		237381
901		235610
900		234016
899		234192
898		234336
897		235670
896		236476
895		237960
894		237609
893		238606
892		238268
891		237197
890		236443
889		236549
888		241308
887		240483
886		236656
885		235571
884		237568
883		238428
882		238767
881		241816
880		242432
879		237938
878		237192
877		241722
876		243798
875		242550
874		240187
873		240429
872		239888
871		240684
870		238988
869		242435
868		243502
867		243232
866		243712
865		245043
864		244334
863		245951
862		244691
861		243254
860		241485
859		245742
858		244844
857		243448
856		245611
855		244425
854		243208
853		243871
852		245091
851		243946
850		244644
849		246539
848		244455
847		241228
846		243794
845		246013
844		249788
843		246427
842		244067
841		248208
840		248093
839		246311
838		245770
837		247776
836		247564
835		251092
834		246066
833		244225
832		248031
831		249331
830		247461
829		247699
828		245976
827		245627
826		247044
825		246729
824		249583
823		248510
822		250432
821		250054
820		249163
819		245966
818		250715
817		252887
816		249437
815		250848
814		251650
813		250635
812		251513
811		251865
810		249855
809		247323
808		250073
807		248948
806		249031
805		251342
804		250090
803		248235
802		251996
801		251300
800		250945
799		253834
798		253350
797		250887
796		250418
795		249434
794		250766
793		253972
792		250474
791		249669
790		250899
789		253430
788		254017
787		249044
786		249203
785		251101
784		252198
783		251902
782		252627
781		254130
780		255576
779		254518
778		252886
777		251635
776		250933
775		250378
774		251139
773		251128
772		255099
771		252681
770		248868
769		249989
768		253909
767		252560
766		250545
765		250604
764		251580
763		249575
762		251938
761		254339
760		252368
759		254001
758		253151
757		248929
756		251069
755		248847
754		248507
753		250158
752		248078
751		251798
750		249090
749		247033
748		246748
747		247338
746		249562
745		246935
744		246522
743		246062
742		245265
741		250358
740		248999
739		248242
738		251381
737		250662
736		244719
735		247911
734		247333
733		246081
732		246584
731		248192
730		249211
729		246496
728		244586
727		246438
726		245370
725		241825
724		249099
723		250433
722		247959
721		246783
720		245202
719		246325
718		246728
717		242869
716		242202
715		244686
714		240459
713		242856
712		240322
711		237598
710		236822
709		235285
708		235039
707		233835
706		232512
705		231109
704		231138
703		229154
702		232952
701		234803
700		230725
699		228091
698		226808
697		225369
696		228610
695		229096
694		227574
693		225753
692		227304
691		225593
690		229099
689		225018
688		223541
687		226142
686		225135
685		223940
684		223853
683		223189
682		223724
681		219388
680		219430
679		225196
678		221934
677		223491
676		222873
675		225035
674		222890
673		222454
672		222262
671		224437
670		222137
669		221365
668		222048
667		222268
666		220537
665		218336
664		219126
663		220023
662		220023
661		222898
660		220870
659		219186
658		218776
657		219856
656		218412
655		217874
654		218356
653		221426
652		221847
651		222261
650		222311
649		225836
648		224007
647		222179
646		220368
645		216273
644		212591
643		214109
642		213896
641		214172
640		212510
639		210582
638		208193
637		204761
636		199543
635		199706
634		200672
633		200909
632		200444
631		198438
630		198606
629		199334
628		202229
627		198332
626		196539
625		195694
624		196427
623		192976
622		192923
621		192559
620		192278
619		190546
618		192476
617		191788
616		193301
615		191651
614		191045
613		191401
612		191933
611		191474
610		190516
609		189462
608		190194
607		189585
606		188578
605		189777
604		191241
603		191100
602		192386
601		192055
600		190488
599		192761
598		195192
597		191745
596		189987
595		188566
594		189405
593		191225
592		188064
591		188886
590		190239
589		190583
588		190330
587		187619
586		187725
585		185702
584		182168
583		182256
582		183654
581		185621
580		185115
579		186189
578		183523
577		188731
576		191206
575		194927
574		196199
573		196038
572		202424
571		203153
570		206526
569		209557
568		205833
567		197792
566		188445
565		182263
564		180322
563		178017
562		170317
561		165218
560		166166
559		162810
558		162860
557		161372
556		162459
555		163223
554		165608
553		160683
552		159514
551		159538
550		158731
549		156247
548		153004
547		148041
546		142571
545		135196
544		128617
543		124731
542		119937
541		122487
540		119071
539		117474
538		121189
537		131540
536		140247
535		154019
534		187462
533		254271
532		313362
531		308603
530		245458
529		167752
528		115906
527		96848
526		94125
525		96058.4
524		100062
523		98911.5
522		97751.3
521		93459.4
520		89608.5
519		86502
518		87190.6
517		86761.6
516		85969.2
515		84979.3
514		82818.6
513		82024.6
512		83067.5
511		81711.2
510		79864.6
509		80015.7
508		80115.8
507		77997.6
506		79409.5
505		80273.3
504		80765.4
503		83688.2
502		90341.4
501		91348.4
500		95724.3
499		118617
498		160188
497		182504
496		166609
495		125158
494		86645
493		66163.7
492		57792
491		55060.9
490		53370.4
489		52561.8
488		50629
487		50832.5
486		51209.3
485		51907.9
484		51000.2
483		50800.8
482		51767.8
481		50347.3
480		49849.2
479		49103.7
478		49567
477		49834.3
476		52253.2
475		50775.4
474		50396.1
473		49868.8
472		50665.3
471		49818.1
470		51336
469		49583.4
468		49794.6
467		50006.7
466		50945
465		50396.3
464		50803.6
463		50632
462		51600.5
461		51571.7
460		51048.9
459		50200.4
458		50930.7
457		52686.6
456		51660
455		52820
454		52828.8
453		51608
452		51470.8
451		52194.6
450		53800.9
449		51595.2
448		51447.9
447		52378.2
446		52414.8
445		52791.5
444		52748.5
443		52230.5
442		52248.3
441		51345
440		52147.4
439		53549.6
438		52719.3
437		51271
436		50640.4
435		51612
434		52460.7
433		52254.1
432		53182.2
431		53097.5
430		51229.2
429		51721.1
428		52395.1
427		51210.7
426		51701.8
425		52323.3
424		52862.1
423		51470.2
422		52635
421		52799.8
420		52799.3
419		52037.3
418		52527.9
417		51973.5
416		52992.8
415		52873.1
414		51776.1
413		53022.3
412		52454.6
411		51159.3
410		52733.2
409		52795.2
408		52358.2
407		51748.9
406		52538.9
405		53192.2
404		53305.5
403		54210.2
402		53605.6
401		53532.3
400		53955.2
399		54352.9
398		53842.7
397		52634
396		52598
395		53367.6
394		54687.4
393		53284
392		54064.7
391		54780.8
390		52552.7
389		53907.4
388		54177
387		53778.4
386		54252.6
385		54154.8
384		54476.3
383		54779.5
382		54121.3
381		54779.8
380		54909.7
379		55614.5
378		56607.8
377		55979.2
376		55731.3
375		55205.9
374		53829.3
373		54774.8
372		55795.8
371		55886.1
370		55651.1
369		55060.1
368		56760.8
367		56383.3
366		56082.6
365		57853
364		57286.9
363		56140.8
362		56336.2
361		57685.7
360		58301.3
359		56909
358		57714.4
357		58246.7
356		57972.6
355		56802.8
354		57338
353		58059.9
352		59237.5
351		60084.5
350		59758
349		59395.1
348		59857.9
347		60451.7
346		59038.2
345		61322.5
344		59598.7
343		59819
342		59936.7
341		60293.1
340		59181.9
339		60487.9
338		61469.3
337		61215.9
336		61206.3
335		62015.1
334		60230.6
333		60440.3
332		60849.5
331		61938.7
330		60868.9
329		63519.9
328		63269.2
327		61608.3
326		62832
325		61409.9
324		62093.9
323		62367
322		63811.5
321		64733
320		63965.9
319		64374.3
318		64324.3
317		64998.8
316		65571.7
315		65953.9
314		65586.1
313		65000.8
312		66047.9
311		67560.3
310		66485.2
309		66041.2
308		64890.3
307		64542.5
306		65931
305		64407.2
304		64257.7
303		63074.4
302		60859.2
301		60770.5
300		59517.7
299		58427.3
298		57847.6
297		56670.1
296		56573.5
295		54023.5
294		55218.2
293		56373
292		54323.2
291		60989
290		71114.1
289		84428.8
288		92881.4
287		114620
286		149858
285		167278
284		143945
283		97101.5
282		58571.8
281		43536.8
280		41774.7
279		43543.6
278		40964.8
277		39801.1
276		39852.8
275		40023
274		40357.6
273		40313.3
272		41487.3
271		43009.1
270		42112.5
269		41578.7
268		40615.8
267		39847.6
266		40271.6
265		39626
264		40590.5
263		40301.6
262		40414.3
261		39135.5
260		38943.5
259		39843.3
258		39570.7
257		40045.7
256		39085
255		39879.1
254		39189
253		39424.5
252		39505.4
251		38797.1
250		39934.7
249		42099.8
248		39153
247		39482
246		40063.8
245		40281.4
244		41212.8
243		40726.3
242		39892.1
241		39520.9
240		39972.2
239		40823.3
238		41230.6
237		39906.3
236		41019.9
235		41968.5
234		40427.5
233		41453.4
232		40351
231		41044.4
230		41121.2
229		40591.3
228		40516.6
227		40809.9
226		39787.8
225		40728.7
224		40941.9
223		40904.1
222		40044.5
221		39883.4
220		40246.2
219		39162.7
218		40370.2
217		41442.5
216		40733
215		40684.9
214		40512.9
213		39193.4
212		40002.1
211		40187.7
210		40209
209		40400
208		39892.7
207		39770.1
206		39840.4
205		40510.6
204		40387.4
203		39889.9
202		40010.3
201		41509.8
200		42430.3
199		43990.6
198		42119.7
197		41073.4
196		41226.7
195		40668.3
194		41733.2
193		42011.1
192		41294
191		40596.7
190		39740.4
189		39586.8
188		39537
187		37639.4
186		39225.6
185		38977.2
184		37874.1
183		37000.8
182		38084.9
181		37663.1
180		38234.8
179		39670.5
178		39728.3
177		37825.3
176		38601.3
175		38885.2
174		38305.7
173		38465.1
172		38092.7
171		38098
170		38556.2
169		38768.5
168		39563.8
167		39622.3
166		37995.3
165		39235.2
164		39373.7
163		38815
162		38187.4
161		37733.4
160		36891.6
159		36701.5
158		36736.2
157		38291.2
156		38566.5
155		39410.4
154		40007.7
153		39861.9
152		39524.6
151		38694.3
150		38647
149		37934.5
148		38012
147		38124.5
146		36998.6
145		37110.8
144		36308.9
143		36560.3
142		35710
141		37049
140		36381.3
139		35582.6
138		36961.8
137		36439.9
136		35161.3
135		36634.8
134		36834
133		37531.8
132		38423
131		38631.9
130		38114.4
129		37451.4
128		36306.4
127		38591.4
126		41195.9
125		42203.3
124		43362.8
123		40872.1
122		38885
121		34981
120		33851.8
119		32824.5
118		32485.3
117		33064.2
116		32302.7
115		32013.3
114		30650.3
113		30751.3
112		30416.2
111		31419.1
110		30844.1
109		31346
108		30162
107		31154.5
106		30325.1
105		30129.6
104		31226.9
103		31897.4
102		32458.3
101		32746.4
100		30868.2
99		30974.8
98		29993.7
97		28802.9
96		29157.4
95		28340.6
94		30185.6
93		28908.7
92		28528.4
91		28775.1
90		27579.7
89		26124.8
88		25779
87		26553.9
86		27414
85		27518.9
84		28936.9
83		27678.2
82		28473.1
81		31687.2
80		35801.5
79		40365
78		43121.2
77		45325.1
76		42226.2
75		35015.3
74		27476.5
73		21434.3
72		16989.9
71		15641.7
70		15061.7
69		13645.8
68		13301.7
67		14180.3
66		15477.8
65		20912.6
64		26732.2
63		28617.6
62		24799
61		18996.4
60		14182.5
59		12886.1
58		12935
57		12760
56		11638.6
55		11629.2
54		11626.5
53		12378.4
52		11808.4
51		11965.2
50		12429.3
49		11927.8
48		11380
47		11417.5
46		11672.6
45		11522.7
44		11379.9
43		11230.8
42		11281.3
41		11166.4
40		10770.1
39		10435.4
38		10575.4
37		10130
36		9487.44
35		9633.2
34		9919.33
33		11071.2
32		14304.2
31		18386.1
30		18846.1
29		16340.2
28		13520.7
27		14709.3
26		14531.1
25		13759
24		12823.4
23		12599.9
22		11525.8
21		9260.12
20		7752.2
19		7683.5
18		7788.36
17		7601.34
16		7243.06
15		6690.06
14		7508.51
13		9358.97
12		9688.82
11		9049.63
10		9142.6
9		8519.72
8		8032.7
7		9445.01
6		11531.7
5		13640.9
4		14273.9
3		11837.3
2		7364.68
1		3140.85
0		1191.69
-1		503.037
-2		166.326
-3		115.28
-4		105.81
-5		43.2553
-6		56.7847
-7		16.2575

## Sheet: Titles
16:11:05 Wednesday, July 24, 2019
D:\2019\07\20190724\jiangliwen\3.xlsx
Processing View #10.vgp - Processing View
Data Files :	Title	File Name	Comment
	O1s Scan	C:\DOCUME~1\ADMINI~1\LOCALS~1\Temp\VGD236.tmp
	Cu2p Scan	C:\DOCUME~1\ADMINI~1\LOCALS~1\Temp\VGD235.tmp
	Ni2p Scan	C:\DOCUME~1\ADMINI~1\LOCALS~1\Temp\VGD234.tmp
	N1s Scan	C:\DOCUME~1\ADMINI~1\LOCALS~1\Temp\VGD233.tmp
	C1s Scan	C:\DOCUME~1\ADMINI~1\LOCALS~1\Temp\VGD232.tmp
	Survey	C:\DOCUME~1\ADMINI~1\LOCALS~1\Temp\VGD231.tmp
	O1s Scan	E:\...\jiangliwen\3\Processing View #10.DATA\O1s Scan_0.VGD
	Cu2p Scan	E:\...\jiangliwen\3\Processing View #10.DATA\Cu2p Scan_0.VGD
	Ni2p Scan	E:\...\jiangliwen\3\Processing View #10.DATA\Ni2p Scan_0.VGD
	N1s Scan	E:\...\jiangliwen\3\Processing View #10.DATA\N1s Scan_0.VGD
	C1s Scan	E:\...\jiangliwen\3\Processing View #10.DATA\C1s Scan_0.VGD
	Survey	E:\...\20190724\jiangliwen\3\Processing View #10.DATA\Survey.VGD
	O1s Scan	E:\...\jiangliwen\3\Processing View #10.DATA\O1s Scan.VGD
	Cu2p Scan	E:\...\jiangliwen\3\Processing View #10.DATA\Cu2p Scan.VGD
	Ni2p Scan	E:\...\jiangliwen\3\Processing View #10.DATA\Ni2p Scan.VGD
	N1s Scan	E:\...\jiangliwen\3\Processing View #10.DATA\N1s Scan.VGD
	C1s Scan	E:\...\jiangliwen\3\Processing View #10.DATA\C1s Scan.VGD
