# Supplementary material for: Dataset of N-doped CuO:NiO mixed oxide thin film sensor for glucose oxidation
Source: Data Brief. 2020 Oct 14;33:106408. doi: 10.1016/j.dib.2020.106408 (PMC7585048; doi:10.1016/j.dib.2020.106408)
Supplement: Supplementary file 1 [file mmc1.zip › Raw Data_DIB-D-20-01811/Figure 1-3/Figure 2 CuO.N2.xlsx]

## Sheet: O1s Scan
							Acquisition Parameters :					Experiment Descriptions :
							Parameter					Experiment\XR5 Gun - 500um[15kV150W]\jiangliwen 4
							Total acq. time	1 mins 30.2 secs
							No. Scans	5
							Source Type	Al K Alpha
Axis	Energy	Elements=	361				Spot Size	500 祄
							Lens Mode	LargeAreaXL
C:\DOCUME~1\ADMINI~1\LOCALS~1\Temp\VGD24E.tmp							Analyser Mode	CAE : Pass Energy 20.0 eV
							Energy Step Size	0.050 eV
							No. of Energy Steps	361
Binding Energy (E)
eV		Counts / s
542.5		4769.66
542.45		5002.58
542.4		4816.91
542.35		4773.92
542.3		4754.36
542.25		4777.22
542.2		5005.57
542.15		4902.74
542.1		4815.55
542.05		4800.91
542		4764.19
541.95		4682.35
541.9		4728.19
541.85		4727.29
541.8		4762.37
541.75		4807.41
541.7		4894.89
541.65		4738.35
541.6		4851.23
541.55		4712.44
541.5		4895.19
541.45		4818.61
541.4		4684.06
541.35		4730.55
541.3		4785.89
541.25		4752.91
541.2		4690.88
541.15		4688.83
541.1		4711.59
541.05		4687.53
541		4591.93
540.95		4594.58
540.9		4720.55
540.85		4762.45
540.8		4808.72
540.75		4680.94
540.7		4587.01
540.65		4560.81
540.6		4613.43
540.55		4842.07
540.5		4676.71
540.45		4680.68
540.4		4540.96
540.35		4762.5
540.3		4739.31
540.25		4653.5
540.2		4744.35
540.15		4679.31
540.1		4496.16
540.05		4509.48
540		4732.36
539.95		4477.6
539.9		4580.37
539.85		4428.71
539.8		4541.08
539.75		4616.82
539.7		4378.91
539.65		4586.89
539.6		4446.23
539.55		4570.68
539.5		4521.13
539.45		4537.84
539.4		4559.57
539.35		4542.24
539.3		4539.93
539.25		4505.1
539.2		4564.65
539.15		4233
539.1		4543.68
539.05		4375.49
539		4269.46
538.95		4376.12
538.9		4390.94
538.85		4373.23
538.8		4244.51
538.75		4377.61
538.7		4610.28
538.65		4265.09
538.6		4481
538.55		4452.44
538.5		4574.48
538.45		4515.29
538.4		4462.13
538.35		4483.68
538.3		4424.6
538.25		4411.23
538.2		4352.37
538.15		4357.53
538.1		4617.37
538.05		4640.7
538		4341.81
537.95		4365.49
537.9		4424.86
537.85		4580.86
537.8		4470
537.75		4716.13
537.7		4512.46
537.65		4428.88
537.6		4483
537.55		4500.37
537.5		4604.92
537.45		4573.99
537.4		4767.55
537.35		4623.45
537.3		4592.54
537.25		4786.85
537.2		4624.81
537.15		4893.75
537.1		4771.41
537.05		4730.99
537		5007.3
536.95		4834.23
536.9		4734.41
536.85		4871.57
536.8		5041.62
536.75		5248.24
536.7		5081.99
536.65		5294.45
536.6		5329.39
536.55		5342.88
536.5		5202.49
536.45		5163.43
536.4		5328.18
536.35		5522.33
536.3		5693.28
536.25		5495.79
536.2		5638.58
536.15		5487.64
536.1		5652
536.05		5745.17
536		5797.2
535.95		5750.34
535.9		5787.02
535.85		5782.52
535.8		5835.75
535.75		6186.47
535.7		5979.82
535.65		5869.74
535.6		6063.66
535.55		6185.13
535.5		6111.29
535.45		5874.16
535.4		5845.64
535.35		5915.85
535.3		6043.54
535.25		5995.84
535.2		6040
535.15		6011.31
535.1		5880.77
535.05		5763.83
535		6016.02
534.95		5576.18
534.9		5560.78
534.85		5648.57
534.8		5617.81
534.75		5636.05
534.7		5710.73
534.65		5593.29
534.6		5622.17
534.55		5462.03
534.5		5473.71
534.45		5613.58
534.4		5671.27
534.35		5540.9
534.3		5359.29
534.25		5258.47
534.2		5412.25
534.15		5459.34
534.1		5664
534.05		5593.31
534		5727.6
533.95		5815.6
533.9		6085.78
533.85		5877.79
533.8		6067.67
533.75		6082.28
533.7		5723.4
533.65		6119.22
533.6		6298.66
533.55		6479.85
533.5		6417.52
533.45		6852.58
533.4		7001.7
533.35		6856.82
533.3		7071.76
533.25		7157.97
533.2		7431.68
533.15		7623.12
533.1		7807.37
533.05		8162.62
533		8487.66
532.95		8487.12
532.9		8797.7
532.85		9006.2
532.8		9278.55
532.75		9404.35
532.7		10057.7
532.65		10156.3
532.6		10445.3
532.55		10647.4
532.5		10985.2
532.45		11637.7
532.4		11775.4
532.35		12038.2
532.3		12489.9
532.25		13030.9
532.2		13682.6
532.15		14151.4
532.1		14524.2
532.05		14880
532		15685.1
531.95		15802.7
531.9		16073.9
531.85		16686.8
531.8		16930
531.75		17516.5
531.7		18246.5
531.65		18616
531.6		19491.9
531.55		19221.8
531.5		19748.7
531.45		20303
531.4		20218.3
531.35		20594.5
531.3		20587.5
531.25		20528.4
531.2		20733.4
531.15		20347.2
531.1		19916.4
531.05		19746.8
531		19583.3
530.95		19719
530.9		19176.6
530.85		18072.8
530.8		17678
530.75		17004.3
530.7		16485.2
530.65		15708.1
530.6		15066.1
530.55		14185.3
530.5		13582.2
530.45		12464
530.4		11748.5
530.35		11149.6
530.3		10373
530.25		9766.69
530.2		9340.18
530.15		8775.78
530.1		8285.33
530.05		7655.76
530		7394.87
529.95		7027.02
529.9		6381.71
529.85		6107.66
529.8		6093.17
529.75		6034.38
529.7		5672.23
529.65		5397.46
529.6		5077.91
529.55		5112.01
529.5		4782.63
529.45		4836.6
529.4		4895.88
529.35		4677.99
529.3		4443.28
529.25		4536.61
529.2		4366.88
529.15		4520.94
529.1		4191.43
529.05		4102.8
529		4159.87
528.95		4210.62
528.9		3902.48
528.85		4001.69
528.8		3894.46
528.75		4059.43
528.7		3866.99
528.65		3681.77
528.6		3564.99
528.55		3736.04
528.5		3651.7
528.45		3868.89
528.4		3674.02
528.35		3786.82
528.3		3604.79
528.25		3593.25
528.2		3731.7
528.15		3577.73
528.1		3578.19
528.05		3516.88
528		3511.9
527.95		3556.63
527.9		3564.27
527.85		3518.18
527.8		3592.25
527.75		3682.05
527.7		3592.19
527.65		3670.38
527.6		3754.43
527.55		3663.9
527.5		3577.05
527.45		3620.13
527.4		3489.71
527.35		3624.98
527.3		3538.7
527.25		3772.61
527.2		3487.62
527.15		3486.54
527.1		3491.5
527.05		3604.03
527		3765.22
526.95		3753.84
526.9		3643.07
526.85		3544.45
526.8		3603.83
526.75		3714.26
526.7		3637.3
526.65		3626.62
526.6		3729.45
526.55		3606.23
526.5		3424.96
526.45		3643.07
526.4		3630.77
526.35		3620.04
526.3		3514.92
526.25		3609.12
526.2		3548.01
526.15		3758.33
526.1		3546.55
526.05		3582.52
526		3449.99
525.95		3471.37
525.9		3595.35
525.85		3550.41
525.8		3517.2
525.75		3586.53
525.7		3710.24
525.65		3479.72
525.6		3527.3
525.55		3664.25
525.5		3746.43
525.45		3656.73
525.4		3621.58
525.35		3668.53
525.3		3693.53
525.25		3668.49
525.2		3612.81
525.15		3719.76
525.1		3720.2
525.05		3693.26
525		3795.14
524.95		3770.58
524.9		3709.06
524.85		3763.03
524.8		3958.64
524.75		3634.24
524.7		3811.28
524.65		3775.24
524.6		3918.26
524.55		3760.72
524.5		4027.73

## Sheet: Cu2p Scan
							Acquisition Parameters :					Experiment Descriptions :
							Parameter					Experiment\XR5 Gun - 500um[15kV150W]\jiangliwen 4
							Total acq. time	3 mins 0.3 secs
							No. Scans	8
							Source Type	Al K Alpha
Axis	Energy	Elements=	451				Spot Size	500 祄
							Lens Mode	LargeAreaXL
C:\DOCUME~1\ADMINI~1\LOCALS~1\Temp\VGD24D.tmp							Analyser Mode	CAE : Pass Energy 20.0 eV
							Energy Step Size	0.100 eV
							No. of Energy Steps	451
Binding Energy (E)
eV		Counts / s
969.5		18957.1
969.4		18964.5
969.3		18803.5
969.2		19196.2
969.1		18830
969		18234.7
968.9		18964.2
968.8		18243.6
968.7		18431.6
968.6		18611.1
968.5		18339.8
968.4		18629.8
968.3		18375.2
968.2		18278
968.1		18490.2
968		17923.8
967.9		18127.1
967.8		18317.9
967.7		18338.9
967.6		18170.8
967.5		17410
967.4		17758.8
967.3		17863.7
967.2		17877.2
967.1		18058.8
967		17977.7
966.9		17762.6
966.8		17821.2
966.7		17913
966.6		17673.6
966.5		17742.7
966.4		17124
966.3		17208
966.2		17522.6
966.1		17308.5
966		17824.1
965.9		17414
965.8		17308.4
965.7		17304.9
965.6		17344.9
965.5		17650.2
965.4		17616.7
965.3		17265.4
965.2		17266.8
965.1		17401.5
965		17428.4
964.9		17494.6
964.8		17125
964.7		17445.9
964.6		17258
964.5		17575.2
964.4		16968
964.3		17181.9
964.2		17468.9
964.1		17587.2
964		17438.8
963.9		17427.3
963.8		17789.5
963.7		17816.9
963.6		17813.4
963.5		18153.7
963.4		17847.7
963.3		18055.8
963.2		17991.1
963.1		17703.1
963		17955.7
962.9		18244.8
962.8		18272.9
962.7		18033
962.6		18198.1
962.5		18212.3
962.4		17856.4
962.3		18172.9
962.2		18147
962.1		18252.4
962		18076.3
961.9		18054.9
961.8		18032.7
961.7		18067.4
961.6		17767.5
961.5		17985.2
961.4		17750
961.3		17503.3
961.2		17516.1
961.1		17310.3
961		17417.1
960.9		17410.8
960.8		17472.1
960.7		17559
960.6		16770.4
960.5		17396.3
960.4		17160.6
960.3		17329.2
960.2		17424.4
960.1		17104.2
960		16987.9
959.9		16965.5
959.8		17231.8
959.7		17131.9
959.6		17100.4
959.5		17110.6
959.4		16869.4
959.3		17035.6
959.2		17247.6
959.1		16833.7
959		16744.9
958.9		17047.2
958.8		16941.1
958.7		16943.7
958.6		16600.1
958.5		16536.3
958.4		16770.2
958.3		16575.5
958.2		16945.9
958.1		16870.3
958		16720.5
957.9		16916.1
957.8		16540.8
957.7		16440.8
957.6		16602.4
957.5		16730.3
957.4		16446.5
957.3		16603.7
957.2		16579.7
957.1		16835.5
957		16873.3
956.9		16875.2
956.8		16897
956.7		16981.6
956.6		16969.2
956.5		17136.8
956.4		17194.3
956.3		17022.1
956.2		16701.6
956.1		16546.1
956		17168.5
955.9		17003
955.8		17012
955.7		17126.6
955.6		17139.1
955.5		17479.6
955.4		17260.9
955.3		17393.3
955.2		17504.8
955.1		17895.5
955		17525.9
954.9		17774.7
954.8		17779.7
954.7		18169.7
954.6		17766.1
954.5		17970.6
954.4		18462.8
954.3		18516.3
954.2		18239.2
954.1		18360.3
954		18032.8
953.9		18216.7
953.8		18494.2
953.7		18382.1
953.6		18546.6
953.5		18326.2
953.4		18763.3
953.3		18801.1
953.2		18720.8
953.1		19056.8
953		19274.9
952.9		19569.4
952.8		19449.1
952.7		20045.2
952.6		20134.6
952.5		20119.7
952.4		20612.8
952.3		20407.6
952.2		20249.9
952.1		20148.7
952		19735.5
951.9		19099.5
951.8		18878
951.7		18184.2
951.6		18136.7
951.5		17745.6
951.4		17432.3
951.3		17276.2
951.2		17135.2
951.1		16801.4
951		16183.9
950.9		16388
950.8		16349.7
950.7		16476.9
950.6		15978.6
950.5		15823.7
950.4		15865.7
950.3		15834
950.2		15813.4
950.1		15631.3
950		15281
949.9		15191.1
949.8		15640.3
949.7		15655.6
949.6		15488.3
949.5		15412.8
949.4		15564.4
949.3		15473.8
949.2		15478.9
949.1		15353.3
949		15339.9
948.9		15122.6
948.8		15199.2
948.7		15380.7
948.6		15383.4
948.5		15313.3
948.4		15317
948.3		15089.6
948.2		15256.5
948.1		15218.7
948		15058.7
947.9		15280.5
947.8		15147.5
947.7		15291.4
947.6		15489.9
947.5		15201.9
947.4		15123.1
947.3		15293
947.2		15235.7
947.1		15194.5
947		15510.6
946.9		15240.2
946.8		15200.3
946.7		15146.4
946.6		15437
946.5		15116.4
946.4		15050.8
946.3		14727.5
946.2		15047.5
946.1		15085.2
946		15039.9
945.9		15132.9
945.8		15084.5
945.7		14975.4
945.6		14819.4
945.5		14878.3
945.4		15067.6
945.3		15048.7
945.2		14966.9
945.1		15155
945		15573.4
944.9		15543.2
944.8		15715.1
944.7		15839.1
944.6		15847.8
944.5		16137.3
944.4		16273.3
944.3		16128.2
944.2		15975.9
944.1		15926.4
944		16530
943.9		16434.7
943.8		16284.1
943.7		16278.8
943.6		16320.8
943.5		16418.7
943.4		16361.6
943.3		16220.7
943.2		16372.4
943.1		16017.7
943		15650.7
942.9		16005.9
942.8		16269.6
942.7		15940.4
942.6		15794.1
942.5		15853.4
942.4		15903.1
942.3		16168.7
942.2		16199.2
942.1		15681
942		15849.2
941.9		15971.1
941.8		15903
941.7		15811.1
941.6		15929.2
941.5		15638.6
941.4		15903.8
941.3		15463
941.2		15287.6
941.1		15760.8
941		15748.3
940.9		15407.7
940.8		15359.7
940.7		15301.1
940.6		15617.6
940.5		15731.8
940.4		15588.3
940.3		15206.7
940.2		15112.5
940.1		15299.9
940		15256.3
939.9		15176.9
939.8		15259.7
939.7		15125.5
939.6		15335.1
939.5		15360
939.4		15081.8
939.3		15372
939.2		15118.6
939.1		15145.5
939		15051.4
938.9		14962.9
938.8		15086.8
938.7		15103.4
938.6		14711.1
938.5		14612.3
938.4		14612
938.3		14674.1
938.2		14823.2
938.1		14647.3
938		14402.2
937.9		14772.1
937.8		14963.5
937.7		14673.2
937.6		14643.2
937.5		14865.6
937.4		14457.1
937.3		14458.2
937.2		14263.5
937.1		14684.3
937		14862.3
936.9		14810.2
936.8		14742.5
936.7		14998.4
936.6		15021.7
936.5		15137.8
936.4		14941.7
936.3		15077.9
936.2		15426
936.1		15124.1
936		15590.6
935.9		15585.4
935.8		15750.3
935.7		15875.3
935.6		16350
935.5		16122.6
935.4		16151.3
935.3		16841.6
935.2		17039
935.1		17167.9
935		17347.5
934.9		17619.5
934.8		17524.3
934.7		17771.8
934.6		18108.3
934.5		18249.6
934.4		18472.2
934.3		18403.8
934.2		18640.1
934.1		18646
934		19020.2
933.9		18727
933.8		18758.1
933.7		18466.8
933.6		18567.9
933.5		18576.2
933.4		19000.5
933.3		19465.5
933.2		20282.8
933.1		20870.4
933		22120.7
932.9		23339.7
932.8		24501.7
932.7		25468.1
932.6		25635.4
932.5		26425.3
932.4		25593.4
932.3		24651.2
932.2		23099.7
932.1		21759.3
932		20609.3
931.9		19405.7
931.8		18288.1
931.7		17113
931.6		16346.2
931.5		16098.7
931.4		15317
931.3		14830
931.2		14830.7
931.1		14518.8
931		14292.9
930.9		13965.7
930.8		13594.4
930.7		13272.5
930.6		13793.9
930.5		13635.6
930.4		13373.2
930.3		13444.5
930.2		13302.5
930.1		13418.3
930		13479.4
929.9		13590.8
929.8		13127.4
929.7		13241.2
929.6		13254.2
929.5		13244.2
929.4		13313.1
929.3		13106.3
929.2		13588.6
929.1		13005.7
929		13189.3
928.9		13285.6
928.8		12964.7
928.7		12984.8
928.6		13086.8
928.5		13229.4
928.4		12894.4
928.3		12927
928.2		13074.9
928.1		13050.2
928		13223.1
927.9		12980.9
927.8		13061.1
927.7		12996.8
927.6		13146.5
927.5		13294.6
927.4		12879
927.3		12934.9
927.2		13171.4
927.1		12999
927		12962.9
926.9		12872.8
926.8		13037.6
926.7		12860.2
926.6		12963.7
926.5		12970.5
926.4		12856.5
926.3		13190.3
926.2		13313.2
926.1		13018.1
926		12838.8
925.9		12906.4
925.8		12949.1
925.7		12904.4
925.6		13121.2
925.5		12949.1
925.4		13005.9
925.3		13161.4
925.2		12891.4
925.1		12892
925		13053.7
924.9		12856.4
924.8		12969.5
924.7		13122.2
924.6		13059.4
924.5		12999.7

## Sheet: Ni2p Scan
							Acquisition Parameters :					Experiment Descriptions :
							Parameter					Experiment\XR5 Gun - 500um[15kV150W]\jiangliwen 4
							Total acq. time	4 mins 10.4 secs
							No. Scans	10
							Source Type	Al K Alpha
Axis	Energy	Elements=	501				Spot Size	500 祄
							Lens Mode	LargeAreaXL
C:\DOCUME~1\ADMINI~1\LOCALS~1\Temp\VGD24C.tmp							Analyser Mode	CAE : Pass Energy 20.0 eV
							Energy Step Size	0.100 eV
							No. of Energy Steps	501
Binding Energy (E)
eV		Counts / s
892.5		13559.8
892.4		13835.1
892.3		13555.6
892.2		13330.6
892.1		13526.2
892		13607.5
891.9		13736.9
891.8		13713.4
891.7		13811.9
891.6		13417.1
891.5		13645.1
891.4		13871.8
891.3		13729
891.2		13870.7
891.1		13753.4
891		13832.1
890.9		13632.9
890.8		13738.5
890.7		13680.9
890.6		13672.9
890.5		13583.1
890.4		13730.5
890.3		14008.6
890.2		13881.3
890.1		13766.7
890		13608.7
889.9		13673.6
889.8		13543.6
889.7		13811.4
889.6		13649.2
889.5		13680
889.4		13632.6
889.3		13789.9
889.2		13521.5
889.1		13598.8
889		13844.1
888.9		13695.8
888.8		13846
888.7		14002.1
888.6		13902.5
888.5		13631.8
888.4		13510.5
888.3		13606.4
888.2		13914.3
888.1		13734.8
888		13585.1
887.9		13709.2
887.8		13591.9
887.7		13758.6
887.6		13868.9
887.5		13840.8
887.4		13828.8
887.3		13714.2
887.2		13938.8
887.1		13939.2
887		14037.3
886.9		13960.8
886.8		14116.3
886.7		13832.9
886.6		13686.9
886.5		13775.4
886.4		13851.6
886.3		13548.7
886.2		13755.5
886.1		13667.3
886		14070.8
885.9		13826.4
885.8		13768.6
885.7		13623.8
885.6		13626.1
885.5		13552.5
885.4		13787.6
885.3		13852.3
885.2		13948.3
885.1		13881.2
885		13629.5
884.9		13673.1
884.8		13673.4
884.7		13877.8
884.6		13553.4
884.5		13693.8
884.4		13748.3
884.3		13784.4
884.2		13647.8
884.1		13996.1
884		13928.6
883.9		13728.2
883.8		13835.8
883.7		13813
883.6		13656.3
883.5		13914.8
883.4		13719.5
883.3		13788.5
883.2		13618.6
883.1		13793.5
883		13857
882.9		13827.1
882.8		14001.8
882.7		13818.4
882.6		13633.2
882.5		13814.8
882.4		13673.5
882.3		13692
882.2		13709
882.1		13652.4
882		13704
881.9		13729.6
881.8		13845.7
881.7		13711.3
881.6		13482.4
881.5		13823.9
881.4		13925.1
881.3		13444.7
881.2		13693.3
881.1		13699.1
881		13631.9
880.9		13818.3
880.8		13899.6
880.7		13794.5
880.6		13710.5
880.5		14085
880.4		13860.3
880.3		13604.3
880.2		13736.6
880.1		13770.4
880		13879.9
879.9		13976.2
879.8		13884
879.7		13693.6
879.6		13837.9
879.5		13725.3
879.4		13821.7
879.3		13783.3
879.2		13680.8
879.1		13650.3
879		13862.8
878.9		13768.9
878.8		13752.2
878.7		13883.8
878.6		13858.2
878.5		13986
878.4		13765.2
878.3		13719.3
878.2		13684
878.1		13677.1
878		13981.2
877.9		13813.1
877.8		13680.5
877.7		13421.4
877.6		14086.2
877.5		13988.6
877.4		13741
877.3		13652.3
877.2		13665
877.1		13652.9
877		13961.1
876.9		13577.9
876.8		13466.6
876.7		13665.1
876.6		13742
876.5		13872.8
876.4		13912.5
876.3		13827
876.2		13703.9
876.1		13871.2
876		13957.4
875.9		13847.1
875.8		13863.7
875.7		13832.7
875.6		13527.8
875.5		13949.6
875.4		14233.2
875.3		13681.5
875.2		13693.5
875.1		13577
875		13943.4
874.9		13806.7
874.8		13763.9
874.7		13716.6
874.6		13719.3
874.5		13904.2
874.4		13813.4
874.3		13850.8
874.2		13983.9
874.1		13860.9
874		13861.4
873.9		13987.3
873.8		14009.2
873.7		13655.5
873.6		13808.9
873.5		13718.1
873.4		13591.1
873.3		13815
873.2		13638.2
873.1		13878
873		13776.9
872.9		13934
872.8		13778.8
872.7		13714.3
872.6		13782
872.5		13668.5
872.4		13785.8
872.3		13830
872.2		13747.2
872.1		13748.2
872		13742.8
871.9		13721.5
871.8		13627.9
871.7		13562.4
871.6		13739.9
871.5		13962.3
871.4		13812.5
871.3		13793.7
871.2		13868
871.1		13789.1
871		13906.6
870.9		13919.1
870.8		13636.3
870.7		13817
870.6		13909.3
870.5		13711.2
870.4		14005.2
870.3		13783.3
870.2		13668.8
870.1		13700.5
870		13852.1
869.9		13642.4
869.8		13859.8
869.7		13912.5
869.6		14037.5
869.5		13886.7
869.4		13668.5
869.3		13631.2
869.2		13786.2
869.1		13745
869		13991.3
868.9		13935.6
868.8		13665.1
868.7		13782
868.6		13775.3
868.5		13903.7
868.4		13921.4
868.3		13675.5
868.2		13815.8
868.1		13805.3
868		13553.2
867.9		13643.3
867.8		13777.7
867.7		13669.9
867.6		13610.9
867.5		13941.8
867.4		13898.5
867.3		13932.1
867.2		13915.1
867.1		13902.8
867		13901.1
866.9		14128.9
866.8		13968.4
866.7		13757.1
866.6		13888.5
866.5		13935
866.4		13853
866.3		13639.8
866.2		14052.9
866.1		14144.3
866		14153.5
865.9		13784.3
865.8		13873.3
865.7		13814.8
865.6		13887.7
865.5		13899.5
865.4		13631.3
865.3		13738.9
865.2		13516.9
865.1		13654.2
865		13985
864.9		13676.8
864.8		13662.2
864.7		13766.5
864.6		13805.7
864.5		13934.3
864.4		13635.2
864.3		13637.4
864.2		13557.6
864.1		13786.4
864		13589.9
863.9		13896.7
863.8		13704.8
863.7		13916.7
863.6		13713.3
863.5		13451.8
863.4		13819.9
863.3		13654.3
863.2		13720.3
863.1		13996.7
863		13898.5
862.9		14014.1
862.8		13899
862.7		13986.5
862.6		13747.4
862.5		13768.8
862.4		13604.9
862.3		13827.8
862.2		14081.4
862.1		13764.3
862		13785.9
861.9		13810
861.8		13737.6
861.7		13651.1
861.6		13770
861.5		13522.7
861.4		13994.6
861.3		14100
861.2		14065.7
861.1		13888.8
861		13893.2
860.9		13826.8
860.8		13893.9
860.7		13805.5
860.6		13798.9
860.5		13947.9
860.4		13973.1
860.3		13806.1
860.2		13795.6
860.1		13736
860		13685.6
859.9		13829.4
859.8		13886.5
859.7		13972.9
859.6		13800.5
859.5		13737.5
859.4		13787
859.3		13786
859.2		13940.5
859.1		14233.4
859		14099.5
858.9		13789
858.8		14022
858.7		14004
858.6		13822.2
858.5		13999.7
858.4		13876.2
858.3		13630
858.2		13862.5
858.1		13954.9
858		13972.3
857.9		13778.5
857.8		14039
857.7		13899.7
857.6		14127.4
857.5		13768.4
857.4		13648.5
857.3		13668.8
857.2		13813
857.1		13945.8
857		13831.6
856.9		13962.8
856.8		13815.6
856.7		14036.7
856.6		13730.5
856.5		13807.9
856.4		13705.6
856.3		13813.7
856.2		13765.6
856.1		13705.1
856		13723.9
855.9		13621.8
855.8		13616.4
855.7		13615.6
855.6		13715.8
855.5		13645.5
855.4		13824.8
855.3		13772.7
855.2		13884.1
855.1		13926.1
855		13728.6
854.9		13526.7
854.8		13733.8
854.7		13739.8
854.6		14094.4
854.5		13861.6
854.4		13910.3
854.3		13563.8
854.2		13840
854.1		13660.8
854		13772.6
853.9		13597.2
853.8		13788.7
853.7		13752.5
853.6		13799.1
853.5		13860.2
853.4		13692
853.3		13795.6
853.2		13867.7
853.1		13685.2
853		13961.1
852.9		13712.2
852.8		13671.8
852.7		13828.2
852.6		13782
852.5		14002.6
852.4		13974
852.3		13875.6
852.2		13944.6
852.1		13929.8
852		13598
851.9		13721.9
851.8		13963.8
851.7		13717.7
851.6		13767.2
851.5		13783.6
851.4		13654.6
851.3		13651.9
851.2		13874.8
851.1		13714.3
851		13856.1
850.9		13794.2
850.8		13560
850.7		13522.1
850.6		13847.5
850.5		13979.2
850.4		13918.4
850.3		13979.4
850.2		13975.6
850.1		14024.1
850		13883.2
849.9		14029
849.8		13872
849.7		14051.1
849.6		14032.1
849.5		13698
849.4		13729.4
849.3		14063.5
849.2		13900.2
849.1		13891.9
849		13857.9
848.9		13896.9
848.8		13926
848.7		13630.4
848.6		13859.9
848.5		13975.4
848.4		14081.2
848.3		13735.9
848.2		13838.4
848.1		14000.1
848		14087.1
847.9		13937.7
847.8		13637.4
847.7		13716.7
847.6		14070
847.5		13902.1
847.4		13914.8
847.3		13928.5
847.2		13927.7
847.1		13820.3
847		13874.5
846.9		13921.5
846.8		13953.4
846.7		13640.1
846.6		13979.7
846.5		13835.4
846.4		13799.5
846.3		14157
846.2		14112.3
846.1		13618.3
846		13824.3
845.9		13962.2
845.8		13884.8
845.7		13982.9
845.6		14008.2
845.5		14096.9
845.4		13857
845.3		13864.4
845.2		13821
845.1		13907.3
845		13685.8
844.9		13900.9
844.8		13646.7
844.7		13938.6
844.6		13666.1
844.5		13994.6
844.4		13899.4
844.3		13710.8
844.2		13920.4
844.1		14035.6
844		13919.4
843.9		13869.9
843.8		13880
843.7		13718.8
843.6		13835.7
843.5		13998
843.4		13780.9
843.3		13912.1
843.2		13596.7
843.1		13743.1
843		13797.8
842.9		13749.6
842.8		13734.5
842.7		13781
842.6		13989.1
842.5		13743

## Sheet: N1s Scan
							Acquisition Parameters :					Experiment Descriptions :
							Parameter					Experiment\XR5 Gun - 500um[15kV150W]\jiangliwen 4
							Total acq. time	3 mins 0.4 secs
							No. Scans	10
							Source Type	Al K Alpha
Axis	Energy	Elements=	361				Spot Size	500 祄
							Lens Mode	LargeAreaXL
C:\DOCUME~1\ADMINI~1\LOCALS~1\Temp\VGD24B.tmp							Analyser Mode	CAE : Pass Energy 20.0 eV
							Energy Step Size	0.050 eV
							No. of Energy Steps	361
Binding Energy (E)
eV		Counts / s
412.5		2270.08
412.45		2228.6
412.4		2234.31
412.35		2315.59
412.3		2367.98
412.25		2268.87
412.2		2329.45
412.15		2364.37
412.1		2373.84
412.05		2278.79
412		2383.48
411.95		2375.26
411.9		2293.5
411.85		2279.22
411.8		2238.27
411.75		2353.11
411.7		2316.77
411.65		2321.85
411.6		2265.69
411.55		2253
411.5		2307.15
411.45		2390.18
411.4		2221.2
411.35		2338.73
411.3		2247.26
411.25		2262.23
411.2		2381.41
411.15		2325.92
411.1		2253.97
411.05		2205.08
411		2269.06
410.95		2292.72
410.9		2388.36
410.85		2288.35
410.8		2315.74
410.75		2354.16
410.7		2307.46
410.65		2309.39
410.6		2345.43
410.55		2424.26
410.5		2311.6
410.45		2320.93
410.4		2314.41
410.35		2287.22
410.3		2190.98
410.25		2254.33
410.2		2185.32
410.15		2272.74
410.1		2360.09
410.05		2281.77
410		2307.35
409.95		2316.74
409.9		2408.14
409.85		2349.85
409.8		2243.24
409.75		2257.44
409.7		2316.66
409.65		2353.84
409.6		2248.97
409.55		2351.19
409.5		2231.45
409.45		2315.95
409.4		2324.19
409.35		2290.54
409.3		2277.28
409.25		2354.17
409.2		2284.74
409.15		2324.28
409.1		2312.19
409.05		2330.82
409		2242.3
408.95		2207.56
408.9		2268.4
408.85		2231.49
408.8		2163.9
408.75		2239.44
408.7		2378.07
408.65		2390.31
408.6		2268.47
408.55		2329.66
408.5		2292.37
408.45		2285.91
408.4		2314.41
408.35		2314.34
408.3		2320.52
408.25		2182.89
408.2		2270.85
408.15		2223.6
408.1		2275.75
408.05		2264.28
408		2211.34
407.95		2319.02
407.9		2342.36
407.85		2300.55
407.8		2359.42
407.75		2378.48
407.7		2299.25
407.65		2313.09
407.6		2347.82
407.55		2293.15
407.5		2316.01
407.45		2349.06
407.4		2283.18
407.35		2374.2
407.3		2393.33
407.25		2334.11
407.2		2347.2
407.15		2339.35
407.1		2442.93
407.05		2345.8
407		2325.76
406.95		2336.97
406.9		2462.14
406.85		2545.89
406.8		2386.27
406.75		2315.57
406.7		2373.01
406.65		2438.5
406.6		2355.29
406.55		2295.7
406.5		2320.19
406.45		2352.48
406.4		2359.83
406.35		2292.01
406.3		2371.63
406.25		2411.61
406.2		2324.26
406.15		2352.47
406.1		2324.92
406.05		2261.71
406		2243.58
405.95		2284.49
405.9		2311.78
405.85		2374.88
405.8		2301.31
405.75		2293.6
405.7		2330.67
405.65		2272.06
405.6		2201.37
405.55		2265.28
405.5		2410.65
405.45		2390.98
405.4		2346.54
405.35		2176.1
405.3		2247.57
405.25		2346.03
405.2		2287.57
405.15		2318.88
405.1		2291.77
405.05		2289.58
405		2362.63
404.95		2353.52
404.9		2332.91
404.85		2290.06
404.8		2343.33
404.75		2235.93
404.7		2261.74
404.65		2287.76
404.6		2363.42
404.55		2384.96
404.5		2384.83
404.45		2263.09
404.4		2228.74
404.35		2250.17
404.3		2365.35
404.25		2319.87
404.2		2350.43
404.15		2288.5
404.1		2409.77
404.05		2315.78
404		2268.84
403.95		2287.65
403.9		2371.81
403.85		2289.2
403.8		2291.85
403.75		2286.25
403.7		2258.88
403.65		2327.64
403.6		2372.84
403.55		2313.61
403.5		2374.36
403.45		2232.75
403.4		2307.75
403.35		2476.82
403.3		2443.53
403.25		2395.78
403.2		2342.04
403.15		2351.64
403.1		2305.8
403.05		2411.95
403		2433.88
402.95		2333.6
402.9		2199.35
402.85		2249.92
402.8		2315.57
402.75		2326.3
402.7		2465.21
402.65		2363.58
402.6		2227.89
402.55		2253.08
402.5		2288.35
402.45		2324.61
402.4		2365.6
402.35		2339.87
402.3		2290.85
402.25		2173.15
402.2		2231.8
402.15		2410.71
402.1		2411.37
402.05		2299.83
402		2321.65
401.95		2284.2
401.9		2325.52
401.85		2381.69
401.8		2227.46
401.75		2293.2
401.7		2319.6
401.65		2246.14
401.6		2180.76
401.55		2318.18
401.5		2377.34
401.45		2253.87
401.4		2261.82
401.35		2312.74
401.3		2303.23
401.25		2310.8
401.2		2199.63
401.15		2243.84
401.1		2197.81
401.05		2299.9
401		2250.01
400.95		2248.41
400.9		2322.96
400.85		2249.48
400.8		2286.41
400.75		2330.15
400.7		2345.52
400.65		2255.1
400.6		2286.03
400.55		2345.62
400.5		2263.11
400.45		2324.43
400.4		2253.07
400.35		2256.15
400.3		2358.23
400.25		2313.62
400.2		2225.84
400.15		2265.53
400.1		2366.88
400.05		2409.38
400		2447.47
399.95		2332.79
399.9		2319.77
399.85		2341.7
399.8		2258.77
399.75		2386.17
399.7		2438.51
399.65		2506.74
399.6		2447.74
399.55		2428.23
399.5		2383.34
399.45		2405.07
399.4		2358.43
399.35		2465.15
399.3		2434.55
399.25		2423.32
399.2		2493.5
399.15		2503.59
399.1		2557.89
399.05		2363.83
399		2472.37
398.95		2489.44
398.9		2418.4
398.85		2394.93
398.8		2443.35
398.75		2466.35
398.7		2496.17
398.65		2558.77
398.6		2453.14
398.55		2444.19
398.5		2414.57
398.45		2471.21
398.4		2583.5
398.35		2470.2
398.3		2482.65
398.25		2583.27
398.2		2672.1
398.15		2621.76
398.1		2641.52
398.05		2668.18
398		2653.91
397.95		2628.61
397.9		2721.24
397.85		2721.76
397.8		2733.8
397.75		2775.16
397.7		2762.15
397.65		2840.26
397.6		2946.82
397.55		2881.13
397.5		2907.01
397.45		3076.33
397.4		3082.77
397.35		3086.76
397.3		3063.08
397.25		3072.71
397.2		3038.05
397.15		3085.76
397.1		2990.72
397.05		2914.94
397		2913.93
396.95		2920.57
396.9		2728.31
396.85		2751.46
396.8		2570.92
396.75		2485.89
396.7		2500.27
396.65		2433.91
396.6		2452.03
396.55		2459.78
396.5		2422.45
396.45		2368.07
396.4		2332.62
396.35		2307.25
396.3		2298.65
396.25		2384.02
396.2		2313.55
396.15		2212.64
396.1		2290.29
396.05		2254.76
396		2228.72
395.95		2327.34
395.9		2286.48
395.85		2370.8
395.8		2208.39
395.75		2197.22
395.7		2170.02
395.65		2152.5
395.6		2280.55
395.55		2160.03
395.5		2264.38
395.45		2220.21
395.4		2234.89
395.35		2161.45
395.3		2229.53
395.25		2316.47
395.2		2187.49
395.15		2185.3
395.1		2207.39
395.05		2205.45
395		2213.41
394.95		2239.53
394.9		2267.16
394.85		2222.98
394.8		2248.1
394.75		2155.37
394.7		2149.59
394.65		2222.76
394.6		2203.95
394.55		2232.95
394.5		2237.06

## Sheet: C1s Scan
							Acquisition Parameters :					Experiment Descriptions :
							Parameter					Experiment\XR5 Gun - 500um[15kV150W]\jiangliwen 4
							Total acq. time	1 mins 16.2 secs
							No. Scans	4
							Source Type	Al K Alpha
Axis	Energy	Elements=	381				Spot Size	500 祄
							Lens Mode	LargeAreaXL
C:\DOCUME~1\ADMINI~1\LOCALS~1\Temp\VGD24A.tmp							Analyser Mode	CAE : Pass Energy 20.0 eV
							Energy Step Size	0.050 eV
							No. of Energy Steps	381
Binding Energy (E)
eV		Counts / s
296.5		2129.15
296.45		2093.56
296.4		2120.66
296.35		2008.48
296.3		2214.32
296.25		2218.43
296.2		2243.89
296.15		2218.06
296.1		2275.11
296.05		2420.34
296		2339.95
295.95		2354.17
295.9		2247.08
295.85		2137.85
295.8		2195
295.75		2228.96
295.7		2071.62
295.65		2297.42
295.6		2427.83
295.55		2222.27
295.5		2256.81
295.45		2244.5
295.4		2151.37
295.35		2071.1
295.3		2189.81
295.25		2134.04
295.2		2192.71
295.15		2121.7
295.1		2152.38
295.05		2273.24
295		2041.46
294.95		1982.19
294.9		2120.19
294.85		2125.19
294.8		2278.64
294.75		2233.86
294.7		2248.78
294.65		2226.38
294.6		2197.28
294.55		2197.18
294.5		2165.68
294.45		1870.46
294.4		2054.77
294.35		2020.49
294.3		1996.22
294.25		2164.88
294.2		2181.42
294.15		2105.96
294.1		2151.29
294.05		2153.91
294		2211.56
293.95		2229.34
293.9		2122.63
293.85		2053.14
293.8		2105.21
293.75		2072.82
293.7		2053.3
293.65		2251.37
293.6		2410.54
293.55		2289.88
293.5		2207.59
293.45		2066.49
293.4		2219.56
293.35		2099.91
293.3		2085.86
293.25		2127.3
293.2		2230.74
293.15		2206.91
293.1		2229
293.05		2281.38
293		2273.51
292.95		2348.64
292.9		2515.53
292.85		2316.95
292.8		2326.2
292.75		2083.06
292.7		2253.85
292.65		2305.57
292.6		2356.7
292.55		2305.87
292.5		2304.31
292.45		2136.79
292.4		2185.22
292.35		2425.42
292.3		2314.38
292.25		2234.01
292.2		2075.84
292.15		2192.83
292.1		2228.3
292.05		2347.95
292		2297.53
291.95		2070.37
291.9		2158.52
291.85		2239.28
291.8		2235.31
291.75		2091.02
291.7		2101.67
291.65		2089.05
291.6		2141.68
291.55		2187.67
291.5		2171.64
291.45		1986.18
291.4		2057.2
291.35		2250.31
291.3		2071.36
291.25		2049.15
291.2		2028.02
291.15		2192.41
291.1		2204.64
291.05		2168.01
291		2172.8
290.95		2121.89
290.9		2129.22
290.85		2202.61
290.8		2145.47
290.75		2236.15
290.7		2111.96
290.65		2124.93
290.6		2097.52
290.55		2196.6
290.5		2336.86
290.45		2246.61
290.4		2307.32
290.35		2267.93
290.3		2234.08
290.25		2329.8
290.2		2363.31
290.15		2287.4
290.1		2347.23
290.05		2356.53
290		2483.99
289.95		2569.06
289.9		2543.12
289.85		2894.37
289.8		2588.91
289.75		2574.59
289.7		2547.68
289.65		2572.78
289.6		2801.32
289.55		2774.78
289.5		2812.52
289.45		2927.55
289.4		3002.57
289.35		3044.1
289.3		3265
289.25		3190.24
289.2		3258.05
289.15		3211.3
289.1		3036.55
289.05		3404.14
289		3184.18
288.95		3391.04
288.9		3498
288.85		3576.66
288.8		3715.42
288.75		3733.58
288.7		3916.24
288.65		3981.06
288.6		3750.05
288.55		3994.73
288.5		4136.96
288.45		4329
288.4		4219.74
288.35		4162.71
288.3		4050.83
288.25		4115.1
288.2		4151.67
288.15		4100.94
288.1		3849.97
288.05		3941.98
288		3937.22
287.95		3794.4
287.9		3849.59
287.85		3789.15
287.8		3615.37
287.75		3407.4
287.7		3440.79
287.65		3330.58
287.6		3212.78
287.55		2979.22
287.5		2898.39
287.45		2918.43
287.4		2944.04
287.35		2826.98
287.3		2823.38
287.25		2861.3
287.2		2802.83
287.15		2822.48
287.1		2750.07
287.05		2640.04
287		2601.57
286.95		2583.42
286.9		2751.23
286.85		2675.85
286.8		2869.94
286.75		2938.66
286.7		2788.61
286.65		2949.08
286.6		2978.39
286.55		2937.4
286.5		3044.91
286.45		3047.34
286.4		3219.18
286.35		3295.6
286.3		3146.74
286.25		3280.46
286.2		3314.87
286.15		3339.39
286.1		3446.14
286.05		3487.35
286		3424.66
285.95		3571.01
285.9		3521.57
285.85		3628.2
285.8		3908.14
285.75		4031.41
285.7		4250.83
285.65		4374.26
285.6		4346.65
285.55		4455.8
285.5		4918.55
285.45		4952.82
285.4		5405
285.35		5496.93
285.3		5823.42
285.25		6075.02
285.2		6510.8
285.15		7080.03
285.1		7604.91
285.05		7918.55
285		8233.4
284.95		8605.37
284.9		9152.83
284.85		9813.25
284.8		9770.06
284.75		10115.9
284.7		9824.74
284.65		10267.9
284.6		10205.4
284.55		10404.3
284.5		10446.8
284.45		10002.9
284.4		9404.84
284.35		9641.21
284.3		9244.17
284.25		8838.92
284.2		8068.03
284.15		7907.34
284.1		7321.08
284.05		6771.97
284		6180.03
283.95		5787.18
283.9		5425.8
283.85		5043.08
283.8		4599.56
283.75		4580.97
283.7		4217.8
283.65		3727.59
283.6		3418.44
283.55		3112.72
283.5		2728.83
283.45		2605.52
283.4		2555.58
283.35		2516.86
283.3		2394.83
283.25		2275.29
283.2		2151.29
283.15		2314.57
283.1		2163.67
283.05		1839.25
283		1859.59
282.95		1937.06
282.9		1903.7
282.85		2012.24
282.8		1895.59
282.75		1752.89
282.7		1690.04
282.65		1670.38
282.6		1758.71
282.55		1823.92
282.5		1615.82
282.45		1747.16
282.4		1811.74
282.35		1834.41
282.3		1846.22
282.25		1854.11
282.2		1739.68
282.15		1865.67
282.1		1886.73
282.05		1630.36
282		1684.93
281.95		1707.04
281.9		1680.73
281.85		1728.07
281.8		1750.24
281.75		1764.8
281.7		1848.05
281.65		1737.01
281.6		1575.44
281.55		1709.71
281.5		1662.12
281.45		1746.14
281.4		1679.66
281.35		1764.29
281.3		1672.01
281.25		1744.83
281.2		1821.53
281.15		1862.34
281.1		1820.88
281.05		1725.84
281		1607.35
280.95		1712.83
280.9		1784.54
280.85		1864.63
280.8		1752.81
280.75		1685.71
280.7		1695.54
280.65		1683.47
280.6		1955.01
280.55		1840.24
280.5		1756.07
280.45		1847.92
280.4		1775.84
280.35		1768.77
280.3		1694.72
280.25		1752.67
280.2		1722.2
280.15		1735.54
280.1		1678.94
280.05		1715.99
280		1769.18
279.95		1710
279.9		1807.53
279.85		1769.84
279.8		1828.98
279.75		1709.81
279.7		1709.78
279.65		1676.79
279.6		1700.99
279.55		1754.18
279.5		1745.97
279.45		1668.26
279.4		1795.22
279.35		1724.3
279.3		1844.64
279.25		1694.5
279.2		1556.81
279.15		1588.81
279.1		1631.22
279.05		1675.52
279		1743.82
278.95		1811.81
278.9		1720.4
278.85		1874.03
278.8		1855.51
278.75		1785.14
278.7		1737.78
278.65		1779.04
278.6		1722.14
278.55		1802.82
278.5		1887.25
278.45		1860.84
278.4		1906.25
278.35		1728.71
278.3		1733.21
278.25		1684.69
278.2		1669.13
278.15		1709.84
278.1		1599.37
278.05		1670.52
278		1722.69
277.95		1597.58
277.9		1582.03
277.85		1563.72
277.8		1651.11
277.75		1797.4
277.7		1711.89
277.65		1702.08
277.6		1690.05
277.55		1682.92
277.5		1782.79

## Sheet: Survey
							Acquisition Parameters :					Experiment Descriptions :
							Parameter					Experiment\XR5 Gun - 500um[15kV150W]\jiangliwen 4
							Total acq. time	1 mins 3.0 secs
							No. Scans	1
							Source Type	Al K Alpha
Axis	Energy	Elements=	1261				Spot Size	500 祄
							Lens Mode	LargeAreaXL
C:\DOCUME~1\ADMINI~1\LOCALS~1\Temp\VGD249.tmp							Analyser Mode	CAE : Pass Energy 150.0 eV
							Energy Step Size	1.000 eV
							No. of Energy Steps	1261
Binding Energy (E)
eV		Counts / s
1252		409558
1251		408849
1250		407224
1249		407095
1248		410870
1247		410449
1246		409627
1245		414403
1244		414824
1243		411737
1242		412595
1241		415989
1240		416203
1239		416192
1238		411500
1237		412635
1236		417970
1235		418111
1234		416750
1233		416927
1232		418926
1231		419921
1230		419292
1229		422766
1228		424306
1227		426585
1226		425910
1225		428298
1224		427251
1223		425272
1222		426303
1221		424751
1220		418962
1219		417648
1218		410521
1217		410507
1216		409873
1215		407426
1214		406252
1213		400802
1212		400829
1211		397698
1210		394753
1209		391716
1208		399139
1207		394404
1206		393499
1205		396162
1204		394851
1203		396442
1202		393926
1201		393546
1200		392866
1199		392823
1198		396272
1197		395561
1196		396696
1195		400809
1194		398410
1193		400932
1192		399020
1191		400807
1190		396193
1189		394378
1188		395814
1187		399599
1186		397894
1185		398697
1184		397875
1183		398606
1182		398851
1181		403304
1180		400422
1179		398608
1178		407751
1177		404575
1176		404237
1175		404326
1174		400851
1173		399800
1172		401673
1171		402117
1170		402506
1169		407009
1168		407311
1167		404320
1166		406469
1165		405459
1164		406655
1163		410050
1162		406715
1161		406531
1160		411000
1159		408165
1158		408069
1157		406467
1156		409730
1155		408716
1154		410530
1153		411195
1152		410607
1151		409377
1150		410082
1149		407107
1148		412137
1147		411259
1146		408997
1145		412362
1144		412989
1143		413537
1142		413173
1141		410969
1140		414680
1139		415012
1138		413948
1137		414392
1136		416722
1135		414766
1134		417859
1133		419377
1132		417207
1131		419078
1130		420346
1129		416117
1128		416153
1127		415251
1126		414544
1125		419586
1124		416928
1123		416722
1122		415858
1121		421025
1120		421868
1119		417240
1118		420265
1117		420202
1116		421258
1115		420720
1114		422148
1113		421026
1112		422429
1111		419017
1110		420790
1109		424585
1108		423060
1107		422504
1106		424223
1105		424123
1104		426041
1103		424374
1102		422882
1101		428337
1100		428421
1099		429882
1098		432018
1097		434813
1096		432605
1095		430992
1094		430048
1093		430510
1092		432727
1091		429065
1090		423252
1089		424198
1088		420588
1087		421566
1086		420188
1085		418872
1084		414924
1083		415221
1082		411402
1081		407935
1080		406369
1079		404642
1078		404712
1077		405804
1076		400362
1075		399549
1074		407095
1073		422447
1072		480102
1071		557380
1070		576183
1069		526494
1068		456274
1067		412904
1066		399919
1065		399493
1064		399841
1063		397572
1062		395137
1061		396904
1060		400780
1059		400516
1058		397274
1057		395879
1056		401842
1055		400988
1054		404286
1053		404009
1052		401618
1051		400456
1050		399138
1049		396217
1048		400771
1047		403501
1046		401719
1045		406702
1044		406486
1043		403267
1042		405328
1041		403288
1040		401546
1039		404735
1038		404044
1037		405291
1036		412598
1035		411962
1034		405053
1033		408166
1032		409053
1031		409472
1030		411563
1029		412610
1028		413110
1027		409967
1026		411471
1025		412392
1024		413000
1023		411525
1022		414331
1021		416364
1020		414141
1019		414234
1018		416242
1017		418824
1016		419689
1015		417021
1014		420458
1013		419669
1012		418245
1011		420450
1010		415688
1009		419460
1008		419942
1007		416498
1006		417004
1005		422119
1004		423996
1003		423278
1002		425238
1001		430527
1000		427294
999		427144
998		426592
997		428351
996		427081
995		426492
994		422443
993		420050
992		414396
991		415030
990		417147
989		410698
988		408455
987		408783
986		412171
985		413307
984		411229
983		411658
982		416261
981		422492
980		428008
979		430182
978		433387
977		441552
976		437631
975		439175
974		432703
973		426874
972		416332
971		409161
970		405389
969		397104
968		387244
967		379677
966		373289
965		369852
964		372145
963		375910
962		378552
961		379373
960		370198
959		365222
958		358203
957		356347
956		360646
955		370644
954		379351
953		384121
952		390411
951		376266
950		354592
949		337780
948		323855
947		320543
946		320119
945		324623
944		336957
943		342834
942		339805
941		337743
940		331912
939		326074
938		320449
937		321362
936		327960
935		348942
934		381755
933		410885
932		412692
931		379726
930		330194
929		295376
928		282398
927		282338
926		281561
925		277039
924		272972
923		277073
922		276905
921		277070
920		276014
919		276650
918		277591
917		277973
916		274689
915		278420
914		278188
913		277959
912		279533
911		277450
910		279970
909		277777
908		282624
907		279918
906		280872
905		282267
904		282636
903		279503
902		277618
901		281506
900		277585
899		277960
898		281087
897		281177
896		280526
895		281297
894		281286
893		281079
892		283881
891		284901
890		284441
889		283935
888		284003
887		284393
886		285531
885		285286
884		282682
883		282687
882		286618
881		286545
880		290127
879		287751
878		290008
877		287447
876		290048
875		286075
874		285202
873		286108
872		291253
871		286997
870		288540
869		292383
868		288368
867		292624
866		291512
865		291193
864		289067
863		292316
862		292241
861		289743
860		293920
859		288966
858		291979
857		294129
856		293004
855		294180
854		294154
853		290110
852		293872
851		295690
850		295893
849		295814
848		294892
847		293823
846		296888
845		298943
844		295061
843		292589
842		295501
841		295854
840		295714
839		300793
838		298155
837		296141
836		298154
835		295586
834		300262
833		300819
832		301103
831		299056
830		300994
829		300669
828		301163
827		299854
826		301076
825		299692
824		301824
823		304409
822		300305
821		301249
820		303615
819		304924
818		298122
817		300874
816		303627
815		301929
814		304065
813		304813
812		306051
811		303999
810		305862
809		308151
808		305676
807		303372
806		304506
805		309286
804		306172
803		303165
802		307302
801		310108
800		307612
799		307549
798		308925
797		307381
796		308272
795		313324
794		310855
793		309743
792		309283
791		308772
790		309152
789		307255
788		310525
787		307479
786		310308
785		309599
784		312111
783		314897
782		308697
781		307172
780		311346
779		314676
778		312092
777		310851
776		314073
775		314376
774		311839
773		312665
772		314607
771		314800
770		313150
769		314483
768		313384
767		309555
766		308619
765		316675
764		315864
763		313118
762		313804
761		316412
760		316631
759		317378
758		314815
757		315831
756		312734
755		313747
754		315557
753		311889
752		312752
751		309970
750		313473
749		311791
748		312092
747		312046
746		309870
745		311441
744		309609
743		309022
742		308975
741		310269
740		309641
739		309998
738		309673
737		312997
736		311960
735		307809
734		308600
733		312541
732		308489
731		307283
730		309784
729		305968
728		309560
727		308466
726		309480
725		313418
724		312181
723		310593
722		312187
721		314524
720		314405
719		315678
718		313159
717		309884
716		308243
715		309308
714		305227
713		305597
712		308176
711		298900
710		294640
709		295427
708		292102
707		290395
706		291673
705		286573
704		292753
703		289287
702		286246
701		288168
700		291538
699		288276
698		288508
697		282330
696		283437
695		284505
694		281633
693		283120
692		283981
691		283954
690		280824
689		283469
688		283207
687		283898
686		278000
685		277290
684		277876
683		279781
682		279091
681		277484
680		276756
679		277183
678		276450
677		278325
676		278406
675		275962
674		277349
673		277683
672		279229
671		276838
670		280199
669		281754
668		279760
667		277371
666		282382
665		277045
664		275417
663		278048
662		275021
661		271542
660		276054
659		277701
658		275883
657		274560
656		273083
655		275716
654		277672
653		277003
652		279053
651		286788
650		288936
649		288556
648		291310
647		280186
646		270300
645		270850
644		271268
643		269078
642		271843
641		270205
640		269806
639		266615
638		259760
637		250610
636		250742
635		250063
634		247714
633		245539
632		246093
631		247352
630		246436
629		245629
628		243781
627		242481
626		240133
625		236916
624		236829
623		237917
622		237135
621		235596
620		239955
619		236118
618		235831
617		231553
616		231589
615		234044
614		234448
613		234087
612		234283
611		232513
610		233502
609		235856
608		235010
607		235763
606		229276
605		231736
604		233566
603		234554
602		233504
601		232709
600		233365
599		235120
598		233973
597		234892
596		239649
595		237806
594		235806
593		238024
592		236653
591		234997
590		236507
589		238589
588		234507
587		234140
586		233467
585		229713
584		228930
583		231674
582		232802
581		229728
580		231810
579		234159
578		235918
577		236000
576		236153
575		240308
574		245358
573		249962
572		255343
571		263230
570		272360
569		272168
568		264322
567		246855
566		228907
565		220773
564		216056
563		209407
562		208720
561		198677
560		195376
559		194420
558		196073
557		196147
556		195955
555		195413
554		194552
553		192743
552		190911
551		191895
550		191391
549		189239
548		184154
547		177092
546		169018
545		163185
544		156658
543		149001
542		145662
541		144025
540		139653
539		135840
538		134790
537		140477
536		152428
535		163146
534		186678
533		245571
532		345356
531		416401
530		391428
529		281567
528		180782
527		126413
526		111298
525		108975
524		112863
523		115025
522		113789
521		113556
520		107089
519		104176
518		101945
517		101798
516		100771
515		102134
514		100088
513		98857.2
512		97950.2
511		98789.5
510		98386.8
509		96190
508		95044
507		94927.7
506		95811.5
505		94670.9
504		95462
503		95104.5
502		103030
501		106420
500		106696
499		113720
498		139651
497		182898
496		209933
495		188516
494		142040
493		102159
492		81383.3
491		72496.9
490		68337.7
489		67032.7
488		66584.4
487		65591.6
486		64170.4
485		64441.9
484		63006
483		63010.6
482		65243.8
481		63746.5
480		63355.1
479		63086.7
478		64017.1
477		64174
476		63680.1
475		63202
474		62590
473		62762.7
472		62880.1
471		64888.6
470		63289.5
469		63478.4
468		65230.1
467		62824.2
466		62797.3
465		62254.7
464		61277.1
463		61917.2
462		62271.5
461		63246.5
460		62479.5
459		62310.7
458		62393.8
457		60890.7
456		60766
455		61197.9
454		61859.1
453		65881.7
452		66828.2
451		69169.1
450		65865.8
449		62725.3
448		60430.1
447		61844.2
446		64569.6
445		66568.7
444		69762.7
443		68065.3
442		64431.2
441		62125.7
440		60323.8
439		59574.6
438		58699.9
437		59890
436		60439.6
435		61909
434		60907
433		60459.1
432		61917.5
431		60854.7
430		59830.5
429		59808.4
428		60741.2
427		60762.1
426		61276.3
425		59670.3
424		60820.5
423		61611.6
422		60198.8
421		61814.4
420		60852.5
419		62008.8
418		62865.3
417		61827.1
416		62268
415		62569.7
414		62095.2
413		63506.8
412		60545.5
411		61969.2
410		61108.1
409		61951.5
408		62954.1
407		61770.1
406		61481.2
405		61505.7
404		62032.4
403		59597.7
402		61733.2
401		61996
400		62136.7
399		63684.8
398		69239.8
397		70684.4
396		68466.5
395		64633.8
394		60736.3
393		60688.7
392		59838.3
391		60894
390		59955.2
389		60453.7
388		59854.3
387		60471.1
386		59841
385		60761.8
384		61547.8
383		60065.3
382		61614.3
381		61082
380		61392.9
379		60613.9
378		61133.1
377		62002.8
376		62210.4
375		62313.5
374		60577.9
373		60473.4
372		61154.9
371		61403.4
370		61992.6
369		61770.3
368		63022.5
367		63146
366		61375.7
365		61549.6
364		62320
363		62254
362		62401
361		64047.2
360		63387.7
359		63058.1
358		62768.5
357		63888
356		66072.4
355		65296.8
354		63389.9
353		63259.2
352		64267.1
351		64806.1
350		65403.4
349		65457.6
348		66074
347		65734.1
346		66279
345		65496.5
344		65708
343		63628.5
342		64913.4
341		64611.2
340		66118
339		66927.6
338		66495
337		65965.7
336		68020.4
335		67035.2
334		66521.1
333		67569.7
332		67045.4
331		67201.5
330		67634.9
329		67109.5
328		67857.5
327		67616.6
326		69715.3
325		69685.1
324		69531.8
323		69196.5
322		69111.3
321		69479
320		70246.2
319		71575.1
318		70626.2
317		71629.1
316		72176.2
315		70843.5
314		71717
313		73329.6
312		72245.7
311		72635.4
310		73051.6
309		72738.9
308		72276.1
307		72499.8
306		71178.1
305		69409.2
304		70196.8
303		69304.9
302		68368.3
301		69203.3
300		68834
299		67043.9
298		64008.7
297		64147.3
296		64258.2
295		62441.1
294		63394.3
293		63357.2
292		63170.9
291		65895.9
290		70292.9
289		82254.4
288		94024.2
287		101634
286		121232
285		153964
284		170800
283		144101
282		100668
281		65691.8
280		53319.1
279		49915.9
278		49974.8
277		50816.1
276		48693.1
275		48505.5
274		49219.9
273		50296
272		48570.2
271		49862
270		52122.4
269		51910.4
268		52327.5
267		51664.5
266		50250.8
265		48628.9
264		48490.6
263		46833
262		49616.1
261		48722.5
260		47573.5
259		48499.6
258		48259.4
257		47882.2
256		47371.6
255		48892.5
254		49099.5
253		48371
252		47453.4
251		47194.1
250		47626.5
249		48110.4
248		49033.2
247		48465.1
246		48982.2
245		49154.7
244		48084.4
243		48854.9
242		47674.5
241		48600.7
240		49571.9
239		48995.6
238		48896.9
237		48823
236		49213.5
235		48576
234		48854
233		50965.6
232		50677.1
231		50477
230		50050.5
229		49069.4
228		49477.5
227		51416.9
226		50407.5
225		49414
224		49015.4
223		49544
222		48276
221		49761.7
220		50386.4
219		50175.1
218		52093.4
217		49995
216		49430.8
215		49750.7
214		49226.6
213		49889.2
212		48582.3
211		49554.8
210		49662.5
209		50003.6
208		49306.4
207		48009.8
206		48453.6
205		48518.8
204		48366.6
203		47432.1
202		48035.2
201		50026.9
200		51578
199		53989.4
198		56337.6
197		55342.2
196		51568.2
195		49043.3
194		49202.2
193		53617.7
192		57250.4
191		55784.4
190		53288.7
189		51642.6
188		48983
187		47274.5
186		47502.9
185		47711.7
184		47844.2
183		47273.8
182		47780.1
181		49606.2
180		48025.3
179		47139.3
178		47437.1
177		48052.5
176		47592.1
175		47478.6
174		48141.7
173		46854.7
172		47696.5
171		46424.1
170		47556
169		49232.4
168		49446.5
167		48782.9
166		47989.9
165		47756
164		47897.5
163		47634.1
162		47822.2
161		46963.5
160		48496
159		48185.2
158		47864.5
157		47761.4
156		49725.1
155		49312.9
154		49232.5
153		48461.8
152		49565.9
151		49484.2
150		49327.8
149		50050
148		48573.6
147		50093
146		47379.3
145		47904.6
144		48203.5
143		48449.4
142		49100.1
141		47620.3
140		46915.5
139		46730.8
138		48081.8
137		46894
136		45633.6
135		46088.1
134		46061.5
133		46899.3
132		47390.6
131		48914.9
130		49130.2
129		49261.4
128		50421.2
127		50444.5
126		51231.9
125		52735.4
124		54910.8
123		56121.8
122		57251
121		55078.3
120		48541.3
119		45910
118		43607.8
117		42673.1
116		41141.9
115		39924.6
114		40359.6
113		40969.8
112		39925.2
111		41005.1
110		40471.7
109		41024.4
108		41029.5
107		38852.8
106		39091.8
105		39890.2
104		40858.7
103		42165.7
102		42826.3
101		43224
100		42115.3
99		41141.2
98		39524.1
97		38598.3
96		38768.3
95		39013.7
94		38718.6
93		38712.2
92		39500.5
91		38544.9
90		36991.3
89		38203.1
88		35310.2
87		35053
86		35556
85		36973
84		35896.5
83		36754.2
82		36438.6
81		38232.4
80		42289.8
79		48934
78		58366.5
77		64291.9
76		66999.4
75		61364.5
74		52254.4
73		40987.3
72		30142.6
71		24611.8
70		20626.7
69		19288.4
68		18587.3
67		17847.6
66		17735.4
65		18393.8
64		24929.7
63		32736.1
62		34036.2
61		28393.5
60		21986.9
59		16415.5
58		15477.8
57		14973.8
56		14982.2
55		14637
54		15295.8
53		15296.6
52		15193
51		15499.4
50		14845.1
49		15008
48		14626.2
47		14264.6
46		14650.3
45		14460.1
44		14632.4
43		14241
42		13937.4
41		14233
40		14304.3
39		13792.2
38		13330
37		12714.4
36		11962.9
35		13323.4
34		13757.7
33		13501.5
32		15176.6
31		18660.2
30		22153.5
29		23391.4
28		20578.5
27		18640.2
26		18322.6
25		19149.9
24		19216.7
23		17269.9
22		16072.2
21		13962.5
20		12414.1
19		11871.3
18		12108
17		12567.5
16		11725.6
15		10499
14		9485.79
13		10079.1
12		10710
11		10345.3
10		10683.7
9		11268.8
8		11014.6
7		11361.2
6		12562.3
5		15534.1
4		20089.7
3		21031.6
2		18955.8
1		12344.7
0		5714.86
-1		2176.08
-2		679.422
-3		303.629
-4		264.841
-5		133.827
-6		88.7885
-7		11.5066
-8		15.4952

## Sheet: Titles
16:12:12 Wednesday, July 24, 2019
D:\2019\07\20190724\jiangliwen\4.xlsx
Processing View #11.vgp - Processing View
Data Files :	Title	File Name	Comment
	O1s Scan	C:\DOCUME~1\ADMINI~1\LOCALS~1\Temp\VGD24E.tmp
	Cu2p Scan	C:\DOCUME~1\ADMINI~1\LOCALS~1\Temp\VGD24D.tmp
	Ni2p Scan	C:\DOCUME~1\ADMINI~1\LOCALS~1\Temp\VGD24C.tmp
	N1s Scan	C:\DOCUME~1\ADMINI~1\LOCALS~1\Temp\VGD24B.tmp
	C1s Scan	C:\DOCUME~1\ADMINI~1\LOCALS~1\Temp\VGD24A.tmp
	Survey	C:\DOCUME~1\ADMINI~1\LOCALS~1\Temp\VGD249.tmp
	O1s Scan	E:\...\jiangliwen\4\Processing View #11.DATA\O1s Scan_1.VGD
	Cu2p Scan	E:\...\jiangliwen\4\Processing View #11.DATA\Cu2p Scan_1.VGD
	Ni2p Scan	E:\...\jiangliwen\4\Processing View #11.DATA\Ni2p Scan_1.VGD
	N1s Scan	E:\...\jiangliwen\4\Processing View #11.DATA\N1s Scan_1.VGD
	C1s Scan	E:\...\jiangliwen\4\Processing View #11.DATA\C1s Scan_1.VGD
	Survey	E:\...\20190724\jiangliwen\4\Processing View #11.DATA\Survey.VGD
	O1s Scan	E:\...\jiangliwen\4\Processing View #11.DATA\O1s Scan_0.VGD
	Cu2p Scan	E:\...\jiangliwen\4\Processing View #11.DATA\Cu2p Scan_0.VGD
	Ni2p Scan	E:\...\jiangliwen\4\Processing View #11.DATA\Ni2p Scan_0.VGD
	N1s Scan	E:\...\jiangliwen\4\Processing View #11.DATA\N1s Scan_0.VGD
	C1s Scan	E:\...\jiangliwen\4\Processing View #11.DATA\C1s Scan_0.VGD
	O1s Scan	E:\...\jiangliwen\4\Processing View #11.DATA\O1s Scan.VGD
	Cu2p Scan	E:\...\jiangliwen\4\Processing View #11.DATA\Cu2p Scan.VGD
	Ni2p Scan	E:\...\jiangliwen\4\Processing View #11.DATA\Ni2p Scan.VGD
	N1s Scan	E:\...\jiangliwen\4\Processing View #11.DATA\N1s Scan.VGD
	C1s Scan	E:\...\jiangliwen\4\Processing View #11.DATA\C1s Scan.VGD
