# Supplementary material for: Dataset of N-doped CuO:NiO mixed oxide thin film sensor for glucose oxidation
Source: Data Brief. 2020 Oct 14;33:106408. doi: 10.1016/j.dib.2020.106408 (PMC7585048; doi:10.1016/j.dib.2020.106408)
Supplement: Supplementary file 1 [file mmc1.zip › Raw Data_DIB-D-20-01811/Figure 1-3/Figure 3 CuO.Ni.N2 (after tests).xlsx]

## Sheet: O1s Scan
							Acquisition Parameters :					Experiment Descriptions :
							Parameter					Experiment\XR5 Gun - 500um[15kV150W]\jiangliwen 5
							Total acq. time	1 mins 30.2 secs
							No. Scans	5
							Source Type	Al K Alpha
Axis	Energy	Elements=	361				Spot Size	500 祄
							Lens Mode	LargeAreaXL
C:\DOCUME~1\ADMINI~1\LOCALS~1\Temp\VGD26B.tmp							Analyser Mode	CAE : Pass Energy 20.0 eV
							Energy Step Size	0.050 eV
							No. of Energy Steps	361
Binding Energy (E)
eV		Counts / s
542.25		3598.38
542.2		3739.65
542.15		3619.73
542.1		3463.93
542.05		3561.98
542		3573.53
541.95		3396.21
541.9		3503.76
541.85		3609.56
541.8		3467.73
541.75		3498.2
541.7		3436.67
541.65		3462.64
541.6		3332.3
541.55		3504.93
541.5		3668.01
541.45		3501.33
541.4		3568.85
541.35		3442.35
541.3		3455.78
541.25		3461.11
541.2		3400.91
541.15		3403.16
541.1		3405.48
541.05		3432.46
541		3434.9
540.95		3375.59
540.9		3238.45
540.85		3349.33
540.8		3500.41
540.75		3293.26
540.7		3335.18
540.65		3379.01
540.6		3262.78
540.55		3319.16
540.5		3392.42
540.45		3242.78
540.4		3230.5
540.35		3224.37
540.3		3344.81
540.25		3247.72
540.2		3262.37
540.15		3198.97
540.1		3542.64
540.05		3313.82
540		3315.27
539.95		3231.5
539.9		3198.8
539.85		3276.87
539.8		3167.33
539.75		3124.62
539.7		3179.82
539.65		3236.98
539.6		3077.54
539.55		3074.58
539.5		3263.96
539.45		3224.27
539.4		2993.11
539.35		3017.57
539.3		3069.77
539.25		3003.33
539.2		2962.43
539.15		2900.49
539.1		2833.31
539.05		3016.32
539		2986.41
538.95		2929.64
538.9		2995.25
538.85		2823.19
538.8		2907.69
538.75		2949.26
538.7		3072.18
538.65		3050.81
538.6		2840.27
538.55		2874.54
538.5		2998.61
538.45		3080.38
538.4		3040.84
538.35		2874.88
538.3		3001.04
538.25		2920.29
538.2		2854.29
538.15		3013.76
538.1		2908.85
538.05		2925.78
538		2855.03
537.95		2958.5
537.9		2880.01
537.85		2842.29
537.8		3034.86
537.75		3068.24
537.7		2980.58
537.65		2817.66
537.6		2953.54
537.55		2906.65
537.5		2821.41
537.45		2763.81
537.4		2931.41
537.35		3034.63
537.3		2955.27
537.25		2947.51
537.2		3033.48
537.15		3036.24
537.1		3088.09
537.05		3081.02
537		3196.16
536.95		2998.26
536.9		2943.28
536.85		2837.1
536.8		2953.44
536.75		2854.68
536.7		2931.47
536.65		2913.37
536.6		3084.94
536.55		2925.96
536.5		3060.55
536.45		3024.26
536.4		2947.46
536.35		2878.84
536.3		2996.09
536.25		3026.7
536.2		3054
536.15		3000.69
536.1		3092.43
536.05		3034.72
536		3067.55
535.95		3169.57
535.9		2981.33
535.85		2996.47
535.8		2941.25
535.75		2933.22
535.7		3001.84
535.65		2961.7
535.6		3091.31
535.55		2963.99
535.5		2996.56
535.45		3115.35
535.4		2957.05
535.35		3118.38
535.3		2991.44
535.25		2995.43
535.2		2920.84
535.15		2904.51
535.1		2989.53
535.05		2925.4
535		2914.06
534.95		2995.71
534.9		3038.28
534.85		3168.13
534.8		3014.08
534.75		3071.61
534.7		3036.99
534.65		3150.87
534.6		3184.39
534.55		3313.32
534.5		3125.36
534.45		3190.15
534.4		3201.63
534.35		3193.11
534.3		3497.52
534.25		3426.55
534.2		3427.93
534.15		3421.33
534.1		3707.53
534.05		3960.3
534		4012.62
533.95		3961.05
533.9		4027.89
533.85		4312.27
533.8		4419.15
533.75		4691.49
533.7		4883.63
533.65		4832.9
533.6		5180.71
533.55		5570.55
533.5		5863.54
533.45		5911.32
533.4		6063.41
533.35		6511.17
533.3		6875.43
533.25		6917.82
533.2		7453.34
533.15		7852.6
533.1		8221.92
533.05		8748.5
533		8963.16
532.95		9565.43
532.9		9447.33
532.85		9901.13
532.8		10103.9
532.75		10477
532.7		11280.3
532.65		11731.8
532.6		11946.2
532.55		12492.4
532.5		13205.1
532.45		13420.3
532.4		13719.2
532.35		14250.2
532.3		14794.2
532.25		15362.3
532.2		15626.3
532.15		16203.2
532.1		16720.1
532.05		17150.4
532		17318.9
531.95		17453.1
531.9		17996.4
531.85		18664.8
531.8		19048.4
531.75		19821.1
531.7		19802.6
531.65		19929.3
531.6		20291.5
531.55		20723.2
531.5		20157.7
531.45		20120.6
531.4		20020.5
531.35		20176
531.3		19908.8
531.25		19632.1
531.2		19073.5
531.15		19426.8
531.1		19262.7
531.05		18474.8
531		17831.2
530.95		17289.4
530.9		16842.7
530.85		15879.5
530.8		15960.1
530.75		14707.8
530.7		13884.3
530.65		13417.8
530.6		12904.4
530.55		12403.1
530.5		11641.2
530.45		10988
530.4		10046.1
530.35		9489.73
530.3		9126.81
530.25		8733.12
530.2		8508.33
530.15		8082.24
530.1		7830.38
530.05		7852.37
530		7655.11
529.95		7548.78
529.9		7205.88
529.85		7380.62
529.8		7333.76
529.75		7800.38
529.7		7825.76
529.65		8061.26
529.6		7970.55
529.55		7920.92
529.5		7975.78
529.45		8361.08
529.4		8753.46
529.35		8418.7
529.3		8529.7
529.25		8197.99
529.2		8093.53
529.15		7843.08
529.1		7518.17
529.05		7316.87
529		6855.79
528.95		6547.36
528.9		6029.58
528.85		5735.34
528.8		5317.54
528.75		4991.57
528.7		4747.35
528.65		4449.94
528.6		4034.41
528.55		3977.44
528.5		3713.84
528.45		3572.02
528.4		3244.77
528.35		3077.72
528.3		2976.13
528.25		2958.44
528.2		2715.87
528.15		2640.13
528.1		2741.51
528.05		2515.22
528		2451.88
527.95		2589.15
527.9		2573.75
527.85		2450.22
527.8		2524.31
527.75		2366.7
527.7		2401.22
527.65		2417.67
527.6		2465.95
527.55		2354.3
527.5		2571.14
527.45		2389.7
527.4		2370.36
527.35		2500.13
527.3		2350.53
527.25		2315.08
527.2		2302.4
527.15		2316.49
527.1		2301.2
527.05		2257.42
527		2344.61
526.95		2508.92
526.9		2382.05
526.85		2243.92
526.8		2271.38
526.75		2428.97
526.7		2353.79
526.65		2403.13
526.6		2315.77
526.55		2275.58
526.5		2329.25
526.45		2405.41
526.4		2160.01
526.35		2248.63
526.3		2197.46
526.25		2232.16
526.2		2237.06
526.15		2285.93
526.1		2317.81
526.05		2317.22
526		2249.25
525.95		2358.53
525.9		2366.58
525.85		2469.58
525.8		2427.91
525.75		2285.4
525.7		2335.51
525.65		2277.95
525.6		2312.03
525.55		2285.8
525.5		2271.37
525.45		2286.18
525.4		2218.73
525.35		2195.44
525.3		2334.38
525.25		2299.89
525.2		2208.11
525.15		2235.27
525.1		2351.02
525.05		2327.77
525		2328.65
524.95		2321.17
524.9		2386.56
524.85		2213.06
524.8		2301.9
524.75		2252.68
524.7		2214.44
524.65		2280.45
524.6		2427.29
524.55		2335.15
524.5		2282.77
524.45		2175.25
524.4		2159.29
524.35		2218.04
524.3		2370.2
524.25		2395.59

## Sheet: Cu2p Scan
							Acquisition Parameters :					Experiment Descriptions :
							Parameter					Experiment\XR5 Gun - 500um[15kV150W]\jiangliwen 5
							Total acq. time	3 mins 0.3 secs
							No. Scans	8
							Source Type	Al K Alpha
Axis	Energy	Elements=	451				Spot Size	500 祄
							Lens Mode	LargeAreaXL
C:\DOCUME~1\ADMINI~1\LOCALS~1\Temp\VGD26A.tmp							Analyser Mode	CAE : Pass Energy 20.0 eV
							Energy Step Size	0.100 eV
							No. of Energy Steps	451
Binding Energy (E)
eV		Counts / s
969.3		23538.7
969.2		23653.1
969.1		23644.9
969		23427.2
968.9		23851.2
968.8		23592.8
968.7		23410.8
968.6		23470.1
968.5		23455.3
968.4		23305.5
968.3		23507.7
968.2		23663.7
968.1		22839
968		23716.2
967.9		23246.8
967.8		23331.3
967.7		23498.2
967.6		22980.6
967.5		23262.3
967.4		22704.9
967.3		22922.2
967.2		23239.9
967.1		23325.1
967		23055.7
966.9		23071.2
966.8		22596.5
966.7		22819.3
966.6		23039.8
966.5		22775.4
966.4		22533.9
966.3		22554.3
966.2		22717.5
966.1		22464.2
966		22917.3
965.9		22724.8
965.8		22638.2
965.7		22663.9
965.6		22423.5
965.5		22577.9
965.4		22600.1
965.3		22587.5
965.2		22333.6
965.1		22542.2
965		22648.4
964.9		22295.6
964.8		22306.3
964.7		22408.2
964.6		22481.1
964.5		22511.5
964.4		22399.2
964.3		22876.7
964.2		22708.4
964.1		22512.7
964		22797.4
963.9		22426.7
963.8		22867.4
963.7		23007.2
963.6		23214.9
963.5		23232.7
963.4		22574.8
963.3		22988.9
963.2		23416.3
963.1		22993.1
963		23275.9
962.9		23260.5
962.8		23470
962.7		23536.1
962.6		23440.4
962.5		23577.5
962.4		23745.5
962.3		23596.2
962.2		23463.9
962.1		23578.1
962		23839.6
961.9		23628.4
961.8		23139.3
961.7		23324.3
961.6		23256.3
961.5		23270.1
961.4		23038.6
961.3		22881.8
961.2		22588.7
961.1		23063.9
961		23198.4
960.9		23344.6
960.8		23299.3
960.7		22762.3
960.6		22406.5
960.5		22365.6
960.4		22562.7
960.3		22882.5
960.2		22708.1
960.1		22630.1
960		22319.2
959.9		22510.9
959.8		22733.2
959.7		22185.3
959.6		21907.2
959.5		22610.3
959.4		22285.6
959.3		22587.5
959.2		21988.4
959.1		22026.8
959		22143.1
958.9		22051.7
958.8		22028
958.7		21996.1
958.6		21972.7
958.5		22230.9
958.4		22079.3
958.3		21902.2
958.2		21633.5
958.1		22066.5
958		21976.2
957.9		21942.3
957.8		21585.1
957.7		21739.1
957.6		21848
957.5		21974
957.4		22045.3
957.3		21673.8
957.2		22079.4
957.1		21782.3
957		21850.5
956.9		21993
956.8		22224.1
956.7		22098.2
956.6		22039.1
956.5		21794.8
956.4		22243
956.3		22283.4
956.2		22303.6
956.1		22424.4
956		22284.1
955.9		22337.2
955.8		22386.4
955.7		23001.1
955.6		22695.3
955.5		22256.7
955.4		22564.7
955.3		22736.9
955.2		22736.8
955.1		22913.2
955		22848.7
954.9		23091
954.8		23348.1
954.7		23308.1
954.6		23250.7
954.5		23119.3
954.4		23028
954.3		23226.2
954.2		23691.5
954.1		23263.3
954		22799.9
953.9		23153.5
953.8		23188.8
953.7		23101.2
953.6		22938.5
953.5		23334.9
953.4		22847.9
953.3		22900.6
953.2		22979.1
953.1		22796.3
953		22792.8
952.9		22937.6
952.8		22903
952.7		22756.1
952.6		22704.8
952.5		23110.4
952.4		22855.6
952.3		22610.8
952.2		22554.7
952.1		22521
952		22181.8
951.9		22053.3
951.8		21720.5
951.7		21727.8
951.6		21507.9
951.5		21853.6
951.4		21766.4
951.3		21487.5
951.2		21414.6
951.1		21469.9
951		20940
950.9		21229.3
950.8		21422.7
950.7		21017.1
950.6		21365.2
950.5		20914.5
950.4		20952.7
950.3		20788.4
950.2		20975.6
950.1		21270.2
950		21194.4
949.9		21195.6
949.8		20987.5
949.7		21084.8
949.6		21326.1
949.5		21274.9
949.4		20945.8
949.3		21152.4
949.2		20635.3
949.1		20734.3
949		20841.5
948.9		21033.4
948.8		20987.2
948.7		20873.6
948.6		21101.7
948.5		21089.5
948.4		20980.7
948.3		21050
948.2		20587.6
948.1		20388.1
948		20853.2
947.9		20694.4
947.8		20564
947.7		20796.4
947.6		20956.4
947.5		20984.6
947.4		20638.4
947.3		20811.3
947.2		20710.4
947.1		20689.7
947		20807.7
946.9		20965.3
946.8		21100.8
946.7		20779.4
946.6		20423.1
946.5		20468.8
946.4		20367.6
946.3		20470.4
946.2		20504
946.1		20748.3
946		20478.4
945.9		20528.2
945.8		20756.4
945.7		20318.1
945.6		20631
945.5		20806.5
945.4		20890.9
945.3		20928
945.2		20916.3
945.1		20893.8
945		20993.7
944.9		20622.9
944.8		21124.4
944.7		20942.2
944.6		21355.5
944.5		21582
944.4		21208.6
944.3		21302.6
944.2		21612.4
944.1		21839.9
944		21813.5
943.9		22167.4
943.8		21944
943.7		21967.4
943.6		21847.8
943.5		21845.1
943.4		21933.1
943.3		22149.2
943.2		22215.9
943.1		21970.2
943		22134.6
942.9		22066.1
942.8		22101.7
942.7		22155.8
942.6		22000
942.5		21954.5
942.4		21976
942.3		21956.3
942.2		22376.1
942.1		21913.5
942		22195.9
941.9		21863.8
941.8		22040.7
941.7		21739.2
941.6		22099.1
941.5		22105.6
941.4		21934.9
941.3		22008.7
941.2		22038
941.1		21606.7
941		21933.1
940.9		21941.9
940.8		22135.4
940.7		21693.3
940.6		22249.2
940.5		21745.9
940.4		21970.3
940.3		21744.1
940.2		21567.3
940.1		21705.5
940		21246.6
939.9		21231.3
939.8		21106.5
939.7		21161.2
939.6		21232.9
939.5		21095.1
939.4		21122.7
939.3		20721.1
939.2		20758.7
939.1		20896.3
939		20884.7
938.9		20661
938.8		20602.8
938.7		20840.3
938.6		20283.5
938.5		20659.3
938.4		20694.5
938.3		20761.7
938.2		20462.6
938.1		20285
938		20298.9
937.9		20571.5
937.8		20571.1
937.7		21004.4
937.6		20803.9
937.5		20557.7
937.4		20543.4
937.3		20905.8
937.2		20876.1
937.1		20871.8
937		21113.6
936.9		20874.5
936.8		20761.8
936.7		20631.7
936.6		21176.3
936.5		21214.7
936.4		21157.8
936.3		21202.5
936.2		21139.4
936.1		21734.5
936		21636.3
935.9		21915.7
935.8		21882.3
935.7		21872.3
935.6		22174.3
935.5		22137.8
935.4		22301.8
935.3		22705.7
935.2		22603.5
935.1		22903.3
935		23424.3
934.9		23418.4
934.8		23181.3
934.7		23511.6
934.6		23717.1
934.5		23532.6
934.4		24056.5
934.3		23849.4
934.2		23847.7
934.1		23823.6
934		23699.9
933.9		23745
933.8		23988.9
933.7		23884
933.6		23671.7
933.5		24028.6
933.4		24047.3
933.3		23845.7
933.2		23860.6
933.1		23390.4
933		23978.9
932.9		23485.1
932.8		23256.7
932.7		22972.5
932.6		23003.3
932.5		23146.7
932.4		22668.3
932.3		22651.1
932.2		22410.3
932.1		22459.9
932		21860.7
931.9		21477.8
931.8		21587.9
931.7		21102
931.6		21090.6
931.5		20781.1
931.4		20621
931.3		20444.8
931.2		20621.4
931.1		20424.8
931		20275.1
930.9		20149.5
930.8		20235
930.7		20085.5
930.6		20065.6
930.5		19826.3
930.4		20199.8
930.3		19708.9
930.2		19347
930.1		19638.9
930		19903.4
929.9		20274.1
929.8		19732
929.7		19800.3
929.6		19991.2
929.5		19622.4
929.4		19690.3
929.3		19927.7
929.2		19974.4
929.1		20184.3
929		19789.1
928.9		19850.1
928.8		19985.5
928.7		19680.1
928.6		19355.3
928.5		19473.8
928.4		19839
928.3		19502
928.2		19424.1
928.1		19391.1
928		19661.2
927.9		19960.6
927.8		19610.7
927.7		19822.2
927.6		19784.5
927.5		19713.2
927.4		19700
927.3		19492.9
927.2		19553
927.1		19671.1
927		19541.5
926.9		19595.1
926.8		19714.4
926.7		19605.3
926.6		19457.1
926.5		19843
926.4		19483.8
926.3		19709.4
926.2		19948.5
926.1		19569.5
926		19723.6
925.9		19997.2
925.8		19615.9
925.7		19841.4
925.6		19962.1
925.5		20085.5
925.4		20023.7
925.3		19654.7
925.2		19354.7
925.1		19482.6
925		19639.5
924.9		19630.2
924.8		19756.1
924.7		19373.3
924.6		19768.8
924.5		19705.3
924.4		19904.3
924.3		19797.9

## Sheet: Ni2p Scan
							Acquisition Parameters :					Experiment Descriptions :
							Parameter					Experiment\XR5 Gun - 500um[15kV150W]\jiangliwen 5
							Total acq. time	3 mins 20.3 secs
							No. Scans	8
							Source Type	Al K Alpha
Axis	Energy	Elements=	501				Spot Size	500 祄
							Lens Mode	LargeAreaXL
C:\DOCUME~1\ADMINI~1\LOCALS~1\Temp\VGD269.tmp							Analyser Mode	CAE : Pass Energy 20.0 eV
							Energy Step Size	0.100 eV
							No. of Energy Steps	501
Binding Energy (E)
eV		Counts / s
892.3		19014.5
892.2		19378.4
892.1		19459.1
892		19211.7
891.9		19459.9
891.8		18934.5
891.7		18602.3
891.6		19016
891.5		19199
891.4		18935.5
891.3		19133.9
891.2		19362.2
891.1		19205
891		19116.7
890.9		19115.8
890.8		18879.5
890.7		18880.3
890.6		18683.2
890.5		18826.4
890.4		19033.8
890.3		18920.5
890.2		18559.3
890.1		18582.5
890		18921.9
889.9		19137.5
889.8		18749.9
889.7		18664.1
889.6		18588.3
889.5		18917.3
889.4		18819.8
889.3		19097.1
889.2		18906.9
889.1		18934.8
889		19017.9
888.9		19086.1
888.8		18880.9
888.7		18852.5
888.6		19082.1
888.5		18724.4
888.4		18649.5
888.3		18997.6
888.2		18787.1
888.1		18734.3
888		18757.4
887.9		18902.2
887.8		18600.7
887.7		18735.4
887.6		18727.8
887.5		19091
887.4		18937.6
887.3		18554.3
887.2		18538.4
887.1		18695.9
887		18904.1
886.9		18823.7
886.8		18912.6
886.7		19120.6
886.6		19203.1
886.5		18336.9
886.4		18714.6
886.3		18737.4
886.2		18867.4
886.1		18915.3
886		18695.8
885.9		18544.9
885.8		18364.8
885.7		18684.9
885.6		18940.8
885.5		18458.8
885.4		18806.8
885.3		18615.4
885.2		18848.2
885.1		18704.5
885		19012.6
884.9		18603.4
884.8		19125.9
884.7		19249.4
884.6		18922
884.5		19140.8
884.4		19039.9
884.3		18985.4
884.2		18775.5
884.1		19162
884		19185.1
883.9		19152.4
883.8		19033.6
883.7		19277.1
883.6		19312.6
883.5		19305.8
883.4		19158.9
883.3		19272.1
883.2		19327.8
883.1		19117.4
883		19297.4
882.9		19219.7
882.8		19094.2
882.7		19253.3
882.6		19395.3
882.5		19491.9
882.4		19517.7
882.3		19447.9
882.2		19614.8
882.1		19882.4
882		19796.3
881.9		20029.6
881.8		19861.1
881.7		19675.9
881.6		19728.5
881.5		19857.8
881.4		19933.4
881.3		20075.8
881.2		20359.9
881.1		20144.9
881		19826.5
880.9		19997.2
880.8		20539.8
880.7		20210.3
880.6		20258
880.5		20379.8
880.4		20493.5
880.3		20389.8
880.2		20228.6
880.1		20393.4
880		20351.7
879.9		20296.1
879.8		20246
879.7		20258.3
879.6		20605.8
879.5		20465.5
879.4		20158.6
879.3		20321
879.2		20455.3
879.1		20171.3
879		20315.7
878.9		20245
878.8		20169.8
878.7		20089.4
878.6		19888.1
878.5		19792.3
878.4		20089.4
878.3		19814.7
878.2		20063.2
878.1		19724.1
878		19953.7
877.9		20168
877.8		19574.8
877.7		19457.4
877.6		19446.6
877.5		19875.4
877.4		19592.5
877.3		19396.3
877.2		19581.2
877.1		19309.3
877		19276.6
876.9		19128.4
876.8		19042.4
876.7		19446.7
876.6		19420.3
876.5		19393.9
876.4		19417
876.3		19169.2
876.2		19182.1
876.1		19112.7
876		19207.4
875.9		19168.9
875.8		19256.9
875.7		18911.2
875.6		19092.7
875.5		19215
875.4		19227.9
875.3		19253.8
875.2		19142
875.1		19647.4
875		19404.2
874.9		19824
874.8		19652.3
874.7		19921.4
874.6		19611.3
874.5		19480.1
874.4		19853.9
874.3		20157.8
874.2		20465.7
874.1		20262.2
874		20489.1
873.9		20431.7
873.8		20237.4
873.7		20504.7
873.6		20552
873.5		20488.3
873.4		20904.6
873.3		21095.5
873.2		20882.8
873.1		20949.3
873		20729
872.9		20904.5
872.8		20831
872.7		20492.2
872.6		20132.2
872.5		19811.3
872.4		20154.9
872.3		19859
872.2		19258.5
872.1		19326.7
872		19373.2
871.9		18707.6
871.8		18700
871.7		18639.7
871.6		18687
871.5		18583.2
871.4		18373.4
871.3		18423.1
871.2		18031.8
871.1		18110
871		18179.6
870.9		17954.9
870.8		17904.4
870.7		18141.7
870.6		17913.7
870.5		17539
870.4		17407.1
870.3		17123.3
870.2		17047.6
870.1		17417.3
870		17016.1
869.9		17116.1
869.8		16969.4
869.7		17118.8
869.6		16962
869.5		16785.8
869.4		16987.4
869.3		16860.6
869.2		17019.7
869.1		17219.2
869		16892.8
868.9		17131
868.8		17031.7
868.7		16756.1
868.6		17033.5
868.5		16867.6
868.4		17021.4
868.3		17111.7
868.2		16919.4
868.1		16768.3
868		17034.9
867.9		17374.4
867.8		16997.8
867.7		17273
867.6		16969.6
867.5		17081.7
867.4		17294.5
867.3		17215.2
867.2		17174.3
867.1		17172.6
867		17403.6
866.9		17472.9
866.8		17416.8
866.7		17199.9
866.6		17333
866.5		17393.2
866.4		17107.1
866.3		17475.8
866.2		17138.3
866.1		17372.8
866		17434.7
865.9		17412.7
865.8		17121.7
865.7		17349.6
865.6		17604.2
865.5		17371.8
865.4		17378.3
865.3		17778.8
865.2		17480.9
865.1		17632.7
865		17743.6
864.9		17884.7
864.8		17667.4
864.7		17358.5
864.6		17671.8
864.5		17971.3
864.4		18038.5
864.3		18029.7
864.2		17982.3
864.1		18177.5
864		17961.4
863.9		18171.5
863.8		17922.4
863.7		17989.3
863.6		18044.5
863.5		18468.9
863.4		18402.6
863.3		18362.7
863.2		18368.2
863.1		18416.1
863		18752.4
862.9		18794.4
862.8		19165.8
862.7		19232.1
862.6		19481.2
862.5		19291.3
862.4		19129.2
862.3		19363.6
862.2		19411.7
862.1		19463.9
862		19239
861.9		19565.7
861.8		19643.7
861.7		19697.8
861.6		19473.9
861.5		19661
861.4		19660.1
861.3		19983.8
861.2		19523.6
861.1		19741.2
861		19383.2
860.9		19507.1
860.8		19534.4
860.7		19482.2
860.6		19398.9
860.5		19506
860.4		18854.5
860.3		19086.8
860.2		19048.5
860.1		18821
860		18736.5
859.9		18719.5
859.8		18779.1
859.7		18515.7
859.6		18520.3
859.5		18552.4
859.4		17999.8
859.3		18059.9
859.2		18019.9
859.1		18160.6
859		17997.1
858.9		18053.9
858.8		17935.1
858.7		18199.7
858.6		18007.1
858.5		17723.1
858.4		17900.8
858.3		17995.6
858.2		18304.9
858.1		18214.7
858		18173.2
857.9		18366.5
857.8		18557.4
857.7		18529.1
857.6		18333
857.5		18558.4
857.4		19322.3
857.3		19138.7
857.2		19611.6
857.1		19320
857		19840.2
856.9		20401.5
856.8		20476.7
856.7		21074
856.6		21153.7
856.5		21582.7
856.4		22402.7
856.3		22356.6
856.2		22203.8
856.1		22821.4
856		22804.2
855.9		23054.1
855.8		23399.9
855.7		23311.6
855.6		23311.9
855.5		22806.8
855.4		23249.7
855.3		22721.2
855.2		22713.4
855.1		22234.8
855		21727.7
854.9		20987.8
854.8		20874.7
854.7		20473
854.6		19808.1
854.5		19447.6
854.4		19295
854.3		19063.9
854.2		18804.5
854.1		18980.3
854		18547.8
853.9		18607.5
853.8		18652.2
853.7		18311.7
853.6		18182.3
853.5		18083
853.4		17999.6
853.3		17272.4
853.2		16807.5
853.1		16683.8
853		16392.8
852.9		16130.2
852.8		15980.5
852.7		15867.7
852.6		15564.4
852.5		15452.4
852.4		15238
852.3		15619.9
852.2		15407.1
852.1		15480.2
852		15224.2
851.9		15291.8
851.8		15142.8
851.7		15066.8
851.6		15011.1
851.5		14905.5
851.4		15151.3
851.3		15038.9
851.2		15148.7
851.1		14957.2
851		15161.9
850.9		15346.9
850.8		15086.1
850.7		14940.1
850.6		14991.6
850.5		14847.7
850.4		15178.4
850.3		15193.2
850.2		14997.4
850.1		14614.7
850		15174.9
849.9		14862
849.8		15103.1
849.7		14864.1
849.6		14902.3
849.5		14787.3
849.4		14762.9
849.3		15094.4
849.2		15036.7
849.1		15310.1
849		15256.1
848.9		14967.6
848.8		14981.7
848.7		15267.7
848.6		15139.9
848.5		15074.7
848.4		14977.3
848.3		14837.3
848.2		15037
848.1		14923.4
848		15233.5
847.9		15017.2
847.8		15141.6
847.7		14973.9
847.6		15106
847.5		14715.5
847.4		15008.1
847.3		14915.4
847.2		14925.9
847.1		15032
847		15000.2
846.9		14995.6
846.8		15037.8
846.7		15087.5
846.6		14937.4
846.5		14978.5
846.4		15190.3
846.3		15037
846.2		14661.6
846.1		14623.2
846		15205.5
845.9		14844.3
845.8		14997.2
845.7		14920.6
845.6		15127.5
845.5		15266.1
845.4		15012.3
845.3		14912.7
845.2		15247.9
845.1		15047.5
845		14858.6
844.9		14758.3
844.8		14721.1
844.7		14934.1
844.6		14848.5
844.5		14847
844.4		14948.7
844.3		15063.6
844.2		15099.4
844.1		14775.2
844		14889.9
843.9		14958.6
843.8		15020.9
843.7		15138
843.6		14698.4
843.5		14732
843.4		14820.7
843.3		14742
843.2		15175.9
843.1		15018.1
843		15235.3
842.9		15200.5
842.8		15004.6
842.7		14930.2
842.6		14940
842.5		14991.5
842.4		14913
842.3		14673.5

## Sheet: N1s Scan
							Acquisition Parameters :					Experiment Descriptions :
							Parameter					Experiment\XR5 Gun - 500um[15kV150W]\jiangliwen 5
							Total acq. time	3 mins 36.5 secs
							No. Scans	12
							Source Type	Al K Alpha
Axis	Energy	Elements=	361				Spot Size	500 祄
							Lens Mode	LargeAreaXL
C:\DOCUME~1\ADMINI~1\LOCALS~1\Temp\VGD268.tmp							Analyser Mode	CAE : Pass Energy 20.0 eV
							Energy Step Size	0.050 eV
							No. of Energy Steps	361
Binding Energy (E)
eV		Counts / s
412.25		2036.31
412.2		2000.34
412.15		2000.3
412.1		1967.11
412.05		2006.04
412		2000.97
411.95		1981.74
411.9		1939.62
411.85		1968.36
411.8		2003.7
411.75		2056.83
411.7		2063.76
411.65		2008.64
411.6		2017.17
411.55		2070.8
411.5		2065.92
411.45		2064.37
411.4		2043.8
411.35		2081.36
411.3		2059.59
411.25		2040.74
411.2		1995.72
411.15		2003
411.1		1996.93
411.05		1946.49
411		1972.93
410.95		1912.92
410.9		2002.65
410.85		1981.13
410.8		1948.82
410.75		1942.94
410.7		1948.56
410.65		1952.52
410.6		2005.95
410.55		1999.2
410.5		2030.68
410.45		2066.7
410.4		2032.93
410.35		1949.4
410.3		2055.15
410.25		2056.12
410.2		1992.58
410.15		1977.34
410.1		1971.72
410.05		1946.27
410		2009.7
409.95		1967.84
409.9		2038.01
409.85		2026.56
409.8		2012.6
409.75		1999.43
409.7		1984.92
409.65		1993.14
409.6		2000.01
409.55		2020.6
409.5		1979.65
409.45		1911.38
409.4		1912.07
409.35		1993.24
409.3		1991.99
409.25		2018.7
409.2		1990.82
409.15		1971.58
409.1		2013.2
409.05		2112.84
409		1961.77
408.95		1987.24
408.9		1998.59
408.85		1945.99
408.8		1903.98
408.75		1965.28
408.7		1979.3
408.65		1899.27
408.6		1993.39
408.55		2013.41
408.5		1969.63
408.45		1946.73
408.4		2061.82
408.35		2019.27
408.3		1913.41
408.25		2055.62
408.2		2044.12
408.15		1987.84
408.1		1948.74
408.05		1988.39
408		1993.2
407.95		1968.99
407.9		2005.86
407.85		1998.84
407.8		1973.26
407.75		2007.25
407.7		1987.32
407.65		2069.04
407.6		2034.12
407.55		2029
407.5		1951.51
407.45		2056.34
407.4		1989.59
407.35		2068.17
407.3		1995.53
407.25		1961.98
407.2		1992.92
407.15		1983.67
407.1		2075.83
407.05		2055.4
407		2039.41
406.95		2053.59
406.9		2051.3
406.85		2087.65
406.8		2023.9
406.75		2069.82
406.7		1979.75
406.65		1980.66
406.6		2010.3
406.55		1967.25
406.5		2074.22
406.45		2128.04
406.4		2088.97
406.35		2052.85
406.3		2068.79
406.25		2047.81
406.2		1946.09
406.15		2058.28
406.1		2057.74
406.05		2017.35
406		2020.37
405.95		2029.22
405.9		1990.08
405.85		2002.16
405.8		2125.05
405.75		2066.67
405.7		1993.95
405.65		2024.01
405.6		1956.84
405.55		1946.19
405.5		1925.99
405.45		1972.79
405.4		1983.66
405.35		2004.14
405.3		2017.16
405.25		1982.22
405.2		1874.27
405.15		1904.25
405.1		2062.16
405.05		2036.39
405		1971.51
404.95		1981.89
404.9		2013.15
404.85		1941.72
404.8		1937.38
404.75		2014.21
404.7		2006.33
404.65		1991.33
404.6		2053.99
404.55		1950.24
404.5		2027.88
404.45		2014.34
404.4		1973.66
404.35		2095.96
404.3		2042.13
404.25		1999.29
404.2		2020.77
404.15		1985.82
404.1		1977.94
404.05		1956.67
404		1993.02
403.95		1977.72
403.9		1997.75
403.85		2045.04
403.8		2024.59
403.75		2041.68
403.7		2096
403.65		2090.49
403.6		2051.73
403.55		1990.6
403.5		2064.31
403.45		2029.07
403.4		2070.26
403.35		2142.46
403.3		2053.7
403.25		2009.8
403.2		2060.99
403.15		1990.88
403.1		2040.06
403.05		2017.97
403		2064.84
402.95		2070.12
402.9		2046.44
402.85		2082.22
402.8		2050.12
402.75		2073.14
402.7		2030.41
402.65		1987.32
402.6		2067.51
402.55		2083.16
402.5		2011.17
402.45		2030.72
402.4		2012.19
402.35		1997.49
402.3		1954.79
402.25		1989.84
402.2		2099.59
402.15		2036.88
402.1		2046.25
402.05		2029.51
402		1960.6
401.95		1970.5
401.9		2027.28
401.85		2048.58
401.8		2012.76
401.75		2013.42
401.7		2033
401.65		2080.37
401.6		2070.93
401.55		1946.37
401.5		2091.59
401.45		2055.93
401.4		2062.64
401.35		2075.09
401.3		1967.42
401.25		1992.42
401.2		2047.34
401.15		2077.8
401.1		2146.67
401.05		2069.49
401		2017.54
400.95		2094.65
400.9		2138.13
400.85		2117.57
400.8		2071.7
400.75		2002.62
400.7		2133.89
400.65		2183.79
400.6		2170.1
400.55		2113.68
400.5		2101.59
400.45		2131.81
400.4		2123.02
400.35		2218.66
400.3		2202.93
400.25		2202.78
400.2		2152.15
400.15		2142.79
400.1		2280.68
400.05		2231.26
400		2358.07
399.95		2293.89
399.9		2169.03
399.85		2179.64
399.8		2232.24
399.75		2264.46
399.7		2285.51
399.65		2299.18
399.6		2131.15
399.55		2132.89
399.5		2159.55
399.45		2208.88
399.4		2187.21
399.35		2259.52
399.3		2223.44
399.25		2338.3
399.2		2181.98
399.15		2138.58
399.1		2178.38
399.05		2184.45
399		2184.9
398.95		2179.84
398.9		2028.49
398.85		2154.97
398.8		2118.02
398.75		2071.35
398.7		1984.48
398.65		2040.96
398.6		2132.65
398.55		2168.36
398.5		2154.42
398.45		2072.02
398.4		2132.95
398.35		2088.03
398.3		2131.34
398.25		2151.32
398.2		2078.85
398.15		2081.3
398.1		2090.31
398.05		2143.19
398		2088.63
397.95		2094.94
397.9		2013.75
397.85		2046.81
397.8		2089.02
397.75		2143.56
397.7		2088.57
397.65		2112.01
397.6		2153.35
397.55		2109.57
397.5		2014.66
397.45		2054.51
397.4		2049.29
397.35		2155.97
397.3		2083.77
397.25		2027.67
397.2		1999.73
397.15		2090.18
397.1		2079.97
397.05		1999.71
397		2022
396.95		2070.58
396.9		1963.86
396.85		2009.14
396.8		2029.05
396.75		2022.08
396.7		2015.17
396.65		2102.67
396.6		1986.52
396.55		2019.13
396.5		2090.9
396.45		2023.14
396.4		2011.42
396.35		2021.33
396.3		2007.36
396.25		2028.26
396.2		1924.65
396.15		2024.28
396.1		2114.75
396.05		2005.5
396		1960.42
395.95		1908.23
395.9		1963.98
395.85		1990.42
395.8		2027.61
395.75		2017.9
395.7		1991.06
395.65		1919.47
395.6		1997.99
395.55		2001.53
395.5		1992.89
395.45		2003.11
395.4		1996.83
395.35		1904.28
395.3		1942.53
395.25		2009.06
395.2		1954.54
395.15		2005.26
395.1		1994.57
395.05		1969.91
395		2006.26
394.95		1960.55
394.9		1951.09
394.85		1982.71
394.8		2013.97
394.75		2000.73
394.7		1960.13
394.65		1944.32
394.6		1975.44
394.55		1998.73
394.5		2079.12
394.45		2044.39
394.4		1986.8
394.35		1964.3
394.3		1980.51
394.25		1915.04

## Sheet: C1s Scan
							Acquisition Parameters :					Experiment Descriptions :
							Parameter					Experiment\XR5 Gun - 500um[15kV150W]\jiangliwen 5
							Total acq. time	1 mins 16.2 secs
							No. Scans	4
							Source Type	Al K Alpha
Axis	Energy	Elements=	381				Spot Size	500 祄
							Lens Mode	LargeAreaXL
C:\DOCUME~1\ADMINI~1\LOCALS~1\Temp\VGD267.tmp							Analyser Mode	CAE : Pass Energy 20.0 eV
							Energy Step Size	0.050 eV
							No. of Energy Steps	381
Binding Energy (E)
eV		Counts / s
296.25		1922.41
296.2		1969.69
296.15		2037.14
296.1		2018.89
296.05		2081.12
296		1833.72
295.95		1857.64
295.9		2045.24
295.85		2231.71
295.8		2103.89
295.75		2081.74
295.7		2019.95
295.65		1921.6
295.6		2025.66
295.55		1924.22
295.5		1968.66
295.45		2075.3
295.4		1915.14
295.35		2092.88
295.3		2043.04
295.25		1991
295.2		2091.89
295.15		1892.05
295.1		2143.25
295.05		1962.8
295		1912.36
294.95		2000.61
294.9		1922.54
294.85		1989.28
294.8		1931.18
294.75		1840.92
294.7		2012.93
294.65		2014.15
294.6		1958.25
294.55		1946.45
294.5		1788.85
294.45		1929.93
294.4		1926.26
294.35		1839.05
294.3		1924.15
294.25		1979.05
294.2		2225.15
294.15		2028.11
294.1		1778.43
294.05		1952.72
294		1876.58
293.95		2043.73
293.9		2052.45
293.85		2053.58
293.8		1992.86
293.75		1791.54
293.7		1905.01
293.65		1904.26
293.6		2029.56
293.55		1920.17
293.5		2002.42
293.45		1865.51
293.4		1890.26
293.35		1770.92
293.3		1919.49
293.25		2025.76
293.2		2001.36
293.15		1861.24
293.1		1688.28
293.05		1909.93
293		1944.9
292.95		2000.2
292.9		1953.56
292.85		1855.75
292.8		1892.96
292.75		1889.53
292.7		1929.81
292.65		1938.32
292.6		1975.02
292.55		1962.43
292.5		1877.75
292.45		1968.32
292.4		1928.18
292.35		1892.92
292.3		1815.51
292.25		2055.11
292.2		1948.78
292.15		1970.71
292.1		1865.49
292.05		1891.62
292		1913.33
291.95		1897.24
291.9		1996.16
291.85		1778.69
291.8		1846.73
291.75		1914.49
291.7		2037.05
291.65		1921.69
291.6		1964.34
291.55		2026.57
291.5		1902.71
291.45		1814.95
291.4		1911.89
291.35		1845.95
291.3		1780.28
291.25		1780.57
291.2		1876.41
291.15		1941.07
291.1		1823.34
291.05		1880
291		1983.38
290.95		2050.91
290.9		1992.46
290.85		1893
290.8		1824.5
290.75		1948.55
290.7		1974.58
290.65		1958.01
290.6		1955.65
290.55		1963.56
290.5		1970.67
290.45		1985.96
290.4		1917.98
290.35		1876.67
290.3		1909.09
290.25		2048.34
290.2		1973.47
290.15		2029.92
290.1		2014.08
290.05		1956.72
290		1953.24
289.95		1993.46
289.9		2216.15
289.85		2243.51
289.8		2266.93
289.75		2250.38
289.7		2291.9
289.65		2272
289.6		2359.88
289.55		2361.79
289.5		2351.77
289.45		2232.19
289.4		2413.36
289.35		2416.71
289.3		2512.61
289.25		2420.23
289.2		2447.17
289.15		2600.32
289.1		2624.56
289.05		2506.9
289		2511.88
288.95		2648.64
288.9		2719.16
288.85		2585.36
288.8		2483.78
288.75		2707.18
288.7		2824.68
288.65		2828.88
288.6		2882.81
288.55		2835.51
288.5		2866.67
288.45		3071.46
288.4		2948.96
288.35		2849.53
288.3		2783.68
288.25		2793.86
288.2		2738.52
288.15		2872.16
288.1		2860.02
288.05		2886.56
288		2821.18
287.95		2753.4
287.9		2659.84
287.85		2765.99
287.8		2602.79
287.75		2529.69
287.7		2548.09
287.65		2555.5
287.6		2680.11
287.55		2622.75
287.5		2411.85
287.45		2471.33
287.4		2284.58
287.35		2286.26
287.3		2408.75
287.25		2615.5
287.2		2529.5
287.15		2470.13
287.1		2383.78
287.05		2468.53
287		2545.78
286.95		2571.56
286.9		2486.13
286.85		2754.67
286.8		2621.31
286.75		2583.41
286.7		2770.54
286.65		2801.04
286.6		2818.31
286.55		2894.17
286.5		3112.67
286.45		2979.09
286.4		3028.07
286.35		3059.85
286.3		3026.22
286.25		2876.51
286.2		3228.91
286.15		3204.58
286.1		3144.56
286.05		3165.88
286		3145.99
285.95		3110.41
285.9		3316.43
285.85		3254.98
285.8		3144.92
285.75		3259.84
285.7		3484.3
285.65		3430.75
285.6		3362.51
285.55		3502.1
285.5		3747.07
285.45		3958.94
285.4		4033.77
285.35		4023.18
285.3		4458.9
285.25		4709.41
285.2		4947.52
285.15		5242.03
285.1		5487.13
285.05		5534.25
285		5927.29
284.95		6155.87
284.9		6419.52
284.85		6806.63
284.8		6794.95
284.75		6819.05
284.7		6828.65
284.65		6962.71
284.6		7033.56
284.55		6914.03
284.5		6905.94
284.45		7009.06
284.4		6759.56
284.35		6642.48
284.3		6323.81
284.25		6159.63
284.2		6083.28
284.15		5991.17
284.1		5605.58
284.05		5370.14
284		4907.36
283.95		4649.97
283.9		4185.27
283.85		3974.6
283.8		3890.93
283.75		3709.64
283.7		3453.94
283.65		3322.11
283.6		2995.9
283.55		2806.34
283.5		2741.08
283.45		2619.97
283.4		2297.93
283.35		2395.62
283.3		2309.79
283.25		2187.94
283.2		2191.31
283.15		2231.68
283.1		2166.9
283.05		2005.08
283		1871.47
282.95		1917.52
282.9		2010.63
282.85		2123.07
282.8		1865.52
282.75		1973.45
282.7		1822.05
282.65		1899.32
282.6		1858.25
282.55		1751.23
282.5		1861.99
282.45		1928.09
282.4		1828.24
282.35		1792.26
282.3		1792.91
282.25		1825.04
282.2		2020.39
282.15		1889.7
282.1		1912.36
282.05		1797.22
282		1951.03
281.95		1878.74
281.9		1827.86
281.85		1770.19
281.8		1894.76
281.75		1873.8
281.7		1941.27
281.65		1945.76
281.6		1864.32
281.55		1715.36
281.5		1886.29
281.45		1942.29
281.4		1827.88
281.35		1926.79
281.3		2004.19
281.25		2001.47
281.2		1971.83
281.15		1909.67
281.1		1987.04
281.05		1729.03
281		1711.9
280.95		1847.62
280.9		1948.75
280.85		1888.79
280.8		1865.22
280.75		1744.65
280.7		1860.3
280.65		1839.12
280.6		1698.7
280.55		1809.25
280.5		1785.81
280.45		1844.4
280.4		1749.34
280.35		1737.3
280.3		1900.73
280.25		1801.06
280.2		1820.52
280.15		1769.73
280.1		1806.07
280.05		1782.79
280		1816.9
279.95		1738.33
279.9		1839.68
279.85		1839.28
279.8		1853.73
279.75		1770.95
279.7		1816.14
279.65		1740.31
279.6		1859.16
279.55		1857.39
279.5		1863.12
279.45		1829.45
279.4		1713.39
279.35		1842.85
279.3		1874.89
279.25		1900.1
279.2		1832.55
279.15		1910.81
279.1		1983.48
279.05		1801.75
279		1628.88
278.95		1826
278.9		1777.32
278.85		1895.92
278.8		1825.44
278.75		1885.97
278.7		1944.4
278.65		1813.35
278.6		1851.3
278.55		1726.41
278.5		1841
278.45		1770.68
278.4		1706.87
278.35		1865.19
278.3		1840.1
278.25		1712.6
278.2		1724.25
278.15		1794.62
278.1		1699.09
278.05		1871.17
278		1936.67
277.95		1882.24
277.9		1878.83
277.85		1843.85
277.8		1798.59
277.75		1755.5
277.7		1761.52
277.65		1800.43
277.6		1934.62
277.55		1821.24
277.5		1877.24
277.45		1929.14
277.4		1900.07
277.35		1835.76
277.3		1712.87
277.25		1767.45

## Sheet: Survey
							Acquisition Parameters :					Experiment Descriptions :
							Parameter					Experiment\XR5 Gun - 500um[15kV150W]\jiangliwen 5
							Total acq. time	1 mins 3.0 secs
							No. Scans	1
							Source Type	Al K Alpha
Axis	Energy	Elements=	1261				Spot Size	500 祄
							Lens Mode	LargeAreaXL
C:\DOCUME~1\ADMINI~1\LOCALS~1\Temp\VGD266.tmp							Analyser Mode	CAE : Pass Energy 150.0 eV
							Energy Step Size	1.000 eV
							No. of Energy Steps	1261
Binding Energy (E)
eV		Counts / s
1252		463470
1251		465035
1250		465129
1249		467761
1248		466555
1247		466403
1246		466410
1245		465372
1244		468705
1243		467353
1242		472404
1241		467483
1240		467398
1239		474022
1238		469015
1237		465500
1236		466201
1235		469313
1234		470846
1233		468772
1232		473390
1231		471008
1230		470685
1229		479416
1228		480511
1227		479985
1226		481489
1225		477804
1224		483863
1223		481270
1222		478539
1221		480213
1220		476725
1219		476250
1218		470084
1217		467948
1216		465514
1215		460748
1214		458296
1213		458830
1212		457641
1211		456276
1210		452590
1209		453701
1208		452110
1207		453426
1206		456827
1205		454897
1204		455661
1203		454249
1202		455047
1201		458320
1200		455703
1199		455963
1198		454076
1197		457780
1196		457985
1195		455600
1194		463088
1193		457725
1192		455660
1191		456740
1190		459044
1189		456756
1188		460580
1187		457589
1186		457268
1185		463449
1184		460888
1183		461433
1182		461084
1181		462092
1180		459488
1179		462378
1178		462993
1177		465092
1176		463827
1175		461178
1174		464528
1173		466657
1172		461521
1171		464035
1170		465017
1169		466036
1168		462432
1167		464425
1166		468551
1165		471670
1164		469955
1163		468862
1162		467505
1161		464640
1160		463378
1159		465961
1158		472012
1157		467971
1156		470960
1155		466556
1154		466012
1153		472137
1152		471816
1151		473029
1150		472912
1149		473167
1148		473223
1147		470270
1146		475580
1145		476228
1144		473501
1143		476488
1142		479192
1141		479766
1140		476788
1139		479570
1138		477106
1137		484666
1136		483143
1135		479081
1134		474850
1133		478725
1132		474580
1131		482818
1130		480853
1129		479105
1128		481233
1127		483964
1126		486638
1125		483602
1124		486821
1123		483273
1122		484519
1121		484615
1120		489098
1119		487592
1118		484003
1117		486592
1116		488248
1115		486056
1114		485688
1113		483384
1112		487210
1111		490525
1110		485308
1109		488273
1108		488064
1107		491682
1106		491893
1105		492610
1104		494512
1103		491671
1102		500226
1101		495818
1100		494188
1099		495638
1098		502152
1097		496528
1096		497818
1095		493962
1094		499033
1093		496743
1092		495300
1091		493182
1090		494527
1089		496317
1088		497082
1087		495982
1086		498312
1085		496892
1084		492298
1083		495110
1082		499150
1081		493446
1080		494949
1079		493231
1078		493771
1077		493491
1076		498541
1075		496732
1074		496988
1073		504360
1072		517407
1071		524708
1070		525960
1069		512010
1068		500817
1067		501453
1066		503440
1065		500500
1064		501891
1063		504930
1062		505384
1061		500870
1060		506406
1059		504854
1058		501079
1057		504109
1056		503018
1055		500763
1054		505032
1053		506231
1052		505480
1051		509189
1050		504435
1049		506075
1048		506208
1047		510228
1046		512904
1045		510842
1044		515303
1043		512844
1042		512643
1041		511852
1040		512899
1039		511140
1038		511200
1037		509827
1036		509578
1035		511424
1034		511946
1033		517412
1032		516240
1031		511559
1030		514134
1029		517264
1028		518684
1027		514338
1026		521252
1025		518635
1024		519825
1023		522788
1022		519150
1021		526423
1020		526339
1019		524802
1018		529838
1017		528150
1016		531043
1015		536235
1014		533688
1013		534612
1012		536020
1011		533436
1010		526721
1009		528871
1008		527554
1007		529543
1006		526317
1005		522117
1004		521871
1003		521006
1002		523065
1001		525186
1000		527251
999		526650
998		526950
997		525116
996		522812
995		521755
994		523364
993		524498
992		513951
991		511815
990		509581
989		509329
988		508342
987		510996
986		511897
985		508078
984		507001
983		510912
982		514699
981		525934
980		530223
979		536001
978		536168
977		544528
976		543661
975		538908
974		531779
973		520615
972		514786
971		505660
970		496494
969		492748
968		482938
967		478702
966		473383
965		471251
964		471147
963		471482
962		481070
961		480820
960		473080
959		466892
958		460904
957		456835
956		463122
955		473682
954		477065
953		478048
952		468869
951		457701
950		449028
949		439655
948		439850
947		435234
946		438152
945		440548
944		448463
943		461548
942		467743
941		463086
940		458174
939		450384
938		447958
937		444473
936		455196
935		476540
934		493970
933		490334
932		476606
931		456040
930		437862
929		426354
928		423992
927		421090
926		424694
925		425668
924		424529
923		414402
922		417142
921		423474
920		425423
919		422440
918		424657
917		420426
916		423203
915		425736
914		427534
913		424398
912		422015
911		422944
910		429198
909		429560
908		425094
907		427805
906		427809
905		426517
904		428963
903		430321
902		427622
901		431330
900		427931
899		431783
898		428181
897		430461
896		430043
895		430599
894		426935
893		424721
892		420704
891		419641
890		425591
889		420312
888		417827
887		414516
886		418199
885		422095
884		423037
883		428524
882		436609
881		445253
880		447289
879		449461
878		448370
877		444355
876		434434
875		442812
874		451879
873		451707
872		446834
871		429678
870		407416
869		388304
868		386987
867		389302
866		390956
865		395765
864		403682
863		417032
862		431781
861		435291
860		433693
859		426194
858		425282
857		444433
856		474604
855		483661
854		458483
853		417900
852		377984
851		356993
850		349164
849		342956
848		339859
847		337291
846		339380
845		344751
844		342061
843		344808
842		343452
841		340494
840		337792
839		340196
838		342744
837		344644
836		345841
835		343570
834		348680
833		347886
832		344300
831		343730
830		345824
829		348303
828		346563
827		346134
826		345918
825		344425
824		344907
823		343093
822		341315
821		342617
820		345432
819		346622
818		346611
817		344349
816		348502
815		345007
814		346332
813		346989
812		348019
811		349825
810		345486
809		345155
808		344353
807		339316
806		345839
805		346978
804		345772
803		341812
802		346846
801		345766
800		345211
799		344458
798		341405
797		343912
796		345817
795		343156
794		340353
793		344694
792		340396
791		344301
790		341985
789		341508
788		342500
787		343969
786		347324
785		344144
784		344424
783		347528
782		348115
781		347730
780		347770
779		346788
778		348988
777		346194
776		350630
775		345411
774		341372
773		342909
772		340140
771		336489
770		328334
769		327610
768		330414
767		329861
766		324433
765		323865
764		322797
763		324676
762		321410
761		320705
760		321161
759		322100
758		317599
757		317728
756		320907
755		321614
754		318995
753		317826
752		314730
751		315031
750		311020
749		313215
748		309696
747		311509
746		310272
745		307479
744		307809
743		309747
742		307726
741		309059
740		309912
739		308866
738		310906
737		305514
736		306434
735		311732
734		309727
733		311458
732		307877
731		308029
730		309807
729		309589
728		305640
727		304967
726		306357
725		309971
724		309782
723		310717
722		313352
721		315247
720		310999
719		304736
718		306400
717		308389
716		313844
715		313575
714		312824
713		307869
712		309937
711		312660
710		302598
709		293945
708		290737
707		293080
706		288959
705		286659
704		279161
703		277062
702		271763
701		271781
700		267405
699		264527
698		263025
697		262982
696		260321
695		257177
694		254898
693		257523
692		252142
691		251447
690		254613
689		252586
688		254509
687		251347
686		248927
685		248554
684		250475
683		251426
682		247996
681		244029
680		243693
679		246301
678		246684
677		245890
676		244034
675		247592
674		243972
673		244763
672		246468
671		244543
670		247016
669		246772
668		243761
667		243991
666		245527
665		243259
664		248042
663		245992
662		245231
661		246295
660		241885
659		243780
658		239265
657		239150
656		241036
655		241709
654		235233
653		237473
652		241273
651		244249
650		244742
649		253176
648		255424
647		255930
646		257233
645		257324
644		257490
643		258474
642		257601
641		253897
640		250160
639		246104
638		238295
637		230522
636		221030
635		211375
634		201094
633		196169
632		193309
631		192256
630		190421
629		189731
628		190570
627		186874
626		187220
625		184624
624		185500
623		184591
622		181172
621		179250
620		178382
619		175976
618		173472
617		173132
616		169812
615		166578
614		169979
613		169563
612		171202
611		170545
610		170520
609		169731
608		167912
607		168050
606		168903
605		166481
604		167521
603		167206
602		169392
601		173537
600		170075
599		169826
598		172749
597		172029
596		170515
595		170866
594		169622
593		172362
592		172602
591		171149
590		167714
589		170589
588		169539
587		168800
586		167399
585		168079
584		167754
583		168468
582		167779
581		168703
580		168054
579		167669
578		169744
577		172624
576		171313
575		175058
574		178326
573		180410
572		180088
571		178675
570		186846
569		189052
568		187064
567		181021
566		172663
565		160923
564		158055
563		155949
562		149197
561		149493
560		150345
559		150609
558		149795
557		149433
556		149694
555		150870
554		152324
553		152453
552		151899
551		148461
550		148453
549		143811
548		137922
547		129127
546		124833
545		121391
544		114409
543		108849
542		103276
541		98060.9
540		91973.2
539		87383.1
538		83556.6
537		84262.4
536		85641.1
535		96408.4
534		135776
533		231754
532		345564
531		396717
530		354570
529		255419
528		159173
527		97167.1
526		73122.4
525		65767.3
524		64820.3
523		64651.5
522		62655.1
521		62239.9
520		60833.7
519		60535.4
518		60433.7
517		59141.9
516		61376.7
515		58876.8
514		58070
513		58233
512		57899.1
511		58449.1
510		58920.1
509		58688.8
508		58055.6
507		57546
506		57724.3
505		57391.5
504		57527.6
503		58920.2
502		60889.7
501		61328.3
500		61947.1
499		64915.5
498		73016.5
497		78579
496		80117.9
495		72779.1
494		63070.3
493		57369.6
492		56640.9
491		54486.4
490		54738.2
489		55468.3
488		55092.9
487		56412.6
486		55029
485		54078.1
484		53100.3
483		53040.7
482		51826.3
481		52938.7
480		52614.5
479		52599.9
478		52716.9
477		54004.1
476		52807
475		51782.6
474		51614.4
473		52025.6
472		53270.5
471		52614.5
470		52492.7
469		52278
468		52563.1
467		51833.4
466		52068.3
465		53020.8
464		52102
463		53498.9
462		53710.3
461		53371.7
460		53464
459		53424.6
458		55703.4
457		53452.7
456		52239.6
455		54010.6
454		52788.8
453		53860.4
452		53642.9
451		54346.9
450		52968.1
449		53313
448		53935.6
447		53249.4
446		54522.1
445		52017.2
444		52741.8
443		53324.2
442		53187.8
441		54766
440		55310.9
439		55980.9
438		54981.9
437		56120.5
436		54558.5
435		54994.3
434		53993.8
433		55818.3
432		53208.8
431		52800.2
430		53939.5
429		53834
428		53673.5
427		54034.2
426		55242.2
425		55760
424		56545.1
423		56885.6
422		55400.6
421		54642.2
420		54187.4
419		56103.1
418		56178.1
417		54773.3
416		55069.1
415		55070
414		55968.2
413		55227.8
412		55525.5
411		56041.4
410		56405.9
409		56274.2
408		55861.6
407		56957.8
406		56085.3
405		57065.5
404		56227.7
403		55839
402		56386.1
401		57051.2
400		59065.4
399		60673.9
398		61027.1
397		57756.3
396		56903.5
395		56106.9
394		57021.4
393		56294.9
392		56672.5
391		55789.3
390		56043.2
389		55792.7
388		58133.4
387		56148.5
386		54293.8
385		56195.5
384		57325
383		58060.7
382		57930.3
381		57250.4
380		56675
379		57111.5
378		58155.9
377		57502.4
376		55878.6
375		57177.9
374		57624.6
373		58071.7
372		58467.1
371		57545.3
370		56945.8
369		57415.7
368		59806.4
367		59599.9
366		59561.9
365		59047.9
364		59650
363		58482.7
362		58867.1
361		59697.1
360		59496.7
359		60046.6
358		59195.6
357		58651.2
356		57977.3
355		59517.2
354		58327.2
353		59670.6
352		63354.4
351		64334.9
350		64233.9
349		63247
348		62566.2
347		63624.4
346		64677.5
345		63320.3
344		61761.7
343		57842.8
342		60354.3
341		60804.5
340		61004.9
339		60240.7
338		62660.2
337		61903
336		63360.2
335		63007.6
334		61485.5
333		61084.3
332		61553.1
331		61354.1
330		62400.9
329		61871.1
328		61763.6
327		64024.2
326		62466.8
325		62242.9
324		60888.6
323		61238
322		63208.3
321		63071.8
320		63715.8
319		64656.7
318		63031.9
317		63624.4
316		62580.6
315		62667.3
314		63013.6
313		63719.6
312		64881.8
311		63790.4
310		66118.9
309		66258.7
308		68310.7
307		70991.6
306		72574.9
305		72688.3
304		72806.4
303		67403.1
302		66076.9
301		63290.8
300		65004.3
299		62308.5
298		60530.7
297		59706.9
296		57863.2
295		56278.9
294		55455.6
293		57043.9
292		57185.9
291		57626.3
290		62272.8
289		69362.7
288		74858.5
287		83830.7
286		106106
285		128921
284		130389
283		108115
282		80013.5
281		61839.1
280		55612.6
279		53050.2
278		52488.7
277		52716.6
276		52374.3
275		53434.5
274		54034.3
273		52488.8
272		53588.1
271		53026.4
270		53756.5
269		54269.7
268		54223.2
267		55086.1
266		55109.7
265		52932.4
264		52984.6
263		52328
262		51807.6
261		51236.3
260		52982
259		54578
258		53151.1
257		53312.6
256		52124.8
255		53407
254		54824.5
253		54950.8
252		54098.4
251		54010.6
250		54359.9
249		54041.3
248		54100.3
247		52853.4
246		54488.9
245		54384.5
244		53458.9
243		55342.1
242		56364.2
241		55893.3
240		54280.1
239		55455.3
238		55460.1
237		55789.8
236		55606.7
235		55833.1
234		56890.9
233		56119.2
232		56293.9
231		57379.6
230		56457.2
229		57300.2
228		56102.7
227		55441.6
226		57041.8
225		57509.8
224		54483.6
223		55155.9
222		56991.1
221		55552.9
220		55609
219		57052.3
218		57414.1
217		57654.3
216		56673.3
215		57871.9
214		55140.1
213		55917.7
212		57433.8
211		55972.4
210		57368.7
209		56448.1
208		57866.9
207		56050.8
206		57138.1
205		57048.6
204		57369.1
203		57464.4
202		57889.5
201		56794.7
200		57634.8
199		58928.2
198		58939.4
197		57197.9
196		57824.8
195		56941.9
194		60320.9
193		62991.1
192		63829.6
191		62613
190		59501.6
189		56688.6
188		57681.1
187		57167.1
186		57881.1
185		57361.1
184		56946.1
183		57652.4
182		58498.1
181		56423.9
180		57984.5
179		57359.1
178		58809.3
177		57556.6
176		58358.6
175		58299.3
174		57395.9
173		59366.1
172		58729.2
171		59118.4
170		59359.8
169		61120.6
168		60620.2
167		60135.1
166		58416.3
165		57008.1
164		57427.1
163		57838.5
162		58142.8
161		59227.4
160		58444.4
159		57201.5
158		57990.2
157		59975.9
156		59702.8
155		61055.3
154		64032.8
153		69290.2
152		67800.2
151		66840.9
150		62589.6
149		61175.6
148		59502.8
147		60489.2
146		58939.2
145		58949.4
144		59479.9
143		57593.1
142		59202.6
141		58582.5
140		59302.8
139		58013.8
138		57316.5
137		56821.9
136		58169.2
135		58448.4
134		57685.1
133		58129.9
132		61977.7
131		60150.2
130		60053.6
129		58676.4
128		58197.2
127		59512.8
126		60420.4
125		62579.8
124		65266.6
123		64840.6
122		62662.5
121		62658.3
120		61931
119		61294
118		61232.7
117		59947.1
116		60173.9
115		61262.5
114		64557.9
113		64723.8
112		62727
111		59975.3
110		56185.5
109		53740.1
108		52351.5
107		50910.7
106		49950
105		50168.8
104		50883.9
103		55165.5
102		57775.2
101		54852
100		54472.7
99		51654.8
98		48795.1
97		47351.7
96		46969.3
95		47141.1
94		49007.7
93		48721.4
92		47953.4
91		47446.7
90		47779.8
89		46142.7
88		47776.5
87		45435.6
86		46164.2
85		45454.7
84		44961.6
83		43127.6
82		44912.3
81		45035.1
80		49568.3
79		55452.1
78		58448
77		61528.5
76		60990.4
75		59014.3
74		54301.1
73		51312.7
72		47355.6
71		44189.4
70		47923.2
69		51668.6
68		55140.1
67		55133.8
66		47419.4
65		35841.1
64		28071.1
63		23255.7
62		20739.1
61		18544.9
60		17461.9
59		16980.6
58		16011.7
57		15945.1
56		16009.7
55		16828
54		15752.2
53		15195.3
52		15860.9
51		15285.9
50		16153.3
49		16172.2
48		16409
47		15654
46		14814.8
45		15498.5
44		15538
43		16041.9
42		15538.4
41		14516.1
40		14801.2
39		15178.7
38		13523.7
37		13547.9
36		13346.4
35		13887.2
34		13319.4
33		13843.4
32		14855.9
31		16698.2
30		16296.7
29		16404.6
28		17252.9
27		18827.1
26		20390.7
25		21865.9
24		23334.1
23		22130.9
22		19807.7
21		15839
20		13507
19		11566.9
18		9890.42
17		9462.28
16		8518.04
15		8324.55
14		8534.37
13		10169.5
12		12379.4
11		14063.6
10		15283.3
9		15655.8
8		16016.9
7		17001.7
6		18748.1
5		22568.9
4		26336.9
3		26108.8
2		21443.2
1		13335.4
0		6723.81
-1		2625.97
-2		772.504
-3		281.355
-4		188.59
-5		162.812
-6		170.834
-7		62.0268
-8		50.5202

## Sheet: Titles
16:12:52 Wednesday, July 24, 2019
D:\2019\07\20190724\jiangliwen\5.xlsx
Processing View #12.vgp - Processing View
Data Files :	Title	File Name	Comment
	O1s Scan	C:\DOCUME~1\ADMINI~1\LOCALS~1\Temp\VGD26B.tmp
	Cu2p Scan	C:\DOCUME~1\ADMINI~1\LOCALS~1\Temp\VGD26A.tmp
	Ni2p Scan	C:\DOCUME~1\ADMINI~1\LOCALS~1\Temp\VGD269.tmp
	N1s Scan	C:\DOCUME~1\ADMINI~1\LOCALS~1\Temp\VGD268.tmp
	C1s Scan	C:\DOCUME~1\ADMINI~1\LOCALS~1\Temp\VGD267.tmp
	Survey	C:\DOCUME~1\ADMINI~1\LOCALS~1\Temp\VGD266.tmp
	O1s Scan	E:\...\jiangliwen\5\Processing View #12.DATA\O1s Scan_1.VGD
	Cu2p Scan	E:\...\jiangliwen\5\Processing View #12.DATA\Cu2p Scan_1.VGD
	Ni2p Scan	E:\...\jiangliwen\5\Processing View #12.DATA\Ni2p Scan_1.VGD
	N1s Scan	E:\...\jiangliwen\5\Processing View #12.DATA\N1s Scan_1.VGD
	C1s Scan	E:\...\jiangliwen\5\Processing View #12.DATA\C1s Scan_1.VGD
	Survey	E:\...\20190724\jiangliwen\5\Processing View #12.DATA\Survey.VGD
	O1s Scan	E:\...\jiangliwen\5\Processing View #12.DATA\O1s Scan_0.VGD
	Cu2p Scan	E:\...\jiangliwen\5\Processing View #12.DATA\Cu2p Scan_0.VGD
	Ni2p Scan	E:\...\jiangliwen\5\Processing View #12.DATA\Ni2p Scan_0.VGD
	N1s Scan	E:\...\jiangliwen\5\Processing View #12.DATA\N1s Scan_0.VGD
	C1s Scan	E:\...\jiangliwen\5\Processing View #12.DATA\C1s Scan_0.VGD
	O1s Scan	E:\...\jiangliwen\5\Processing View #12.DATA\O1s Scan.VGD
	Cu2p Scan	E:\...\jiangliwen\5\Processing View #12.DATA\Cu2p Scan.VGD
	Ni2p Scan	E:\...\jiangliwen\5\Processing View #12.DATA\Ni2p Scan.VGD
	N1s Scan	E:\...\jiangliwen\5\Processing View #12.DATA\N1s Scan.VGD
	C1s Scan	E:\...\jiangliwen\5\Processing View #12.DATA\C1s Scan.VGD
