# Supplementary material for: Dataset of N-doped CuO:NiO mixed oxide thin film sensor for glucose oxidation
Source: Data Brief. 2020 Oct 14;33:106408. doi: 10.1016/j.dib.2020.106408 (PMC7585048; doi:10.1016/j.dib.2020.106408)
Supplement: Supplementary file 1 [file mmc1.zip › Raw Data_DIB-D-20-01811/Figure 5/Figure 5a/Copper 10% Nickel 4layers 1ml Glucose 0.1M NaOH 25mV.s]

Potential applied (V)	Time (s)	WE(1).Current (A)	Scan	Index	WE(1).Potential (V)
0.102386474609375	6.23633098425478	8.3099365234375E-07	1	1	0.102294921875
0.104827880859375	6.33393098400836	1.15631103515625E-06	1	2	0.104644775390625
0.107269287109375	6.43153098376195	1.36016845703125E-06	1	3	0.10711669921875
0.109710693359375	6.52913098351553	1.524658203125E-06	1	4	0.10955810546875
0.112152099609375	6.62673098326911	1.66351318359375E-06	1	5	0.1119384765625
0.114593505859375	6.7243309830227	1.78375244140625E-06	1	6	0.11431884765625
0.117034912109375	6.82193098277628	1.8896484375E-06	1	7	0.116729736328125
0.119476318359375	6.91953098252986	1.976318359375E-06	1	8	0.119140625
0.121917724609375	7.01713098228345	2.07275390625E-06	1	9	0.1214599609375
0.124359130859375	7.11473098203703	2.17987060546875E-06	1	10	0.124420166015625
0.126800537109375	7.21233098179061	2.26776123046875E-06	1	11	0.12652587890625
0.129241943359375	7.3099309815442	2.344970703125E-06	1	12	0.128875732421875
0.131683349609375	7.40753098129778	2.43194580078125E-06	1	13	0.131378173828125
0.134124755859375	7.50513098105137	2.5213623046875E-06	1	14	0.13348388671875
0.136566162109375	7.60273098080495	2.61016845703125E-06	1	15	0.136199951171875
0.139007568359375	7.70033098055853	2.68341064453125E-06	1	16	0.138519287109375
0.141448974609375	7.79793098031212	2.7581787109375E-06	1	17	0.140899658203125
0.143890380859375	7.8955309800657	2.86041259765625E-06	1	18	0.143341064453125
0.146331787109375	7.99313097981928	2.93975830078125E-06	1	19	0.145782470703125
0.148773193359375	8.09073097957287	3.02764892578125E-06	1	20	0.1483154296875
0.151214599609375	8.18833097932645	3.1182861328125E-06	1	21	0.15118408203125
0.153656005859375	8.28593097908004	3.22296142578125E-06	1	22	0.153594970703125
0.156097412109375	8.38353097883362	3.326416015625E-06	1	23	0.156036376953125
0.158538818359375	8.4811309785872	3.4271240234375E-06	1	24	0.158538818359375
0.160980224609375	8.57873097834079	3.533935546875E-06	1	25	0.160980224609375
0.163421630859375	8.67633097809437	3.6407470703125E-06	1	26	0.163330078125
0.165863037109375	8.77393097784795	3.753662109375E-06	1	27	0.165863037109375
0.168304443359375	8.87153097760154	3.8818359375E-06	1	28	0.16827392578125
0.170745849609375	8.96913097735512	3.985595703125E-06	1	29	0.17071533203125
0.173187255859375	9.0667309771087	4.156494140625E-06	1	30	0.173126220703125
0.175628662109375	9.16433097686229	4.2633056640625E-06	1	31	0.175567626953125
0.178070068359375	9.26193097661587	4.4036865234375E-06	1	32	0.17803955078125
0.180511474609375	9.35953097636946	4.5745849609375E-06	1	33	0.180419921875
0.182952880859375	9.45713097612304	4.72412109375E-06	1	34	0.1829833984375
0.185394287109375	9.55473097587662	4.8797607421875E-06	1	35	0.185302734375
0.187835693359375	9.65233097563021	5.0506591796875E-06	1	36	0.187774658203125
0.190277099609375	9.74993097538379	5.2215576171875E-06	1	37	0.19012451171875
0.192718505859375	9.84753097513737	5.4107666015625E-06	1	38	0.192596435546875
0.195159912109375	9.94513097489096	5.5877685546875E-06	1	39	0.195098876953125
0.197601318359375	10.0427309746445	5.816650390625E-06	1	40	0.197479248046875
0.200042724609375	10.1403309743981	6.01806640625E-06	1	41	0.199981689453125
0.202484130859375	10.2379309741517	6.2591552734375E-06	1	42	0.202392578125
0.204925537109375	10.3355309739053	6.475830078125E-06	1	43	0.204833984375
0.207366943359375	10.4331309736589	6.7291259765625E-06	1	44	0.207305908203125
0.209808349609375	10.5307309734125	7.0037841796875E-06	1	45	0.209747314453125
0.212249755859375	10.628330973166	7.2509765625E-06	1	46	0.212158203125
0.214691162109375	10.7259309729196	7.574462890625E-06	1	47	0.21453857421875
0.217132568359375	10.8235309726732	7.879638671875E-06	1	48	0.217071533203125
0.219573974609375	10.9211309724268	8.160400390625E-06	1	49	0.219482421875
0.222015380859375	11.0187309721804	8.5296630859375E-06	1	50	0.221893310546875
0.224456787109375	11.116330971934	8.8775634765625E-06	1	51	0.224365234375
0.226898193359375	11.2139309716875	9.2681884765625E-06	1	52	0.226776123046875
0.229339599609375	11.3115309714411	9.6435546875E-06	1	53	0.229156494140625
0.231781005859375	11.4091309711947	1.0089111328125E-05	1	54	0.231658935546875
0.234222412109375	11.5067309709483	1.05072021484375E-05	1	55	0.23406982421875
0.236663818359375	11.6043309707019	1.097412109375E-05	1	56	0.236602783203125
0.239105224609375	11.7019309704555	1.1468505859375E-05	1	57	0.23895263671875
0.241546630859375	11.799530970209	1.19903564453125E-05	1	58	0.241485595703125
0.243988037109375	11.8971309699626	1.2548828125E-05	1	59	0.243804931640625
0.246429443359375	11.9947309697162	1.3128662109375E-05	1	60	0.24627685546875
0.248870849609375	12.0923309694698	1.37542724609375E-05	1	61	0.2486572265625
0.251312255859375	12.1899309692234	1.439208984375E-05	1	62	0.2510986328125
0.253753662109375	12.287530968977	1.51031494140625E-05	1	63	0.2535400390625
0.256195068359375	12.3851309687306	1.583251953125E-05	1	64	0.25592041015625
0.258636474609375	12.4827309684841	1.66046142578125E-05	1	65	0.2584228515625
0.261077880859375	12.5803309682377	1.744384765625E-05	1	66	0.26080322265625
0.263519287109375	12.6779309679913	1.83135986328125E-05	1	67	0.263275146484375
0.265960693359375	12.7755309677449	1.92291259765625E-05	1	68	0.26568603515625
0.268402099609375	12.8731309674985	2.020263671875E-05	1	69	0.268096923828125
0.270843505859375	12.9707309672521	2.1246337890625E-05	1	70	0.270477294921875
0.273284912109375	13.0683309670056	2.2344970703125E-05	1	71	0.27288818359375
0.275726318359375	13.1659309667592	2.3529052734375E-05	1	72	0.27532958984375
0.278167724609375	13.2635309665128	2.4755859375E-05	1	73	0.2777099609375
0.280609130859375	13.3611309662664	2.6068115234375E-05	1	74	0.280120849609375
0.283050537109375	13.45873096602	2.74444580078125E-05	1	75	0.28253173828125
0.285491943359375	13.5563309657736	2.89642333984375E-05	1	76	0.284942626953125
0.287933349609375	13.6539309655271	3.0511474609375E-05	1	77	0.28741455078125
0.290374755859375	13.7515309652807	3.22174072265625E-05	1	78	0.290283203125
0.292816162109375	13.8491309650343	3.39447021484375E-05	1	79	0.29278564453125
0.295257568359375	13.9467309647879	3.582763671875E-05	1	80	0.295257568359375
0.297698974609375	14.0443309645415	3.78021240234375E-05	1	81	0.29766845703125
0.300140380859375	14.1419309642951	3.9898681640625E-05	1	82	0.300079345703125
0.302581787109375	14.2395309640486	4.21295166015625E-05	1	83	0.302490234375
0.305023193359375	14.3371309638022	4.44671630859375E-05	1	84	0.30499267578125
0.307464599609375	14.4347309635558	4.69635009765625E-05	1	85	0.30743408203125
0.309906005859375	14.5323309633094	4.9591064453125E-05	1	86	0.309814453125
0.312347412109375	14.629930963063	5.23681640625E-05	1	87	0.312255859375
0.314788818359375	14.7275309628166	5.5419921875E-05	1	88	0.314697265625
0.317230224609375	14.8251309625701	5.84716796875E-05	1	89	0.317169189453125
0.319671630859375	14.9227309623237	6.1737060546875E-05	1	90	0.319549560546875
0.322113037109375	15.0203309620773	6.5216064453125E-05	1	91	0.322052001953125
0.324554443359375	15.1179309618309	6.884765625E-05	1	92	0.324493408203125
0.326995849609375	15.2155309615845	7.269287109375E-05	1	93	0.326873779296875
0.329437255859375	15.3131309613381	7.672119140625E-05	1	94	0.329315185546875
0.331878662109375	15.4107309610916	8.099365234375E-05	1	95	0.331756591796875
0.334320068359375	15.5083309608452	8.544921875E-05	1	96	0.334259033203125
0.336761474609375	15.6059309605988	9.014892578125E-05	1	97	0.336639404296875
0.339202880859375	15.7035309603524	9.5062255859375E-05	1	98	0.339111328125
0.341644287109375	15.801130960106	0.000100250244140625	1	99	0.341522216796875
0.344085693359375	15.8987309598596	0.00010565185546875	1	100	0.343994140625
0.346527099609375	15.9963309596131	0.000111328125	1	101	0.346405029296875
0.348968505859375	16.0939309593667	0.000117218017578125	1	102	0.34881591796875
0.351409912109375	16.1915309591203	0.0001234130859375	1	103	0.351287841796875
0.353851318359375	16.2891309588739	0.00012982177734375	1	104	0.35369873046875
0.356292724609375	16.3867309586275	0.000136566162109375	1	105	0.35614013671875
0.358734130859375	16.4843309583811	0.000143585205078125	1	106	0.358489990234375
0.361175537109375	16.5819309581346	0.00015081787109375	1	107	0.360992431640625
0.363616943359375	16.6795309578882	0.00015838623046875	1	108	0.36346435546875
0.366058349609375	16.7771309576418	0.00016619873046875	1	109	0.365814208984375
0.368499755859375	16.8747309573954	0.00017425537109375	1	110	0.36822509765625
0.370941162109375	16.972330957149	0.00018267822265625	1	111	0.370574951171875
0.373382568359375	17.0699309569026	0.00019134521484375	1	112	0.37310791015625
0.375823974609375	17.1675309566562	0.000200286865234375	1	113	0.375518798828125
0.378265380859375	17.2651309564097	0.000209503173828125	1	114	0.377899169921875
0.380706787109375	17.3627309561633	0.00021905517578125	1	115	0.380340576171875
0.383148193359375	17.4603309559169	0.000228790283203125	1	116	0.3828125
0.385589599609375	17.5579309556705	0.000238800048828125	1	117	0.385162353515625
0.388031005859375	17.6555309554241	0.00024908447265625	1	118	0.387542724609375
0.390472412109375	17.7531309551777	0.0002596435546875	1	119	0.389984130859375
0.392913818359375	17.8507309549312	0.000270416259765625	1	120	0.39239501953125
0.395355224609375	17.9483309546848	0.000281402587890625	1	121	0.394775390625
0.397796630859375	18.0459309544384	0.000292694091796875	1	122	0.39727783203125
0.400238037109375	18.143530954192	0.000304107666015625	1	123	0.399658203125
0.402679443359375	18.2411309539456	0.0003157958984375	1	124	0.402679443359375
0.405120849609375	18.3387309536992	0.00032763671875	1	125	0.40509033203125
0.407562255859375	18.4363309534527	0.00033966064453125	1	126	0.40753173828125
0.410003662109375	18.5339309532063	0.000351837158203125	1	127	0.40997314453125
0.412445068359375	18.6315309529599	0.00036419677734375	1	128	0.412353515625
0.414886474609375	18.7291309527135	0.000376678466796875	1	129	0.41485595703125
0.417327880859375	18.8267309524671	0.000389312744140625	1	130	0.417236328125
0.419769287109375	18.9243309522207	0.000402008056640625	1	131	0.41973876953125
0.422210693359375	19.0219309519742	0.000414886474609375	1	132	0.422149658203125
0.424652099609375	19.1195309517278	0.000427764892578125	1	133	0.424560546875
0.427093505859375	19.2171309514814	0.00044073486328125	1	134	0.427032470703125
0.429534912109375	19.314730951235	0.0004537353515625	1	135	0.42950439453125
0.431976318359375	19.4123309509886	0.000466796875	1	136	0.43182373046875
0.434417724609375	19.5099309507422	0.00047991943359375	1	137	0.434326171875
0.436859130859375	19.6075309504957	0.000493011474609375	1	138	0.43682861328125
0.439300537109375	19.7051309502493	0.0005059814453125	1	139	0.43927001953125
0.441741943359375	19.8027309500029	0.00051910400390625	1	140	0.441650390625
0.444183349609375	19.9003309497565	0.0005322265625	1	141	0.444091796875
0.446624755859375	19.9979309495101	0.00054534912109375	1	142	0.44647216796875
0.449066162109375	20.0955309492637	0.00055816650390625	1	143	0.448944091796875
0.451507568359375	20.1931309490172	0.0005712890625	1	144	0.451416015625
0.453948974609375	20.2907309487708	0.0005841064453125	1	145	0.453826904296875
0.456390380859375	20.3883309485244	0.000596923828125	1	146	0.456329345703125
0.458831787109375	20.485930948278	0.00060943603515625	1	147	0.45867919921875
0.461273193359375	20.5835309480316	0.0006219482421875	1	148	0.461181640625
0.463714599609375	20.6811309477852	0.0006341552734375	1	149	0.46356201171875
0.466156005859375	20.7787309475387	0.0006463623046875	1	150	0.46600341796875
0.468597412109375	20.8763309472923	0.0006585693359375	1	151	0.468505859375
0.471038818359375	20.9739309470459	0.00067047119140625	1	152	0.470916748046875
0.473480224609375	21.0715309467995	0.000682373046875	1	153	0.473388671875
0.475921630859375	21.1691309465531	0.0006939697265625	1	154	0.475738525390625
0.478363037109375	21.2667309463067	0.00070526123046875	1	155	0.47821044921875
0.480804443359375	21.3643309460603	0.000716552734375	1	156	0.480712890625
0.483245849609375	21.4619309458138	0.0007275390625	1	157	0.48309326171875
0.485687255859375	21.5595309455674	0.000738525390625	1	158	0.485626220703125
0.488128662109375	21.657130945321	0.00074920654296875	1	159	0.487945556640625
0.490570068359375	21.7547309450746	0.0007598876953125	1	160	0.490447998046875
0.493011474609375	21.8523309448282	0.000770263671875	1	161	0.492889404296875
0.495452880859375	21.9499309445818	0.00078033447265625	1	162	0.495269775390625
0.497894287109375	22.0475309443353	0.0007904052734375	1	163	0.497772216796875
0.500335693359375	22.1451309440889	0.0008001708984375	1	164	0.50018310546875
0.502777099609375	22.2427309438425	0.00080963134765625	1	165	0.502593994140625
0.505218505859375	22.3403309435961	0.000819091796875	1	166	0.505096435546875
0.507659912109375	22.4379309433497	0.00082855224609375	1	167	0.5074462890625
0.510101318359375	22.5355309431033	0.00083740234375	1	168	0.509979248046875
0.512542724609375	22.6331309428568	0.0008465576171875	1	169	0.51239013671875
0.514984130859375	22.7307309426104	0.00085540771484375	1	170	0.51483154296875
0.517425537109375	22.828330942364	0.00086395263671875	1	171	0.517303466796875
0.519866943359375	22.9259309421176	0.00087249755859375	1	172	0.519683837890625
0.522308349609375	23.0235309418712	0.00088104248046875	1	173	0.522064208984375
0.524749755859375	23.1211309416248	0.0008892822265625	1	174	0.524627685546875
0.527191162109375	23.2187309413783	0.00089752197265625	1	175	0.5269775390625
0.529632568359375	23.3163309411319	0.00090545654296875	1	176	0.52947998046875
0.532073974609375	23.4139309408855	0.00091339111328125	1	177	0.53192138671875
0.534515380859375	23.5115309406391	0.00092132568359375	1	178	0.534393310546875
0.536956787109375	23.6091309403927	0.00092926025390625	1	179	0.536773681640625
0.539398193359375	23.7067309401463	0.0009368896484375	1	180	0.5391845703125
0.541839599609375	23.8043309398998	0.0009442138671875	1	181	0.54168701171875
0.544281005859375	23.9019309396534	0.00095184326171875	1	182	0.544158935546875
0.546722412109375	23.999530939407	0.00095916748046875	1	183	0.54656982421875
0.549163818359375	24.0971309391606	0.00096649169921875	1	184	0.5489501953125
0.551605224609375	24.1947309389142	0.0009735107421875	1	185	0.5513916015625
0.554046630859375	24.2923309386678	0.0009808349609375	1	186	0.5538330078125
0.556488037109375	24.3899309384213	0.000987548828125	1	187	0.5562744140625
0.558929443359375	24.4875309381749	0.0009942626953125	1	188	0.558746337890625
0.561370849609375	24.5851309379285	0.0010009765625	1	189	0.561126708984375
0.563812255859375	24.6827309376821	0.00100738525390625	1	190	0.5635986328125
0.566253662109375	24.7803309374357	0.0010137939453125	1	191	0.566070556640625
0.568695068359375	24.8779309371893	0.0010198974609375	1	192	0.568450927734375
0.571136474609375	24.9755309369428	0.0010260009765625	1	193	0.570892333984375
0.573577880859375	25.0731309366964	0.001031494140625	1	194	0.57330322265625
0.576019287109375	25.17073093645	0.0010369873046875	1	195	0.575775146484375
0.578460693359375	25.2683309362036	0.00104248046875	1	196	0.578216552734375
0.580902099609375	25.3659309359572	0.00104736328125	1	197	0.5806884765625
0.583343505859375	25.4635309357108	0.00105224609375	1	198	0.5831298828125
0.585784912109375	25.5611309354643	0.00105682373046875	1	199	0.5855712890625
0.588226318359375	25.6587309352179	0.00106109619140625	1	200	0.588043212890625
0.590667724609375	25.7563309349715	0.0010650634765625	1	201	0.590423583984375
0.593109130859375	25.8539309347251	0.0010687255859375	1	202	0.5928955078125
0.595550537109375	25.9515309344787	0.00107208251953125	1	203	0.595245361328125
0.597991943359375	26.0491309342323	0.00107513427734375	1	204	0.597747802734375
0.600433349609375	26.1467309339859	0.001077880859375	1	205	0.60015869140625
0.602874755859375	26.2443309337394	0.00108001708984375	1	206	0.602691650390625
0.605316162109375	26.341930933493	0.0010821533203125	1	207	0.605072021484375
0.607757568359375	26.4395309332466	0.001083984375	1	208	0.60760498046875
0.610198974609375	26.5371309330002	0.00108551025390625	1	209	0.6099853515625
0.612640380859375	26.6347309327538	0.00108642578125	1	210	0.612396240234375
0.615081787109375	26.7323309325074	0.00108734130859375	1	211	0.614776611328125
0.617523193359375	26.8299309322609	0.00108795166015625	1	212	0.617279052734375
0.619964599609375	26.9275309320145	0.00108795166015625	1	213	0.6197509765625
0.622406005859375	27.0251309317681	0.00108795166015625	1	214	0.62213134765625
0.624847412109375	27.1227309315217	0.001087646484375	1	215	0.6246337890625
0.627288818359375	27.2203309312753	0.00108734130859375	1	216	0.6270751953125
0.629730224609375	27.3179309310289	0.00108642578125	1	217	0.629486083984375
0.632171630859375	27.4155309307824	0.00108551025390625	1	218	0.631927490234375
0.634613037109375	27.513130930536	0.00108428955078125	1	219	0.634368896484375
0.637054443359375	27.6107309302896	0.00108306884765625	1	220	0.63677978515625
0.639495849609375	27.7083309300432	0.00108154296875	1	221	0.63922119140625
0.641937255859375	27.8059309297968	0.00108001708984375	1	222	0.6417236328125
0.644378662109375	27.9035309295504	0.0010784912109375	1	223	0.644134521484375
0.646820068359375	28.0011309293039	0.00107666015625	1	224	0.64654541015625
0.649261474609375	28.0987309290575	0.0010748291015625	1	225	0.649017333984375
0.651702880859375	28.1963309288111	0.001072998046875	1	226	0.65142822265625
0.654144287109375	28.2939309285647	0.0010711669921875	1	227	0.653900146484375
0.656585693359375	28.3915309283183	0.0010693359375	1	228	0.656280517578125
0.659027099609375	28.4891309280719	0.0010675048828125	1	229	0.65869140625
0.661468505859375	28.5867309278254	0.00106536865234375	1	230	0.66119384765625
0.663909912109375	28.684330927579	0.0010638427734375	1	231	0.66363525390625
0.666351318359375	28.7819309273326	0.00106201171875	1	232	0.666015625
0.668792724609375	28.8795309270862	0.00106048583984375	1	233	0.66845703125
0.671234130859375	28.9771309268398	0.0010589599609375	1	234	0.670989990234375
0.673675537109375	29.0747309265934	0.00105743408203125	1	235	0.673370361328125
0.676116943359375	29.1723309263469	0.00105621337890625	1	236	0.675811767578125
0.678558349609375	29.2699309261005	0.00105499267578125	1	237	0.67822265625
0.680999755859375	29.3675309258541	0.0010540771484375	1	238	0.680694580078125
0.683441162109375	29.4651309256077	0.001053466796875	1	239	0.68310546875
0.685882568359375	29.5627309253613	0.0010528564453125	1	240	0.685516357421875
0.688323974609375	29.6603309251149	0.00105255126953125	1	241	0.68798828125
0.690765380859375	29.7579309248684	0.00105255126953125	1	242	0.6904296875
0.693206787109375	29.855530924622	0.0010528564453125	1	243	0.69287109375
0.695648193359375	29.9531309243756	0.00105316162109375	1	244	0.695281982421875
0.698089599609375	30.0507309241292	0.0010540771484375	1	245	0.69775390625
0.700531005859375	30.1483309238828	0.00105499267578125	1	246	0.70013427734375
0.702972412109375	30.2459309236364	0.0010565185546875	1	247	0.70257568359375
0.705413818359375	30.3435309233899	0.00105865478515625	1	248	0.705047607421875
0.707855224609375	30.4411309231435	0.001060791015625	1	249	0.707489013671875
0.710296630859375	30.5387309228971	0.00106353759765625	1	250	0.70989990234375
0.712738037109375	30.6363309226507	0.00106689453125	1	251	0.71240234375
0.715179443359375	30.7339309224043	0.001070556640625	1	252	0.714813232421875
0.717620849609375	30.8315309221579	0.00107452392578125	1	253	0.71722412109375
0.720062255859375	30.9291309219115	0.00107940673828125	1	254	0.71966552734375
0.722503662109375	31.026730921665	0.00108489990234375	1	255	0.72210693359375
0.724945068359375	31.1243309214186	0.00109100341796875	1	256	0.72454833984375
0.727386474609375	31.2219309211722	0.00109771728515625	1	257	0.726959228515625
0.729827880859375	31.3195309209258	0.0011053466796875	1	258	0.72943115234375
0.732269287109375	31.4171309206794	0.00111358642578125	1	259	0.731903076171875
0.734710693359375	31.514730920433	0.0011224365234375	1	260	0.734344482421875
0.737152099609375	31.6123309201865	0.00113250732421875	1	261	0.736724853515625
0.739593505859375	31.7099309199401	0.0011431884765625	1	262	0.739105224609375
0.742034912109375	31.8075309196937	0.00115509033203125	1	263	0.741607666015625
0.744476318359375	31.9051309194473	0.00116790771484375	1	264	0.7440185546875
0.746917724609375	32.0027309192009	0.001181640625	1	265	0.7464599609375
0.749359130859375	32.1003309189545	0.0011962890625	1	266	0.748931884765625
0.751800537109375	32.197930918708	0.00121246337890625	1	267	0.7513427734375
0.754241943359375	32.2955309184616	0.00122955322265625	1	268	0.75439453125
0.756683349609375	32.3931309182152	0.00124755859375	1	269	0.75653076171875
0.759124755859375	32.4907309179688	0.00126708984375	1	270	0.75897216796875
0.761566162109375	32.5883309177224	0.00128753662109375	1	271	0.7611083984375
0.764007568359375	32.685930917476	0.00130950927734375	1	272	0.7635498046875
0.766448974609375	32.7835309172295	0.0013323974609375	1	273	0.7659912109375
0.768890380859375	32.8811309169831	0.0013568115234375	1	274	0.76873779296875
0.771331787109375	32.9787309167367	0.00138214111328125	1	275	0.77117919921875
0.773773193359375	33.0763309164903	0.00140899658203125	1	276	0.7733154296875
0.776214599609375	33.1739309162439	0.001436767578125	1	277	0.7757568359375
0.778656005859375	33.2715309159975	0.001466064453125	1	278	0.7781982421875
0.781097412109375	33.369130915751	0.00149627685546875	1	279	0.780029296875
0.783538818359375	33.4667309155046	0.0015277099609375	1	280	0.78369140625
0.785980224609375	33.5643309152582	0.00156036376953125	1	281	0.78521728515625
0.788421630859375	33.6619309150118	0.00159423828125	1	282	0.7879638671875
0.790863037109375	33.7595309147654	0.00162933349609375	1	283	0.791015625
0.793304443359375	33.857130914519	0.0016656494140625	1	284	0.79254150390625
0.795745849609375	33.9547309142725	0.00170257568359375	1	285	0.794677734375
0.798187255859375	34.0523309140261	0.00174102783203125	1	286	0.79803466796875
0.800628662109375	34.1499309137797	0.0017803955078125	1	287	0.80047607421875
0.798187255859375	34.2475309135333	0.0017230224609375	1	288	0.79803466796875
0.795745849609375	34.3451309132869	0.00167327880859375	1	289	0.79559326171875
0.793304443359375	34.4427309130405	0.0016265869140625	1	290	0.79315185546875
0.790863037109375	34.540330912794	0.00158111572265625	1	291	0.7904052734375
0.788421630859375	34.6379309125476	0.00153717041015625	1	292	0.78857421875
0.785980224609375	34.7355309123012	0.00149444580078125	1	293	0.7855224609375
0.783538818359375	34.8331309120548	0.00145263671875	1	294	0.7830810546875
0.781097412109375	34.9307309118084	0.001412353515625	1	295	0.7806396484375
0.778656005859375	35.028330911562	0.001373291015625	1	296	0.77850341796875
0.776214599609375	35.1259309113156	0.00133544921875	1	297	0.7757568359375
0.773773193359375	35.2235309110691	0.00129852294921875	1	298	0.77362060546875
0.771331787109375	35.3211309108227	0.00126312255859375	1	299	0.77056884765625
0.768890380859375	35.4187309105763	0.0012286376953125	1	300	0.7684326171875
0.766448974609375	35.5163309103299	0.00119537353515625	1	301	0.7659912109375
0.764007568359375	35.6139309100835	0.00116302490234375	1	302	0.7635498046875
0.761566162109375	35.7115309098371	0.0011322021484375	1	303	0.76171875
0.759124755859375	35.8091309095906	0.00110260009765625	1	304	0.7586669921875
0.756683349609375	35.9067309093442	0.00107391357421875	1	305	0.7562255859375
0.754241943359375	36.0043309090978	0.001046142578125	1	306	0.75286865234375
0.751800537109375	36.1019309088514	0.0010198974609375	1	307	0.751953125
0.749359130859375	36.199530908605	0.00099456787109375	1	308	0.748992919921875
0.746917724609375	36.2971309083586	0.000970458984375	1	309	0.746490478515625
0.744476318359375	36.3947309081121	0.000947265625	1	310	0.7440185546875
0.742034912109375	36.4923309078657	0.00092559814453125	1	311	0.74163818359375
0.739593505859375	36.5899309076193	0.000904541015625	1	312	0.739227294921875
0.737152099609375	36.6875309073729	0.00088470458984375	1	313	0.73681640625
0.734710693359375	36.7851309071265	0.00086578369140625	1	314	0.734405517578125
0.732269287109375	36.8827309068801	0.0008477783203125	1	315	0.73193359375
0.729827880859375	36.9803309066336	0.0008306884765625	1	316	0.729461669921875
0.727386474609375	37.0779309063872	0.000814208984375	1	317	0.72705078125
0.724945068359375	37.1755309061408	0.0007989501953125	1	318	0.72454833984375
0.722503662109375	37.2731309058944	0.0007843017578125	1	319	0.722137451171875
0.720062255859375	37.370730905648	0.00077056884765625	1	320	0.7197265625
0.717620849609375	37.4683309054016	0.00075775146484375	1	321	0.71728515625
0.715179443359375	37.5659309051551	0.00074554443359375	1	322	0.714935302734375
0.712738037109375	37.6635309049087	0.000733642578125	1	323	0.712432861328125
0.710296630859375	37.7611309046623	0.00072265625	1	324	0.709991455078125
0.707855224609375	37.8587309044159	0.0007122802734375	1	325	0.707550048828125
0.705413818359375	37.9563309041695	0.0007025146484375	1	326	0.70513916015625
0.702972412109375	38.0539309039231	0.00069305419921875	1	327	0.70263671875
0.700531005859375	38.1515309036766	0.0006842041015625	1	328	0.7001953125
0.698089599609375	38.2491309034302	0.00067596435546875	1	329	0.69781494140625
0.695648193359375	38.3467309031838	0.00066802978515625	1	330	0.6954345703125
0.693206787109375	38.4443309029374	0.000660400390625	1	331	0.692901611328125
0.690765380859375	38.541930902691	0.000653076171875	1	332	0.690460205078125
0.688323974609375	38.6395309024446	0.0006463623046875	1	333	0.68804931640625
0.685882568359375	38.7371309021981	0.0006396484375	1	334	0.68560791015625
0.683441162109375	38.8347309019517	0.000633544921875	1	335	0.683197021484375
0.680999755859375	38.9323309017053	0.00062774658203125	1	336	0.680755615234375
0.678558349609375	39.0299309014589	0.0006219482421875	1	337	0.678314208984375
0.676116943359375	39.1275309012125	0.00061676025390625	1	338	0.675933837890625
0.673675537109375	39.2251309009661	0.000611572265625	1	339	0.6734619140625
0.671234130859375	39.3227309007196	0.00060638427734375	1	340	0.6710205078125
0.668792724609375	39.4203309004732	0.000601806640625	1	341	0.66851806640625
0.666351318359375	39.5179309002268	0.00059722900390625	1	342	0.666168212890625
0.663909912109375	39.6155308999804	0.0005926513671875	1	343	0.6636962890625
0.661468505859375	39.713130899734	0.00058837890625	1	344	0.661285400390625
0.659027099609375	39.8107308994876	0.0005841064453125	1	345	0.65887451171875
0.656585693359375	39.9083308992412	0.00058013916015625	1	346	0.656402587890625
0.654144287109375	40.0059308989947	0.000576171875	1	347	0.653961181640625
0.651702880859375	40.1035308987483	0.000572509765625	1	348	0.6514892578125
0.649261474609375	40.2011308985019	0.00056854248046875	1	349	0.649078369140625
0.646820068359375	40.2987308982555	0.00056488037109375	1	350	0.6466064453125
0.644378662109375	40.3963308980091	0.00056121826171875	1	351	0.644195556640625
0.641937255859375	40.4939308977627	0.00055755615234375	1	352	0.64178466796875
0.639495849609375	40.5915308975162	0.00055389404296875	1	353	0.6392822265625
0.637054443359375	40.6891308972698	0.000550537109375	1	354	0.636871337890625
0.634613037109375	40.7867308970234	0.000546875	1	355	0.634429931640625
0.632171630859375	40.884330896777	0.000543212890625	1	356	0.63201904296875
0.629730224609375	40.9819308965306	0.00053985595703125	1	357	0.629547119140625
0.627288818359375	41.0795308962842	0.00053619384765625	1	358	0.627105712890625
0.624847412109375	41.1771308960377	0.00053253173828125	1	359	0.62469482421875
0.622406005859375	41.2747308957913	0.00052886962890625	1	360	0.622222900390625
0.619964599609375	41.3723308955449	0.00052520751953125	1	361	0.61981201171875
0.617523193359375	41.4699308952985	0.00052154541015625	1	362	0.617340087890625
0.615081787109375	41.5675308950521	0.00051788330078125	1	363	0.61492919921875
0.612640380859375	41.6651308948057	0.000513916015625	1	364	0.612396240234375
0.610198974609375	41.7627308945592	0.00051025390625	1	365	0.610015869140625
0.607757568359375	41.8603308943128	0.0005059814453125	1	366	0.607635498046875
0.605316162109375	41.9579308940664	0.00050201416015625	1	367	0.60516357421875
0.602874755859375	42.05553089382	0.00049774169921875	1	368	0.60272216796875
0.600433349609375	42.1531308935736	0.000493804931640625	1	369	0.60028076171875
0.597991943359375	42.2507308933272	0.000489593505859375	1	370	0.59783935546875
0.595550537109375	42.3483308930807	0.0004852294921875	1	371	0.595428466796875
0.593109130859375	42.4459308928343	0.000480804443359375	1	372	0.592987060546875
0.590667724609375	42.5435308925879	0.000476318359375	1	373	0.590484619140625
0.588226318359375	42.6411308923415	0.000471771240234375	1	374	0.588043212890625
0.585784912109375	42.7387308920951	0.0004671630859375	1	375	0.585693359375
0.583343505859375	42.8363308918487	0.00046246337890625	1	376	0.58319091796875
0.580902099609375	42.9339308916022	0.000457672119140625	1	377	0.580841064453125
0.578460693359375	43.0315308913558	0.000452789306640625	1	378	0.578369140625
0.576019287109375	43.1291308911094	0.000447845458984375	1	379	0.57586669921875
0.573577880859375	43.226730890863	0.00044281005859375	1	380	0.573455810546875
0.571136474609375	43.3243308906166	0.000437713623046875	1	381	0.570953369140625
0.568695068359375	43.4219308903702	0.000432586669921875	1	382	0.568603515625
0.566253662109375	43.5195308901237	0.000427276611328125	1	383	0.566131591796875
0.563812255859375	43.6171308898773	0.0004219970703125	1	384	0.56365966796875
0.561370849609375	43.7147308896309	0.000416595458984375	1	385	0.561279296875
0.558929443359375	43.8123308893845	0.0004111328125	1	386	0.558807373046875
0.556488037109375	43.9099308891381	0.000405609130859375	1	387	0.556427001953125
0.554046630859375	44.0075308888917	0.000400115966796875	1	388	0.553924560546875
0.551605224609375	44.1051308886452	0.00039453125	1	389	0.551513671875
0.549163818359375	44.2027308883988	0.000389007568359375	1	390	0.549041748046875
0.546722412109375	44.3003308881524	0.00038336181640625	1	391	0.546539306640625
0.544281005859375	44.397930887906	0.0003779296875	1	392	0.544189453125
0.541839599609375	44.4955308876596	0.000372467041015625	1	393	0.54168701171875
0.539398193359375	44.5931308874132	0.000367095947265625	1	394	0.53924560546875
0.536956787109375	44.6907308871668	0.000361785888671875	1	395	0.536834716796875
0.534515380859375	44.7883308869203	0.000356536865234375	1	396	0.534454345703125
0.532073974609375	44.8859308866739	0.000351470947265625	1	397	0.531951904296875
0.529632568359375	44.9835308864275	0.000346435546875	1	398	0.529541015625
0.527191162109375	45.0811308861811	0.000341461181640625	1	399	0.527099609375
0.524749755859375	45.1787308859347	0.000336578369140625	1	400	0.52459716796875
0.522308349609375	45.2763308856883	0.000331787109375	1	401	0.522216796875
0.519866943359375	45.3739308854418	0.0003270263671875	1	402	0.519744873046875
0.517425537109375	45.4715308851954	0.000322296142578125	1	403	0.51727294921875
0.514984130859375	45.569130884949	0.00031756591796875	1	404	0.514862060546875
0.512542724609375	45.6667308847026	0.000312957763671875	1	405	0.51239013671875
0.510101318359375	45.7643308844562	0.000308258056640625	1	406	0.510101318359375
0.507659912109375	45.8619308842098	0.00030364990234375	1	407	0.50750732421875
0.505218505859375	45.9595308839633	0.000299072265625	1	408	0.505126953125
0.502777099609375	46.0571308837169	0.00029443359375	1	409	0.502716064453125
0.500335693359375	46.1547308834705	0.00028985595703125	1	410	0.500244140625
0.497894287109375	46.2523308832241	0.00028521728515625	1	411	0.497802734375
0.495452880859375	46.3499308829777	0.0002806396484375	1	412	0.495391845703125
0.493011474609375	46.4475308827313	0.000276031494140625	1	413	0.492950439453125
0.490570068359375	46.5451308824848	0.000271453857421875	1	414	0.490509033203125
0.488128662109375	46.6427308822384	0.000266876220703125	1	415	0.48809814453125
0.485687255859375	46.740330881992	0.00026239013671875	1	416	0.48565673828125
0.483245849609375	46.8379308817456	0.0002578125	1	417	0.483245849609375
0.480804443359375	46.9355308814992	0.000253326416015625	1	418	0.480712890625
0.478363037109375	47.0331308812528	0.000248809814453125	1	419	0.478240966796875
0.475921630859375	47.1307308810063	0.00024432373046875	1	420	0.475830078125
0.473480224609375	47.2283308807599	0.0002398681640625	1	421	0.473419189453125
0.471038818359375	47.3259308805135	0.000235443115234375	1	422	0.470947265625
0.468597412109375	47.4235308802671	0.000231048583984375	1	423	0.46856689453125
0.466156005859375	47.5211308800207	0.000226654052734375	1	424	0.466217041015625
0.463714599609375	47.6187308797743	0.0002222900390625	1	425	0.46368408203125
0.461273193359375	47.7163308795278	0.00021795654296875	1	426	0.461212158203125
0.458831787109375	47.8139308792814	0.000213623046875	1	427	0.45880126953125
0.456390380859375	47.911530879035	0.000209381103515625	1	428	0.45635986328125
0.453948974609375	48.0091308787886	0.000205108642578125	1	429	0.453948974609375
0.451507568359375	48.1067308785422	0.000200897216796875	1	430	0.45147705078125
0.449066162109375	48.2043308782958	0.0001966552734375	1	431	0.44903564453125
0.446624755859375	48.3019308780493	0.000192535400390625	1	432	0.4466552734375
0.444183349609375	48.3995308778029	0.0001883544921875	1	433	0.44415283203125
0.441741943359375	48.4971308775565	0.000184234619140625	1	434	0.441741943359375
0.439300537109375	48.5947308773101	0.000180145263671875	1	435	0.439300537109375
0.436859130859375	48.6923308770637	0.00017608642578125	1	436	0.436859130859375
0.434417724609375	48.7899308768173	0.000172027587890625	1	437	0.434417724609375
0.431976318359375	48.8875308765709	0.000168060302734375	1	438	0.431976318359375
0.429534912109375	48.9851308763244	0.000164093017578125	1	439	0.42950439453125
0.427093505859375	49.082730876078	0.00016015625	1	440	0.427093505859375
0.424652099609375	49.1803308758316	0.00015625	1	441	0.42462158203125
0.422210693359375	49.2779308755852	0.00015240478515625	1	442	0.42218017578125
0.419769287109375	49.3755308753388	0.000148468017578125	1	443	0.4197998046875
0.417327880859375	49.4731308750924	0.000144683837890625	1	444	0.4173583984375
0.414886474609375	49.5707308748459	0.000140869140625	1	445	0.4149169921875
0.412445068359375	49.6683308745995	0.000137115478515625	1	446	0.412445068359375
0.410003662109375	49.7659308743531	0.000133392333984375	1	447	0.4100341796875
0.407562255859375	49.8635308741067	0.000129669189453125	1	448	0.407562255859375
0.405120849609375	49.9611308738603	0.000126007080078125	1	449	0.405181884765625
0.402679443359375	50.0587308736139	0.00012237548828125	1	450	0.402679443359375
0.400238037109375	50.1563308733674	0.0001187744140625	1	451	0.4002685546875
0.397796630859375	50.253930873121	0.000115234375	1	452	0.397796630859375
0.395355224609375	50.3515308728746	0.0001116943359375	1	453	0.3953857421875
0.392913818359375	50.4491308726282	0.00010821533203125	1	454	0.3929443359375
0.390472412109375	50.5467308723818	0.000104736328125	1	455	0.39044189453125
0.388031005859375	50.6443308721354	0.000101348876953125	1	456	0.388031005859375
0.385589599609375	50.7419308718889	9.80224609375E-05	1	457	0.3856201171875
0.383148193359375	50.8395308716425	9.4696044921875E-05	1	458	0.38311767578125
0.380706787109375	50.9371308713961	9.14306640625E-05	1	459	0.38067626953125
0.378265380859375	51.0347308711497	8.82568359375E-05	1	460	0.378265380859375
0.375823974609375	51.1323308709033	8.50830078125E-05	1	461	0.3758544921875
0.373382568359375	51.2299308706569	8.209228515625E-05	1	462	0.37322998046875
0.370941162109375	51.3275308704104	7.904052734375E-05	1	463	0.370819091796875
0.368499755859375	51.425130870164	7.60498046875E-05	1	464	0.368377685546875
0.366058349609375	51.5227308699176	7.3089599609375E-05	1	465	0.365936279296875
0.363616943359375	51.6203308696712	7.0220947265625E-05	1	466	0.363525390625
0.361175537109375	51.7179308694248	6.7413330078125E-05	1	467	0.36114501953125
0.358734130859375	51.8155308691784	6.463623046875E-05	1	468	0.358642578125
0.356292724609375	51.9131308689319	6.18896484375E-05	1	469	0.35626220703125
0.353851318359375	52.0107308686855	5.9234619140625E-05	1	470	0.353790283203125
0.351409912109375	52.1083308684391	5.6671142578125E-05	1	471	0.351348876953125
0.348968505859375	52.2059308681927	5.4168701171875E-05	1	472	0.348846435546875
0.346527099609375	52.3035308679463	5.1727294921875E-05	1	473	0.34649658203125
0.344085693359375	52.4011308676999	4.9285888671875E-05	1	474	0.344024658203125
0.341644287109375	52.4987308674534	4.6978759765625E-05	1	475	0.34161376953125
0.339202880859375	52.596330867207	4.47113037109375E-05	1	476	0.33917236328125
0.336761474609375	52.6939308669606	4.24835205078125E-05	1	477	0.33673095703125
0.334320068359375	52.7915308667142	4.03778076171875E-05	1	478	0.33428955078125
0.331878662109375	52.8891308664678	3.83087158203125E-05	1	479	0.33184814453125
0.329437255859375	52.9867308662214	3.63128662109375E-05	1	480	0.32940673828125
0.326995849609375	53.0843308659749	3.436279296875E-05	1	481	0.327056884765625
0.324554443359375	53.1819308657285	3.25408935546875E-05	1	482	0.324493408203125
0.322113037109375	53.2795308654821	3.06854248046875E-05	1	483	0.322113037109375
0.319671630859375	53.3771308652357	2.894287109375E-05	1	484	0.319671630859375
0.317230224609375	53.4747308649893	2.72186279296875E-05	1	485	0.31719970703125
0.314788818359375	53.5723308647429	2.55828857421875E-05	1	486	0.31475830078125
0.312347412109375	53.6699308644965	2.39349365234375E-05	1	487	0.31231689453125
0.309906005859375	53.76753086425	2.2509765625E-05	1	488	0.309844970703125
0.307464599609375	53.8651308640036	2.10418701171875E-05	1	489	0.30743408203125
0.305023193359375	53.9627308637572	1.96685791015625E-05	1	490	0.305023193359375
0.302581787109375	54.0603308635108	1.8304443359375E-05	1	491	0.30255126953125
0.300140380859375	54.1579308632644	1.70013427734375E-05	1	492	0.30010986328125
0.297698974609375	54.255530863018	1.58203125E-05	1	493	0.297698974609375
0.295257568359375	54.3531308627715	1.46270751953125E-05	1	494	0.2952880859375
0.292816162109375	54.4507308625251	1.34735107421875E-05	1	495	0.29278564453125
0.290374755859375	54.5483308622787	1.24053955078125E-05	1	496	0.2904052734375
0.287933349609375	54.6459308620323	1.13250732421875E-05	1	497	0.2879638671875
0.285491943359375	54.7435308617859	1.03515625E-05	1	498	0.285491943359375
0.283050537109375	54.8411308615395	9.368896484375E-06	1	499	0.2830810546875
0.280609130859375	54.938730861293	8.48388671875E-06	1	500	0.28057861328125
0.278167724609375	55.0363308610466	7.598876953125E-06	1	501	0.278167724609375
0.275726318359375	55.1339308608002	6.75048828125E-06	1	502	0.2757568359375
0.273284912109375	55.2315308605538	5.975341796875E-06	1	503	0.273284912109375
0.270843505859375	55.3291308603074	5.2154541015625E-06	1	504	0.270782470703125
0.268402099609375	55.426730860061	4.45556640625E-06	1	505	0.268341064453125
0.265960693359375	55.5243308598145	3.7445068359375E-06	1	506	0.265899658203125
0.263519287109375	55.6219308595681	3.1158447265625E-06	1	507	0.263458251953125
0.261077880859375	55.7195308593217	2.5006103515625E-06	1	508	0.261077880859375
0.258636474609375	55.8171308590753	1.9085693359375E-06	1	509	0.25872802734375
0.256195068359375	55.9147308588289	1.33270263671875E-06	1	510	0.256195068359375
0.253753662109375	56.0123308585825	7.5103759765625E-07	1	511	0.25384521484375
0.251312255859375	56.109930858336	2.6275634765625E-07	1	512	0.251373291015625
0.248870849609375	56.2075308580896	-2.0721435546875E-07	1	513	0.2489013671875
0.246429443359375	56.3051308578432	-6.87255859375E-07	1	514	0.246551513671875
0.243988037109375	56.4027308575968	-1.12030029296875E-06	1	515	0.244049072265625
0.241546630859375	56.5003308573504	-1.54083251953125E-06	1	516	0.24163818359375
0.239105224609375	56.597930857104	-1.94549560546875E-06	1	517	0.239166259765625
0.236663818359375	56.6955308568575	-2.34130859375E-06	1	518	0.2366943359375
0.234222412109375	56.7931308566111	-2.703857421875E-06	1	519	0.23431396484375
0.231781005859375	56.8907308563647	-3.017578125E-06	1	520	0.231903076171875
0.229339599609375	56.9883308561183	-3.350830078125E-06	1	521	0.22943115234375
0.226898193359375	57.0859308558719	-3.6651611328125E-06	1	522	0.22698974609375
0.224456787109375	57.1835308556255	-3.961181640625E-06	1	523	0.224578857421875
0.222015380859375	57.281130855379	-4.2266845703125E-06	1	524	0.22210693359375
0.219573974609375	57.3787308551326	-4.5135498046875E-06	1	525	0.219696044921875
0.217132568359375	57.4763308548862	-4.779052734375E-06	1	526	0.217193603515625
0.214691162109375	57.5739308546398	-5.0048828125E-06	1	527	0.214752197265625
0.212249755859375	57.6715308543934	-5.2398681640625E-06	1	528	0.212310791015625
0.209808349609375	57.769130854147	-5.4473876953125E-06	1	529	0.2098388671875
0.207366943359375	57.8667308539005	-5.6427001953125E-06	1	530	0.20745849609375
0.204925537109375	57.9643308536541	-5.8258056640625E-06	1	531	0.205047607421875
0.202484130859375	58.0619308534077	-5.9967041015625E-06	1	532	0.20263671875
0.200042724609375	58.1595308531613	-6.1614990234375E-06	1	533	0.200103759765625
0.197601318359375	58.2571308529149	-6.329345703125E-06	1	534	0.19775390625
0.195159912109375	58.3547308526685	-6.4788818359375E-06	1	535	0.195281982421875
0.192718505859375	58.4523308524221	-6.6192626953125E-06	1	536	0.192840576171875
0.190277099609375	58.5499308521756	-6.756591796875E-06	1	537	0.19036865234375
0.187835693359375	58.6475308519292	-6.8756103515625E-06	1	538	0.188018798828125
0.185394287109375	58.7451308516828	-6.99462890625E-06	1	539	0.185516357421875
0.182952880859375	58.8427308514364	-7.09228515625E-06	1	540	0.183135986328125
0.180511474609375	58.94033085119	-7.1868896484375E-06	1	541	0.180694580078125
0.178070068359375	59.0379308509436	-7.281494140625E-06	1	542	0.17822265625
0.175628662109375	59.1355308506971	-7.3638916015625E-06	1	543	0.17578125
0.173187255859375	59.2331308504507	-7.43408203125E-06	1	544	0.17327880859375
0.170745849609375	59.3307308502043	-7.5164794921875E-06	1	545	0.170867919921875
0.168304443359375	59.4283308499579	-7.58056640625E-06	1	546	0.16845703125
0.165863037109375	59.5259308497115	-7.6507568359375E-06	1	547	0.165985107421875
0.163421630859375	59.6235308494651	-7.71484375E-06	1	548	0.16351318359375
0.160980224609375	59.7211308492186	-7.7728271484375E-06	1	549	0.1611328125
0.158538818359375	59.8187308489722	-7.8125E-06	1	550	0.158660888671875
0.156097412109375	59.9163308487258	-7.8704833984375E-06	1	551	0.156219482421875
0.153656005859375	60.0139308484794	-7.87353515625E-06	1	552	0.15386962890625
0.151214599609375	60.111530848233	-7.904052734375E-06	1	553	0.151458740234375
0.148773193359375	60.2091308479866	-7.94677734375E-06	1	554	0.14898681640625
0.146331787109375	60.3067308477401	-7.958984375E-06	1	555	0.146514892578125
0.143890380859375	60.4043308474937	-7.989501953125E-06	1	556	0.14398193359375
0.141448974609375	60.5019308472473	-8.0047607421875E-06	1	557	0.141632080078125
0.139007568359375	60.5995308470009	-8.0078125E-06	1	558	0.139190673828125
0.136566162109375	60.6971308467545	-8.0230712890625E-06	1	559	0.13671875
0.134124755859375	60.7947308465081	-8.0535888671875E-06	1	560	0.13427734375
0.131683349609375	60.8923308462616	-8.050537109375E-06	1	561	0.131927490234375
0.129241943359375	60.9899308460152	-8.0474853515625E-06	1	562	0.129364013671875
0.126800537109375	61.0875308457688	-8.0535888671875E-06	1	563	0.126922607421875
0.124359130859375	61.1851308455224	-8.0535888671875E-06	1	564	0.12457275390625
0.121917724609375	61.282730845276	-8.050537109375E-06	1	565	0.12213134765625
0.119476318359375	61.3803308450296	-8.0413818359375E-06	1	566	0.119598388671875
0.117034912109375	61.4779308447831	-8.038330078125E-06	1	567	0.117218017578125
0.114593505859375	61.5755308445367	-8.013916015625E-06	1	568	0.11480712890625
0.112152099609375	61.6731308442903	-8.0322265625E-06	1	569	0.1124267578125
0.109710693359375	61.7707308440439	-8.0108642578125E-06	1	570	0.109893798828125
0.107269287109375	61.8683308437975	-8.0108642578125E-06	1	571	0.10748291015625
0.104827880859375	61.9659308435511	-7.9681396484375E-06	1	572	0.10504150390625
0.102386474609375	62.0635308433046	-7.989501953125E-06	1	573	0.102508544921875
0.099945068359375	62.1611308430582	-7.9498291015625E-06	1	574	0.100128173828125
0.097503662109375	62.2587308428118	-7.940673828125E-06	1	575	0.097686767578125
0.095062255859375	62.3563308425654	-7.916259765625E-06	1	576	0.09527587890625
0.092620849609375	62.453930842319	-7.9010009765625E-06	1	577	0.09283447265625
0.090179443359375	62.5515308420726	-7.8765869140625E-06	1	578	0.090362548828125
0.087738037109375	62.6491308418262	-7.8338623046875E-06	1	579	0.087921142578125
0.085296630859375	62.7467308415797	-7.8399658203125E-06	1	580	0.085479736328125
0.082855224609375	62.8443308413333	-7.8033447265625E-06	1	581	0.08306884765625
0.080413818359375	62.9419308410869	-7.7728271484375E-06	1	582	0.08056640625
0.077972412109375	63.0395308408405	-7.769775390625E-06	1	583	0.078125
0.075531005859375	63.1371308405941	-7.7239990234375E-06	1	584	0.075714111328125
0.073089599609375	63.2347308403477	-7.70263671875E-06	1	585	0.073272705078125
0.070648193359375	63.3323308401012	-7.6812744140625E-06	1	586	0.07080078125
0.068206787109375	63.4299308398548	-7.659912109375E-06	1	587	0.068359375
0.065765380859375	63.5275308396084	-7.6263427734375E-06	1	588	0.06591796875
0.063323974609375	63.625130839362	-7.60498046875E-06	1	589	0.0634765625
0.060882568359375	63.7227308391156	-7.5653076171875E-06	1	590	0.061126708984375
0.058441162109375	63.8203308388692	-7.5592041015625E-06	1	591	0.05859375
0.055999755859375	63.9179308386227	-7.5347900390625E-06	1	592	0.056182861328125
0.053558349609375	64.0155308383763	-7.501220703125E-06	1	593	0.053741455078125
0.051116943359375	64.1131308381299	-7.4737548828125E-06	1	594	0.051361083984375
0.048675537109375	64.2107308378835	-7.43408203125E-06	1	595	0.0488433837890625
0.046234130859375	64.3083308376371	-7.40966796875E-06	1	596	0.0463653564453125
0.043792724609375	64.4059308373907	-7.391357421875E-06	1	597	0.0439239501953125
0.041351318359375	64.5035308371442	-7.3486328125E-06	1	598	0.041497802734375
0.038909912109375	64.6011308368978	-7.330322265625E-06	1	599	0.03907470703125
0.036468505859375	64.6987308366514	-7.3150634765625E-06	1	600	0.0366485595703125
0.034027099609375	64.796330836405	-7.2845458984375E-06	1	601	0.0341827392578125
0.031585693359375	64.8939308361586	-7.257080078125E-06	1	602	0.03172607421875
0.029144287109375	64.9915308359122	-7.23876953125E-06	1	603	0.0292816162109375
0.026702880859375	65.0891308356657	-7.220458984375E-06	1	604	0.026873779296875
0.024261474609375	65.1867308354193	-7.1807861328125E-06	1	605	0.0244171142578125
0.021820068359375	65.2843308351729	-7.171630859375E-06	1	606	0.02191162109375
0.019378662109375	65.3819308349265	-7.1441650390625E-06	1	607	0.0195098876953125
0.016937255859375	65.4795308346801	-7.1197509765625E-06	1	608	0.0170745849609375
0.014495849609375	65.5771308344337	-7.098388671875E-06	1	609	0.014666748046875
0.012054443359375	65.6747308341872	-7.0556640625E-06	1	610	0.0122100830078125
0.009613037109375	65.7723308339408	-7.0465087890625E-06	1	611	0.00979003906250001
0.007171630859375	65.8699308336944	-7.000732421875E-06	1	612	0.0072967529296875
0.004730224609375	65.967530833448	-6.988525390625E-06	1	613	0.00484313964843749
0.002288818359375	66.0651308332016	-6.9854736328125E-06	1	614	0.0024261474609375
-0.000152587890625	66.1627308329552	-6.9549560546875E-06	1	615	1.52587890625E-05
0.002288818359375	66.2603308327087	-4.6844482421875E-06	1	616	0.00247802734374999
0.004730224609375	66.3579308324623	-3.5247802734375E-06	1	617	0.004901123046875
0.007171630859375	66.4555308322159	-2.70477294921875E-06	1	618	0.007281494140625
0.009613037109375	66.5531308319695	-2.05596923828125E-06	1	619	0.00980529785156251
0.012054443359375	66.6507308317231	-1.54388427734375E-06	1	620	0.012200927734375
0.014495849609375	66.7483308314767	-1.1029052734375E-06	1	621	0.0146697998046875
0.016937255859375	66.8459308312302	-7.4432373046875E-07	1	622	0.017071533203125
0.019378662109375	66.9435308309838	-3.9093017578125E-07	1	623	0.019482421875
0.021820068359375	67.0411308307374	-1.0711669921875E-07	1	624	0.021917724609375
0.024261474609375	67.138730830491	1.4923095703125E-07	1	625	0.0244171142578125
0.026702880859375	67.2363308302446	3.9764404296875E-07	1	626	0.0268157958984375
0.029144287109375	67.3339308299982	6.3568115234375E-07	1	627	0.0293426513671875
0.031585693359375	67.4315308297518	8.45947265625E-07	1	628	0.031951904296875
0.034027099609375	67.5291308295053	1.0400390625E-06	1	629	0.0341705322265625
0.036468505859375	67.6267308292589	1.2109375E-06	1	630	0.03663330078125
0.038909912109375	67.7243308290125	1.380615234375E-06	1	631	0.0390533447265625
0.041351318359375	67.8219308287661	1.54510498046875E-06	1	632	0.0414764404296875
0.043792724609375	67.9195308285197	1.7041015625E-06	1	633	0.0438873291015625
0.046234130859375	68.0171308282733	1.83624267578125E-06	1	634	0.04635009765625
0.048675537109375	68.1147308280268	1.96746826171875E-06	1	635	0.0486724853515625
0.051116943359375	68.2123308277804	2.1160888671875E-06	1	636	0.051116943359375
0.053558349609375	68.309930827534	2.210693359375E-06	1	637	0.053253173828125
0.055999755859375	68.4075308272876	2.36053466796875E-06	1	638	0.05560302734375
0.058441162109375	68.5051308270412	2.4755859375E-06	1	639	0.0582275390625
0.060882568359375	68.6027308267948	2.58880615234375E-06	1	640	0.060546875
0.063323974609375	68.7003308265483	2.705078125E-06	1	641	0.062652587890625
0.065765380859375	68.7979308263019	2.8204345703125E-06	1	642	0.065155029296875
0.068206787109375	68.8955308260555	2.93731689453125E-06	1	643	0.06787109375
0.070648193359375	68.9931308258091	3.04779052734375E-06	1	644	0.069976806640625
0.073089599609375	69.0907308255627	3.16009521484375E-06	1	645	0.07305908203125
0.075531005859375	69.1883308253163	3.2806396484375E-06	1	646	0.075531005859375
0.077972412109375	69.2859308250698	3.38134765625E-06	1	647	0.077972412109375
0.080413818359375	69.3835308248234	3.47900390625E-06	1	648	0.08038330078125
0.082855224609375	69.481130824577	3.5919189453125E-06	1	649	0.082855224609375
0.085296630859375	69.5787308243306	3.7200927734375E-06	1	650	0.0853271484375
0.087738037109375	69.6763308240842	3.8238525390625E-06	1	651	0.08770751953125
0.090179443359375	69.7739308238378	3.9520263671875E-06	1	652	0.0902099609375
0.092620849609375	69.8715308235913	4.0435791015625E-06	1	653	0.092620849609375
0.095062255859375	69.9691308233449	4.1595458984375E-06	1	654	0.095062255859375
0.097503662109375	70.0667308230985	4.290771484375E-06	1	655	0.09747314453125
0.099945068359375	70.1643308228521	4.3975830078125E-06	1	656	0.09991455078125
