# Supplementary material for: Dataset of N-doped CuO:NiO mixed oxide thin film sensor for glucose oxidation
Source: Data Brief. 2020 Oct 14;33:106408. doi: 10.1016/j.dib.2020.106408 (PMC7585048; doi:10.1016/j.dib.2020.106408)
Supplement: Supplementary file 1 [file mmc1.zip › Raw Data_DIB-D-20-01811/Figure 5/Figure 5a/Copper 20% Nickel 4layers 1ml Glucose 0.1M NaOH 25mV.s]

Potential applied (V)	Time (s)	WE(1).Current (A)	Scan	Index	WE(1).Potential (V)
0.102386474609375	6.30732998407552	9.11865234375E-07	1	1	0.1021728515625
0.104827880859375	6.40492998382911	1.35345458984375E-06	1	2	0.10443115234375
0.107269287109375	6.50252998358269	1.64031982421875E-06	1	3	0.10699462890625
0.109710693359375	6.60012998333627	1.87744140625E-06	1	4	0.1094970703125
0.112152099609375	6.69772998308986	2.0709228515625E-06	1	5	0.112152099609375
0.114593505859375	6.79532998284344	2.20794677734375E-06	1	6	0.11407470703125
0.117034912109375	6.89292998259702	2.3455810546875E-06	1	7	0.11669921875
0.119476318359375	6.99052998235061	2.4835205078125E-06	1	8	0.118927001953125
0.121917724609375	7.08812998210419	2.61199951171875E-06	1	9	0.1217041015625
0.124359130859375	7.18572998185778	2.73162841796875E-06	1	10	0.124114990234375
0.126800537109375	7.28332998161136	2.85186767578125E-06	1	11	0.126220703125
0.129241943359375	7.38092998136494	2.9510498046875E-06	1	12	0.128631591796875
0.131683349609375	7.47852998111853	3.0560302734375E-06	1	13	0.13116455078125
0.134124755859375	7.57612998087211	3.118896484375E-06	1	14	0.1341552734375
0.136566162109375	7.67372998062569	3.2440185546875E-06	1	15	0.1365966796875
0.139007568359375	7.77132998037928	3.35693359375E-06	1	16	0.13897705078125
0.141448974609375	7.86892998013286	3.424072265625E-06	1	17	0.14141845703125
0.143890380859375	7.96652997988645	3.546142578125E-06	1	18	0.143890380859375
0.146331787109375	8.06412997964003	3.662109375E-06	1	19	0.14630126953125
0.148773193359375	8.16172997939361	3.7506103515625E-06	1	20	0.148712158203125
0.151214599609375	8.2593299791472	3.857421875E-06	1	21	0.151153564453125
0.153656005859375	8.35692997890078	3.985595703125E-06	1	22	0.1536865234375
0.156097412109375	8.45452997865436	4.0802001953125E-06	1	23	0.156036376953125
0.158538818359375	8.55212997840795	4.193115234375E-06	1	24	0.158477783203125
0.160980224609375	8.64972997816153	4.3121337890625E-06	1	25	0.16094970703125
0.163421630859375	8.74732997791511	4.443359375E-06	1	26	0.163330078125
0.165863037109375	8.8449299776687	4.595947265625E-06	1	27	0.165802001953125
0.168304443359375	8.94252997742228	4.72412109375E-06	1	28	0.16827392578125
0.170745849609375	9.04012997717587	4.852294921875E-06	1	29	0.170684814453125
0.173187255859375	9.13772997692945	4.99267578125E-06	1	30	0.173095703125
0.175628662109375	9.23532997668303	5.145263671875E-06	1	31	0.175537109375
0.178070068359375	9.33292997643662	5.28564453125E-06	1	32	0.178009033203125
0.180511474609375	9.4305299761902	5.4718017578125E-06	1	33	0.180419921875
0.182952880859375	9.52812997594378	5.65185546875E-06	1	34	0.182891845703125
0.185394287109375	9.62572997569737	5.804443359375E-06	1	35	0.185333251953125
0.187835693359375	9.72332997545095	6.0089111328125E-06	1	36	0.187774658203125
0.190277099609375	9.82092997520454	6.1859130859375E-06	1	37	0.190216064453125
0.192718505859375	9.91852997495812	6.3934326171875E-06	1	38	0.192657470703125
0.195159912109375	10.0161299747117	6.591796875E-06	1	39	0.195098876953125
0.197601318359375	10.1137299744653	6.7962646484375E-06	1	40	0.197509765625
0.200042724609375	10.2113299742189	7.0465087890625E-06	1	41	0.199951171875
0.202484130859375	10.3089299739725	7.3150634765625E-06	1	42	0.202392578125
0.204925537109375	10.406529973726	7.5531005859375E-06	1	43	0.204864501953125
0.207366943359375	10.5041299734796	7.830810546875E-06	1	44	0.207183837890625
0.209808349609375	10.6017299732332	8.0902099609375E-06	1	45	0.209747314453125
0.212249755859375	10.6993299729868	8.3740234375E-06	1	46	0.212188720703125
0.214691162109375	10.7969299727404	8.6822509765625E-06	1	47	0.21453857421875
0.217132568359375	10.894529972494	8.9599609375E-06	1	48	0.217071533203125
0.219573974609375	10.9921299722475	9.2559814453125E-06	1	49	0.219482421875
0.222015380859375	11.0897299720011	9.5611572265625E-06	1	50	0.221832275390625
0.224456787109375	11.1873299717547	9.8663330078125E-06	1	51	0.22430419921875
0.226898193359375	11.2849299715083	1.01806640625E-05	1	52	0.226715087890625
0.229339599609375	11.3825299712619	1.0504150390625E-05	1	53	0.229217529296875
0.231781005859375	11.4801299710155	1.08245849609375E-05	1	54	0.23162841796875
0.234222412109375	11.577729970769	1.11785888671875E-05	1	55	0.2340087890625
0.236663818359375	11.6753299705226	1.1505126953125E-05	1	56	0.23651123046875
0.239105224609375	11.7729299702762	1.18560791015625E-05	1	57	0.23895263671875
0.241546630859375	11.8705299700298	1.220703125E-05	1	58	0.2413330078125
0.243988037109375	11.9681299697834	1.25823974609375E-05	1	59	0.2437744140625
0.246429443359375	12.065729969537	1.29730224609375E-05	1	60	0.2462158203125
0.248870849609375	12.1633299692905	1.33514404296875E-05	1	61	0.24859619140625
0.251312255859375	12.2609299690441	1.37603759765625E-05	1	62	0.251007080078125
0.253753662109375	12.3585299687977	1.4190673828125E-05	1	63	0.2535400390625
0.256195068359375	12.4561299685513	1.46240234375E-05	1	64	0.255889892578125
0.258636474609375	12.5537299683049	1.50848388671875E-05	1	65	0.2584228515625
0.261077880859375	12.6513299680585	1.55517578125E-05	1	66	0.2608642578125
0.263519287109375	12.748929967812	1.60919189453125E-05	1	67	0.26324462890625
0.265960693359375	12.8465299675656	1.66046142578125E-05	1	68	0.2657470703125
0.268402099609375	12.9441299673192	1.71478271484375E-05	1	69	0.26812744140625
0.270843505859375	13.0417299670728	1.773681640625E-05	1	70	0.270599365234375
0.273284912109375	13.1393299668264	1.83685302734375E-05	1	71	0.272979736328125
0.275726318359375	13.23692996658	1.89849853515625E-05	1	72	0.275421142578125
0.278167724609375	13.3345299663335	1.96685791015625E-05	1	73	0.27789306640625
0.280609130859375	13.4321299660871	2.03765869140625E-05	1	74	0.28033447265625
0.283050537109375	13.5297299658407	2.1124267578125E-05	1	75	0.28265380859375
0.285491943359375	13.6273299655943	2.1893310546875E-05	1	76	0.285186767578125
0.287933349609375	13.7249299653479	2.2735595703125E-05	1	77	0.287567138671875
0.290374755859375	13.8225299651015	2.35748291015625E-05	1	78	0.289947509765625
0.292816162109375	13.9201299648551	2.4517822265625E-05	1	79	0.29241943359375
0.295257568359375	14.0177299646086	2.54852294921875E-05	1	80	0.294830322265625
0.297698974609375	14.1153299643622	2.6507568359375E-05	1	81	0.29718017578125
0.300140380859375	14.2129299641158	2.76031494140625E-05	1	82	0.299560546875
0.302581787109375	14.3105299638694	2.87353515625E-05	1	83	0.302001953125
0.305023193359375	14.408129963623	2.99468994140625E-05	1	84	0.304473876953125
0.307464599609375	14.5057299633766	3.12255859375E-05	1	85	0.3067626953125
0.309906005859375	14.6033299631301	3.2586669921875E-05	1	86	0.309783935546875
0.312347412109375	14.7009299628837	3.39752197265625E-05	1	87	0.3123779296875
0.314788818359375	14.7985299626373	3.5546875E-05	1	88	0.31475830078125
0.317230224609375	14.8961299623909	3.709716796875E-05	1	89	0.317138671875
0.319671630859375	14.9937299621445	3.87420654296875E-05	1	90	0.319610595703125
0.322113037109375	15.0913299618981	4.04998779296875E-05	1	91	0.322113037109375
0.324554443359375	15.1889299616516	4.23431396484375E-05	1	92	0.324493408203125
0.326995849609375	15.2865299614052	4.4281005859375E-05	1	93	0.32696533203125
0.329437255859375	15.3841299611588	4.63653564453125E-05	1	94	0.32940673828125
0.331878662109375	15.4817299609124	4.8492431640625E-05	1	95	0.331817626953125
0.334320068359375	15.579329960666	5.078125E-05	1	96	0.334228515625
0.336761474609375	15.6769299604196	5.316162109375E-05	1	97	0.336700439453125
0.339202880859375	15.7745299601731	5.5694580078125E-05	1	98	0.339141845703125
0.341644287109375	15.8721299599267	5.8319091796875E-05	1	99	0.341583251953125
0.344085693359375	15.9697299596803	6.1126708984375E-05	1	100	0.343963623046875
0.346527099609375	16.0673299594339	6.4056396484375E-05	1	101	0.346435546875
0.348968505859375	16.1649299591875	6.7108154296875E-05	1	102	0.348907470703125
0.351409912109375	16.2625299589411	7.03125E-05	1	103	0.351318359375
0.353851318359375	16.3601299586946	7.3699951171875E-05	1	104	0.353759765625
0.356292724609375	16.4577299584482	7.7239990234375E-05	1	105	0.356201171875
0.358734130859375	16.5553299582018	8.0963134765625E-05	1	106	0.358612060546875
0.361175537109375	16.6529299579554	8.4808349609375E-05	1	107	0.361083984375
0.363616943359375	16.750529957709	8.88671875E-05	1	108	0.36358642578125
0.366058349609375	16.8481299574626	9.3109130859375E-05	1	109	0.365966796875
0.368499755859375	16.9457299572161	9.75341796875E-05	1	110	0.36834716796875
0.370941162109375	17.0433299569697	0.000102142333984375	1	111	0.370758056640625
0.373382568359375	17.1409299567233	0.000106964111328125	1	112	0.3731689453125
0.375823974609375	17.2385299564769	0.0001119384765625	1	113	0.375701904296875
0.378265380859375	17.3361299562305	0.000117156982421875	1	114	0.378143310546875
0.380706787109375	17.4337299559841	0.000122589111328125	1	115	0.38055419921875
0.383148193359375	17.5313299557376	0.000128204345703125	1	116	0.3829345703125
0.385589599609375	17.6289299554912	0.000134033203125	1	117	0.385406494140625
0.388031005859375	17.7265299552448	0.00014007568359375	1	118	0.3878173828125
0.390472412109375	17.8241299549984	0.0001463623046875	1	119	0.39019775390625
0.392913818359375	17.921729954752	0.000152862548828125	1	120	0.392669677734375
0.395355224609375	18.0193299545056	0.000159515380859375	1	121	0.39508056640625
0.397796630859375	18.1169299542591	0.000166473388671875	1	122	0.397552490234375
0.400238037109375	18.2145299540127	0.000173614501953125	1	123	0.39996337890625
0.402679443359375	18.3121299537663	0.000180999755859375	1	124	0.40234375
0.405120849609375	18.4097299535199	0.0001885986328125	1	125	0.40478515625
0.407562255859375	18.5073299532735	0.0001964111328125	1	126	0.407196044921875
0.410003662109375	18.6049299530271	0.0002044677734375	1	127	0.409637451171875
0.412445068359375	18.7025299527807	0.000212677001953125	1	128	0.41204833984375
0.414886474609375	18.8001299525342	0.000221160888671875	1	129	0.414520263671875
0.417327880859375	18.8977299522878	0.000229827880859375	1	130	0.416961669921875
0.419769287109375	18.9953299520414	0.00023870849609375	1	131	0.4193115234375
0.422210693359375	19.092929951795	0.000247833251953125	1	132	0.4217529296875
0.424652099609375	19.1905299515486	0.000257080078125	1	133	0.424163818359375
0.427093505859375	19.2881299513022	0.000266571044921875	1	134	0.42657470703125
0.429534912109375	19.3857299510557	0.0002762451171875	1	135	0.42901611328125
0.431976318359375	19.4833299508093	0.000286102294921875	1	136	0.431427001953125
0.434417724609375	19.5809299505629	0.000296173095703125	1	137	0.433807373046875
0.436859130859375	19.6785299503165	0.000306396484375	1	138	0.436187744140625
0.439300537109375	19.7761299500701	0.00031683349609375	1	139	0.439239501953125
0.441741943359375	19.8737299498237	0.000327392578125	1	140	0.441680908203125
0.444183349609375	19.9713299495772	0.000338134765625	1	141	0.444061279296875
0.446624755859375	20.0689299493308	0.0003489990234375	1	142	0.446502685546875
0.449066162109375	20.1665299490844	0.00036004638671875	1	143	0.449005126953125
0.451507568359375	20.264129948838	0.00037115478515625	1	144	0.45147705078125
0.453948974609375	20.3617299485916	0.000382476806640625	1	145	0.453857421875
0.456390380859375	20.4593299483452	0.000393890380859375	1	146	0.456298828125
0.458831787109375	20.5569299480987	0.0004053955078125	1	147	0.458709716796875
0.461273193359375	20.6545299478523	0.00041705322265625	1	148	0.461212158203125
0.463714599609375	20.7521299476059	0.00042877197265625	1	149	0.463592529296875
0.466156005859375	20.8497299473595	0.00044061279296875	1	150	0.46612548828125
0.468597412109375	20.9473299471131	0.00045245361328125	1	151	0.468536376953125
0.471038818359375	21.0449299468667	0.000464447021484375	1	152	0.470977783203125
0.473480224609375	21.1425299466202	0.000476470947265625	1	153	0.473419189453125
0.475921630859375	21.2401299463738	0.000488555908203125	1	154	0.475830078125
0.478363037109375	21.3377299461274	0.00050048828125	1	155	0.478271484375
0.480804443359375	21.435329945881	0.00051300048828125	1	156	0.48065185546875
0.483245849609375	21.5329299456346	0.0005255126953125	1	157	0.483062744140625
0.485687255859375	21.6305299453882	0.0005377197265625	1	158	0.485565185546875
0.488128662109375	21.7281299451417	0.0005499267578125	1	159	0.48797607421875
0.490570068359375	21.8257299448953	0.00056243896484375	1	160	0.490509033203125
0.493011474609375	21.9233299446489	0.000574951171875	1	161	0.49285888671875
0.495452880859375	22.0209299444025	0.00058746337890625	1	162	0.495330810546875
0.497894287109375	22.1185299441561	0.0005999755859375	1	163	0.497833251953125
0.500335693359375	22.2161299439097	0.0006121826171875	1	164	0.5001220703125
0.502777099609375	22.3137299436632	0.00062469482421875	1	165	0.502593994140625
0.505218505859375	22.4113299434168	0.00063720703125	1	166	0.505157470703125
0.507659912109375	22.5089299431704	0.0006494140625	1	167	0.5074462890625
0.510101318359375	22.606529942924	0.00066192626953125	1	168	0.509979248046875
0.512542724609375	22.7041299426776	0.0006744384765625	1	169	0.512359619140625
0.514984130859375	22.8017299424312	0.0006866455078125	1	170	0.51483154296875
0.517425537109375	22.8993299421848	0.00069915771484375	1	171	0.517242431640625
0.519866943359375	22.9969299419383	0.000711669921875	1	172	0.51971435546875
0.522308349609375	23.0945299416919	0.000723876953125	1	173	0.52215576171875
0.524749755859375	23.1921299414455	0.000736083984375	1	174	0.524627685546875
0.527191162109375	23.2897299411991	0.00074859619140625	1	175	0.5269775390625
0.529632568359375	23.3873299409527	0.00076080322265625	1	176	0.529541015625
0.532073974609375	23.4849299407063	0.00077301025390625	1	177	0.53192138671875
0.534515380859375	23.5825299404598	0.0007855224609375	1	178	0.534332275390625
0.536956787109375	23.6801299402134	0.0007977294921875	1	179	0.5367431640625
0.539398193359375	23.777729939967	0.0008099365234375	1	180	0.539154052734375
0.541839599609375	23.8753299397206	0.0008221435546875	1	181	0.541656494140625
0.544281005859375	23.9729299394742	0.0008343505859375	1	182	0.544189453125
0.546722412109375	24.0705299392278	0.00084625244140625	1	183	0.5465087890625
0.549163818359375	24.1681299389813	0.00085845947265625	1	184	0.549102783203125
0.551605224609375	24.2657299387349	0.00087066650390625	1	185	0.551361083984375
0.554046630859375	24.3633299384885	0.000882568359375	1	186	0.5538330078125
0.556488037109375	24.4609299382421	0.00089447021484375	1	187	0.556365966796875
0.558929443359375	24.5585299379957	0.0009063720703125	1	188	0.558685302734375
0.561370849609375	24.6561299377493	0.00091827392578125	1	189	0.561187744140625
0.563812255859375	24.7537299375028	0.00093017578125	1	190	0.5635986328125
0.566253662109375	24.8513299372564	0.0009417724609375	1	191	0.56610107421875
0.568695068359375	24.94892993701	0.000953369140625	1	192	0.56854248046875
0.571136474609375	25.0465299367636	0.0009649658203125	1	193	0.570953369140625
0.573577880859375	25.1441299365172	0.0009765625	1	194	0.57330322265625
0.576019287109375	25.2417299362708	0.00098785400390625	1	195	0.5758056640625
0.578460693359375	25.3393299360243	0.00099884033203125	1	196	0.578216552734375
0.580902099609375	25.4369299357779	0.00100982666015625	1	197	0.58062744140625
0.583343505859375	25.5345299355315	0.00102081298828125	1	198	0.58319091796875
0.585784912109375	25.6321299352851	0.001031494140625	1	199	0.58551025390625
0.588226318359375	25.7297299350387	0.0010418701171875	1	200	0.587982177734375
0.590667724609375	25.8273299347923	0.00105224609375	1	201	0.590362548828125
0.593109130859375	25.9249299345458	0.00106231689453125	1	202	0.592864990234375
0.595550537109375	26.0225299342994	0.00107208251953125	1	203	0.59527587890625
0.597991943359375	26.120129934053	0.00108184814453125	1	204	0.597747802734375
0.600433349609375	26.2177299338066	0.00109100341796875	1	205	0.600189208984375
0.602874755859375	26.3153299335602	0.00110015869140625	1	206	0.6026611328125
0.605316162109375	26.4129299333138	0.0011090087890625	1	207	0.605072021484375
0.607757568359375	26.5105299330673	0.00111724853515625	1	208	0.607421875
0.610198974609375	26.6081299328209	0.00112548828125	1	209	0.609954833984375
0.612640380859375	26.7057299325745	0.0011334228515625	1	210	0.6124267578125
0.615081787109375	26.8033299323281	0.0011407470703125	1	211	0.614776611328125
0.617523193359375	26.9009299320817	0.0011480712890625	1	212	0.61724853515625
0.619964599609375	26.9985299318353	0.00115478515625	1	213	0.619720458984375
0.622406005859375	27.0961299315888	0.00116119384765625	1	214	0.6221923828125
0.624847412109375	27.1937299313424	0.00116729736328125	1	215	0.624542236328125
0.627288818359375	27.291329931096	0.00117279052734375	1	216	0.62701416015625
0.629730224609375	27.3889299308496	0.00117828369140625	1	217	0.629486083984375
0.632171630859375	27.4865299306032	0.00118316650390625	1	218	0.63189697265625
0.634613037109375	27.5841299303568	0.00118804931640625	1	219	0.634307861328125
0.637054443359375	27.6817299301104	0.00119232177734375	1	220	0.636749267578125
0.639495849609375	27.7793299298639	0.0011962890625	1	221	0.63922119140625
0.641937255859375	27.8769299296175	0.001199951171875	1	222	0.64166259765625
0.644378662109375	27.9745299293711	0.00120330810546875	1	223	0.644073486328125
0.646820068359375	28.0721299291247	0.00120635986328125	1	224	0.64654541015625
0.649261474609375	28.1697299288783	0.00120941162109375	1	225	0.64892578125
0.651702880859375	28.2673299286319	0.001212158203125	1	226	0.651336669921875
0.654144287109375	28.3649299283854	0.001214599609375	1	227	0.65380859375
0.656585693359375	28.462529928139	0.00121673583984375	1	228	0.65625
0.659027099609375	28.5601299278926	0.0012188720703125	1	229	0.658660888671875
0.661468505859375	28.6577299276462	0.001220703125	1	230	0.6611328125
0.663909912109375	28.7553299273998	0.0012225341796875	1	231	0.663543701171875
0.666351318359375	28.8529299271534	0.00122406005859375	1	232	0.666046142578125
0.668792724609375	28.9505299269069	0.00122589111328125	1	233	0.668487548828125
0.671234130859375	29.0481299266605	0.0012274169921875	1	234	0.670867919921875
0.673675537109375	29.1457299264141	0.00122894287109375	1	235	0.67333984375
0.676116943359375	29.2433299261677	0.00123046875	1	236	0.67584228515625
0.678558349609375	29.3409299259213	0.0012322998046875	1	237	0.67816162109375
0.680999755859375	29.4385299256749	0.00123382568359375	1	238	0.680633544921875
0.683441162109375	29.5361299254284	0.00123565673828125	1	239	0.683074951171875
0.685882568359375	29.633729925182	0.0012371826171875	1	240	0.685546875
0.688323974609375	29.7313299249356	0.001239013671875	1	241	0.687896728515625
0.690765380859375	29.8289299246892	0.00124114990234375	1	242	0.69036865234375
0.693206787109375	29.9265299244428	0.0012432861328125	1	243	0.692779541015625
0.695648193359375	30.0241299241964	0.00124542236328125	1	244	0.69525146484375
0.698089599609375	30.1217299239499	0.00124786376953125	1	245	0.69769287109375
0.700531005859375	30.2193299237035	0.00125030517578125	1	246	0.7000732421875
0.702972412109375	30.3169299234571	0.0012530517578125	1	247	0.7025146484375
0.705413818359375	30.4145299232107	0.001256103515625	1	248	0.70501708984375
0.707855224609375	30.5121299229643	0.00125946044921875	1	249	0.707489013671875
0.710296630859375	30.6097299227179	0.0012628173828125	1	250	0.70989990234375
0.712738037109375	30.7073299224714	0.0012664794921875	1	251	0.712310791015625
0.715179443359375	30.804929922225	0.00127044677734375	1	252	0.714752197265625
0.717620849609375	30.9025299219786	0.00127471923828125	1	253	0.71722412109375
0.720062255859375	31.0001299217322	0.00127960205078125	1	254	0.719696044921875
0.722503662109375	31.0977299214858	0.00128448486328125	1	255	0.722076416015625
0.724945068359375	31.1953299212394	0.00128997802734375	1	256	0.724456787109375
0.727386474609375	31.2929299209929	0.0012957763671875	1	257	0.72686767578125
0.729827880859375	31.3905299207465	0.0013018798828125	1	258	0.7293701171875
0.732269287109375	31.4881299205001	0.00130859375	1	259	0.73187255859375
0.734710693359375	31.5857299202537	0.00131591796875	1	260	0.7342529296875
0.737152099609375	31.6833299200073	0.0013238525390625	1	261	0.736663818359375
0.739593505859375	31.7809299197609	0.00133209228515625	1	262	0.73907470703125
0.742034912109375	31.8785299195144	0.00134124755859375	1	263	0.741546630859375
0.744476318359375	31.976129919268	0.0013507080078125	1	264	0.743988037109375
0.746917724609375	32.0737299190216	0.00136138916015625	1	265	0.746429443359375
0.749359130859375	32.1713299187752	0.0013726806640625	1	266	0.748870849609375
0.751800537109375	32.2689299185288	0.00138458251953125	1	267	0.7513427734375
0.754241943359375	32.3665299182824	0.00139739990234375	1	268	0.75408935546875
0.756683349609375	32.464129918036	0.0014111328125	1	269	0.7562255859375
0.759124755859375	32.5617299177895	0.00142608642578125	1	270	0.7586669921875
0.761566162109375	32.6593299175431	0.001441650390625	1	271	0.7611083984375
0.764007568359375	32.7569299172967	0.00145843505859375	1	272	0.76385498046875
0.766448974609375	32.8545299170503	0.00147613525390625	1	273	0.76629638671875
0.768890380859375	32.9521299168039	0.00149505615234375	1	274	0.76873779296875
0.771331787109375	33.0497299165575	0.00151519775390625	1	275	0.77117919921875
0.773773193359375	33.147329916311	0.00153656005859375	1	276	0.77301025390625
0.776214599609375	33.2449299160646	0.001558837890625	1	277	0.7757568359375
0.778656005859375	33.3425299158182	0.00158233642578125	1	278	0.7781982421875
0.781097412109375	33.4401299155718	0.00160736083984375	1	279	0.7806396484375
0.783538818359375	33.5377299153254	0.00163330078125	1	280	0.7830810546875
0.785980224609375	33.635329915079	0.00166046142578125	1	281	0.7855224609375
0.788421630859375	33.7329299148325	0.00168914794921875	1	282	0.78765869140625
0.790863037109375	33.8305299145861	0.00171905517578125	1	283	0.791015625
0.793304443359375	33.9281299143397	0.00175018310546875	1	284	0.79254150390625
0.795745849609375	34.0257299140933	0.00178253173828125	1	285	0.79559326171875
0.798187255859375	34.1233299138469	0.00181610107421875	1	286	0.79742431640625
0.800628662109375	34.2209299136005	0.00185089111328125	1	287	0.80047607421875
0.798187255859375	34.318529913354	0.00179351806640625	1	288	0.7977294921875
0.795745849609375	34.4161299131076	0.00174530029296875	1	289	0.7952880859375
0.793304443359375	34.5137299128612	0.001700439453125	1	290	0.79254150390625
0.790863037109375	34.6113299126148	0.00165740966796875	1	291	0.79071044921875
0.788421630859375	34.7089299123684	0.0016162109375	1	292	0.78826904296875
0.785980224609375	34.806529912122	0.0015765380859375	1	293	0.78582763671875
0.783538818359375	34.9041299118755	0.0015380859375	1	294	0.78338623046875
0.781097412109375	35.0017299116291	0.00150115966796875	1	295	0.7806396484375
0.778656005859375	35.0993299113827	0.0014654541015625	1	296	0.77789306640625
0.776214599609375	35.1969299111363	0.0014312744140625	1	297	0.77545166015625
0.773773193359375	35.2945299108899	0.0013983154296875	1	298	0.77362060546875
0.771331787109375	35.3921299106435	0.0013665771484375	1	299	0.7708740234375
0.768890380859375	35.489729910397	0.0013360595703125	1	300	0.76873779296875
0.766448974609375	35.5873299101506	0.0013067626953125	1	301	0.76629638671875
0.764007568359375	35.6849299099042	0.0012786865234375	1	302	0.76416015625
0.761566162109375	35.7825299096578	0.0012518310546875	1	303	0.7611083984375
0.759124755859375	35.8801299094114	0.0012261962890625	1	304	0.7586669921875
0.756683349609375	35.977729909165	0.00120147705078125	1	305	0.75592041015625
0.754241943359375	36.0753299089185	0.001177978515625	1	306	0.75439453125
0.751800537109375	36.1729299086721	0.00115570068359375	1	307	0.75103759765625
0.749359130859375	36.2705299084257	0.001134033203125	1	308	0.748870849609375
0.746917724609375	36.3681299081793	0.00111358642578125	1	309	0.7464599609375
0.744476318359375	36.4657299079329	0.0010943603515625	1	310	0.744049072265625
0.742034912109375	36.5633299076865	0.00107574462890625	1	311	0.7415771484375
0.739593505859375	36.6609299074401	0.00105804443359375	1	312	0.73919677734375
0.737152099609375	36.7585299071936	0.001041259765625	1	313	0.736724853515625
0.734710693359375	36.8561299069472	0.001025390625	1	314	0.73431396484375
0.732269287109375	36.9537299067008	0.0010101318359375	1	315	0.7318115234375
0.729827880859375	37.0513299064544	0.0009954833984375	1	316	0.72943115234375
0.727386474609375	37.148929906208	0.0009814453125	1	317	0.726959228515625
0.724945068359375	37.2465299059616	0.00096832275390625	1	318	0.724578857421875
0.722503662109375	37.3441299057151	0.00095550537109375	1	319	0.72216796875
0.720062255859375	37.4417299054687	0.00094329833984375	1	320	0.719696044921875
0.717620849609375	37.5393299052223	0.00093170166015625	1	321	0.717254638671875
0.715179443359375	37.6369299049759	0.00092071533203125	1	322	0.714813232421875
0.712738037109375	37.7345299047295	0.00090972900390625	1	323	0.712432861328125
0.710296630859375	37.8321299044831	0.00089935302734375	1	324	0.709930419921875
0.707855224609375	37.9297299042366	0.0008892822265625	1	325	0.70751953125
0.705413818359375	38.0273299039902	0.00087982177734375	1	326	0.70501708984375
0.702972412109375	38.1249299037438	0.000870361328125	1	327	0.70263671875
0.700531005859375	38.2225299034974	0.0008612060546875	1	328	0.7001953125
0.698089599609375	38.320129903251	0.00085235595703125	1	329	0.69775390625
0.695648193359375	38.4177299030046	0.00084381103515625	1	330	0.695343017578125
0.693206787109375	38.5153299027581	0.0008355712890625	1	331	0.69293212890625
0.690765380859375	38.6129299025117	0.00082733154296875	1	332	0.690399169921875
0.688323974609375	38.7105299022653	0.000819091796875	1	333	0.68804931640625
0.685882568359375	38.8081299020189	0.00081146240234375	1	334	0.68560791015625
0.683441162109375	38.9057299017725	0.00080352783203125	1	335	0.683074951171875
0.680999755859375	39.0033299015261	0.0007958984375	1	336	0.68072509765625
0.678558349609375	39.1009299012796	0.00078857421875	1	337	0.67822265625
0.676116943359375	39.1985299010332	0.00078125	1	338	0.67578125
0.673675537109375	39.2961299007868	0.00077392578125	1	339	0.673431396484375
0.671234130859375	39.3937299005404	0.0007666015625	1	340	0.670989990234375
0.668792724609375	39.491329900294	0.00075958251953125	1	341	0.668609619140625
0.666351318359375	39.5889299000476	0.0007525634765625	1	342	0.6661376953125
0.663909912109375	39.6865298998011	0.000745849609375	1	343	0.663665771484375
0.661468505859375	39.7841298995547	0.00073883056640625	1	344	0.661224365234375
0.659027099609375	39.8817298993083	0.00073211669921875	1	345	0.65887451171875
0.656585693359375	39.9793298990619	0.00072540283203125	1	346	0.656341552734375
0.654144287109375	40.0769298988155	0.00071868896484375	1	347	0.653900146484375
0.651702880859375	40.1745298985691	0.0007122802734375	1	348	0.651458740234375
0.649261474609375	40.2721298983226	0.00070556640625	1	349	0.64898681640625
0.646820068359375	40.3697298980762	0.00069915771484375	1	350	0.64666748046875
0.644378662109375	40.4673298978298	0.0006927490234375	1	351	0.6441650390625
0.641937255859375	40.5649298975834	0.00068634033203125	1	352	0.6417236328125
0.639495849609375	40.662529897337	0.000679931640625	1	353	0.639312744140625
0.637054443359375	40.7601298970906	0.00067352294921875	1	354	0.636871337890625
0.634613037109375	40.8577298968441	0.0006671142578125	1	355	0.6343994140625
0.632171630859375	40.9553298965977	0.0006610107421875	1	356	0.631988525390625
0.629730224609375	41.0529298963513	0.00065460205078125	1	357	0.629547119140625
0.627288818359375	41.1505298961049	0.000648193359375	1	358	0.627105712890625
0.624847412109375	41.2481298958585	0.00064208984375	1	359	0.62469482421875
0.622406005859375	41.3457298956121	0.00063568115234375	1	360	0.62225341796875
0.619964599609375	41.4433298953657	0.0006292724609375	1	361	0.619781494140625
0.617523193359375	41.5409298951192	0.0006231689453125	1	362	0.617340087890625
0.615081787109375	41.6385298948728	0.00061676025390625	1	363	0.6148681640625
0.612640380859375	41.7361298946264	0.0006103515625	1	364	0.61248779296875
0.610198974609375	41.83372989438	0.00060394287109375	1	365	0.610015869140625
0.607757568359375	41.9313298941336	0.0005975341796875	1	366	0.607574462890625
0.605316162109375	42.0289298938872	0.0005908203125	1	367	0.6051025390625
0.602874755859375	42.1265298936407	0.00058441162109375	1	368	0.602752685546875
0.600433349609375	42.2241298933943	0.00057769775390625	1	369	0.600250244140625
0.597991943359375	42.3217298931479	0.00057098388671875	1	370	0.597808837890625
0.595550537109375	42.4193298929015	0.00056396484375	1	371	0.595367431640625
0.593109130859375	42.5169298926551	0.0005572509765625	1	372	0.59295654296875
0.590667724609375	42.6145298924087	0.00055023193359375	1	373	0.59051513671875
0.588226318359375	42.7121298921622	0.000543212890625	1	374	0.58807373046875
0.585784912109375	42.8097298919158	0.00053619384765625	1	375	0.58563232421875
0.583343505859375	42.9073298916694	0.00052886962890625	1	376	0.58319091796875
0.580902099609375	43.004929891423	0.00052154541015625	1	377	0.580780029296875
0.578460693359375	43.1025298911766	0.00051422119140625	1	378	0.57830810546875
0.576019287109375	43.2001298909302	0.000506591796875	1	379	0.575897216796875
0.573577880859375	43.2977298906837	0.0004986572265625	1	380	0.573455810546875
0.571136474609375	43.3953298904373	0.000490966796875	1	381	0.571014404296875
0.568695068359375	43.4929298901909	0.000483062744140625	1	382	0.56854248046875
0.566253662109375	43.5905298899445	0.000475006103515625	1	383	0.56610107421875
0.563812255859375	43.6881298896981	0.000466796875	1	384	0.563629150390625
0.561370849609375	43.7857298894517	0.00045849609375	1	385	0.561248779296875
0.558929443359375	43.8833298892052	0.0004500732421875	1	386	0.558807373046875
0.556488037109375	43.9809298889588	0.00044146728515625	1	387	0.55633544921875
0.554046630859375	44.0785298887124	0.000432891845703125	1	388	0.553924560546875
0.551605224609375	44.176129888466	0.000424285888671875	1	389	0.55145263671875
0.549163818359375	44.2737298882196	0.000415618896484375	1	390	0.549102783203125
0.546722412109375	44.3713298879732	0.000406951904296875	1	391	0.546539306640625
0.544281005859375	44.4689298877267	0.00039849853515625	1	392	0.544189453125
0.541839599609375	44.5665298874803	0.000390167236328125	1	393	0.54168701171875
0.539398193359375	44.6641298872339	0.000381988525390625	1	394	0.539276123046875
0.536956787109375	44.7617298869875	0.000374053955078125	1	395	0.536895751953125
0.534515380859375	44.8593298867411	0.000366455078125	1	396	0.534393310546875
0.532073974609375	44.9569298864947	0.000359130859375	1	397	0.531951904296875
0.529632568359375	45.0545298862482	0.000352142333984375	1	398	0.529510498046875
0.527191162109375	45.1521298860018	0.000345489501953125	1	399	0.527099609375
0.524749755859375	45.2497298857554	0.000339080810546875	1	400	0.524658203125
0.522308349609375	45.347329885509	0.0003328857421875	1	401	0.522186279296875
0.519866943359375	45.4449298852626	0.000326934814453125	1	402	0.519775390625
0.517425537109375	45.5425298850162	0.000321075439453125	1	403	0.517333984375
0.514984130859375	45.6401298847697	0.000315399169921875	1	404	0.514862060546875
0.512542724609375	45.7377298845233	0.000309814453125	1	405	0.512481689453125
0.510101318359375	45.8353298842769	0.00030426025390625	1	406	0.510009765625
0.507659912109375	45.9329298840305	0.000298797607421875	1	407	0.507537841796875
0.505218505859375	46.0305298837841	0.000293304443359375	1	408	0.505126953125
0.502777099609375	46.1281298835377	0.000287841796875	1	409	0.50262451171875
0.500335693359375	46.2257298832913	0.00028240966796875	1	410	0.50030517578125
0.497894287109375	46.3233298830448	0.00027691650390625	1	411	0.497833251953125
0.495452880859375	46.4209298827984	0.000271484375	1	412	0.495361328125
0.493011474609375	46.518529882552	0.0002659912109375	1	413	0.492950439453125
0.490570068359375	46.6161298823056	0.000260528564453125	1	414	0.490478515625
0.488128662109375	46.7137298820592	0.000255035400390625	1	415	0.488067626953125
0.485687255859375	46.8113298818128	0.0002496337890625	1	416	0.485595703125
0.483245849609375	46.9089298815663	0.00024420166015625	1	417	0.48321533203125
0.480804443359375	47.0065298813199	0.000238800048828125	1	418	0.48077392578125
0.478363037109375	47.1041298810735	0.0002333984375	1	419	0.478302001953125
0.475921630859375	47.2017298808271	0.000228057861328125	1	420	0.475860595703125
0.473480224609375	47.2993298805807	0.000222808837890625	1	421	0.473419189453125
0.471038818359375	47.3969298803343	0.000217559814453125	1	422	0.470947265625
0.468597412109375	47.4945298800878	0.00021234130859375	1	423	0.468597412109375
0.466156005859375	47.5921298798414	0.00020721435546875	1	424	0.46612548828125
0.463714599609375	47.689729879595	0.00020208740234375	1	425	0.46368408203125
0.461273193359375	47.7873298793486	0.000197052001953125	1	426	0.461212158203125
0.458831787109375	47.8849298791022	0.000191986083984375	1	427	0.45880126953125
0.456390380859375	47.9825298788558	0.00018707275390625	1	428	0.4564208984375
0.453948974609375	48.0801298786093	0.000182159423828125	1	429	0.453887939453125
0.451507568359375	48.1777298783629	0.0001773681640625	1	430	0.451507568359375
0.449066162109375	48.2753298781165	0.000172607421875	1	431	0.449005126953125
0.446624755859375	48.3729298778701	0.000167877197265625	1	432	0.446563720703125
0.444183349609375	48.4705298776237	0.000163238525390625	1	433	0.444122314453125
0.441741943359375	48.5681298773773	0.00015863037109375	1	434	0.44171142578125
0.439300537109375	48.6657298771308	0.000154144287109375	1	435	0.439239501953125
0.436859130859375	48.7633298768844	0.000149688720703125	1	436	0.436859130859375
0.434417724609375	48.860929876638	0.000145263671875	1	437	0.43438720703125
0.431976318359375	48.9585298763916	0.00014093017578125	1	438	0.432037353515625
0.429534912109375	49.0561298761452	0.00013671875	1	439	0.429534912109375
0.427093505859375	49.1537298758988	0.00013250732421875	1	440	0.427093505859375
0.424652099609375	49.2513298756523	0.00012835693359375	1	441	0.42462158203125
0.422210693359375	49.3489298754059	0.000124298095703125	1	442	0.42218017578125
0.419769287109375	49.4465298751595	0.00012030029296875	1	443	0.419708251953125
0.417327880859375	49.5441298749131	0.000116363525390625	1	444	0.417327880859375
0.414886474609375	49.6417298746667	0.000112457275390625	1	445	0.414886474609375
0.412445068359375	49.7393298744203	0.000108673095703125	1	446	0.41241455078125
0.410003662109375	49.8369298741738	0.000104949951171875	1	447	0.410003662109375
0.407562255859375	49.9345298739274	0.000101287841796875	1	448	0.40753173828125
0.405120849609375	50.032129873681	9.765625E-05	1	449	0.40509033203125
0.402679443359375	50.1297298734346	9.4085693359375E-05	1	450	0.402679443359375
0.400238037109375	50.2273298731882	9.0606689453125E-05	1	451	0.40020751953125
0.397796630859375	50.3249298729418	8.7188720703125E-05	1	452	0.39776611328125
0.395355224609375	50.4225298726954	8.380126953125E-05	1	453	0.395416259765625
0.392913818359375	50.5201298724489	8.06884765625E-05	1	454	0.39276123046875
0.390472412109375	50.6177298722025	7.745361328125E-05	1	455	0.390350341796875
0.388031005859375	50.7153298719561	7.43408203125E-05	1	456	0.387908935546875
0.385589599609375	50.8129298717097	7.122802734375E-05	1	457	0.385528564453125
0.383148193359375	50.9105298714633	6.8206787109375E-05	1	458	0.383026123046875
0.380706787109375	51.0081298712169	6.5277099609375E-05	1	459	0.380615234375
0.378265380859375	51.1057298709704	6.2408447265625E-05	1	460	0.378143310546875
0.375823974609375	51.203329870724	5.9600830078125E-05	1	461	0.37567138671875
0.373382568359375	51.3009298704776	5.6884765625E-05	1	462	0.37335205078125
0.370941162109375	51.3985298702312	5.419921875E-05	1	463	0.370849609375
0.368499755859375	51.4961298699848	5.157470703125E-05	1	464	0.368408203125
0.366058349609375	51.5937298697384	4.9041748046875E-05	1	465	0.365997314453125
0.363616943359375	51.6913298694919	4.65087890625E-05	1	466	0.363555908203125
0.361175537109375	51.7889298692455	4.41619873046875E-05	1	467	0.36114501953125
0.358734130859375	51.8865298689991	4.1827392578125E-05	1	468	0.358673095703125
0.356292724609375	51.9841298687527	3.95538330078125E-05	1	469	0.35626220703125
0.353851318359375	52.0817298685063	3.7359619140625E-05	1	470	0.35382080078125
0.351409912109375	52.1793298682599	3.5235595703125E-05	1	471	0.351318359375
0.348968505859375	52.2769298680134	3.31451416015625E-05	1	472	0.34893798828125
0.346527099609375	52.374529867767	3.11279296875E-05	1	473	0.346527099609375
0.344085693359375	52.4721298675206	2.91900634765625E-05	1	474	0.34405517578125
0.341644287109375	52.5697298672742	2.73193359375E-05	1	475	0.341644287109375
0.339202880859375	52.6673298670278	2.550048828125E-05	1	476	0.3392333984375
0.336761474609375	52.7649298667814	2.37274169921875E-05	1	477	0.336822509765625
0.334320068359375	52.8625298665349	2.205810546875E-05	1	478	0.334320068359375
0.331878662109375	52.9601298662885	2.03887939453125E-05	1	479	0.331878662109375
0.329437255859375	53.0577298660421	1.87835693359375E-05	1	480	0.3294677734375
0.326995849609375	53.1553298657957	1.7291259765625E-05	1	481	0.32696533203125
0.324554443359375	53.2529298655493	1.58203125E-05	1	482	0.324615478515625
0.322113037109375	53.3505298653029	1.43798828125E-05	1	483	0.322113037109375
0.319671630859375	53.4481298650564	1.30401611328125E-05	1	484	0.319671630859375
0.317230224609375	53.54572986481	1.1712646484375E-05	1	485	0.3172607421875
0.314788818359375	53.6433298645636	1.046142578125E-05	1	486	0.3148193359375
0.312347412109375	53.7409298643172	9.124755859375E-06	1	487	0.3123779296875
0.309906005859375	53.8385298640708	8.0413818359375E-06	1	488	0.309906005859375
0.307464599609375	53.9361298638244	6.89697265625E-06	1	489	0.3074951171875
0.305023193359375	54.0337298635779	5.82275390625E-06	1	490	0.305023193359375
0.302581787109375	54.1313298633315	4.8126220703125E-06	1	491	0.302642822265625
0.300140380859375	54.2289298630851	3.778076171875E-06	1	492	0.300079345703125
0.297698974609375	54.3265298628387	2.8045654296875E-06	1	493	0.297607421875
0.295257568359375	54.4241298625923	1.94091796875E-06	1	494	0.2952880859375
0.292816162109375	54.5217298623459	1.0491943359375E-06	1	495	0.292755126953125
0.290374755859375	54.6193298620994	2.5238037109375E-07	1	496	0.29034423828125
0.287933349609375	54.716929861853	-5.615234375E-07	1	497	0.2879638671875
0.285491943359375	54.8145298616066	-1.32659912109375E-06	1	498	0.28558349609375
0.283050537109375	54.9121298613602	-2.06085205078125E-06	1	499	0.2830810546875
0.280609130859375	55.0097298611138	-2.74658203125E-06	1	500	0.28070068359375
0.278167724609375	55.1073298608674	-3.4149169921875E-06	1	501	0.278289794921875
0.275726318359375	55.204929860621	-4.0283203125E-06	1	502	0.275787353515625
0.273284912109375	55.3025298603745	-4.638671875E-06	1	503	0.273406982421875
0.270843505859375	55.4001298601281	-5.2154541015625E-06	1	504	0.270904541015625
0.268402099609375	55.4977298598817	-5.7861328125E-06	1	505	0.26849365234375
0.265960693359375	55.5953298596353	-6.2896728515625E-06	1	506	0.26605224609375
0.263519287109375	55.6929298593889	-6.8023681640625E-06	1	507	0.263641357421875
0.261077880859375	55.7905298591425	-7.269287109375E-06	1	508	0.26116943359375
0.258636474609375	55.888129858896	-7.7423095703125E-06	1	509	0.25872802734375
0.256195068359375	55.9857298586496	-8.1512451171875E-06	1	510	0.25628662109375
0.253753662109375	56.0833298584032	-8.5693359375E-06	1	511	0.253936767578125
0.251312255859375	56.1809298581568	-8.97216796875E-06	1	512	0.251434326171875
0.248870849609375	56.2785298579104	-9.332275390625E-06	1	513	0.2490234375
0.246429443359375	56.376129857664	-9.7259521484375E-06	1	514	0.24652099609375
0.243988037109375	56.4737298574175	-1.0076904296875E-05	1	515	0.244110107421875
0.241546630859375	56.5713298571711	-1.038818359375E-05	1	516	0.241668701171875
0.239105224609375	56.6689298569247	-1.07208251953125E-05	1	517	0.239288330078125
0.236663818359375	56.7665298566783	-1.102294921875E-05	1	518	0.236846923828125
0.234222412109375	56.8641298564319	-1.13433837890625E-05	1	519	0.23443603515625
0.231781005859375	56.9617298561855	-1.1590576171875E-05	1	520	0.23193359375
0.229339599609375	57.059329855939	-1.1865234375E-05	1	521	0.229522705078125
0.226898193359375	57.1569298556926	-1.21246337890625E-05	1	522	0.227142333984375
0.224456787109375	57.2545298554462	-1.23504638671875E-05	1	523	0.22467041015625
0.222015380859375	57.3521298551998	-1.25579833984375E-05	1	524	0.222198486328125
0.219573974609375	57.4497298549534	-1.279296875E-05	1	525	0.2197265625
0.217132568359375	57.547329854707	-1.297607421875E-05	1	526	0.21734619140625
0.214691162109375	57.6449298544605	-1.3165283203125E-05	1	527	0.214874267578125
0.212249755859375	57.7425298542141	-1.328125E-05	1	528	0.212493896484375
0.209808349609375	57.8401298539677	-1.34765625E-05	1	529	0.210052490234375
0.207366943359375	57.9377298537213	-1.35986328125E-05	1	530	0.20751953125
0.204925537109375	58.0353298534749	-1.37481689453125E-05	1	531	0.20513916015625
0.202484130859375	58.1329298532285	-1.38275146484375E-05	1	532	0.202667236328125
0.200042724609375	58.230529852982	-1.3916015625E-05	1	533	0.20025634765625
0.197601318359375	58.3281298527356	-1.397705078125E-05	1	534	0.19781494140625
0.195159912109375	58.4257298524892	-1.4044189453125E-05	1	535	0.1953125
0.192718505859375	58.5233298522428	-1.4056396484375E-05	1	536	0.192962646484375
0.190277099609375	58.6209298519964	-1.40594482421875E-05	1	537	0.190460205078125
0.187835693359375	58.71852985175	-1.40411376953125E-05	1	538	0.188018798828125
0.185394287109375	58.8161298515035	-1.407470703125E-05	1	539	0.18560791015625
0.182952880859375	58.9137298512571	-1.40533447265625E-05	1	540	0.183197021484375
0.180511474609375	59.0113298510107	-1.397705078125E-05	1	541	0.180694580078125
0.178070068359375	59.1089298507643	-1.39739990234375E-05	1	542	0.178314208984375
0.175628662109375	59.2065298505179	-1.3916015625E-05	1	543	0.175933837890625
0.173187255859375	59.3041298502715	-1.38641357421875E-05	1	544	0.173431396484375
0.170745849609375	59.401729850025	-1.38702392578125E-05	1	545	0.17095947265625
0.168304443359375	59.4993298497786	-1.38031005859375E-05	1	546	0.1685791015625
0.165863037109375	59.5969298495322	-1.37725830078125E-05	1	547	0.166107177734375
0.163421630859375	59.6945298492858	-1.3720703125E-05	1	548	0.16363525390625
0.160980224609375	59.7921298490394	-1.370849609375E-05	1	549	0.161102294921875
0.158538818359375	59.889729848793	-1.365966796875E-05	1	550	0.158721923828125
0.156097412109375	59.9873298485466	-1.36566162109375E-05	1	551	0.15631103515625
0.153656005859375	60.0849298483001	-1.35833740234375E-05	1	552	0.153900146484375
0.151214599609375	60.1825298480537	-1.3568115234375E-05	1	553	0.15142822265625
0.148773193359375	60.2801298478073	-1.35162353515625E-05	1	554	0.148956298828125
0.146331787109375	60.3777298475609	-1.351318359375E-05	1	555	0.146484375
0.143890380859375	60.4753298473145	-1.34307861328125E-05	1	556	0.1441650390625
0.141448974609375	60.5729298470681	-1.34033203125E-05	1	557	0.141693115234375
0.139007568359375	60.6705298468216	-1.33575439453125E-05	1	558	0.13922119140625
0.136566162109375	60.7681298465752	-1.33392333984375E-05	1	559	0.136810302734375
0.134124755859375	60.8657298463288	-1.32781982421875E-05	1	560	0.13433837890625
0.131683349609375	60.9633298460824	-1.32659912109375E-05	1	561	0.1319580078125
0.129241943359375	61.060929845836	-1.32110595703125E-05	1	562	0.1295166015625
0.126800537109375	61.1585298455896	-1.3177490234375E-05	1	563	0.127044677734375
0.124359130859375	61.2561298453431	-1.31439208984375E-05	1	564	0.12457275390625
0.121917724609375	61.3537298450967	-1.30859375E-05	1	565	0.122100830078125
0.119476318359375	61.4513298448503	-1.30706787109375E-05	1	566	0.1197509765625
0.117034912109375	61.5489298446039	-1.3031005859375E-05	1	567	0.1171875
0.114593505859375	61.6465298443575	-1.29638671875E-05	1	568	0.11480712890625
0.112152099609375	61.7441298441111	-1.2921142578125E-05	1	569	0.1124267578125
0.109710693359375	61.8417298438646	-1.2896728515625E-05	1	570	0.10992431640625
0.107269287109375	61.9393298436182	-1.285400390625E-05	1	571	0.10748291015625
0.104827880859375	62.0369298433718	-1.2811279296875E-05	1	572	0.10504150390625
0.102386474609375	62.1345298431254	-1.27593994140625E-05	1	573	0.1026611328125
0.099945068359375	62.232129842879	-1.27105712890625E-05	1	574	0.10009765625
0.097503662109375	62.3297298426326	-1.2677001953125E-05	1	575	0.0977783203125
0.095062255859375	62.4273298423861	-1.2615966796875E-05	1	576	0.095306396484375
0.092620849609375	62.5249298421397	-1.2591552734375E-05	1	577	0.0928955078125
0.090179443359375	62.6225298418933	-1.25335693359375E-05	1	578	0.090423583984375
0.087738037109375	62.7201298416469	-1.2506103515625E-05	1	579	0.087921142578125
0.085296630859375	62.8177298414005	-1.2445068359375E-05	1	580	0.08544921875
0.082855224609375	62.9153298411541	-1.24267578125E-05	1	581	0.08306884765625
0.080413818359375	63.0129298409076	-1.2371826171875E-05	1	582	0.080596923828125
0.077972412109375	63.1105298406612	-1.2335205078125E-05	1	583	0.078216552734375
0.075531005859375	63.2081298404148	-1.2286376953125E-05	1	584	0.075714111328125
0.073089599609375	63.3057298401684	-1.22344970703125E-05	1	585	0.0733642578125
0.070648193359375	63.403329839922	-1.217041015625E-05	1	586	0.070831298828125
0.068206787109375	63.5009298396756	-1.21307373046875E-05	1	587	0.06842041015625
0.065765380859375	63.5985298394291	-1.20849609375E-05	1	588	0.06597900390625
0.063323974609375	63.6961298391827	-1.20269775390625E-05	1	589	0.063568115234375
0.060882568359375	63.7937298389363	-1.19903564453125E-05	1	590	0.06109619140625
0.058441162109375	63.8913298386899	-1.195068359375E-05	1	591	0.058685302734375
0.055999755859375	63.9889298384435	-1.18988037109375E-05	1	592	0.056243896484375
0.053558349609375	64.0865298381971	-1.18560791015625E-05	1	593	0.053863525390625
0.051116943359375	64.1841298379507	-1.180419921875E-05	1	594	0.05133056640625
0.048675537109375	64.2817298377042	-1.1724853515625E-05	1	595	0.048870849609375
0.046234130859375	64.3793298374578	-1.168212890625E-05	1	596	0.0463623046875
0.043792724609375	64.4769298372114	-1.16302490234375E-05	1	597	0.0439117431640625
0.041351318359375	64.574529836965	-1.16058349609375E-05	1	598	0.0414642333984375
0.038909912109375	64.6721298367186	-1.15386962890625E-05	1	599	0.0390777587890625
0.036468505859375	64.7697298364722	-1.1474609375E-05	1	600	0.0366058349609375
0.034027099609375	64.8673298362257	-1.14532470703125E-05	1	601	0.03421630859375
0.031585693359375	64.9649298359793	-1.138916015625E-05	1	602	0.03172607421875
0.029144287109375	65.0625298357329	-1.1370849609375E-05	1	603	0.0292999267578125
0.026702880859375	65.1601298354865	-1.13037109375E-05	1	604	0.0268646240234375
0.024261474609375	65.2577298352401	-1.12548828125E-05	1	605	0.0243865966796875
0.021820068359375	65.3553298349937	-1.1212158203125E-05	1	606	0.02197265625
0.019378662109375	65.4529298347472	-1.1175537109375E-05	1	607	0.0195068359375
0.016937255859375	65.5505298345008	-1.11358642578125E-05	1	608	0.01710205078125
0.014495849609375	65.6481298342544	-1.11083984375E-05	1	609	0.014697265625
0.012054443359375	65.745729834008	-1.10382080078125E-05	1	610	0.0121856689453125
0.009613037109375	65.8433298337616	-1.10015869140625E-05	1	611	0.00980224609374999
0.007171630859375	65.9409298335152	-1.0968017578125E-05	1	612	0.0072967529296875
0.004730224609375	66.0385298332687	-1.09222412109375E-05	1	613	0.004931640625
0.002288818359375	66.1361298330223	-1.0870361328125E-05	1	614	0.00245056152343751
-0.000152587890625	66.2337298327759	-1.083984375E-05	1	615	0
0.002288818359375	66.3313298325295	-7.2601318359375E-06	1	616	0.0024566650390625
0.004730224609375	66.4289298322831	-5.517578125E-06	1	617	0.0048980712890625
0.007171630859375	66.5265298320367	-4.290771484375E-06	1	618	0.0073577880859375
0.009613037109375	66.6241298317902	-3.3538818359375E-06	1	619	0.00977783203125
0.012054443359375	66.7217298315438	-2.593994140625E-06	1	620	0.0121978759765625
0.014495849609375	66.8193298312974	-1.9708251953125E-06	1	621	0.0146636962890625
0.016937255859375	66.916929831051	-1.3916015625E-06	1	622	0.017083740234375
0.019378662109375	67.0145298308046	-9.16748046875E-07	1	623	0.0194976806640625
0.021820068359375	67.1121298305582	-4.7698974609375E-07	1	624	0.0219512939453125
0.024261474609375	67.2097298303117	-5.7373046875E-08	1	625	0.0244049072265625
0.026702880859375	67.3073298300653	2.8564453125E-07	1	626	0.0268310546875
0.029144287109375	67.4049298298189	5.889892578125E-07	1	627	0.029290771484375
0.031585693359375	67.5025298295725	9.3292236328125E-07	1	628	0.0315643310546875
0.034027099609375	67.6001298293261	1.16455078125E-06	1	629	0.034197998046875
0.036468505859375	67.6977298290797	1.41143798828125E-06	1	630	0.0366424560546875
0.038909912109375	67.7953298288332	1.66015625E-06	1	631	0.0389984130859375
0.041351318359375	67.8929298285868	1.9036865234375E-06	1	632	0.04156494140625
0.043792724609375	67.9905298283404	2.09686279296875E-06	1	633	0.0437255859375
0.046234130859375	68.088129828094	2.3095703125E-06	1	634	0.0463043212890625
0.048675537109375	68.1857298278476	2.4932861328125E-06	1	635	0.0486053466796875
0.051116943359375	68.2833298276012	2.6788330078125E-06	1	636	0.05078125
0.053558349609375	68.3809298273547	2.8570556640625E-06	1	637	0.052825927734375
0.055999755859375	68.4785298271083	3.02947998046875E-06	1	638	0.055511474609375
0.058441162109375	68.5761298268619	3.192138671875E-06	1	639	0.05841064453125
0.060882568359375	68.6737298266155	3.3203125E-06	1	640	0.06097412109375
0.063323974609375	68.7713298263691	3.4698486328125E-06	1	641	0.063323974609375
0.065765380859375	68.8689298261227	3.656005859375E-06	1	642	0.0657958984375
0.068206787109375	68.9665298258763	3.7872314453125E-06	1	643	0.0682373046875
0.070648193359375	69.0641298256298	3.9154052734375E-06	1	644	0.0706787109375
0.073089599609375	69.1617298253834	4.0557861328125E-06	1	645	0.07305908203125
0.075531005859375	69.259329825137	4.205322265625E-06	1	646	0.075531005859375
0.077972412109375	69.3569298248906	4.35791015625E-06	1	647	0.077972412109375
0.080413818359375	69.4545298246442	4.4921875E-06	1	648	0.08038330078125
0.082855224609375	69.5521298243978	4.62646484375E-06	1	649	0.082916259765625
0.085296630859375	69.6497298241513	4.7698974609375E-06	1	650	0.0853271484375
0.087738037109375	69.7473298239049	4.8919677734375E-06	1	651	0.087799072265625
0.090179443359375	69.8449298236585	5.047607421875E-06	1	652	0.090179443359375
0.092620849609375	69.9425298234121	5.1605224609375E-06	1	653	0.092620849609375
0.095062255859375	70.0401298231657	5.2947998046875E-06	1	654	0.094970703125
0.097503662109375	70.1377298229193	5.45654296875E-06	1	655	0.097503662109375
0.099945068359375	70.2353298226728	5.5999755859375E-06	1	656	0.099884033203125
