# Supplementary material for: Dataset of N-doped CuO:NiO mixed oxide thin film sensor for glucose oxidation
Source: Data Brief. 2020 Oct 14;33:106408. doi: 10.1016/j.dib.2020.106408 (PMC7585048; doi:10.1016/j.dib.2020.106408)
Supplement: Supplementary file 1 [file mmc1.zip › Raw Data_DIB-D-20-01811/Figure 5/Figure 5a/Copper 30% Nickel 4layers 1ml Glucose 0.1M NaOH 25mV.s]

Potential applied (V)	Time (s)	WE(1).Current (A)	Scan	Index	WE(1).Potential (V)
0.102386474609375	6.25833198419923	1.68609619140625E-06	1	1	0.10205078125
0.104827880859375	6.35593198395281	2.40264892578125E-06	1	2	0.1044921875
0.107269287109375	6.4535319837064	2.84271240234375E-06	1	3	0.1065673828125
0.109710693359375	6.55113198345998	3.2232666015625E-06	1	4	0.109039306640625
0.112152099609375	6.64873198321357	3.4881591796875E-06	1	5	0.11212158203125
0.114593505859375	6.74633198296715	3.7353515625E-06	1	6	0.1146240234375
0.117034912109375	6.84393198272073	3.9520263671875E-06	1	7	0.11700439453125
0.119476318359375	6.94153198247432	4.1290283203125E-06	1	8	0.119476318359375
0.121917724609375	7.0391319822279	4.3243408203125E-06	1	9	0.12188720703125
0.124359130859375	7.13673198198148	4.47998046875E-06	1	10	0.12432861328125
0.126800537109375	7.23433198173507	4.62646484375E-06	1	11	0.126739501953125
0.129241943359375	7.33193198148865	4.766845703125E-06	1	12	0.12921142578125
0.131683349609375	7.42953198124223	4.9224853515625E-06	1	13	0.13165283203125
0.134124755859375	7.52713198099582	5.084228515625E-06	1	14	0.134002685546875
0.136566162109375	7.6247319807494	5.2001953125E-06	1	15	0.136566162109375
0.139007568359375	7.72233198050299	5.3375244140625E-06	1	16	0.138916015625
0.141448974609375	7.81993198025657	5.474853515625E-06	1	17	0.141357421875
0.143890380859375	7.91753198001015	5.6182861328125E-06	1	18	0.14385986328125
0.146331787109375	8.01513197976374	5.7098388671875E-06	1	19	0.146270751953125
0.148773193359375	8.11273197951732	5.87158203125E-06	1	20	0.148681640625
0.151214599609375	8.2103319792709	6.0150146484375E-06	1	21	0.151214599609375
0.153656005859375	8.30793197902449	6.1614990234375E-06	1	22	0.15362548828125
0.156097412109375	8.40553197877807	6.2713623046875E-06	1	23	0.156036376953125
0.158538818359375	8.50313197853166	6.43310546875E-06	1	24	0.158447265625
0.160980224609375	8.60073197828524	6.573486328125E-06	1	25	0.160888671875
0.163421630859375	8.69833197803882	6.7169189453125E-06	1	26	0.163299560546875
0.165863037109375	8.79593197779241	6.87255859375E-06	1	27	0.165740966796875
0.168304443359375	8.89353197754599	7.0556640625E-06	1	28	0.168182373046875
0.170745849609375	8.99113197729957	7.2265625E-06	1	29	0.170623779296875
0.173187255859375	9.08873197705316	7.373046875E-06	1	30	0.173095703125
0.175628662109375	9.18633197680674	7.5592041015625E-06	1	31	0.175506591796875
0.178070068359375	9.28393197656033	7.7362060546875E-06	1	32	0.178009033203125
0.180511474609375	9.38153197631391	7.9010009765625E-06	1	33	0.18035888671875
0.182952880859375	9.47913197606749	8.11767578125E-06	1	34	0.182861328125
0.185394287109375	9.57673197582108	8.319091796875E-06	1	35	0.185302734375
0.187835693359375	9.67433197557466	8.514404296875E-06	1	36	0.187652587890625
0.190277099609375	9.77193197532824	8.72802734375E-06	1	37	0.190185546875
0.192718505859375	9.86953197508183	8.94775390625E-06	1	38	0.192657470703125
0.195159912109375	9.96713197483541	9.210205078125E-06	1	39	0.19500732421875
0.197601318359375	10.064731974589	9.4207763671875E-06	1	40	0.197509765625
0.200042724609375	10.1623319743426	9.6527099609375E-06	1	41	0.199981689453125
0.202484130859375	10.2599319740962	9.92431640625E-06	1	42	0.20233154296875
0.204925537109375	10.3575319738497	1.014404296875E-05	1	43	0.20477294921875
0.207366943359375	10.4551319736033	1.04217529296875E-05	1	44	0.207244873046875
0.209808349609375	10.5527319733569	1.070556640625E-05	1	45	0.20965576171875
0.212249755859375	10.6503319731105	1.09771728515625E-05	1	46	0.2120361328125
0.214691162109375	10.7479319728641	1.1260986328125E-05	1	47	0.214569091796875
0.217132568359375	10.8455319726177	1.15509033203125E-05	1	48	0.216949462890625
0.219573974609375	10.9431319723712	1.1859130859375E-05	1	49	0.219329833984375
0.222015380859375	11.0407319721248	1.2200927734375E-05	1	50	0.221832275390625
0.224456787109375	11.1383319718784	1.2530517578125E-05	1	51	0.22430419921875
0.226898193359375	11.235931971632	1.28692626953125E-05	1	52	0.226715087890625
0.229339599609375	11.3335319713856	1.32171630859375E-05	1	53	0.2291259765625
0.231781005859375	11.4311319711392	1.35772705078125E-05	1	54	0.231597900390625
0.234222412109375	11.5287319708927	1.40045166015625E-05	1	55	0.2340087890625
0.236663818359375	11.6263319706463	1.43829345703125E-05	1	56	0.2364501953125
0.239105224609375	11.7239319703999	1.478271484375E-05	1	57	0.238983154296875
0.241546630859375	11.8215319701535	1.5191650390625E-05	1	58	0.2413330078125
0.243988037109375	11.9191319699071	1.56341552734375E-05	1	59	0.24365234375
0.246429443359375	12.0167319696607	1.61041259765625E-05	1	60	0.246246337890625
0.248870849609375	12.1143319694143	1.6558837890625E-05	1	61	0.24859619140625
0.251312255859375	12.2119319691678	1.70562744140625E-05	1	62	0.2510986328125
0.253753662109375	12.3095319689214	1.754150390625E-05	1	63	0.25347900390625
0.256195068359375	12.407131968675	1.80816650390625E-05	1	64	0.25592041015625
0.258636474609375	12.5047319684286	1.86431884765625E-05	1	65	0.258331298828125
0.261077880859375	12.6023319681822	1.9195556640625E-05	1	66	0.260772705078125
0.263519287109375	12.6999319679358	1.97967529296875E-05	1	67	0.26324462890625
0.265960693359375	12.7975319676893	2.04254150390625E-05	1	68	0.265625
0.268402099609375	12.8951319674429	2.10906982421875E-05	1	69	0.26812744140625
0.270843505859375	12.9927319671965	2.17742919921875E-05	1	70	0.27044677734375
0.273284912109375	13.0903319669501	2.24639892578125E-05	1	71	0.27288818359375
0.275726318359375	13.1879319667037	2.31597900390625E-05	1	72	0.27532958984375
0.278167724609375	13.2855319664573	2.39471435546875E-05	1	73	0.27777099609375
0.280609130859375	13.3831319662108	2.47528076171875E-05	1	74	0.2801513671875
0.283050537109375	13.4807319659644	2.56072998046875E-05	1	75	0.2825927734375
0.285491943359375	13.578331965718	2.6446533203125E-05	1	76	0.2850341796875
0.287933349609375	13.6759319654716	2.740478515625E-05	1	77	0.287353515625
0.290374755859375	13.7735319652252	2.833251953125E-05	1	78	0.289825439453125
0.292816162109375	13.8711319649788	2.93609619140625E-05	1	79	0.292266845703125
0.295257568359375	13.9687319647323	3.0419921875E-05	1	80	0.294647216796875
0.297698974609375	14.0663319644859	3.15338134765625E-05	1	81	0.297637939453125
0.300140380859375	14.1639319642395	3.2672119140625E-05	1	82	0.300140380859375
0.302581787109375	14.2615319639931	3.38836669921875E-05	1	83	0.302520751953125
0.305023193359375	14.3591319637467	3.5162353515625E-05	1	84	0.304931640625
0.307464599609375	14.4567319635003	3.648681640625E-05	1	85	0.30743408203125
0.309906005859375	14.5543319632538	3.7884521484375E-05	1	86	0.309814453125
0.312347412109375	14.6519319630074	3.93646240234375E-05	1	87	0.312286376953125
0.314788818359375	14.749531962761	4.102783203125E-05	1	88	0.314849853515625
0.317230224609375	14.8471319625146	4.2535400390625E-05	1	89	0.317230224609375
0.319671630859375	14.9447319622682	4.422607421875E-05	1	90	0.319580078125
0.322113037109375	15.0423319620218	4.600830078125E-05	1	91	0.322052001953125
0.324554443359375	15.1399319617753	4.7821044921875E-05	1	92	0.324493408203125
0.326995849609375	15.2375319615289	4.9774169921875E-05	1	93	0.32696533203125
0.329437255859375	15.3351319612825	5.1849365234375E-05	1	94	0.32940673828125
0.331878662109375	15.4327319610361	5.4046630859375E-05	1	95	0.331787109375
0.334320068359375	15.5303319607897	5.621337890625E-05	1	96	0.334259033203125
0.336761474609375	15.6279319605433	5.8563232421875E-05	1	97	0.336639404296875
0.339202880859375	15.7255319602968	6.1065673828125E-05	1	98	0.339080810546875
0.341644287109375	15.8231319600504	6.3629150390625E-05	1	99	0.341583251953125
0.344085693359375	15.920731959804	6.634521484375E-05	1	100	0.34405517578125
0.346527099609375	16.0183319595576	6.92138671875E-05	1	101	0.346405029296875
0.348968505859375	16.1159319593112	7.2174072265625E-05	1	102	0.348876953125
0.351409912109375	16.2135319590648	7.5286865234375E-05	1	103	0.351348876953125
0.353851318359375	16.3111319588184	7.855224609375E-05	1	104	0.353790283203125
0.356292724609375	16.4087319585719	8.1939697265625E-05	1	105	0.35626220703125
0.358734130859375	16.5063319583255	8.5540771484375E-05	1	106	0.358612060546875
0.361175537109375	16.6039319580791	8.9263916015625E-05	1	107	0.361083984375
0.363616943359375	16.7015319578327	9.3170166015625E-05	1	108	0.36346435546875
0.366058349609375	16.7991319575863	9.722900390625E-05	1	109	0.365875244140625
0.368499755859375	16.8967319573399	0.0001014404296875	1	110	0.368316650390625
0.370941162109375	16.9943319570934	0.00010589599609375	1	111	0.37078857421875
0.373382568359375	17.091931956847	0.0001104736328125	1	112	0.373260498046875
0.375823974609375	17.1895319566006	0.00011529541015625	1	113	0.37567138671875
0.378265380859375	17.2871319563542	0.0001202392578125	1	114	0.378143310546875
0.380706787109375	17.3847319561078	0.00012542724609375	1	115	0.38055419921875
0.383148193359375	17.4823319558614	0.000130828857421875	1	116	0.38299560546875
0.385589599609375	17.5799319556149	0.00013641357421875	1	117	0.3853759765625
0.388031005859375	17.6775319553685	0.000142242431640625	1	118	0.3878173828125
0.390472412109375	17.7751319551221	0.000148223876953125	1	119	0.390228271484375
0.392913818359375	17.8727319548757	0.000154541015625	1	120	0.392669677734375
0.395355224609375	17.9703319546293	0.000160919189453125	1	121	0.3951416015625
0.397796630859375	18.0679319543829	0.0001676025390625	1	122	0.397552490234375
0.400238037109375	18.1655319541364	0.000174560546875	1	123	0.39996337890625
0.402679443359375	18.26313195389	0.00018157958984375	1	124	0.402374267578125
0.405120849609375	18.3607319536436	0.000188934326171875	1	125	0.40478515625
0.407562255859375	18.4583319533972	0.000196533203125	1	126	0.407196044921875
0.410003662109375	18.5559319531508	0.000204315185546875	1	127	0.409637451171875
0.412445068359375	18.6535319529044	0.000212310791015625	1	128	0.412078857421875
0.414886474609375	18.7511319526579	0.0002205810546875	1	129	0.41455078125
0.417327880859375	18.8487319524115	0.00022906494140625	1	130	0.41693115234375
0.419769287109375	18.9463319521651	0.00023773193359375	1	131	0.419342041015625
0.422210693359375	19.0439319519187	0.00024664306640625	1	132	0.4217529296875
0.424652099609375	19.1415319516723	0.0002557373046875	1	133	0.424224853515625
0.427093505859375	19.2391319514259	0.00026513671875	1	134	0.42657470703125
0.429534912109375	19.3367319511794	0.000274658203125	1	135	0.428955078125
0.431976318359375	19.434331950933	0.000284393310546875	1	136	0.43145751953125
0.434417724609375	19.5319319506866	0.00029443359375	1	137	0.433837890625
0.436859130859375	19.6295319504402	0.000304595947265625	1	138	0.436248779296875
0.439300537109375	19.7271319501938	0.000315032958984375	1	139	0.439208984375
0.441741943359375	19.8247319499474	0.00032562255859375	1	140	0.4417724609375
0.444183349609375	19.9223319497009	0.000336395263671875	1	141	0.444122314453125
0.446624755859375	20.0199319494545	0.000347381591796875	1	142	0.446624755859375
0.449066162109375	20.1175319492081	0.000358551025390625	1	143	0.448974609375
0.451507568359375	20.2151319489617	0.000369873046875	1	144	0.451446533203125
0.453948974609375	20.3127319487153	0.00038134765625	1	145	0.45391845703125
0.456390380859375	20.4103319484689	0.00039306640625	1	146	0.456268310546875
0.458831787109375	20.5079319482224	0.0004049072265625	1	147	0.458770751953125
0.461273193359375	20.605531947976	0.00041693115234375	1	148	0.461151123046875
0.463714599609375	20.7031319477296	0.000429046630859375	1	149	0.463653564453125
0.466156005859375	20.8007319474832	0.00044134521484375	1	150	0.466094970703125
0.468597412109375	20.8983319472368	0.0004537353515625	1	151	0.468536376953125
0.471038818359375	20.9959319469904	0.000466278076171875	1	152	0.470947265625
0.473480224609375	21.093531946744	0.00047900390625	1	153	0.47332763671875
0.475921630859375	21.1911319464975	0.000491790771484375	1	154	0.475860595703125
0.478363037109375	21.2887319462511	0.0005047607421875	1	155	0.478240966796875
0.480804443359375	21.3863319460047	0.00051788330078125	1	156	0.480743408203125
0.483245849609375	21.4839319457583	0.000531005859375	1	157	0.48309326171875
0.485687255859375	21.5815319455119	0.00054443359375	1	158	0.485595703125
0.488128662109375	21.6791319452655	0.000557861328125	1	159	0.488006591796875
0.490570068359375	21.776731945019	0.0005712890625	1	160	0.490478515625
0.493011474609375	21.8743319447726	0.000584716796875	1	161	0.492889404296875
0.495452880859375	21.9719319445262	0.00059844970703125	1	162	0.49530029296875
0.497894287109375	22.0695319442798	0.0006121826171875	1	163	0.497802734375
0.500335693359375	22.1671319440334	0.00062591552734375	1	164	0.50018310546875
0.502777099609375	22.264731943787	0.0006396484375	1	165	0.502593994140625
0.505218505859375	22.3623319435405	0.0006536865234375	1	166	0.505096435546875
0.507659912109375	22.4599319432941	0.00066741943359375	1	167	0.507537841796875
0.510101318359375	22.5575319430477	0.00068145751953125	1	168	0.50994873046875
0.512542724609375	22.6551319428013	0.00069549560546875	1	169	0.512420654296875
0.514984130859375	22.7527319425549	0.00070953369140625	1	170	0.514862060546875
0.517425537109375	22.8503319423085	0.000723876953125	1	171	0.51727294921875
0.519866943359375	22.947931942062	0.0007379150390625	1	172	0.51971435546875
0.522308349609375	23.0455319418156	0.00075225830078125	1	173	0.52215576171875
0.524749755859375	23.1431319415692	0.00076629638671875	1	174	0.524566650390625
0.527191162109375	23.2407319413228	0.0007806396484375	1	175	0.52703857421875
0.529632568359375	23.3383319410764	0.00079498291015625	1	176	0.529449462890625
0.532073974609375	23.43593194083	0.000809326171875	1	177	0.531951904296875
0.534515380859375	23.5335319405835	0.00082366943359375	1	178	0.534332275390625
0.536956787109375	23.6311319403371	0.0008380126953125	1	179	0.536865234375
0.539398193359375	23.7287319400907	0.0008526611328125	1	180	0.53924560546875
0.541839599609375	23.8263319398443	0.00086700439453125	1	181	0.54168701171875
0.544281005859375	23.9239319395979	0.00088134765625	1	182	0.5440673828125
0.546722412109375	24.0215319393515	0.00089569091796875	1	183	0.546539306640625
0.549163818359375	24.119131939105	0.00091033935546875	1	184	0.548980712890625
0.551605224609375	24.2167319388586	0.0009246826171875	1	185	0.551422119140625
0.554046630859375	24.3143319386122	0.0009393310546875	1	186	0.5538330078125
0.556488037109375	24.4119319383658	0.00095367431640625	1	187	0.556304931640625
0.558929443359375	24.5095319381194	0.000968017578125	1	188	0.558685302734375
0.561370849609375	24.607131937873	0.000982666015625	1	189	0.561126708984375
0.563812255859375	24.7047319376265	0.00099700927734375	1	190	0.5635986328125
0.566253662109375	24.8023319373801	0.0010113525390625	1	191	0.566009521484375
0.568695068359375	24.8999319371337	0.00102569580078125	1	192	0.5684814453125
0.571136474609375	24.9975319368873	0.0010400390625	1	193	0.5709228515625
0.573577880859375	25.0951319366409	0.00105438232421875	1	194	0.5733642578125
0.576019287109375	25.1927319363945	0.00106842041015625	1	195	0.5758056640625
0.578460693359375	25.2903319361481	0.001082763671875	1	196	0.5782470703125
0.580902099609375	25.3879319359016	0.0010968017578125	1	197	0.580718994140625
0.583343505859375	25.4855319356552	0.00111083984375	1	198	0.583099365234375
0.585784912109375	25.5831319354088	0.00112457275390625	1	199	0.58551025390625
0.588226318359375	25.6807319351624	0.00113861083984375	1	200	0.58795166015625
0.590667724609375	25.778331934916	0.00115234375	1	201	0.5904541015625
0.593109130859375	25.8759319346696	0.00116607666015625	1	202	0.592803955078125
0.595550537109375	25.9735319344231	0.00117950439453125	1	203	0.59527587890625
0.597991943359375	26.0711319341767	0.00119293212890625	1	204	0.59771728515625
0.600433349609375	26.1687319339303	0.0012060546875	1	205	0.600128173828125
0.602874755859375	26.2663319336839	0.00121917724609375	1	206	0.602569580078125
0.605316162109375	26.3639319334375	0.0012322998046875	1	207	0.605010986328125
0.607757568359375	26.4615319331911	0.00124481201171875	1	208	0.60748291015625
0.610198974609375	26.5591319329446	0.00125732421875	1	209	0.60992431640625
0.612640380859375	26.6567319326982	0.00126983642578125	1	210	0.612335205078125
0.615081787109375	26.7543319324518	0.00128204345703125	1	211	0.61480712890625
0.617523193359375	26.8519319322054	0.0012939453125	1	212	0.617218017578125
0.619964599609375	26.949531931959	0.0013055419921875	1	213	0.61968994140625
0.622406005859375	27.0471319317126	0.001317138671875	1	214	0.62213134765625
0.624847412109375	27.1447319314661	0.00132843017578125	1	215	0.62451171875
0.627288818359375	27.2423319312197	0.00133941650390625	1	216	0.626953125
0.629730224609375	27.3399319309733	0.00135009765625	1	217	0.62945556640625
0.632171630859375	27.4375319307269	0.0013604736328125	1	218	0.6318359375
0.634613037109375	27.5351319304805	0.00137054443359375	1	219	0.634307861328125
0.637054443359375	27.6327319302341	0.00138031005859375	1	220	0.63677978515625
0.639495849609375	27.7303319299876	0.0013897705078125	1	221	0.639129638671875
0.641937255859375	27.8279319297412	0.00139862060546875	1	222	0.6416015625
0.644378662109375	27.9255319294948	0.0014068603515625	1	223	0.644012451171875
0.646820068359375	28.0231319292484	0.00141510009765625	1	224	0.64642333984375
0.649261474609375	28.120731929002	0.00142242431640625	1	225	0.64886474609375
0.651702880859375	28.2183319287556	0.001429443359375	1	226	0.651214599609375
0.654144287109375	28.3159319285091	0.00143585205078125	1	227	0.653778076171875
0.656585693359375	28.4135319282627	0.00144195556640625	1	228	0.656158447265625
0.659027099609375	28.5111319280163	0.00144744873046875	1	229	0.658660888671875
0.661468505859375	28.6087319277699	0.00145233154296875	1	230	0.661102294921875
0.663909912109375	28.7063319275235	0.00145660400390625	1	231	0.66357421875
0.666351318359375	28.8039319272771	0.0014605712890625	1	232	0.6658935546875
0.668792724609375	28.9015319270306	0.00146392822265625	1	233	0.6683349609375
0.671234130859375	28.9991319267842	0.00146697998046875	1	234	0.670806884765625
0.673675537109375	29.0967319265378	0.0014697265625	1	235	0.673248291015625
0.676116943359375	29.1943319262914	0.00147216796875	1	236	0.6756591796875
0.678558349609375	29.291931926045	0.00147430419921875	1	237	0.678131103515625
0.680999755859375	29.3895319257986	0.00147613525390625	1	238	0.680511474609375
0.683441162109375	29.4871319255521	0.0014776611328125	1	239	0.683013916015625
0.685882568359375	29.5847319253057	0.00147918701171875	1	240	0.6854248046875
0.688323974609375	29.6823319250593	0.001480712890625	1	241	0.6878662109375
0.690765380859375	29.7799319248129	0.00148223876953125	1	242	0.690277099609375
0.693206787109375	29.8775319245665	0.0014837646484375	1	243	0.692779541015625
0.695648193359375	29.9751319243201	0.00148529052734375	1	244	0.695220947265625
0.698089599609375	30.0727319240737	0.00148681640625	1	245	0.697662353515625
0.700531005859375	30.1703319238272	0.0014886474609375	1	246	0.70001220703125
0.702972412109375	30.2679319235808	0.001490478515625	1	247	0.7025146484375
0.705413818359375	30.3655319233344	0.00149261474609375	1	248	0.704986572265625
0.707855224609375	30.463131923088	0.0014947509765625	1	249	0.707366943359375
0.710296630859375	30.5607319228416	0.00149688720703125	1	250	0.70977783203125
0.712738037109375	30.6583319225952	0.00149932861328125	1	251	0.712188720703125
0.715179443359375	30.7559319223487	0.0015020751953125	1	252	0.714630126953125
0.717620849609375	30.8535319221023	0.00150482177734375	1	253	0.71710205078125
0.720062255859375	30.9511319218559	0.00150787353515625	1	254	0.719512939453125
0.722503662109375	31.0487319216095	0.00151092529296875	1	255	0.722015380859375
0.724945068359375	31.1463319213631	0.0015142822265625	1	256	0.72442626953125
0.727386474609375	31.2439319211167	0.00151824951171875	1	257	0.72686767578125
0.729827880859375	31.3415319208702	0.001522216796875	1	258	0.72930908203125
0.732269287109375	31.4391319206238	0.0015264892578125	1	259	0.731689453125
0.734710693359375	31.5367319203774	0.00153106689453125	1	260	0.734161376953125
0.737152099609375	31.634331920131	0.0015362548828125	1	261	0.73663330078125
0.739593505859375	31.7319319198846	0.00154144287109375	1	262	0.739044189453125
0.742034912109375	31.8295319196382	0.0015472412109375	1	263	0.741455078125
0.744476318359375	31.9271319193917	0.00155364990234375	1	264	0.743865966796875
0.746917724609375	32.0247319191453	0.0015606689453125	1	265	0.746307373046875
0.749359130859375	32.1223319188989	0.0015679931640625	1	266	0.748809814453125
0.751800537109375	32.2199319186525	0.00157623291015625	1	267	0.7513427734375
0.754241943359375	32.3175319184061	0.0015850830078125	1	268	0.7537841796875
0.756683349609375	32.4151319181597	0.00159454345703125	1	269	0.75653076171875
0.759124755859375	32.5127319179132	0.0016046142578125	1	270	0.7586669921875
0.761566162109375	32.6103319176668	0.00161590576171875	1	271	0.76141357421875
0.764007568359375	32.7079319174204	0.0016278076171875	1	272	0.76324462890625
0.766448974609375	32.805531917174	0.001640625	1	273	0.7659912109375
0.768890380859375	32.9031319169276	0.00165435791015625	1	274	0.76873779296875
0.771331787109375	33.0007319166812	0.0016693115234375	1	275	0.77117919921875
0.773773193359375	33.0983319164347	0.0016851806640625	1	276	0.7733154296875
0.776214599609375	33.1959319161883	0.00170196533203125	1	277	0.7757568359375
0.778656005859375	33.2935319159419	0.00172027587890625	1	278	0.7781982421875
0.781097412109375	33.3911319156955	0.001739501953125	1	279	0.78094482421875
0.783538818359375	33.4887319154491	0.00175994873046875	1	280	0.78338623046875
0.785980224609375	33.5863319152027	0.0017816162109375	1	281	0.7855224609375
0.788421630859375	33.6839319149562	0.00180450439453125	1	282	0.78765869140625
0.790863037109375	33.7815319147098	0.00182861328125	1	283	0.79071044921875
0.793304443359375	33.8791319144634	0.00185394287109375	1	284	0.7928466796875
0.795745849609375	33.976731914217	0.00188079833984375	1	285	0.7952880859375
0.798187255859375	34.0743319139706	0.0019085693359375	1	286	0.79742431640625
0.800628662109375	34.1719319137242	0.0019378662109375	1	287	0.80047607421875
0.798187255859375	34.2695319134777	0.00187225341796875	1	288	0.7977294921875
0.795745849609375	34.3671319132313	0.001820068359375	1	289	0.79559326171875
0.793304443359375	34.4647319129849	0.0017730712890625	1	290	0.79254150390625
0.790863037109375	34.5623319127385	0.00172943115234375	1	291	0.789794921875
0.788421630859375	34.6599319124921	0.001688232421875	1	292	0.78765869140625
0.785980224609375	34.7575319122457	0.001649169921875	1	293	0.7855224609375
0.783538818359375	34.8551319119993	0.0016119384765625	1	294	0.78338623046875
0.781097412109375	34.9527319117528	0.00157623291015625	1	295	0.78033447265625
0.778656005859375	35.0503319115064	0.0015423583984375	1	296	0.7781982421875
0.776214599609375	35.14793191126	0.00150970458984375	1	297	0.77606201171875
0.773773193359375	35.2455319110136	0.0014788818359375	1	298	0.7733154296875
0.771331787109375	35.3431319107672	0.00144927978515625	1	299	0.77117919921875
0.768890380859375	35.4407319105208	0.0014208984375	1	300	0.7684326171875
0.766448974609375	35.5383319102743	0.00139373779296875	1	301	0.76629638671875
0.764007568359375	35.6359319100279	0.00136810302734375	1	302	0.7635498046875
0.761566162109375	35.7335319097815	0.0013433837890625	1	303	0.7611083984375
0.759124755859375	35.8311319095351	0.00131988525390625	1	304	0.75897216796875
0.756683349609375	35.9287319092887	0.001297607421875	1	305	0.7562255859375
0.754241943359375	36.0263319090423	0.00127655029296875	1	306	0.7537841796875
0.751800537109375	36.1239319087958	0.001256103515625	1	307	0.751953125
0.749359130859375	36.2215319085494	0.00123687744140625	1	308	0.748870849609375
0.746917724609375	36.319131908303	0.00121856689453125	1	309	0.7464599609375
0.744476318359375	36.4167319080566	0.001201171875	1	310	0.7440185546875
0.742034912109375	36.5143319078102	0.00118438720703125	1	311	0.741546630859375
0.739593505859375	36.6119319075638	0.00116851806640625	1	312	0.739166259765625
0.737152099609375	36.7095319073173	0.001153564453125	1	313	0.736785888671875
0.734710693359375	36.8071319070709	0.001138916015625	1	314	0.734283447265625
0.732269287109375	36.9047319068245	0.0011248779296875	1	315	0.7318115234375
0.729827880859375	37.0023319065781	0.0011114501953125	1	316	0.729461669921875
0.727386474609375	37.0999319063317	0.0010986328125	1	317	0.7269287109375
0.724945068359375	37.1975319060853	0.00108642578125	1	318	0.724578857421875
0.722503662109375	37.2951319058388	0.00107452392578125	1	319	0.72210693359375
0.720062255859375	37.3927319055924	0.00106292724609375	1	320	0.71966552734375
0.717620849609375	37.490331905346	0.0010516357421875	1	321	0.717193603515625
0.715179443359375	37.5879319050996	0.00104095458984375	1	322	0.714752197265625
0.712738037109375	37.6855319048532	0.0010302734375	1	323	0.71240234375
0.710296630859375	37.7831319046068	0.0010198974609375	1	324	0.709869384765625
0.707855224609375	37.8807319043603	0.00100982666015625	1	325	0.707550048828125
0.705413818359375	37.9783319041139	0.00100006103515625	1	326	0.705078125
0.702972412109375	38.0759319038675	0.000989990234375	1	327	0.70257568359375
0.700531005859375	38.1735319036211	0.00098052978515625	1	328	0.7001953125
0.698089599609375	38.2711319033747	0.0009710693359375	1	329	0.69775390625
0.695648193359375	38.3687319031283	0.0009619140625	1	330	0.6951904296875
0.693206787109375	38.4663319028818	0.0009527587890625	1	331	0.692901611328125
0.690765380859375	38.5639319026354	0.000943603515625	1	332	0.69049072265625
0.688323974609375	38.661531902389	0.0009344482421875	1	333	0.688018798828125
0.685882568359375	38.7591319021426	0.00092529296875	1	334	0.685577392578125
0.683441162109375	38.8567319018962	0.00091644287109375	1	335	0.683135986328125
0.680999755859375	38.9543319016498	0.0009075927734375	1	336	0.68072509765625
0.678558349609375	39.0519319014034	0.0008984375	1	337	0.678253173828125
0.676116943359375	39.1495319011569	0.00088958740234375	1	338	0.6759033203125
0.673675537109375	39.2471319009105	0.0008807373046875	1	339	0.673370361328125
0.671234130859375	39.3447319006641	0.0008721923828125	1	340	0.670928955078125
0.668792724609375	39.4423319004177	0.00086334228515625	1	341	0.66851806640625
0.666351318359375	39.5399319001713	0.0008544921875	1	342	0.66607666015625
0.663909912109375	39.6375318999249	0.000845947265625	1	343	0.663665771484375
0.661468505859375	39.7351318996784	0.00083740234375	1	344	0.66119384765625
0.659027099609375	39.832731899432	0.00082855224609375	1	345	0.65875244140625
0.656585693359375	39.9303318991856	0.00082000732421875	1	346	0.65631103515625
0.654144287109375	40.0279318989392	0.00081146240234375	1	347	0.653900146484375
0.651702880859375	40.1255318986928	0.00080291748046875	1	348	0.6514892578125
0.649261474609375	40.2231318984464	0.00079437255859375	1	349	0.6490478515625
0.646820068359375	40.3207318981999	0.0007861328125	1	350	0.64666748046875
0.644378662109375	40.4183318979535	0.000777587890625	1	351	0.6441650390625
0.641937255859375	40.5159318977071	0.00076904296875	1	352	0.6417236328125
0.639495849609375	40.6135318974607	0.00076080322265625	1	353	0.6392822265625
0.637054443359375	40.7111318972143	0.0007525634765625	1	354	0.636871337890625
0.634613037109375	40.8087318969679	0.0007440185546875	1	355	0.634429931640625
0.632171630859375	40.9063318967214	0.00073577880859375	1	356	0.6319580078125
0.629730224609375	41.003931896475	0.0007275390625	1	357	0.62957763671875
0.627288818359375	41.1015318962286	0.00071929931640625	1	358	0.627105712890625
0.624847412109375	41.1991318959822	0.0007110595703125	1	359	0.6246337890625
0.622406005859375	41.2967318957358	0.0007025146484375	1	360	0.62225341796875
0.619964599609375	41.3943318954894	0.00069427490234375	1	361	0.6197509765625
0.617523193359375	41.4919318952429	0.00068603515625	1	362	0.617340087890625
0.615081787109375	41.5895318949965	0.00067779541015625	1	363	0.61492919921875
0.612640380859375	41.6871318947501	0.0006695556640625	1	364	0.612457275390625
0.610198974609375	41.7847318945037	0.0006610107421875	1	365	0.61004638671875
0.607757568359375	41.8823318942573	0.00065277099609375	1	366	0.60760498046875
0.605316162109375	41.9799318940109	0.00064422607421875	1	367	0.605133056640625
0.602874755859375	42.0775318937644	0.000635986328125	1	368	0.6026611328125
0.600433349609375	42.175131893518	0.00062744140625	1	369	0.600250244140625
0.597991943359375	42.2727318932716	0.00061859130859375	1	370	0.59783935546875
0.595550537109375	42.3703318930252	0.00061004638671875	1	371	0.595458984375
0.593109130859375	42.4679318927788	0.0006011962890625	1	372	0.592926025390625
0.590667724609375	42.5655318925324	0.00059234619140625	1	373	0.5904541015625
0.588226318359375	42.6631318922859	0.00058319091796875	1	374	0.58807373046875
0.585784912109375	42.7607318920395	0.00057403564453125	1	375	0.585662841796875
0.583343505859375	42.8583318917931	0.00056488037109375	1	376	0.583221435546875
0.580902099609375	42.9559318915467	0.000555419921875	1	377	0.58074951171875
0.578460693359375	43.0535318913003	0.00054595947265625	1	378	0.57830810546875
0.576019287109375	43.1511318910539	0.00053619384765625	1	379	0.57586669921875
0.573577880859375	43.2487318908074	0.000526123046875	1	380	0.573486328125
0.571136474609375	43.346331890561	0.00051605224609375	1	381	0.571044921875
0.568695068359375	43.4439318903146	0.00050537109375	1	382	0.568603515625
0.566253662109375	43.5415318900682	0.000494903564453125	1	383	0.56610107421875
0.563812255859375	43.6391318898218	0.000484100341796875	1	384	0.56365966796875
0.561370849609375	43.7367318895754	0.00047296142578125	1	385	0.56121826171875
0.558929443359375	43.834331889329	0.00046160888671875	1	386	0.558807373046875
0.556488037109375	43.9319318890825	0.000449981689453125	1	387	0.55633544921875
0.554046630859375	44.0295318888361	0.00043817138671875	1	388	0.553985595703125
0.551605224609375	44.1271318885897	0.00042608642578125	1	389	0.551483154296875
0.549163818359375	44.2247318883433	0.0004139404296875	1	390	0.549041748046875
0.546722412109375	44.3223318880969	0.000401641845703125	1	391	0.546600341796875
0.544281005859375	44.4199318878505	0.0003895263671875	1	392	0.544219970703125
0.541839599609375	44.517531887604	0.000377410888671875	1	393	0.541748046875
0.539398193359375	44.6151318873576	0.0003656005859375	1	394	0.539276123046875
0.536956787109375	44.7127318871112	0.00035406494140625	1	395	0.536895751953125
0.534515380859375	44.8103318868648	0.000343017578125	1	396	0.534423828125
0.532073974609375	44.9079318866184	0.000332611083984375	1	397	0.531951904296875
0.529632568359375	45.005531886372	0.00032281494140625	1	398	0.529571533203125
0.527191162109375	45.1031318861255	0.000313812255859375	1	399	0.527099609375
0.524749755859375	45.2007318858791	0.0003055419921875	1	400	0.52459716796875
0.522308349609375	45.2983318856327	0.00029803466796875	1	401	0.522247314453125
0.519866943359375	45.3959318853863	0.000291229248046875	1	402	0.51983642578125
0.517425537109375	45.4935318851399	0.000285003662109375	1	403	0.517303466796875
0.514984130859375	45.5911318848935	0.0002794189453125	1	404	0.514892578125
0.512542724609375	45.688731884647	0.000274200439453125	1	405	0.512481689453125
0.510101318359375	45.7863318844006	0.000269317626953125	1	406	0.510009765625
0.507659912109375	45.8839318841542	0.000264739990234375	1	407	0.507537841796875
0.505218505859375	45.9815318839078	0.000260284423828125	1	408	0.505096435546875
0.502777099609375	46.0791318836614	0.0002559814453125	1	409	0.502655029296875
0.500335693359375	46.176731883415	0.0002518310546875	1	410	0.500244140625
0.497894287109375	46.2743318831685	0.000247772216796875	1	411	0.497833251953125
0.495452880859375	46.3719318829221	0.000243865966796875	1	412	0.495361328125
0.493011474609375	46.4695318826757	0.0002398681640625	1	413	0.49298095703125
0.490570068359375	46.5671318824293	0.00023577880859375	1	414	0.490478515625
0.488128662109375	46.6647318821829	0.000231414794921875	1	415	0.48809814453125
0.485687255859375	46.7623318819365	0.000226806640625	1	416	0.48565673828125
0.483245849609375	46.85993188169	0.0002220458984375	1	417	0.483184814453125
0.480804443359375	46.9575318814436	0.000217132568359375	1	418	0.480712890625
0.478363037109375	47.0551318811972	0.000212005615234375	1	419	0.478302001953125
0.475921630859375	47.1527318809508	0.0002069091796875	1	420	0.475860595703125
0.473480224609375	47.2503318807044	0.000201690673828125	1	421	0.47344970703125
0.471038818359375	47.347931880458	0.000196533203125	1	422	0.471038818359375
0.468597412109375	47.4455318802115	0.00019134521484375	1	423	0.468597412109375
0.466156005859375	47.5431318799651	0.000186187744140625	1	424	0.466064453125
0.463714599609375	47.6407318797187	0.00018096923828125	1	425	0.46368408203125
0.461273193359375	47.7383318794723	0.000175872802734375	1	426	0.461273193359375
0.458831787109375	47.8359318792259	0.000170745849609375	1	427	0.458770751953125
0.456390380859375	47.9335318789795	0.00016571044921875	1	428	0.45635986328125
0.453948974609375	48.031131878733	0.000160675048828125	1	429	0.453857421875
0.451507568359375	48.1287318784866	0.00015576171875	1	430	0.451416015625
0.449066162109375	48.2263318782402	0.000150848388671875	1	431	0.449066162109375
0.446624755859375	48.3239318779938	0.00014605712890625	1	432	0.44659423828125
0.444183349609375	48.4215318777474	0.000141265869140625	1	433	0.444183349609375
0.441741943359375	48.519131877501	0.000136566162109375	1	434	0.441802978515625
0.439300537109375	48.6167318772546	0.000131927490234375	1	435	0.4393310546875
0.436859130859375	48.7143318770081	0.000127349853515625	1	436	0.436859130859375
0.434417724609375	48.8119318767617	0.00012286376953125	1	437	0.434356689453125
0.431976318359375	48.9095318765153	0.000118438720703125	1	438	0.431976318359375
0.429534912109375	49.0071318762689	0.000114105224609375	1	439	0.4295654296875
0.427093505859375	49.1047318760225	0.000109832763671875	1	440	0.427093505859375
0.424652099609375	49.2023318757761	0.000105682373046875	1	441	0.42462158203125
0.422210693359375	49.2999318755296	0.00010150146484375	1	442	0.422271728515625
0.419769287109375	49.3975318752832	9.7442626953125E-05	1	443	0.41973876953125
0.417327880859375	49.4951318750368	9.3475341796875E-05	1	444	0.41729736328125
0.414886474609375	49.5927318747904	8.953857421875E-05	1	445	0.41485595703125
0.412445068359375	49.690331874544	8.575439453125E-05	1	446	0.4124755859375
0.410003662109375	49.7879318742976	8.2000732421875E-05	1	447	0.410003662109375
0.407562255859375	49.8855318740511	7.8460693359375E-05	1	448	0.407470703125
0.405120849609375	49.9831318738047	7.4859619140625E-05	1	449	0.40496826171875
0.402679443359375	50.0807318735583	7.1258544921875E-05	1	450	0.402557373046875
0.400238037109375	50.1783318733119	6.7779541015625E-05	1	451	0.400115966796875
0.397796630859375	50.2759318730655	6.4422607421875E-05	1	452	0.39764404296875
0.395355224609375	50.3735318728191	6.11572265625E-05	1	453	0.395263671875
0.392913818359375	50.4711318725726	5.792236328125E-05	1	454	0.392852783203125
0.390472412109375	50.5687318723262	5.474853515625E-05	1	455	0.390411376953125
0.388031005859375	50.6663318720798	5.169677734375E-05	1	456	0.387908935546875
0.385589599609375	50.7639318718334	4.8614501953125E-05	1	457	0.385498046875
0.383148193359375	50.861531871587	4.57763671875E-05	1	458	0.383056640625
0.380706787109375	50.9591318713406	4.285888671875E-05	1	459	0.380645751953125
0.378265380859375	51.0567318710941	4.01397705078125E-05	1	460	0.378173828125
0.375823974609375	51.1543318708477	3.739013671875E-05	1	461	0.375762939453125
0.373382568359375	51.2519318706013	3.4783935546875E-05	1	462	0.37335205078125
0.370941162109375	51.3495318703549	3.22265625E-05	1	463	0.370941162109375
0.368499755859375	51.4471318701085	2.9736328125E-05	1	464	0.368438720703125
0.366058349609375	51.5447318698621	2.725830078125E-05	1	465	0.36602783203125
0.363616943359375	51.6423318696156	2.49359130859375E-05	1	466	0.363616943359375
0.361175537109375	51.7399318693692	2.26348876953125E-05	1	467	0.36114501953125
0.358734130859375	51.8375318691228	2.044677734375E-05	1	468	0.35870361328125
0.356292724609375	51.9351318688764	1.82769775390625E-05	1	469	0.3563232421875
0.353851318359375	52.03273186863	1.62261962890625E-05	1	470	0.353851318359375
0.351409912109375	52.1303318683836	1.42608642578125E-05	1	471	0.351409912109375
0.348968505859375	52.2279318681371	1.23046875E-05	1	472	0.348968505859375
0.346527099609375	52.3255318678907	1.0430908203125E-05	1	473	0.34649658203125
0.344085693359375	52.4231318676443	8.6181640625E-06	1	474	0.34405517578125
0.341644287109375	52.5207318673979	6.8939208984375E-06	1	475	0.341705322265625
0.339202880859375	52.6183318671515	5.18798828125E-06	1	476	0.339202880859375
0.336761474609375	52.7159318669051	3.57666015625E-06	1	477	0.336761474609375
0.334320068359375	52.8135318666587	2.01568603515625E-06	1	478	0.334442138671875
0.331878662109375	52.9111318664122	4.9591064453125E-07	1	479	0.332000732421875
0.329437255859375	53.0087318661658	-9.3475341796875E-07	1	480	0.3294677734375
0.326995849609375	53.1063318659194	-2.3193359375E-06	1	481	0.327056884765625
0.324554443359375	53.203931865673	-3.631591796875E-06	1	482	0.32464599609375
0.322113037109375	53.3015318654266	-4.9591064453125E-06	1	483	0.322235107421875
0.319671630859375	53.3991318651802	-6.14013671875E-06	1	484	0.319854736328125
0.317230224609375	53.4967318649337	-7.3394775390625E-06	1	485	0.3173828125
0.314788818359375	53.5943318646873	-8.45947265625E-06	1	486	0.314971923828125
0.312347412109375	53.6919318644409	-9.65576171875E-06	1	487	0.31243896484375
0.309906005859375	53.7895318641945	-1.0577392578125E-05	1	488	0.310089111328125
0.307464599609375	53.8871318639481	-1.15447998046875E-05	1	489	0.307586669921875
0.305023193359375	53.9847318637017	-1.246337890625E-05	1	490	0.305206298828125
0.302581787109375	54.0823318634552	-1.3323974609375E-05	1	491	0.30279541015625
0.300140380859375	54.1799318632088	-1.42120361328125E-05	1	492	0.30035400390625
0.297698974609375	54.2775318629624	-1.4990234375E-05	1	493	0.297943115234375
0.295257568359375	54.375131862716	-1.57440185546875E-05	1	494	0.295501708984375
0.292816162109375	54.4727318624696	-1.6448974609375E-05	1	495	0.293060302734375
0.290374755859375	54.5703318622232	-1.71478271484375E-05	1	496	0.290618896484375
0.287933349609375	54.6679318619767	-1.78131103515625E-05	1	497	0.2882080078125
0.285491943359375	54.7655318617303	-1.84326171875E-05	1	498	0.285736083984375
0.283050537109375	54.8631318614839	-1.90277099609375E-05	1	499	0.28326416015625
0.280609130859375	54.9607318612375	-1.9580078125E-05	1	500	0.281005859375
0.278167724609375	55.0583318609911	-2.0098876953125E-05	1	501	0.278472900390625
0.275726318359375	55.1559318607447	-2.05841064453125E-05	1	502	0.27606201171875
0.273284912109375	55.2535318604982	-2.10601806640625E-05	1	503	0.273651123046875
0.270843505859375	55.3511318602518	-2.1466064453125E-05	1	504	0.27117919921875
0.268402099609375	55.4487318600054	-2.188720703125E-05	1	505	0.268768310546875
0.265960693359375	55.546331859759	-2.22869873046875E-05	1	506	0.266357421875
0.263519287109375	55.6439318595126	-2.26531982421875E-05	1	507	0.26385498046875
0.261077880859375	55.7415318592662	-2.298583984375E-05	1	508	0.261444091796875
0.258636474609375	55.8391318590197	-2.33001708984375E-05	1	509	0.25897216796875
0.256195068359375	55.9367318587733	-2.35870361328125E-05	1	510	0.256591796875
0.253753662109375	56.0343318585269	-2.3870849609375E-05	1	511	0.254150390625
0.251312255859375	56.1319318582805	-2.4102783203125E-05	1	512	0.251708984375
0.248870849609375	56.2295318580341	-2.4371337890625E-05	1	513	0.249237060546875
0.246429443359375	56.3271318577877	-2.46002197265625E-05	1	514	0.246795654296875
0.243988037109375	56.4247318575412	-2.479248046875E-05	1	515	0.244415283203125
0.241546630859375	56.5223318572948	-2.49603271484375E-05	1	516	0.241973876953125
0.239105224609375	56.6199318570484	-2.51800537109375E-05	1	517	0.239501953125
0.236663818359375	56.717531856802	-2.5335693359375E-05	1	518	0.237091064453125
0.234222412109375	56.8151318565556	-2.54638671875E-05	1	519	0.23468017578125
0.231781005859375	56.9127318563092	-2.56072998046875E-05	1	520	0.232208251953125
0.229339599609375	57.0103318560627	-2.5714111328125E-05	1	521	0.229736328125
0.226898193359375	57.1079318558163	-2.58056640625E-05	1	522	0.227325439453125
0.224456787109375	57.2055318555699	-2.5921630859375E-05	1	523	0.224884033203125
0.222015380859375	57.3031318553235	-2.59674072265625E-05	1	524	0.222442626953125
0.219573974609375	57.4007318550771	-2.60498046875E-05	1	525	0.220001220703125
0.217132568359375	57.4983318548307	-2.61138916015625E-05	1	526	0.217559814453125
0.214691162109375	57.5959318545843	-2.61688232421875E-05	1	527	0.215118408203125
0.212249755859375	57.6935318543378	-2.618408203125E-05	1	528	0.21258544921875
0.209808349609375	57.7911318540914	-2.62542724609375E-05	1	529	0.210296630859375
0.207366943359375	57.888731853845	-2.62786865234375E-05	1	530	0.20782470703125
0.204925537109375	57.9863318535986	-2.62847900390625E-05	1	531	0.205322265625
0.202484130859375	58.0839318533522	-2.6300048828125E-05	1	532	0.20294189453125
0.200042724609375	58.1815318531058	-2.6300048828125E-05	1	533	0.200469970703125
0.197601318359375	58.2791318528593	-2.62908935546875E-05	1	534	0.1981201171875
0.195159912109375	58.3767318526129	-2.62725830078125E-05	1	535	0.195587158203125
0.192718505859375	58.4743318523665	-2.62481689453125E-05	1	536	0.193145751953125
0.190277099609375	58.5719318521201	-2.62359619140625E-05	1	537	0.190673828125
0.187835693359375	58.6695318518737	-2.6202392578125E-05	1	538	0.188232421875
0.185394287109375	58.7671318516273	-2.61749267578125E-05	1	539	0.185760498046875
0.182952880859375	58.8647318513808	-2.6153564453125E-05	1	540	0.183380126953125
0.180511474609375	58.9623318511344	-2.6068115234375E-05	1	541	0.180999755859375
0.178070068359375	59.059931850888	-2.60406494140625E-05	1	542	0.178466796875
0.175628662109375	59.1575318506416	-2.596435546875E-05	1	543	0.176116943359375
0.173187255859375	59.2551318503952	-2.59307861328125E-05	1	544	0.17364501953125
0.170745849609375	59.3527318501488	-2.5872802734375E-05	1	545	0.17120361328125
0.168304443359375	59.4503318499023	-2.58087158203125E-05	1	546	0.1688232421875
0.165863037109375	59.5479318496559	-2.57415771484375E-05	1	547	0.166290283203125
0.163421630859375	59.6455318494095	-2.56622314453125E-05	1	548	0.163848876953125
0.160980224609375	59.7431318491631	-2.55859375E-05	1	549	0.161376953125
0.158538818359375	59.8407318489167	-2.5537109375E-05	1	550	0.158966064453125
0.156097412109375	59.9383318486703	-2.54180908203125E-05	1	551	0.15655517578125
0.153656005859375	60.0359318484238	-2.5335693359375E-05	1	552	0.154052734375
0.151214599609375	60.1335318481774	-2.52593994140625E-05	1	553	0.151580810546875
0.148773193359375	60.231131847931	-2.51739501953125E-05	1	554	0.149169921875
0.146331787109375	60.3287318476846	-2.50885009765625E-05	1	555	0.146697998046875
0.143890380859375	60.4263318474382	-2.49847412109375E-05	1	556	0.144317626953125
0.141448974609375	60.5239318471918	-2.4896240234375E-05	1	557	0.141937255859375
0.139007568359375	60.6215318469453	-2.48443603515625E-05	1	558	0.139373779296875
0.136566162109375	60.7191318466989	-2.47222900390625E-05	1	559	0.136993408203125
0.134124755859375	60.8167318464525	-2.4627685546875E-05	1	560	0.134552001953125
0.131683349609375	60.9143318462061	-2.45361328125E-05	1	561	0.132110595703125
0.129241943359375	61.0119318459597	-2.445068359375E-05	1	562	0.129669189453125
0.126800537109375	61.1095318457133	-2.43438720703125E-05	1	563	0.127227783203125
0.124359130859375	61.2071318454668	-2.421875E-05	1	564	0.124786376953125
0.121917724609375	61.3047318452204	-2.413330078125E-05	1	565	0.12237548828125
0.119476318359375	61.402331844974	-2.40142822265625E-05	1	566	0.11993408203125
0.117034912109375	61.4999318447276	-2.3931884765625E-05	1	567	0.117401123046875
0.114593505859375	61.5975318444812	-2.38433837890625E-05	1	568	0.115020751953125
0.112152099609375	61.6951318442348	-2.373046875E-05	1	569	0.112548828125
0.109710693359375	61.7927318439883	-2.36297607421875E-05	1	570	0.110107421875
0.107269287109375	61.8903318437419	-2.35382080078125E-05	1	571	0.107666015625
0.104827880859375	61.9879318434955	-2.34375E-05	1	572	0.105194091796875
0.102386474609375	62.0855318432491	-2.333984375E-05	1	573	0.10284423828125
0.099945068359375	62.1831318430027	-2.32086181640625E-05	1	574	0.100372314453125
0.097503662109375	62.2807318427563	-2.31109619140625E-05	1	575	0.097869873046875
0.095062255859375	62.3783318425099	-2.3016357421875E-05	1	576	0.095458984375
0.092620849609375	62.4759318422634	-2.2930908203125E-05	1	577	0.0931396484375
0.090179443359375	62.573531842017	-2.28302001953125E-05	1	578	0.09063720703125
0.087738037109375	62.6711318417706	-2.271728515625E-05	1	579	0.088134765625
0.085296630859375	62.7687318415242	-2.259521484375E-05	1	580	0.08563232421875
0.082855224609375	62.8663318412778	-2.25189208984375E-05	1	581	0.083282470703125
0.080413818359375	62.9639318410314	-2.24151611328125E-05	1	582	0.080810546875
0.077972412109375	63.0615318407849	-2.2308349609375E-05	1	583	0.078369140625
0.075531005859375	63.1591318405385	-2.2210693359375E-05	1	584	0.075927734375
0.073089599609375	63.2567318402921	-2.21343994140625E-05	1	585	0.073455810546875
0.070648193359375	63.3543318400457	-2.20062255859375E-05	1	586	0.071075439453125
0.068206787109375	63.4519318397993	-2.188720703125E-05	1	587	0.068572998046875
0.065765380859375	63.5495318395529	-2.181396484375E-05	1	588	0.066162109375
0.063323974609375	63.6471318393064	-2.169189453125E-05	1	589	0.063690185546875
0.060882568359375	63.74473183906	-2.16064453125E-05	1	590	0.06134033203125
0.058441162109375	63.8423318388136	-2.149658203125E-05	1	591	0.058868408203125
0.055999755859375	63.9399318385672	-2.13897705078125E-05	1	592	0.056427001953125
0.053558349609375	64.0375318383208	-2.13287353515625E-05	1	593	0.053955078125
0.051116943359375	64.1351318380744	-2.12127685546875E-05	1	594	0.051483154296875
0.048675537109375	64.2327318378279	-2.10845947265625E-05	1	595	0.0489044189453125
0.046234130859375	64.3303318375815	-2.10235595703125E-05	1	596	0.046356201171875
0.043792724609375	64.4279318373351	-2.091064453125E-05	1	597	0.04388427734375
0.041351318359375	64.5255318370887	-2.0819091796875E-05	1	598	0.04151611328125
0.038909912109375	64.6231318368423	-2.07366943359375E-05	1	599	0.0390380859375
0.036468505859375	64.7207318365959	-2.061767578125E-05	1	600	0.0365936279296875
0.034027099609375	64.8183318363494	-2.05322265625E-05	1	601	0.0342071533203125
0.031585693359375	64.915931836103	-2.0428466796875E-05	1	602	0.0317535400390625
0.029144287109375	65.0135318358566	-2.03277587890625E-05	1	603	0.02933349609375
0.026702880859375	65.1111318356102	-2.02301025390625E-05	1	604	0.026861572265625
0.024261474609375	65.2087318353638	-2.01416015625E-05	1	605	0.02445068359375
0.021820068359375	65.3063318351174	-2.00775146484375E-05	1	606	0.02198486328125
0.019378662109375	65.4039318348709	-1.99676513671875E-05	1	607	0.0195343017578125
0.016937255859375	65.5015318346245	-1.9879150390625E-05	1	608	0.017108154296875
0.014495849609375	65.5991318343781	-1.97509765625E-05	1	609	0.014642333984375
0.012054443359375	65.6967318341317	-1.9677734375E-05	1	610	0.01220703125
0.009613037109375	65.7943318338853	-1.96044921875E-05	1	611	0.00978698730468749
0.007171630859375	65.8919318336389	-1.95037841796875E-05	1	612	0.00734558105468749
0.004730224609375	65.9895318333924	-1.94305419921875E-05	1	613	0.0048980712890625
0.002288818359375	66.087131833146	-1.93115234375E-05	1	614	0.002471923828125
-0.000152587890625	66.1847318328996	-1.92352294921875E-05	1	615	3.96728515625056E-05
0.002288818359375	66.2823318326532	-1.207275390625E-05	1	616	0.002398681640625
0.004730224609375	66.3799318324068	-8.9263916015625E-06	1	617	0.0048675537109375
0.007171630859375	66.4775318321604	-6.8145751953125E-06	1	618	0.007305908203125
0.009613037109375	66.575131831914	-5.18798828125E-06	1	619	0.0097320556640625
0.012054443359375	66.6727318316675	-3.839111328125E-06	1	620	0.0122222900390625
0.014495849609375	66.7703318314211	-2.7557373046875E-06	1	621	0.0146392822265625
0.016937255859375	66.8679318311747	-1.82586669921875E-06	1	622	0.017095947265625
0.019378662109375	66.9655318309283	-1.0162353515625E-06	1	623	0.0194915771484375
0.021820068359375	67.0631318306819	-2.960205078125E-07	1	624	0.02191162109375
0.024261474609375	67.1607318304355	3.5430908203125E-07	1	625	0.024407958984375
0.026702880859375	67.258331830189	9.21630859375E-07	1	626	0.026788330078125
0.029144287109375	67.3559318299426	1.43646240234375E-06	1	627	0.02928466796875
0.031585693359375	67.4535318296962	1.95037841796875E-06	1	628	0.0317108154296875
0.034027099609375	67.5511318294498	2.37823486328125E-06	1	629	0.03414306640625
0.036468505859375	67.6487318292034	2.78228759765625E-06	1	630	0.0365753173828125
0.038909912109375	67.746331828957	3.13720703125E-06	1	631	0.039013671875
0.041351318359375	67.8439318287105	3.4912109375E-06	1	632	0.041455078125
0.043792724609375	67.9415318284641	3.814697265625E-06	1	633	0.04390869140625
0.046234130859375	68.0391318282177	4.1534423828125E-06	1	634	0.04637451171875
0.048675537109375	68.1367318279713	4.4464111328125E-06	1	635	0.0487335205078125
0.051116943359375	68.2343318277249	4.7332763671875E-06	1	636	0.05108642578125
0.053558349609375	68.3319318274785	4.998779296875E-06	1	637	0.0535888671875
0.055999755859375	68.429531827232	5.2520751953125E-06	1	638	0.05596923828125
0.058441162109375	68.5271318269856	5.487060546875E-06	1	639	0.05841064453125
0.060882568359375	68.6247318267392	5.7037353515625E-06	1	640	0.060882568359375
0.063323974609375	68.7223318264928	5.9661865234375E-06	1	641	0.06329345703125
0.065765380859375	68.8199318262464	6.1370849609375E-06	1	642	0.06573486328125
0.068206787109375	68.917531826	6.378173828125E-06	1	643	0.06817626953125
0.070648193359375	69.0151318257535	6.6070556640625E-06	1	644	0.070587158203125
0.073089599609375	69.1127318255071	6.8267822265625E-06	1	645	0.072967529296875
0.075531005859375	69.2103318252607	6.99462890625E-06	1	646	0.075439453125
0.077972412109375	69.3079318250143	7.1624755859375E-06	1	647	0.077850341796875
0.080413818359375	69.4055318247679	7.3883056640625E-06	1	648	0.080291748046875
0.082855224609375	69.5031318245215	7.5836181640625E-06	1	649	0.082763671875
0.085296630859375	69.600731824275	7.757568359375E-06	1	650	0.085174560546875
0.087738037109375	69.6983318240286	7.9437255859375E-06	1	651	0.08758544921875
0.090179443359375	69.7959318237822	8.10546875E-06	1	652	0.090118408203125
0.092620849609375	69.8935318235358	8.282470703125E-06	1	653	0.092559814453125
0.095062255859375	69.9911318232894	8.49609375E-06	1	654	0.094940185546875
0.097503662109375	70.088731823043	8.6578369140625E-06	1	655	0.097442626953125
0.099945068359375	70.1863318227965	8.837890625E-06	1	656	0.099884033203125
