# Supplementary material for: Dataset of N-doped CuO:NiO mixed oxide thin film sensor for glucose oxidation
Source: Data Brief. 2020 Oct 14;33:106408. doi: 10.1016/j.dib.2020.106408 (PMC7585048; doi:10.1016/j.dib.2020.106408)
Supplement: Supplementary file 1 [file mmc1.zip › Raw Data_DIB-D-20-01811/Figure 5/Figure 5a/Copper 5% Nickel 4layers 1ml Glucose 0.1M NaOH 25mV.s]

Potential applied (V)	Time (s)	WE(1).Current (A)	Scan	Index	WE(1).Potential (V)
0.102386474609375	6.29332898411087	7.904052734375E-07	1	1	0.10235595703125
0.104827880859375	6.39092898386446	1.015625E-06	1	2	0.104522705078125
0.107269287109375	6.48852898361804	1.16302490234375E-06	1	3	0.107147216796875
0.109710693359375	6.58612898337162	1.300048828125E-06	1	4	0.1094970703125
0.112152099609375	6.68372898312521	1.4068603515625E-06	1	5	0.11187744140625
0.114593505859375	6.78132898287879	1.51336669921875E-06	1	6	0.114349365234375
0.117034912109375	6.87892898263237	1.61865234375E-06	1	7	0.116912841796875
0.119476318359375	6.97652898238596	1.70623779296875E-06	1	8	0.11920166015625
0.121917724609375	7.07412898213954	1.78955078125E-06	1	9	0.121734619140625
0.124359130859375	7.17172898189312	1.88934326171875E-06	1	10	0.1241455078125
0.126800537109375	7.26932898164671	1.95892333984375E-06	1	11	0.126617431640625
0.129241943359375	7.36692898140029	2.0428466796875E-06	1	12	0.128814697265625
0.131683349609375	7.46452898115388	2.12890625E-06	1	13	0.1312255859375
0.134124755859375	7.56212898090746	2.20062255859375E-06	1	14	0.134002685546875
0.136566162109375	7.65972898066104	2.29248046875E-06	1	15	0.135986328125
0.139007568359375	7.75732898041463	2.40325927734375E-06	1	16	0.138458251953125
0.141448974609375	7.85492898016821	2.4737548828125E-06	1	17	0.141265869140625
0.143890380859375	7.95252897992179	2.5445556640625E-06	1	18	0.1434326171875
0.146331787109375	8.05012897967538	2.6434326171875E-06	1	19	0.145904541015625
0.148773193359375	8.14772897942896	2.73895263671875E-06	1	20	0.148193359375
0.151214599609375	8.24532897918255	2.84698486328125E-06	1	21	0.150787353515625
0.153656005859375	8.34292897893613	2.93304443359375E-06	1	22	0.15313720703125
0.156097412109375	8.44052897868971	3.033447265625E-06	1	23	0.15545654296875
0.158538818359375	8.5381289784433	3.13140869140625E-06	1	24	0.158477783203125
0.160980224609375	8.63572897819688	3.25897216796875E-06	1	25	0.1610107421875
0.163421630859375	8.73332897795046	3.350830078125E-06	1	26	0.16339111328125
0.165863037109375	8.83092897770405	3.472900390625E-06	1	27	0.16583251953125
0.168304443359375	8.92852897745763	3.5858154296875E-06	1	28	0.168304443359375
0.170745849609375	9.02612897721122	3.72467041015625E-06	1	29	0.17071533203125
0.173187255859375	9.1237289769648	3.8421630859375E-06	1	30	0.17315673828125
0.175628662109375	9.22132897671838	3.9794921875E-06	1	31	0.175537109375
0.178070068359375	9.31892897647197	4.1290283203125E-06	1	32	0.178009033203125
0.180511474609375	9.41652897622555	4.26025390625E-06	1	33	0.180419921875
0.182952880859375	9.51412897597913	4.425048828125E-06	1	34	0.1829833984375
0.185394287109375	9.61172897573272	4.6173095703125E-06	1	35	0.185394287109375
0.187835693359375	9.7093289754863	4.7698974609375E-06	1	36	0.18780517578125
0.190277099609375	9.80692897523988	4.931640625E-06	1	37	0.19024658203125
0.192718505859375	9.90452897499347	5.1422119140625E-06	1	38	0.192626953125
0.195159912109375	10.0021289747471	5.3314208984375E-06	1	39	0.195098876953125
0.197601318359375	10.0997289745006	5.5450439453125E-06	1	40	0.197479248046875
0.200042724609375	10.1973289742542	5.7464599609375E-06	1	41	0.199951171875
0.202484130859375	10.2949289740078	5.975341796875E-06	1	42	0.202423095703125
0.204925537109375	10.3925289737614	6.231689453125E-06	1	43	0.204803466796875
0.207366943359375	10.490128973515	6.4971923828125E-06	1	44	0.207305908203125
0.209808349609375	10.5877289732686	6.756591796875E-06	1	45	0.209716796875
0.212249755859375	10.6853289730221	7.037353515625E-06	1	46	0.212158203125
0.214691162109375	10.7829289727757	7.3394775390625E-06	1	47	0.214508056640625
0.217132568359375	10.8805289725293	7.647705078125E-06	1	48	0.217010498046875
0.219573974609375	10.9781289722829	7.9925537109375E-06	1	49	0.219451904296875
0.222015380859375	11.0757289720365	8.31298828125E-06	1	50	0.221893310546875
0.224456787109375	11.1733289717901	8.7066650390625E-06	1	51	0.224334716796875
0.226898193359375	11.2709289715436	9.0850830078125E-06	1	52	0.226715087890625
0.229339599609375	11.3685289712972	9.521484375E-06	1	53	0.229248046875
0.231781005859375	11.4661289710508	9.942626953125E-06	1	54	0.23162841796875
0.234222412109375	11.5637289708044	1.04095458984375E-05	1	55	0.23406982421875
0.236663818359375	11.661328970558	1.0894775390625E-05	1	56	0.23651123046875
0.239105224609375	11.7589289703116	1.14105224609375E-05	1	57	0.238983154296875
0.241546630859375	11.8565289700651	1.19598388671875E-05	1	58	0.241363525390625
0.243988037109375	11.9541289698187	1.2548828125E-05	1	59	0.2437744140625
0.246429443359375	12.0517289695723	1.31744384765625E-05	1	60	0.246307373046875
0.248870849609375	12.1493289693259	1.3812255859375E-05	1	61	0.2486572265625
0.251312255859375	12.2469289690795	1.44989013671875E-05	1	62	0.2510986328125
0.253753662109375	12.3445289688331	1.52496337890625E-05	1	63	0.25360107421875
0.256195068359375	12.4421289685866	1.60400390625E-05	1	64	0.256011962890625
0.258636474609375	12.5397289683402	1.685791015625E-05	1	65	0.258392333984375
0.261077880859375	12.6373289680938	1.7755126953125E-05	1	66	0.260772705078125
0.263519287109375	12.7349289678474	1.86798095703125E-05	1	67	0.26318359375
0.265960693359375	12.832528967601	1.96319580078125E-05	1	68	0.265716552734375
0.268402099609375	12.9301289673546	2.0697021484375E-05	1	69	0.26806640625
0.270843505859375	13.0277289671081	2.18017578125E-05	1	70	0.270477294921875
0.273284912109375	13.1253289668617	2.29766845703125E-05	1	71	0.27288818359375
0.275726318359375	13.2229289666153	2.41973876953125E-05	1	72	0.27532958984375
0.278167724609375	13.3205289663689	2.554931640625E-05	1	73	0.2777099609375
0.280609130859375	13.4181289661225	2.696533203125E-05	1	74	0.28009033203125
0.283050537109375	13.5157289658761	2.841796875E-05	1	75	0.282470703125
0.285491943359375	13.6133289656296	3.001708984375E-05	1	76	0.284942626953125
0.287933349609375	13.7109289653832	3.17138671875E-05	1	77	0.287872314453125
0.290374755859375	13.8085289651368	3.34930419921875E-05	1	78	0.290313720703125
0.292816162109375	13.9061289648904	3.5369873046875E-05	1	79	0.29278564453125
0.295257568359375	14.003728964644	3.73565673828125E-05	1	80	0.295196533203125
0.297698974609375	14.1013289643976	3.941650390625E-05	1	81	0.297607421875
0.300140380859375	14.1989289641512	4.16748046875E-05	1	82	0.30010986328125
0.302581787109375	14.2965289639047	4.400634765625E-05	1	83	0.302459716796875
0.305023193359375	14.3941289636583	4.652099609375E-05	1	84	0.304962158203125
0.307464599609375	14.4917289634119	4.913330078125E-05	1	85	0.307403564453125
0.309906005859375	14.5893289631655	5.1910400390625E-05	1	86	0.309814453125
0.312347412109375	14.6869289629191	5.4840087890625E-05	1	87	0.312225341796875
0.314788818359375	14.7845289626727	5.8013916015625E-05	1	88	0.314666748046875
0.317230224609375	14.8821289624262	6.1248779296875E-05	1	89	0.317138671875
0.319671630859375	14.9797289621798	6.4697265625E-05	1	90	0.319610595703125
0.322113037109375	15.0773289619334	6.829833984375E-05	1	91	0.32196044921875
0.324554443359375	15.174928961687	7.2113037109375E-05	1	92	0.32452392578125
0.326995849609375	15.2725289614406	7.611083984375E-05	1	93	0.326873779296875
0.329437255859375	15.3701289611942	8.0291748046875E-05	1	94	0.329315185546875
0.331878662109375	15.4677289609477	8.4716796875E-05	1	95	0.33172607421875
0.334320068359375	15.5653289607013	8.935546875E-05	1	96	0.334228515625
0.336761474609375	15.6629289604549	9.4207763671875E-05	1	97	0.336669921875
0.339202880859375	15.7605289602085	9.9273681640625E-05	1	98	0.33905029296875
0.341644287109375	15.8581289599621	0.000104583740234375	1	99	0.34149169921875
0.344085693359375	15.9557289597157	0.00011016845703125	1	100	0.343963623046875
0.346527099609375	16.0533289594692	0.000115966796875	1	101	0.3463134765625
0.348968505859375	16.1509289592228	0.00012200927734375	1	102	0.348785400390625
0.351409912109375	16.2485289589764	0.0001282958984375	1	103	0.3511962890625
0.353851318359375	16.34612895873	0.00013482666015625	1	104	0.353668212890625
0.356292724609375	16.4437289584836	0.00014166259765625	1	105	0.3560791015625
0.358734130859375	16.5413289582372	0.00014874267578125	1	106	0.3585205078125
0.361175537109375	16.6389289579907	0.000156097412109375	1	107	0.3609619140625
0.363616943359375	16.7365289577443	0.00016375732421875	1	108	0.363372802734375
0.366058349609375	16.8341289574979	0.000171630859375	1	109	0.365814208984375
0.368499755859375	16.9317289572515	0.0001798095703125	1	110	0.368255615234375
0.370941162109375	17.0293289570051	0.000188232421875	1	111	0.370635986328125
0.373382568359375	17.1269289567587	0.000196929931640625	1	112	0.373046875
0.375823974609375	17.2245289565122	0.000205902099609375	1	113	0.375457763671875
0.378265380859375	17.3221289562658	0.00021514892578125	1	114	0.377899169921875
0.380706787109375	17.4197289560194	0.000224578857421875	1	115	0.38037109375
0.383148193359375	17.517328955773	0.000234375	1	116	0.382720947265625
0.385589599609375	17.6149289555266	0.000244354248046875	1	117	0.385101318359375
0.388031005859375	17.7125289552802	0.000254608154296875	1	118	0.3875732421875
0.390472412109375	17.8101289550337	0.000265106201171875	1	119	0.38995361328125
0.392913818359375	17.9077289547873	0.000275848388671875	1	120	0.39239501953125
0.395355224609375	18.0053289545409	0.00028680419921875	1	121	0.394775390625
0.397796630859375	18.1029289542945	0.000298004150390625	1	122	0.397186279296875
0.400238037109375	18.2005289540481	0.00030938720703125	1	123	0.39959716796875
0.402679443359375	18.2981289538017	0.000321014404296875	1	124	0.40264892578125
0.405120849609375	18.3957289535552	0.000332794189453125	1	125	0.40509033203125
0.407562255859375	18.4933289533088	0.0003447265625	1	126	0.40753173828125
0.410003662109375	18.5909289530624	0.000356842041015625	1	127	0.40997314453125
0.412445068359375	18.688528952816	0.000369140625	1	128	0.41241455078125
0.414886474609375	18.7861289525696	0.000381591796875	1	129	0.414825439453125
0.417327880859375	18.8837289523232	0.0003941650390625	1	130	0.417266845703125
0.419769287109375	18.9813289520768	0.000406829833984375	1	131	0.419708251953125
0.422210693359375	19.0789289518303	0.000419647216796875	1	132	0.422119140625
0.424652099609375	19.1765289515839	0.0004324951171875	1	133	0.424652099609375
0.427093505859375	19.2741289513375	0.000445526123046875	1	134	0.427032470703125
0.429534912109375	19.3717289510911	0.00045855712890625	1	135	0.429443359375
0.431976318359375	19.4693289508447	0.000471649169921875	1	136	0.431915283203125
0.434417724609375	19.5669289505983	0.00048480224609375	1	137	0.43438720703125
0.436859130859375	19.6645289503518	0.000497955322265625	1	138	0.436798095703125
0.439300537109375	19.7621289501054	0.00051116943359375	1	139	0.439178466796875
0.441741943359375	19.859728949859	0.0005242919921875	1	140	0.441680908203125
0.444183349609375	19.9573289496126	0.0005377197265625	1	141	0.444061279296875
0.446624755859375	20.0549289493662	0.00055084228515625	1	142	0.446502685546875
0.449066162109375	20.1525289491198	0.00056396484375	1	143	0.44891357421875
0.451507568359375	20.2501289488733	0.00057708740234375	1	144	0.451385498046875
0.453948974609375	20.3477289486269	0.0005902099609375	1	145	0.453826904296875
0.456390380859375	20.4453289483805	0.00060333251953125	1	146	0.456268310546875
0.458831787109375	20.5429289481341	0.00061614990234375	1	147	0.458709716796875
0.461273193359375	20.6405289478877	0.00062896728515625	1	148	0.461212158203125
0.463714599609375	20.7381289476413	0.0006414794921875	1	149	0.463592529296875
0.466156005859375	20.8357289473948	0.00065399169921875	1	150	0.466064453125
0.468597412109375	20.9333289471484	0.00066650390625	1	151	0.46844482421875
0.471038818359375	21.030928946902	0.00067901611328125	1	152	0.47088623046875
0.473480224609375	21.1285289466556	0.00069122314453125	1	153	0.473358154296875
0.475921630859375	21.2261289464092	0.000703125	1	154	0.47576904296875
0.478363037109375	21.3237289461628	0.00071502685546875	1	155	0.47821044921875
0.480804443359375	21.4213289459163	0.00072662353515625	1	156	0.480743408203125
0.483245849609375	21.5189289456699	0.00073822021484375	1	157	0.483154296875
0.485687255859375	21.6165289454235	0.00074951171875	1	158	0.485595703125
0.488128662109375	21.7141289451771	0.00076080322265625	1	159	0.48797607421875
0.490570068359375	21.8117289449307	0.00077178955078125	1	160	0.490447998046875
0.493011474609375	21.9093289446843	0.000782470703125	1	161	0.492889404296875
0.495452880859375	22.0069289444378	0.00079315185546875	1	162	0.49530029296875
0.497894287109375	22.1045289441914	0.00080352783203125	1	163	0.4976806640625
0.500335693359375	22.202128943945	0.0008135986328125	1	164	0.500213623046875
0.502777099609375	22.2997289436986	0.00082366943359375	1	165	0.50262451171875
0.505218505859375	22.3973289434522	0.00083343505859375	1	166	0.50506591796875
0.507659912109375	22.4949289432058	0.0008428955078125	1	167	0.50750732421875
0.510101318359375	22.5925289429593	0.00085235595703125	1	168	0.509979248046875
0.512542724609375	22.6901289427129	0.00086151123046875	1	169	0.51239013671875
0.514984130859375	22.7877289424665	0.000870361328125	1	170	0.5147705078125
0.517425537109375	22.8853289422201	0.00087921142578125	1	171	0.517242431640625
0.519866943359375	22.9829289419737	0.00088775634765625	1	172	0.519744873046875
0.522308349609375	23.0805289417273	0.00089630126953125	1	173	0.5220947265625
0.524749755859375	23.1781289414809	0.000904541015625	1	174	0.5245361328125
0.527191162109375	23.2757289412344	0.0009124755859375	1	175	0.527008056640625
0.529632568359375	23.373328940988	0.00092041015625	1	176	0.529449462890625
0.532073974609375	23.4709289407416	0.00092803955078125	1	177	0.531890869140625
0.534515380859375	23.5685289404952	0.0009356689453125	1	178	0.5343017578125
0.536956787109375	23.6661289402488	0.0009429931640625	1	179	0.536773681640625
0.539398193359375	23.7637289400024	0.0009503173828125	1	180	0.539215087890625
0.541839599609375	23.8613289397559	0.00095733642578125	1	181	0.5416259765625
0.544281005859375	23.9589289395095	0.00096435546875	1	182	0.54412841796875
0.546722412109375	24.0565289392631	0.0009710693359375	1	183	0.5465087890625
0.549163818359375	24.1541289390167	0.000977783203125	1	184	0.5489501953125
0.551605224609375	24.2517289387703	0.0009844970703125	1	185	0.551422119140625
0.554046630859375	24.3493289385239	0.00099090576171875	1	186	0.55389404296875
0.556488037109375	24.4469289382774	0.00099700927734375	1	187	0.556243896484375
0.558929443359375	24.544528938031	0.00100311279296875	1	188	0.558807373046875
0.561370849609375	24.6421289377846	0.00100921630859375	1	189	0.5611572265625
0.563812255859375	24.7397289375382	0.0010150146484375	1	190	0.563568115234375
0.566253662109375	24.8373289372918	0.0010205078125	1	191	0.5660400390625
0.568695068359375	24.9349289370454	0.0010260009765625	1	192	0.56854248046875
0.571136474609375	25.0325289367989	0.001031494140625	1	193	0.570953369140625
0.573577880859375	25.1301289365525	0.00103668212890625	1	194	0.5733642578125
0.576019287109375	25.2277289363061	0.00104156494140625	1	195	0.575775146484375
0.578460693359375	25.3253289360597	0.00104644775390625	1	196	0.57830810546875
0.580902099609375	25.4229289358133	0.001051025390625	1	197	0.580657958984375
0.583343505859375	25.5205289355669	0.00105560302734375	1	198	0.5831298828125
0.585784912109375	25.6181289353204	0.0010595703125	1	199	0.585601806640625
0.588226318359375	25.715728935074	0.00106353759765625	1	200	0.58795166015625
0.590667724609375	25.8133289348276	0.0010675048828125	1	201	0.5904541015625
0.593109130859375	25.9109289345812	0.00107086181640625	1	202	0.592926025390625
0.595550537109375	26.0085289343348	0.00107421875	1	203	0.595306396484375
0.597991943359375	26.1061289340884	0.0010772705078125	1	204	0.5977783203125
0.600433349609375	26.2037289338419	0.00108001708984375	1	205	0.600128173828125
0.602874755859375	26.3013289335955	0.001082763671875	1	206	0.602630615234375
0.605316162109375	26.3989289333491	0.00108489990234375	1	207	0.6051025390625
0.607757568359375	26.4965289331027	0.0010870361328125	1	208	0.60748291015625
0.610198974609375	26.5941289328563	0.00108856201171875	1	209	0.609954833984375
0.612640380859375	26.6917289326099	0.001090087890625	1	210	0.6123046875
0.615081787109375	26.7893289323634	0.00109130859375	1	211	0.614898681640625
0.617523193359375	26.886928932117	0.001092529296875	1	212	0.61724853515625
0.619964599609375	26.9845289318706	0.0010931396484375	1	213	0.619781494140625
0.622406005859375	27.0821289316242	0.00109375	1	214	0.6221923828125
0.624847412109375	27.1797289313778	0.00109405517578125	1	215	0.624603271484375
0.627288818359375	27.2773289311314	0.0010943603515625	1	216	0.627044677734375
0.629730224609375	27.3749289308849	0.00109405517578125	1	217	0.62945556640625
0.632171630859375	27.4725289306385	0.00109375	1	218	0.631927490234375
0.634613037109375	27.5701289303921	0.00109344482421875	1	219	0.634307861328125
0.637054443359375	27.6677289301457	0.001092529296875	1	220	0.63677978515625
0.639495849609375	27.7653289298993	0.0010919189453125	1	221	0.6392822265625
0.641937255859375	27.8629289296529	0.0010906982421875	1	222	0.64166259765625
0.644378662109375	27.9605289294065	0.00108978271484375	1	223	0.64410400390625
0.646820068359375	28.05812892916	0.0010882568359375	1	224	0.646514892578125
0.649261474609375	28.1557289289136	0.0010870361328125	1	225	0.64898681640625
0.651702880859375	28.2533289286672	0.00108551025390625	1	226	0.651458740234375
0.654144287109375	28.3509289284208	0.001083984375	1	227	0.653839111328125
0.656585693359375	28.4485289281744	0.00108245849609375	1	228	0.65625
0.659027099609375	28.546128927928	0.00108062744140625	1	229	0.658721923828125
0.661468505859375	28.6437289276815	0.00107879638671875	1	230	0.661163330078125
0.663909912109375	28.7413289274351	0.00107696533203125	1	231	0.66357421875
0.666351318359375	28.8389289271887	0.00107513427734375	1	232	0.66607666015625
0.668792724609375	28.9365289269423	0.00107330322265625	1	233	0.668426513671875
0.671234130859375	29.0341289266959	0.00107147216796875	1	234	0.670928955078125
0.673675537109375	29.1317289264495	0.0010693359375	1	235	0.673309326171875
0.676116943359375	29.229328926203	0.0010675048828125	1	236	0.675811767578125
0.678558349609375	29.3269289259566	0.001065673828125	1	237	0.678253173828125
0.680999755859375	29.4245289257102	0.00106414794921875	1	238	0.680694580078125
0.683441162109375	29.5221289254638	0.00106231689453125	1	239	0.68310546875
0.685882568359375	29.6197289252174	0.001060791015625	1	240	0.685546875
0.688323974609375	29.717328924971	0.0010595703125	1	241	0.68798828125
0.690765380859375	29.8149289247245	0.001058349609375	1	242	0.6904296875
0.693206787109375	29.9125289244781	0.00105743408203125	1	243	0.692840576171875
0.695648193359375	30.0101289242317	0.0010565185546875	1	244	0.69525146484375
0.698089599609375	30.1077289239853	0.00105621337890625	1	245	0.69781494140625
0.700531005859375	30.2053289237389	0.001055908203125	1	246	0.7001953125
0.702972412109375	30.3029289234925	0.00105621337890625	1	247	0.702545166015625
0.705413818359375	30.400528923246	0.00105682373046875	1	248	0.705078125
0.707855224609375	30.4981289229996	0.00105804443359375	1	249	0.7073974609375
0.710296630859375	30.5957289227532	0.0010595703125	1	250	0.7099609375
0.712738037109375	30.6933289225068	0.00106170654296875	1	251	0.712371826171875
0.715179443359375	30.7909289222604	0.001064453125	1	252	0.714813232421875
0.717620849609375	30.888528922014	0.00106781005859375	1	253	0.71728515625
0.720062255859375	30.9861289217675	0.00107177734375	1	254	0.71966552734375
0.722503662109375	31.0837289215211	0.00107666015625	1	255	0.72210693359375
0.724945068359375	31.1813289212747	0.00108245849609375	1	256	0.724578857421875
0.727386474609375	31.2789289210283	0.0010888671875	1	257	0.727020263671875
0.729827880859375	31.3765289207819	0.00109649658203125	1	258	0.7293701171875
0.732269287109375	31.4741289205355	0.001104736328125	1	259	0.73187255859375
0.734710693359375	31.571728920289	0.00111419677734375	1	260	0.73431396484375
0.737152099609375	31.6693289200426	0.00112457275390625	1	261	0.7366943359375
0.739593505859375	31.7669289197962	0.001136474609375	1	262	0.7391357421875
0.742034912109375	31.8645289195498	0.0011492919921875	1	263	0.741607666015625
0.744476318359375	31.9621289193034	0.00116302490234375	1	264	0.7440185546875
0.746917724609375	32.059728919057	0.0011785888671875	1	265	0.746490478515625
0.749359130859375	32.1573289188105	0.001195068359375	1	266	0.7489013671875
0.751800537109375	32.2549289185641	0.0012127685546875	1	267	0.751953125
0.754241943359375	32.3525289183177	0.00123199462890625	1	268	0.7537841796875
0.756683349609375	32.4501289180713	0.00125244140625	1	269	0.75653076171875
0.759124755859375	32.5477289178249	0.00127410888671875	1	270	0.75897216796875
0.761566162109375	32.6453289175785	0.00129730224609375	1	271	0.76141357421875
0.764007568359375	32.7429289173321	0.00132171630859375	1	272	0.76324462890625
0.766448974609375	32.8405289170856	0.00134735107421875	1	273	0.76568603515625
0.768890380859375	32.9381289168392	0.00137420654296875	1	274	0.76873779296875
0.771331787109375	33.0357289165928	0.001402587890625	1	275	0.77056884765625
0.773773193359375	33.1333289163464	0.001431884765625	1	276	0.7733154296875
0.776214599609375	33.2309289161	0.00146270751953125	1	277	0.77545166015625
0.778656005859375	33.3285289158536	0.00149444580078125	1	278	0.7781982421875
0.781097412109375	33.4261289156071	0.0015277099609375	1	279	0.780029296875
0.783538818359375	33.5237289153607	0.00156158447265625	1	280	0.78338623046875
0.785980224609375	33.6213289151143	0.00159698486328125	1	281	0.78521728515625
0.788421630859375	33.7189289148679	0.00163330078125	1	282	0.7879638671875
0.790863037109375	33.8165289146215	0.0016705322265625	1	283	0.791015625
0.793304443359375	33.9141289143751	0.00170867919921875	1	284	0.79254150390625
0.795745849609375	34.0117289141286	0.001748046875	1	285	0.79498291015625
0.798187255859375	34.1093289138822	0.001788330078125	1	286	0.79742431640625
0.800628662109375	34.2069289136358	0.00182952880859375	1	287	0.80078125
0.798187255859375	34.3045289133894	0.00177459716796875	1	288	0.797119140625
0.795745849609375	34.402128913143	0.001724853515625	1	289	0.7952880859375
0.793304443359375	34.4997289128966	0.00167694091796875	1	290	0.79315185546875
0.790863037109375	34.5973289126501	0.00163055419921875	1	291	0.7904052734375
0.788421630859375	34.6949289124037	0.00158538818359375	1	292	0.78826904296875
0.785980224609375	34.7925289121573	0.0015411376953125	1	293	0.78582763671875
0.783538818359375	34.8901289119109	0.001497802734375	1	294	0.7830810546875
0.781097412109375	34.9877289116645	0.00145599365234375	1	295	0.78033447265625
0.778656005859375	35.0853289114181	0.001414794921875	1	296	0.77789306640625
0.776214599609375	35.1829289111716	0.00137481689453125	1	297	0.7757568359375
0.773773193359375	35.2805289109252	0.0013360595703125	1	298	0.77392578125
0.771331787109375	35.3781289106788	0.00129791259765625	1	299	0.77117919921875
0.768890380859375	35.4757289104324	0.00126129150390625	1	300	0.76873779296875
0.766448974609375	35.573328910186	0.0012255859375	1	301	0.76568603515625
0.764007568359375	35.6709289099396	0.0011907958984375	1	302	0.76385498046875
0.761566162109375	35.7685289096931	0.00115753173828125	1	303	0.7611083984375
0.759124755859375	35.8661289094467	0.0011248779296875	1	304	0.7586669921875
0.756683349609375	35.9637289092003	0.00109375	1	305	0.7568359375
0.754241943359375	36.0613289089539	0.00106353759765625	1	306	0.7537841796875
0.751800537109375	36.1589289087075	0.00103424072265625	1	307	0.7513427734375
0.749359130859375	36.2565289084611	0.0010064697265625	1	308	0.7489013671875
0.746917724609375	36.3541289082146	0.0009796142578125	1	309	0.74652099609375
0.744476318359375	36.4517289079682	0.0009539794921875	1	310	0.74407958984375
0.742034912109375	36.5493289077218	0.00092926025390625	1	311	0.74163818359375
0.739593505859375	36.6469289074754	0.00090576171875	1	312	0.739166259765625
0.737152099609375	36.744528907229	0.00088348388671875	1	313	0.736785888671875
0.734710693359375	36.8421289069826	0.00086212158203125	1	314	0.73431396484375
0.732269287109375	36.9397289067362	0.00084197998046875	1	315	0.73187255859375
0.729827880859375	37.0373289064897	0.00082275390625	1	316	0.729461669921875
0.727386474609375	37.1349289062433	0.000804443359375	1	317	0.727020263671875
0.724945068359375	37.2325289059969	0.000787353515625	1	318	0.724639892578125
0.722503662109375	37.3301289057505	0.00077117919921875	1	319	0.72216796875
0.720062255859375	37.4277289055041	0.00075592041015625	1	320	0.719757080078125
0.717620849609375	37.5253289052577	0.00074127197265625	1	321	0.717315673828125
0.715179443359375	37.6229289050112	0.00072784423828125	1	322	0.71490478515625
0.712738037109375	37.7205289047648	0.00071502685546875	1	323	0.712432861328125
0.710296630859375	37.8181289045184	0.000703125	1	324	0.709991455078125
0.707855224609375	37.915728904272	0.00069183349609375	1	325	0.707550048828125
0.705413818359375	38.0133289040256	0.00068145751953125	1	326	0.70513916015625
0.702972412109375	38.1109289037792	0.00067169189453125	1	327	0.702667236328125
0.700531005859375	38.2085289035327	0.00066253662109375	1	328	0.700225830078125
0.698089599609375	38.3061289032863	0.00065399169921875	1	329	0.697723388671875
0.695648193359375	38.4037289030399	0.00064605712890625	1	330	0.6953125
0.693206787109375	38.5013289027935	0.000638427734375	1	331	0.69293212890625
0.690765380859375	38.5989289025471	0.0006317138671875	1	332	0.69049072265625
0.688323974609375	38.6965289023007	0.000625	1	333	0.68804931640625
0.685882568359375	38.7941289020542	0.00061920166015625	1	334	0.685638427734375
0.683441162109375	38.8917289018078	0.0006134033203125	1	335	0.683135986328125
0.680999755859375	38.9893289015614	0.00060821533203125	1	336	0.680755615234375
0.678558349609375	39.086928901315	0.00060333251953125	1	337	0.678375244140625
0.676116943359375	39.1845289010686	0.0005987548828125	1	338	0.675872802734375
0.673675537109375	39.2821289008222	0.000594482421875	1	339	0.673370361328125
0.671234130859375	39.3797289005757	0.0005902099609375	1	340	0.67095947265625
0.668792724609375	39.4773289003293	0.0005865478515625	1	341	0.66851806640625
0.666351318359375	39.5749289000829	0.0005828857421875	1	342	0.666107177734375
0.663909912109375	39.6725288998365	0.00057952880859375	1	343	0.663726806640625
0.661468505859375	39.7701288995901	0.000576171875	1	344	0.661224365234375
0.659027099609375	39.8677288993437	0.0005731201171875	1	345	0.658782958984375
0.656585693359375	39.9653288990972	0.00057037353515625	1	346	0.656341552734375
0.654144287109375	40.0629288988508	0.00056732177734375	1	347	0.65399169921875
0.651702880859375	40.1605288986044	0.0005645751953125	1	348	0.65155029296875
0.649261474609375	40.258128898358	0.0005621337890625	1	349	0.649017333984375
0.646820068359375	40.3557288981116	0.00055938720703125	1	350	0.6466064453125
0.644378662109375	40.4533288978652	0.00055694580078125	1	351	0.64422607421875
0.641937255859375	40.5509288976187	0.00055450439453125	1	352	0.641754150390625
0.639495849609375	40.6485288973723	0.0005517578125	1	353	0.63934326171875
0.637054443359375	40.7461288971259	0.00054931640625	1	354	0.636871337890625
0.634613037109375	40.8437288968795	0.000546875	1	355	0.6343994140625
0.632171630859375	40.9413288966331	0.00054412841796875	1	356	0.632049560546875
0.629730224609375	41.0389288963867	0.00054168701171875	1	357	0.62957763671875
0.627288818359375	41.1365288961402	0.0005389404296875	1	358	0.62713623046875
0.624847412109375	41.2341288958938	0.00053619384765625	1	359	0.62469482421875
0.622406005859375	41.3317288956474	0.000533447265625	1	360	0.62225341796875
0.619964599609375	41.429328895401	0.00053070068359375	1	361	0.619781494140625
0.617523193359375	41.5269288951546	0.0005279541015625	1	362	0.617401123046875
0.615081787109375	41.6245288949082	0.00052490234375	1	363	0.61492919921875
0.612640380859375	41.7221288946618	0.0005218505859375	1	364	0.61248779296875
0.610198974609375	41.8197288944153	0.00051849365234375	1	365	0.610015869140625
0.607757568359375	41.9173288941689	0.00051544189453125	1	366	0.60760498046875
0.605316162109375	42.0149288939225	0.0005120849609375	1	367	0.605133056640625
0.602874755859375	42.1125288936761	0.0005084228515625	1	368	0.602752685546875
0.600433349609375	42.2101288934297	0.0005047607421875	1	369	0.600311279296875
0.597991943359375	42.3077288931833	0.0005010986328125	1	370	0.597900390625
0.595550537109375	42.4053288929368	0.0004974365234375	1	371	0.59539794921875
0.593109130859375	42.5029288926904	0.00049365234375	1	372	0.592987060546875
0.590667724609375	42.600528892444	0.000489654541015625	1	373	0.590606689453125
0.588226318359375	42.6981288921976	0.00048565673828125	1	374	0.588043212890625
0.585784912109375	42.7957288919512	0.000481597900390625	1	375	0.5855712890625
0.583343505859375	42.8933288917048	0.000477386474609375	1	376	0.58319091796875
0.580902099609375	42.9909288914583	0.00047308349609375	1	377	0.580780029296875
0.578460693359375	43.0885288912119	0.00046868896484375	1	378	0.578277587890625
0.576019287109375	43.1861288909655	0.000464202880859375	1	379	0.575836181640625
0.573577880859375	43.2837288907191	0.000459716796875	1	380	0.57342529296875
0.571136474609375	43.3813288904727	0.000455108642578125	1	381	0.570953369140625
0.568695068359375	43.4789288902263	0.000450439453125	1	382	0.56854248046875
0.566253662109375	43.5765288899798	0.0004456787109375	1	383	0.566070556640625
0.563812255859375	43.6741288897334	0.000440948486328125	1	384	0.56365966796875
0.561370849609375	43.771728889487	0.000436065673828125	1	385	0.561309814453125
0.558929443359375	43.8693288892406	0.000431121826171875	1	386	0.558837890625
0.556488037109375	43.9669288889942	0.00042608642578125	1	387	0.556396484375
0.554046630859375	44.0645288887478	0.00042108154296875	1	388	0.553955078125
0.551605224609375	44.1621288885013	0.000416015625	1	389	0.551513671875
0.549163818359375	44.2597288882549	0.000410888671875	1	390	0.54901123046875
0.546722412109375	44.3573288880085	0.000405731201171875	1	391	0.546600341796875
0.544281005859375	44.4549288877621	0.00040069580078125	1	392	0.54412841796875
0.541839599609375	44.5525288875157	0.000395538330078125	1	393	0.541748046875
0.539398193359375	44.6501288872693	0.0003905029296875	1	394	0.539276123046875
0.536956787109375	44.7477288870228	0.000385345458984375	1	395	0.536865234375
0.534515380859375	44.8453288867764	0.00038031005859375	1	396	0.534423828125
0.532073974609375	44.94292888653	0.000375244140625	1	397	0.53192138671875
0.529632568359375	45.0405288862836	0.00037030029296875	1	398	0.52947998046875
0.527191162109375	45.1381288860372	0.0003653564453125	1	399	0.527099609375
0.524749755859375	45.2357288857908	0.00036041259765625	1	400	0.524688720703125
0.522308349609375	45.3333288855443	0.000355560302734375	1	401	0.52227783203125
0.519866943359375	45.4309288852979	0.0003507080078125	1	402	0.519744873046875
0.517425537109375	45.5285288850515	0.000345855712890625	1	403	0.51727294921875
0.514984130859375	45.6261288848051	0.000341064453125	1	404	0.51483154296875
0.512542724609375	45.7237288845587	0.000336273193359375	1	405	0.51251220703125
0.510101318359375	45.8213288843123	0.00033154296875	1	406	0.50994873046875
0.507659912109375	45.9189288840658	0.000326873779296875	1	407	0.507598876953125
0.505218505859375	46.0165288838194	0.000322113037109375	1	408	0.505096435546875
0.502777099609375	46.114128883573	0.00031744384765625	1	409	0.502655029296875
0.500335693359375	46.2117288833266	0.000312744140625	1	410	0.5003662109375
0.497894287109375	46.3093288830802	0.000308013916015625	1	411	0.497833251953125
0.495452880859375	46.4069288828338	0.00030340576171875	1	412	0.495330810546875
0.493011474609375	46.5045288825874	0.00029876708984375	1	413	0.49298095703125
0.490570068359375	46.6021288823409	0.000294158935546875	1	414	0.49053955078125
0.488128662109375	46.6997288820945	0.000289520263671875	1	415	0.488037109375
0.485687255859375	46.7973288818481	0.000284942626953125	1	416	0.485595703125
0.483245849609375	46.8949288816017	0.0002803955078125	1	417	0.48321533203125
0.480804443359375	46.9925288813553	0.0002757568359375	1	418	0.480743408203125
0.478363037109375	47.0901288811089	0.000271209716796875	1	419	0.478302001953125
0.475921630859375	47.1877288808624	0.0002667236328125	1	420	0.475830078125
0.473480224609375	47.285328880616	0.00026214599609375	1	421	0.473358154296875
0.471038818359375	47.3829288803696	0.000257659912109375	1	422	0.470977783203125
0.468597412109375	47.4805288801232	0.000253204345703125	1	423	0.468536376953125
0.466156005859375	47.5781288798768	0.000248748779296875	1	424	0.466094970703125
0.463714599609375	47.6757288796304	0.000244293212890625	1	425	0.463714599609375
0.461273193359375	47.7733288793839	0.0002398681640625	1	426	0.461273193359375
0.458831787109375	47.8709288791375	0.000235443115234375	1	427	0.458770751953125
0.456390380859375	47.9685288788911	0.0002310791015625	1	428	0.456329345703125
0.453948974609375	48.0661288786447	0.000226715087890625	1	429	0.453887939453125
0.451507568359375	48.1637288783983	0.00022235107421875	1	430	0.451416015625
0.449066162109375	48.2613288781519	0.000218017578125	1	431	0.448974609375
0.446624755859375	48.3589288779054	0.0002137451171875	1	432	0.446624755859375
0.444183349609375	48.456528877659	0.000209442138671875	1	433	0.444183349609375
0.441741943359375	48.5541288774126	0.000205169677734375	1	434	0.441680908203125
0.439300537109375	48.6517288771662	0.00020086669921875	1	435	0.43927001953125
0.436859130859375	48.7493288769198	0.0001966552734375	1	436	0.436798095703125
0.434417724609375	48.8469288766734	0.00019244384765625	1	437	0.434417724609375
0.431976318359375	48.9445288764269	0.000188262939453125	1	438	0.431976318359375
0.429534912109375	49.0421288761805	0.000184112548828125	1	439	0.42950439453125
0.427093505859375	49.1397288759341	0.000179962158203125	1	440	0.42706298828125
0.424652099609375	49.2373288756877	0.00017584228515625	1	441	0.424652099609375
0.422210693359375	49.3349288754413	0.0001717529296875	1	442	0.42218017578125
0.419769287109375	49.4325288751949	0.000167633056640625	1	443	0.41973876953125
0.417327880859375	49.5301288749484	0.00016363525390625	1	444	0.417388916015625
0.414886474609375	49.627728874702	0.000159576416015625	1	445	0.414886474609375
0.412445068359375	49.7253288744556	0.000155609130859375	1	446	0.41241455078125
0.410003662109375	49.8229288742092	0.000151611328125	1	447	0.410064697265625
0.407562255859375	49.9205288739628	0.000147705078125	1	448	0.4075927734375
0.405120849609375	50.0181288737164	0.000143768310546875	1	449	0.405120849609375
0.402679443359375	50.1157288734699	0.000139923095703125	1	450	0.40264892578125
0.400238037109375	50.2133288732235	0.000136016845703125	1	451	0.4002685546875
0.397796630859375	50.3109288729771	0.000132232666015625	1	452	0.397796630859375
0.395355224609375	50.4085288727307	0.00012847900390625	1	453	0.395355224609375
0.392913818359375	50.5061288724843	0.000124755859375	1	454	0.39288330078125
0.390472412109375	50.6037288722379	0.00012103271484375	1	455	0.390380859375
0.388031005859375	50.7013288719915	0.000117401123046875	1	456	0.388031005859375
0.385589599609375	50.798928871745	0.00011383056640625	1	457	0.385650634765625
0.383148193359375	50.8965288714986	0.00011029052734375	1	458	0.383148193359375
0.380706787109375	50.9941288712522	0.00010675048828125	1	459	0.380706787109375
0.378265380859375	51.0917288710058	0.000103302001953125	1	460	0.378204345703125
0.375823974609375	51.1893288707594	9.9884033203125E-05	1	461	0.375823974609375
0.373382568359375	51.286928870513	9.6527099609375E-05	1	462	0.373443603515625
0.370941162109375	51.3845288702665	9.326171875E-05	1	463	0.371002197265625
0.368499755859375	51.4821288700201	9.002685546875E-05	1	464	0.368499755859375
0.366058349609375	51.5797288697737	8.6822509765625E-05	1	465	0.3660888671875
0.363616943359375	51.6773288695273	8.3831787109375E-05	1	466	0.363555908203125
0.361175537109375	51.7749288692809	8.074951171875E-05	1	467	0.361083984375
0.358734130859375	51.8725288690345	7.7789306640625E-05	1	468	0.358673095703125
0.356292724609375	51.970128868788	7.48291015625E-05	1	469	0.356170654296875
0.353851318359375	52.0677288685416	7.1990966796875E-05	1	470	0.35382080078125
0.351409912109375	52.1653288682952	6.9183349609375E-05	1	471	0.351348876953125
0.348968505859375	52.2629288680488	6.646728515625E-05	1	472	0.348876953125
0.346527099609375	52.3605288678024	6.3751220703125E-05	1	473	0.346435546875
0.344085693359375	52.458128867556	6.11572265625E-05	1	474	0.344024658203125
0.341644287109375	52.5557288673095	5.8624267578125E-05	1	475	0.341522216796875
0.339202880859375	52.6533288670631	5.6121826171875E-05	1	476	0.339141845703125
0.336761474609375	52.7509288668167	5.3680419921875E-05	1	477	0.336700439453125
0.334320068359375	52.8485288665703	5.13916015625E-05	1	478	0.334228515625
0.331878662109375	52.9461288663239	4.9102783203125E-05	1	479	0.331787109375
0.329437255859375	53.0437288660775	4.6905517578125E-05	1	480	0.329315185546875
0.326995849609375	53.141328865831	4.4769287109375E-05	1	481	0.326934814453125
0.324554443359375	53.2389288655846	4.26788330078125E-05	1	482	0.32452392578125
0.322113037109375	53.3365288653382	4.0655517578125E-05	1	483	0.32208251953125
0.319671630859375	53.4341288650918	3.87603759765625E-05	1	484	0.319610595703125
0.317230224609375	53.5317288648454	3.6859130859375E-05	1	485	0.31719970703125
0.314788818359375	53.629328864599	3.50311279296875E-05	1	486	0.314788818359375
0.312347412109375	53.7269288643525	3.316650390625E-05	1	487	0.312286376953125
0.309906005859375	53.8245288641061	3.15887451171875E-05	1	488	0.309844970703125
0.307464599609375	53.9221288638597	2.99468994140625E-05	1	489	0.307373046875
0.305023193359375	54.0197288636133	2.83966064453125E-05	1	490	0.30499267578125
0.302581787109375	54.1173288633669	2.68951416015625E-05	1	491	0.302581787109375
0.300140380859375	54.2149288631205	2.542724609375E-05	1	492	0.300048828125
0.297698974609375	54.312528862874	2.40264892578125E-05	1	493	0.297637939453125
0.295257568359375	54.4101288626276	2.2686767578125E-05	1	494	0.2952880859375
0.292816162109375	54.5077288623812	2.139892578125E-05	1	495	0.2928466796875
0.290374755859375	54.6053288621348	2.0159912109375E-05	1	496	0.2904052734375
0.287933349609375	54.7029288618884	1.89849853515625E-05	1	497	0.287933349609375
0.285491943359375	54.800528861642	1.78375244140625E-05	1	498	0.285491943359375
0.283050537109375	54.8981288613955	1.6705322265625E-05	1	499	0.283050537109375
0.280609130859375	54.9957288611491	1.56982421875E-05	1	500	0.280609130859375
0.278167724609375	55.0933288609027	1.46575927734375E-05	1	501	0.27813720703125
0.275726318359375	55.1909288606563	1.3714599609375E-05	1	502	0.2757568359375
0.273284912109375	55.2885288604099	1.2799072265625E-05	1	503	0.273223876953125
0.270843505859375	55.3861288601635	1.1932373046875E-05	1	504	0.270904541015625
0.268402099609375	55.4837288599171	1.1053466796875E-05	1	505	0.2684326171875
0.265960693359375	55.5813288596706	1.0272216796875E-05	1	506	0.265960693359375
0.263519287109375	55.6789288594242	9.490966796875E-06	1	507	0.2635498046875
0.261077880859375	55.7765288591778	8.746337890625E-06	1	508	0.2611083984375
0.258636474609375	55.8741288589314	8.056640625E-06	1	509	0.258697509765625
0.256195068359375	55.971728858685	7.366943359375E-06	1	510	0.2562255859375
0.253753662109375	56.0693288584386	6.7169189453125E-06	1	511	0.253814697265625
0.251312255859375	56.1669288581921	6.085205078125E-06	1	512	0.251220703125
0.248870849609375	56.2645288579457	5.4962158203125E-06	1	513	0.2486572265625
0.246429443359375	56.3621288576993	4.9346923828125E-06	1	514	0.246246337890625
0.243988037109375	56.4597288574529	4.376220703125E-06	1	515	0.243865966796875
0.241546630859375	56.5573288572065	3.857421875E-06	1	516	0.241485595703125
0.239105224609375	56.6549288569601	3.363037109375E-06	1	517	0.2391357421875
0.236663818359375	56.7525288567136	2.9083251953125E-06	1	518	0.2366943359375
0.234222412109375	56.8501288564672	2.43621826171875E-06	1	519	0.234161376953125
0.231781005859375	56.9477288562208	2.02911376953125E-06	1	520	0.2318115234375
0.229339599609375	57.0453288559744	1.63421630859375E-06	1	521	0.229339599609375
0.226898193359375	57.142928855728	1.23199462890625E-06	1	522	0.226898193359375
0.224456787109375	57.2405288554816	8.642578125E-07	1	523	0.224517822265625
0.222015380859375	57.3381288552351	5.1025390625E-07	1	524	0.2220458984375
0.219573974609375	57.4357288549887	1.8585205078125E-07	1	525	0.219635009765625
0.217132568359375	57.5333288547423	-1.629638671875E-07	1	526	0.217254638671875
0.214691162109375	57.6309288544959	-4.4921875E-07	1	527	0.2147216796875
0.212249755859375	57.7285288542495	-8.160400390625E-07	1	528	0.21258544921875
0.209808349609375	57.8261288540031	-1.0748291015625E-06	1	529	0.210113525390625
0.207366943359375	57.9237288537566	-1.34857177734375E-06	1	530	0.207550048828125
0.204925537109375	58.0213288535102	-1.568603515625E-06	1	531	0.20513916015625
0.202484130859375	58.1189288532638	-1.79779052734375E-06	1	532	0.202850341796875
0.200042724609375	58.2165288530174	-2.0361328125E-06	1	533	0.200714111328125
0.197601318359375	58.314128852771	-2.24456787109375E-06	1	534	0.19805908203125
0.195159912109375	58.4117288525246	-2.44964599609375E-06	1	535	0.195770263671875
0.192718505859375	58.5093288522781	-2.6513671875E-06	1	536	0.19305419921875
0.190277099609375	58.6069288520317	-2.86285400390625E-06	1	537	0.1907958984375
0.187835693359375	58.7045288517853	-3.023681640625E-06	1	538	0.1883544921875
0.185394287109375	58.8021288515389	-3.173828125E-06	1	539	0.185455322265625
0.182952880859375	58.8997288512925	-3.35784912109375E-06	1	540	0.18304443359375
0.180511474609375	58.9973288510461	-3.48907470703125E-06	1	541	0.180633544921875
0.178070068359375	59.0949288507996	-3.6285400390625E-06	1	542	0.178192138671875
0.175628662109375	59.1925288505532	-3.741455078125E-06	1	543	0.17572021484375
0.173187255859375	59.2901288503068	-3.8604736328125E-06	1	544	0.173309326171875
0.170745849609375	59.3877288500604	-3.997802734375E-06	1	545	0.17083740234375
0.168304443359375	59.485328849814	-4.1046142578125E-06	1	546	0.16839599609375
0.165863037109375	59.5829288495676	-4.241943359375E-06	1	547	0.16595458984375
0.163421630859375	59.6805288493211	-4.345703125E-06	1	548	0.163604736328125
0.160980224609375	59.7781288490747	-4.425048828125E-06	1	549	0.1610107421875
0.158538818359375	59.8757288488283	-4.5013427734375E-06	1	550	0.15863037109375
0.156097412109375	59.9733288485819	-4.5867919921875E-06	1	551	0.15625
0.153656005859375	60.0709288483355	-4.6478271484375E-06	1	552	0.1536865234375
0.151214599609375	60.1685288480891	-4.7210693359375E-06	1	553	0.15130615234375
0.148773193359375	60.2661288478427	-4.7943115234375E-06	1	554	0.148895263671875
0.146331787109375	60.3637288475962	-4.8583984375E-06	1	555	0.14642333984375
0.143890380859375	60.4613288473498	-4.9285888671875E-06	1	556	0.144012451171875
0.141448974609375	60.5589288471034	-4.9835205078125E-06	1	557	0.14154052734375
0.139007568359375	60.656528846857	-5.0079345703125E-06	1	558	0.13909912109375
0.136566162109375	60.7541288466106	-5.0506591796875E-06	1	559	0.136688232421875
0.134124755859375	60.8517288463642	-5.0872802734375E-06	1	560	0.134246826171875
0.131683349609375	60.9493288461177	-5.1300048828125E-06	1	561	0.131805419921875
0.129241943359375	61.0469288458713	-5.1666259765625E-06	1	562	0.12933349609375
0.126800537109375	61.1445288456249	-5.1727294921875E-06	1	563	0.12689208984375
0.124359130859375	61.2421288453785	-5.206298828125E-06	1	564	0.124481201171875
0.121917724609375	61.3397288451321	-5.2398681640625E-06	1	565	0.1220703125
0.119476318359375	61.4373288448857	-5.2520751953125E-06	1	566	0.11956787109375
0.117034912109375	61.5349288446392	-5.2642822265625E-06	1	567	0.117156982421875
0.114593505859375	61.6325288443928	-5.291748046875E-06	1	568	0.114654541015625
0.112152099609375	61.7301288441464	-5.3009033203125E-06	1	569	0.112274169921875
0.109710693359375	61.8277288439	-5.291748046875E-06	1	570	0.10986328125
0.107269287109375	61.9253288436536	-5.3253173828125E-06	1	571	0.107421875
0.104827880859375	62.0229288434072	-5.322265625E-06	1	572	0.104949951171875
0.102386474609375	62.1205288431607	-5.3375244140625E-06	1	573	0.102569580078125
0.099945068359375	62.2181288429143	-5.3375244140625E-06	1	574	0.10009765625
0.097503662109375	62.3157288426679	-5.322265625E-06	1	575	0.09759521484375
0.095062255859375	62.4133288424215	-5.3375244140625E-06	1	576	0.09515380859375
0.092620849609375	62.5109288421751	-5.3314208984375E-06	1	577	0.0927734375
0.090179443359375	62.6085288419287	-5.33447265625E-06	1	578	0.090301513671875
0.087738037109375	62.7061288416822	-5.3253173828125E-06	1	579	0.087860107421875
0.085296630859375	62.8037288414358	-5.340576171875E-06	1	580	0.08538818359375
0.082855224609375	62.9013288411894	-5.3375244140625E-06	1	581	0.083038330078125
0.080413818359375	62.998928840943	-5.33447265625E-06	1	582	0.08050537109375
0.077972412109375	63.0965288406966	-5.3253173828125E-06	1	583	0.07806396484375
0.075531005859375	63.1941288404502	-5.3253173828125E-06	1	584	0.07568359375
0.073089599609375	63.2917288402037	-5.316162109375E-06	1	585	0.07318115234375
0.070648193359375	63.3893288399573	-5.3009033203125E-06	1	586	0.070770263671875
0.068206787109375	63.4869288397109	-5.28564453125E-06	1	587	0.0682373046875
0.065765380859375	63.5845288394645	-5.2886962890625E-06	1	588	0.06585693359375
0.063323974609375	63.6821288392181	-5.26123046875E-06	1	589	0.0634765625
0.060882568359375	63.7797288389717	-5.2276611328125E-06	1	590	0.061004638671875
0.058441162109375	63.8773288387252	-5.2337646484375E-06	1	591	0.058563232421875
0.055999755859375	63.9749288384788	-5.2093505859375E-06	1	592	0.05615234375
0.053558349609375	64.0725288382324	-5.2154541015625E-06	1	593	0.0537109375
0.051116943359375	64.170128837986	-5.21240234375E-06	1	594	0.051239013671875
0.048675537109375	64.2677288377396	-5.194091796875E-06	1	595	0.0488189697265625
0.046234130859375	64.3653288374932	-5.181884765625E-06	1	596	0.0463470458984375
0.043792724609375	64.4629288372468	-5.181884765625E-06	1	597	0.0439056396484375
0.041351318359375	64.5605288370003	-5.1849365234375E-06	1	598	0.0414947509765625
0.038909912109375	64.6581288367539	-5.1666259765625E-06	1	599	0.0390350341796875
0.036468505859375	64.7557288365075	-5.1788330078125E-06	1	600	0.0365966796875
0.034027099609375	64.8533288362611	-5.145263671875E-06	1	601	0.0341583251953125
0.031585693359375	64.9509288360147	-5.1483154296875E-06	1	602	0.0316986083984375
0.029144287109375	65.0485288357683	-5.1361083984375E-06	1	603	0.0292877197265625
0.026702880859375	65.1461288355218	-5.1422119140625E-06	1	604	0.0268402099609375
0.024261474609375	65.2437288352754	-5.1239013671875E-06	1	605	0.02437744140625
0.021820068359375	65.341328835029	-5.1300048828125E-06	1	606	0.0219696044921875
0.019378662109375	65.4389288347826	-5.1116943359375E-06	1	607	0.019512939453125
0.016937255859375	65.5365288345362	-5.1025390625E-06	1	608	0.0170654296875
0.014495849609375	65.6341288342898	-5.0994873046875E-06	1	609	0.0146087646484375
0.012054443359375	65.7317288340433	-5.09033203125E-06	1	610	0.0121978759765625
0.009613037109375	65.8293288337969	-5.0933837890625E-06	1	611	0.009747314453125
0.007171630859375	65.9269288335505	-5.0750732421875E-06	1	612	0.00729980468749999
0.004730224609375	66.0245288333041	-5.0750732421875E-06	1	613	0.00483093261718751
0.002288818359375	66.1221288330577	-5.0811767578125E-06	1	614	0.002484130859375
-0.000152587890625	66.2197288328113	-5.078125E-06	1	615	0
0.002288818359375	66.3173288325648	-3.802490234375E-06	1	616	0.00244140625
0.004730224609375	66.4149288323184	-3.10302734375E-06	1	617	0.0048980712890625
0.007171630859375	66.512528832072	-2.59246826171875E-06	1	618	0.00736083984374999
0.009613037109375	66.6101288318256	-2.178955078125E-06	1	619	0.0097808837890625
0.012054443359375	66.7077288315792	-1.846923828125E-06	1	620	0.0122344970703125
0.014495849609375	66.8053288313328	-1.55029296875E-06	1	621	0.0146820068359375
0.016937255859375	66.9029288310863	-1.2847900390625E-06	1	622	0.01708984375
0.019378662109375	67.0005288308399	-1.068115234375E-06	1	623	0.0195404052734375
0.021820068359375	67.0981288305935	-8.4716796875E-07	1	624	0.02196044921875
0.024261474609375	67.1957288303471	-6.35986328125E-07	1	625	0.0244476318359375
0.026702880859375	67.2933288301007	-4.6051025390625E-07	1	626	0.0268646240234375
0.029144287109375	67.3909288298543	-2.91748046875E-07	1	627	0.029290771484375
0.031585693359375	67.4885288296078	-1.2054443359375E-07	1	628	0.0317169189453125
0.034027099609375	67.5861288293614	4.33349609375E-08	1	629	0.0339874267578125
0.036468505859375	67.683728829115	1.788330078125E-07	1	630	0.0365966796875
0.038909912109375	67.7813288288686	3.5369873046875E-07	1	631	0.0390472412109375
0.041351318359375	67.8789288286222	4.6356201171875E-07	1	632	0.04144287109375
0.043792724609375	67.9765288283758	5.9722900390625E-07	1	633	0.0438507080078125
0.046234130859375	68.0741288281293	7.257080078125E-07	1	634	0.04630126953125
0.048675537109375	68.1717288278829	8.465576171875E-07	1	635	0.049005126953125
0.051116943359375	68.2693288276365	9.6466064453125E-07	1	636	0.05108642578125
0.053558349609375	68.3669288273901	1.08062744140625E-06	1	637	0.053375244140625
0.055999755859375	68.4645288271437	1.2109375E-06	1	638	0.055877685546875
0.058441162109375	68.5621288268973	1.336669921875E-06	1	639	0.05816650390625
0.060882568359375	68.6597288266508	1.44073486328125E-06	1	640	0.060638427734375
0.063323974609375	68.7573288264044	1.5374755859375E-06	1	641	0.06317138671875
0.065765380859375	68.854928826158	1.67083740234375E-06	1	642	0.065643310546875
0.068206787109375	68.9525288259116	1.77215576171875E-06	1	643	0.0679931640625
0.070648193359375	69.0501288256652	1.89208984375E-06	1	644	0.070404052734375
0.073089599609375	69.1477288254188	1.99127197265625E-06	1	645	0.07275390625
0.075531005859375	69.2453288251724	2.12188720703125E-06	1	646	0.07525634765625
0.077972412109375	69.3429288249259	2.23846435546875E-06	1	647	0.07763671875
0.080413818359375	69.4405288246795	2.3394775390625E-06	1	648	0.0802001953125
0.082855224609375	69.5381288244331	2.4725341796875E-06	1	649	0.08270263671875
0.085296630859375	69.6357288241867	2.59124755859375E-06	1	650	0.084930419921875
0.087738037109375	69.7333288239403	2.694091796875E-06	1	651	0.08734130859375
0.090179443359375	69.8309288236939	2.80120849609375E-06	1	652	0.08953857421875
0.092620849609375	69.9285288234474	2.92724609375E-06	1	653	0.092315673828125
0.095062255859375	70.026128823201	3.05694580078125E-06	1	654	0.094573974609375
0.097503662109375	70.1237288229546	3.1878662109375E-06	1	655	0.09747314453125
0.099945068359375	70.2213288227082	3.3074951171875E-06	1	656	0.099945068359375
