# Supplementary material for: Dataset of N-doped CuO:NiO mixed oxide thin film sensor for glucose oxidation
Source: Data Brief. 2020 Oct 14;33:106408. doi: 10.1016/j.dib.2020.106408 (PMC7585048; doi:10.1016/j.dib.2020.106408)
Supplement: Supplementary file 1 [file mmc1.zip › Raw Data_DIB-D-20-01811/Figure 5/Figure 5a/Copper Pristine 4layers 1ml Glucose 0.1M NaOH 25mV.s]

Potential applied (V)	Time (s)	WE(1).Current (A)	Scan	Index	WE(1).Potential (V)
0.102386474609375	6.23136798426731	4.949951171875E-07	1	1	0.10235595703125
0.104827880859375	6.32896798402089	5.99365234375E-07	1	2	0.104827880859375
0.107269287109375	6.42656798377448	6.6253662109375E-07	1	3	0.107208251953125
0.109710693359375	6.52416798352806	7.1136474609375E-07	1	4	0.109619140625
0.112152099609375	6.62176798328164	7.611083984375E-07	1	5	0.111968994140625
0.114593505859375	6.71936798303523	8.0322265625E-07	1	6	0.114532470703125
0.117034912109375	6.81696798278881	8.477783203125E-07	1	7	0.11700439453125
0.119476318359375	6.91456798254239	8.807373046875E-07	1	8	0.119384765625
0.121917724609375	7.01216798229598	9.2071533203125E-07	1	9	0.12200927734375
0.124359130859375	7.10976798204956	9.68017578125E-07	1	10	0.1243896484375
0.126800537109375	7.20736798180315	1.00372314453125E-06	1	11	0.1268310546875
0.129241943359375	7.30496798155673	1.03729248046875E-06	1	12	0.129180908203125
0.131683349609375	7.40256798131031	1.07391357421875E-06	1	13	0.131591796875
0.134124755859375	7.5001679810639	1.1102294921875E-06	1	14	0.134002685546875
0.136566162109375	7.59776798081748	1.13983154296875E-06	1	15	0.136322021484375
0.139007568359375	7.69536798057106	1.18133544921875E-06	1	16	0.13873291015625
0.141448974609375	7.79296798032465	1.221923828125E-06	1	17	0.141357421875
0.143890380859375	7.89056798007823	1.270751953125E-06	1	18	0.143707275390625
0.146331787109375	7.98816797983181	1.30126953125E-06	1	19	0.14605712890625
0.148773193359375	8.0857679795854	1.337890625E-06	1	20	0.148590087890625
0.151214599609375	8.18336797933898	1.3836669921875E-06	1	21	0.150970458984375
0.153656005859375	8.28096797909257	1.4300537109375E-06	1	22	0.15338134765625
0.156097412109375	8.37856797884615	1.46881103515625E-06	1	23	0.1558837890625
0.158538818359375	8.47616797859973	1.5093994140625E-06	1	24	0.1583251953125
0.160980224609375	8.57376797835332	1.553955078125E-06	1	25	0.1607666015625
0.163421630859375	8.6713679781069	1.6156005859375E-06	1	26	0.16339111328125
0.165863037109375	8.76896797786048	1.668701171875E-06	1	27	0.16571044921875
0.168304443359375	8.86656797761407	1.715087890625E-06	1	28	0.167938232421875
0.170745849609375	8.96416797736765	1.78253173828125E-06	1	29	0.17059326171875
0.173187255859375	9.06176797712124	1.832275390625E-06	1	30	0.17279052734375
0.175628662109375	9.15936797687482	1.89727783203125E-06	1	31	0.17523193359375
0.178070068359375	9.2569679766284	1.956787109375E-06	1	32	0.177764892578125
0.180511474609375	9.35456797638199	2.01873779296875E-06	1	33	0.180145263671875
0.182952880859375	9.45216797613557	2.0965576171875E-06	1	34	0.182586669921875
0.185394287109375	9.54976797588915	2.15850830078125E-06	1	35	0.1849365234375
0.187835693359375	9.64736797564274	2.2381591796875E-06	1	36	0.187591552734375
0.190277099609375	9.74496797539632	2.30560302734375E-06	1	37	0.19000244140625
0.192718505859375	9.8425679751499	2.40203857421875E-06	1	38	0.192413330078125
0.195159912109375	9.94016797490349	2.481689453125E-06	1	39	0.1947021484375
0.197601318359375	10.0377679746571	2.57598876953125E-06	1	40	0.19708251953125
0.200042724609375	10.1353679744107	2.68524169921875E-06	1	41	0.199676513671875
0.202484130859375	10.2329679741642	2.78076171875E-06	1	42	0.202117919921875
0.204925537109375	10.3305679739178	2.8887939453125E-06	1	43	0.2044677734375
0.207366943359375	10.4281679736714	2.9986572265625E-06	1	44	0.20684814453125
0.209808349609375	10.525767973425	3.11737060546875E-06	1	45	0.209136962890625
0.212249755859375	10.6233679731786	3.25225830078125E-06	1	46	0.21221923828125
0.214691162109375	10.7209679729322	3.380126953125E-06	1	47	0.214630126953125
0.217132568359375	10.8185679726857	3.51898193359375E-06	1	48	0.217132568359375
0.219573974609375	10.9161679724393	3.6602783203125E-06	1	49	0.219482421875
0.222015380859375	11.0137679721929	3.8232421875E-06	1	50	0.221954345703125
0.224456787109375	11.1113679719465	3.9862060546875E-06	1	51	0.224365234375
0.226898193359375	11.2089679717001	4.168701171875E-06	1	52	0.226837158203125
0.229339599609375	11.3065679714537	4.3609619140625E-06	1	53	0.229278564453125
0.231781005859375	11.4041679712072	4.5654296875E-06	1	54	0.23175048828125
0.234222412109375	11.5017679709608	4.7637939453125E-06	1	55	0.234130859375
0.236663818359375	11.5993679707144	4.9774169921875E-06	1	56	0.23663330078125
0.239105224609375	11.696967970468	5.218505859375E-06	1	57	0.239044189453125
0.241546630859375	11.7945679702216	5.4840087890625E-06	1	58	0.241455078125
0.243988037109375	11.8921679699752	5.7525634765625E-06	1	59	0.243896484375
0.246429443359375	11.9897679697287	6.036376953125E-06	1	60	0.246337890625
0.248870849609375	12.0873679694823	6.33544921875E-06	1	61	0.248809814453125
0.251312255859375	12.1849679692359	6.6650390625E-06	1	62	0.251251220703125
0.253753662109375	12.2825679689895	6.9915771484375E-06	1	63	0.253692626953125
0.256195068359375	12.3801679687431	7.3699951171875E-06	1	64	0.256103515625
0.258636474609375	12.4777679684967	7.7301025390625E-06	1	65	0.25848388671875
0.261077880859375	12.5753679682502	8.1390380859375E-06	1	66	0.26092529296875
0.263519287109375	12.6729679680038	8.5723876953125E-06	1	67	0.26336669921875
0.265960693359375	12.7705679677574	9.0362548828125E-06	1	68	0.265869140625
0.268402099609375	12.868167967511	9.5184326171875E-06	1	69	0.268280029296875
0.270843505859375	12.9657679672646	1.0028076171875E-05	1	70	0.270751953125
0.273284912109375	13.0633679670182	1.05743408203125E-05	1	71	0.27313232421875
0.275726318359375	13.1609679667718	1.1151123046875E-05	1	72	0.275543212890625
0.278167724609375	13.2585679665253	1.17706298828125E-05	1	73	0.27801513671875
0.280609130859375	13.3561679662789	1.2420654296875E-05	1	74	0.280426025390625
0.283050537109375	13.4537679660325	1.31134033203125E-05	1	75	0.2828369140625
0.285491943359375	13.5513679657861	1.38427734375E-05	1	76	0.2852783203125
0.287933349609375	13.6489679655397	1.4630126953125E-05	1	77	0.287689208984375
0.290374755859375	13.7465679652933	1.5447998046875E-05	1	78	0.290130615234375
0.292816162109375	13.8441679650468	1.63299560546875E-05	1	79	0.292510986328125
0.295257568359375	13.9417679648004	1.72576904296875E-05	1	80	0.294952392578125
0.297698974609375	14.039367964554	1.82342529296875E-05	1	81	0.29742431640625
0.300140380859375	14.1369679643076	1.927490234375E-05	1	82	0.299835205078125
0.302581787109375	14.2345679640612	2.03521728515625E-05	1	83	0.302215576171875
0.305023193359375	14.3321679638148	2.1527099609375E-05	1	84	0.30462646484375
0.307464599609375	14.4297679635683	2.2735595703125E-05	1	85	0.307037353515625
0.309906005859375	14.5273679633219	2.40478515625E-05	1	86	0.3094482421875
0.312347412109375	14.6249679630755	2.5390625E-05	1	87	0.311859130859375
0.314788818359375	14.7225679628291	2.6885986328125E-05	1	88	0.314300537109375
0.317230224609375	14.8201679625827	2.8375244140625E-05	1	89	0.31671142578125
0.319671630859375	14.9177679623363	2.9962158203125E-05	1	90	0.31915283203125
0.322113037109375	15.0153679620898	3.1646728515625E-05	1	91	0.3214111328125
0.324554443359375	15.1129679618434	3.34442138671875E-05	1	92	0.324493408203125
0.326995849609375	15.210567961597	3.53057861328125E-05	1	93	0.326995849609375
0.329437255859375	15.3081679613506	3.72528076171875E-05	1	94	0.329376220703125
0.331878662109375	15.4057679611042	3.92974853515625E-05	1	95	0.331878662109375
0.334320068359375	15.5033679608578	4.14642333984375E-05	1	96	0.334259033203125
0.336761474609375	15.6009679606113	4.37042236328125E-05	1	97	0.336700439453125
0.339202880859375	15.6985679603649	4.60784912109375E-05	1	98	0.33917236328125
0.341644287109375	15.7961679601185	4.85321044921875E-05	1	99	0.34161376953125
0.344085693359375	15.8937679598721	5.11474609375E-05	1	100	0.34405517578125
0.346527099609375	15.9913679596257	5.3863525390625E-05	1	101	0.346466064453125
0.348968505859375	16.0889679593793	5.6640625E-05	1	102	0.348846435546875
0.351409912109375	16.1865679591328	5.9600830078125E-05	1	103	0.351318359375
0.353851318359375	16.2841679588864	6.2652587890625E-05	1	104	0.35382080078125
0.356292724609375	16.38176795864	6.5826416015625E-05	1	105	0.356231689453125
0.358734130859375	16.4793679583936	6.9183349609375E-05	1	106	0.358642578125
0.361175537109375	16.5769679581472	7.26318359375E-05	1	107	0.361053466796875
0.363616943359375	16.6745679579008	7.623291015625E-05	1	108	0.363525390625
0.366058349609375	16.7721679576543	7.99560546875E-05	1	109	0.365966796875
0.368499755859375	16.8697679574079	8.3831787109375E-05	1	110	0.368377685546875
0.370941162109375	16.9673679571615	8.782958984375E-05	1	111	0.37078857421875
0.373382568359375	17.0649679569151	9.1949462890625E-05	1	112	0.37322998046875
0.375823974609375	17.1625679566687	9.619140625E-05	1	113	0.37567138671875
0.378265380859375	17.2601679564223	0.000100616455078125	1	114	0.378082275390625
0.380706787109375	17.3577679561758	0.000105194091796875	1	115	0.380584716796875
0.383148193359375	17.4553679559294	0.00010986328125	1	116	0.383026123046875
0.385589599609375	17.552967955683	0.000114654541015625	1	117	0.385406494140625
0.388031005859375	17.6505679554366	0.00011962890625	1	118	0.387908935546875
0.390472412109375	17.7481679551902	0.000124755859375	1	119	0.39031982421875
0.392913818359375	17.8457679549438	0.000129974365234375	1	120	0.39276123046875
0.395355224609375	17.9433679546974	0.000135345458984375	1	121	0.395111083984375
0.397796630859375	18.0409679544509	0.000140838623046875	1	122	0.397552490234375
0.400238037109375	18.1385679542045	0.000146453857421875	1	123	0.4000244140625
0.402679443359375	18.2361679539581	0.00015228271484375	1	124	0.4024658203125
0.405120849609375	18.3337679537117	0.000158111572265625	1	125	0.40484619140625
0.407562255859375	18.4313679534653	0.000164093017578125	1	126	0.407257080078125
0.410003662109375	18.5289679532189	0.000170166015625	1	127	0.409759521484375
0.412445068359375	18.6265679529724	0.00017645263671875	1	128	0.412109375
0.414886474609375	18.724167952726	0.0001827392578125	1	129	0.41461181640625
0.417327880859375	18.8217679524796	0.000189208984375	1	130	0.4171142578125
0.419769287109375	18.9193679522332	0.00019573974609375	1	131	0.419403076171875
0.422210693359375	19.0169679519868	0.000202423095703125	1	132	0.421875
0.424652099609375	19.1145679517404	0.0002091064453125	1	133	0.424285888671875
0.427093505859375	19.2121679514939	0.00021588134765625	1	134	0.426727294921875
0.429534912109375	19.3097679512475	0.00022283935546875	1	135	0.429168701171875
0.431976318359375	19.4073679510011	0.00022979736328125	1	136	0.4315185546875
0.434417724609375	19.5049679507547	0.000236907958984375	1	137	0.433990478515625
0.436859130859375	19.6025679505083	0.000244049072265625	1	138	0.436431884765625
0.439300537109375	19.7001679502619	0.000251251220703125	1	139	0.438812255859375
0.441741943359375	19.7977679500154	0.000258514404296875	1	140	0.441162109375
0.444183349609375	19.895367949769	0.000265869140625	1	141	0.44366455078125
0.446624755859375	19.9929679495226	0.00027325439453125	1	142	0.446075439453125
0.449066162109375	20.0905679492762	0.000280609130859375	1	143	0.448516845703125
0.451507568359375	20.1881679490298	0.000288055419921875	1	144	0.450897216796875
0.453948974609375	20.2857679487834	0.000295562744140625	1	145	0.45330810546875
0.456390380859375	20.3833679485369	0.000303070068359375	1	146	0.455780029296875
0.458831787109375	20.4809679482905	0.00031072998046875	1	147	0.458709716796875
0.461273193359375	20.5785679480441	0.00031829833984375	1	148	0.461181640625
0.463714599609375	20.6761679477977	0.000325836181640625	1	149	0.46368408203125
0.466156005859375	20.7737679475513	0.000333465576171875	1	150	0.466094970703125
0.468597412109375	20.8713679473049	0.000341064453125	1	151	0.468505859375
0.471038818359375	20.9689679470584	0.000348663330078125	1	152	0.470947265625
0.473480224609375	21.066567946812	0.0003563232421875	1	153	0.47344970703125
0.475921630859375	21.1641679465656	0.000364013671875	1	154	0.47589111328125
0.478363037109375	21.2617679463192	0.00037164306640625	1	155	0.478271484375
0.480804443359375	21.3593679460728	0.0003792724609375	1	156	0.480743408203125
0.483245849609375	21.4569679458264	0.000386749267578125	1	157	0.483154296875
0.485687255859375	21.5545679455799	0.00039434814453125	1	158	0.485595703125
0.488128662109375	21.6521679453335	0.000401824951171875	1	159	0.488037109375
0.490570068359375	21.7497679450871	0.0004093017578125	1	160	0.490478515625
0.493011474609375	21.8473679448407	0.000416778564453125	1	161	0.492919921875
0.495452880859375	21.9449679445943	0.000424285888671875	1	162	0.495361328125
0.497894287109375	22.0425679443479	0.000431549072265625	1	163	0.497802734375
0.500335693359375	22.1401679441014	0.000439056396484375	1	164	0.500213623046875
0.502777099609375	22.237767943855	0.0004462890625	1	165	0.50262451171875
0.505218505859375	22.3353679436086	0.00045361328125	1	166	0.50506591796875
0.507659912109375	22.4329679433622	0.000460693359375	1	167	0.507537841796875
0.510101318359375	22.5305679431158	0.000467803955078125	1	168	0.509979248046875
0.512542724609375	22.6281679428694	0.000475006103515625	1	169	0.51239013671875
0.514984130859375	22.725767942623	0.000482025146484375	1	170	0.514892578125
0.517425537109375	22.8233679423765	0.000488983154296875	1	171	0.51727294921875
0.519866943359375	22.9209679421301	0.000495849609375	1	172	0.519744873046875
0.522308349609375	23.0185679418837	0.00050262451171875	1	173	0.52215576171875
0.524749755859375	23.1161679416373	0.00050933837890625	1	174	0.52459716796875
0.527191162109375	23.2137679413909	0.00051605224609375	1	175	0.527008056640625
0.529632568359375	23.3113679411445	0.00052276611328125	1	176	0.529510498046875
0.532073974609375	23.408967940898	0.0005291748046875	1	177	0.53192138671875
0.534515380859375	23.5065679406516	0.000535888671875	1	178	0.534393310546875
0.536956787109375	23.6041679404052	0.0005419921875	1	179	0.536773681640625
0.539398193359375	23.7017679401588	0.00054840087890625	1	180	0.539306640625
0.541839599609375	23.7993679399124	0.00055450439453125	1	181	0.541656494140625
0.544281005859375	23.896967939666	0.00056060791015625	1	182	0.54412841796875
0.546722412109375	23.9945679394195	0.00056671142578125	1	183	0.546661376953125
0.549163818359375	24.0921679391731	0.00057281494140625	1	184	0.54901123046875
0.551605224609375	24.1897679389267	0.00057830810546875	1	185	0.551483154296875
0.554046630859375	24.2873679386803	0.0005841064453125	1	186	0.55389404296875
0.556488037109375	24.3849679384339	0.00058990478515625	1	187	0.5562744140625
0.558929443359375	24.4825679381875	0.00059539794921875	1	188	0.558807373046875
0.561370849609375	24.580167937941	0.00060089111328125	1	189	0.561187744140625
0.563812255859375	24.6777679376946	0.00060638427734375	1	190	0.56365966796875
0.566253662109375	24.7753679374482	0.000611572265625	1	191	0.566070556640625
0.568695068359375	24.8729679372018	0.0006170654296875	1	192	0.568511962890625
0.571136474609375	24.9705679369554	0.00062225341796875	1	193	0.57098388671875
0.573577880859375	25.068167936709	0.00062713623046875	1	194	0.573394775390625
0.576019287109375	25.1657679364625	0.00063201904296875	1	195	0.575836181640625
0.578460693359375	25.2633679362161	0.00063690185546875	1	196	0.578338623046875
0.580902099609375	25.3609679359697	0.0006414794921875	1	197	0.580718994140625
0.583343505859375	25.4585679357233	0.00064605712890625	1	198	0.58319091796875
0.585784912109375	25.5561679354769	0.000650634765625	1	199	0.585601806640625
0.588226318359375	25.6537679352305	0.0006549072265625	1	200	0.588043212890625
0.590667724609375	25.751367934984	0.00065948486328125	1	201	0.5904541015625
0.593109130859375	25.8489679347376	0.00066375732421875	1	202	0.59295654296875
0.595550537109375	25.9465679344912	0.00066802978515625	1	203	0.59539794921875
0.597991943359375	26.0441679342448	0.0006719970703125	1	204	0.5977783203125
0.600433349609375	26.1417679339984	0.00067596435546875	1	205	0.600341796875
0.602874755859375	26.239367933752	0.00067962646484375	1	206	0.60272216796875
0.605316162109375	26.3369679335055	0.00068328857421875	1	207	0.605133056640625
0.607757568359375	26.4345679332591	0.00068695068359375	1	208	0.607666015625
0.610198974609375	26.5321679330127	0.00069061279296875	1	209	0.610015869140625
0.612640380859375	26.6297679327663	0.00069366455078125	1	210	0.6124267578125
0.615081787109375	26.7273679325199	0.000697021484375	1	211	0.614898681640625
0.617523193359375	26.8249679322735	0.00070037841796875	1	212	0.6173095703125
0.619964599609375	26.9225679320271	0.00070343017578125	1	213	0.619781494140625
0.622406005859375	27.0201679317806	0.0007061767578125	1	214	0.6221923828125
0.624847412109375	27.1177679315342	0.000709228515625	1	215	0.62469482421875
0.627288818359375	27.2153679312878	0.00071197509765625	1	216	0.6270751953125
0.629730224609375	27.3129679310414	0.00071441650390625	1	217	0.629486083984375
0.632171630859375	27.410567930795	0.0007171630859375	1	218	0.63201904296875
0.634613037109375	27.5081679305486	0.00071929931640625	1	219	0.6343994140625
0.637054443359375	27.6057679303021	0.000721435546875	1	220	0.63677978515625
0.639495849609375	27.7033679300557	0.00072357177734375	1	221	0.639312744140625
0.641937255859375	27.8009679298093	0.0007257080078125	1	222	0.6417236328125
0.644378662109375	27.8985679295629	0.0007275390625	1	223	0.644134521484375
0.646820068359375	27.9961679293165	0.00072906494140625	1	224	0.64654541015625
0.649261474609375	28.0937679290701	0.00073089599609375	1	225	0.64910888671875
0.651702880859375	28.1913679288236	0.000732421875	1	226	0.651519775390625
0.654144287109375	28.2889679285772	0.000733642578125	1	227	0.653961181640625
0.656585693359375	28.3865679283308	0.00073516845703125	1	228	0.656341552734375
0.659027099609375	28.4841679280844	0.000736083984375	1	229	0.6588134765625
0.661468505859375	28.581767927838	0.0007373046875	1	230	0.661285400390625
0.663909912109375	28.6793679275916	0.0007379150390625	1	231	0.6636962890625
0.666351318359375	28.7769679273451	0.00073883056640625	1	232	0.66607666015625
0.668792724609375	28.8745679270987	0.00073974609375	1	233	0.66845703125
0.671234130859375	28.9721679268523	0.00074005126953125	1	234	0.670989990234375
0.673675537109375	29.0697679266059	0.00074066162109375	1	235	0.67340087890625
0.676116943359375	29.1673679263595	0.000740966796875	1	236	0.67584228515625
0.678558349609375	29.2649679261131	0.00074127197265625	1	237	0.6783447265625
0.680999755859375	29.3625679258666	0.0007415771484375	1	238	0.680755615234375
0.683441162109375	29.4601679256202	0.0007415771484375	1	239	0.68316650390625
0.685882568359375	29.5577679253738	0.00074127197265625	1	240	0.685546875
0.688323974609375	29.6553679251274	0.0007415771484375	1	241	0.68804931640625
0.690765380859375	29.752967924881	0.0007415771484375	1	242	0.690460205078125
0.693206787109375	29.8505679246346	0.00074127197265625	1	243	0.692962646484375
0.695648193359375	29.9481679243881	0.00074127197265625	1	244	0.69537353515625
0.698089599609375	30.0457679241417	0.00074127197265625	1	245	0.697784423828125
0.700531005859375	30.1433679238953	0.00074127197265625	1	246	0.7001953125
0.702972412109375	30.2409679236489	0.000740966796875	1	247	0.702667236328125
0.705413818359375	30.3385679234025	0.0007415771484375	1	248	0.705078125
0.707855224609375	30.4361679231561	0.0007415771484375	1	249	0.707550048828125
0.710296630859375	30.5337679229096	0.0007421875	1	250	0.71002197265625
0.712738037109375	30.6313679226632	0.0007427978515625	1	251	0.712432861328125
0.715179443359375	30.7289679224168	0.00074371337890625	1	252	0.714874267578125
0.717620849609375	30.8265679221704	0.00074493408203125	1	253	0.71728515625
0.720062255859375	30.924167921924	0.00074676513671875	1	254	0.7197265625
0.722503662109375	31.0217679216776	0.0007489013671875	1	255	0.72216796875
0.724945068359375	31.1193679214311	0.0007513427734375	1	256	0.724639892578125
0.727386474609375	31.2169679211847	0.00075469970703125	1	257	0.727081298828125
0.729827880859375	31.3145679209383	0.00075836181640625	1	258	0.729461669921875
0.732269287109375	31.4121679206919	0.000762939453125	1	259	0.73193359375
0.734710693359375	31.5097679204455	0.00076812744140625	1	260	0.734375
0.737152099609375	31.6073679201991	0.00077392578125	1	261	0.736846923828125
0.739593505859375	31.7049679199527	0.00078094482421875	1	262	0.73919677734375
0.742034912109375	31.8025679197062	0.00078887939453125	1	263	0.741668701171875
0.744476318359375	31.9001679194598	0.000797119140625	1	264	0.7440185546875
0.746917724609375	31.9977679192134	0.00080657958984375	1	265	0.74658203125
0.749359130859375	32.095367918967	0.000816650390625	1	266	0.748992919921875
0.751800537109375	32.1929679187206	0.00082794189453125	1	267	0.7513427734375
0.754241943359375	32.2905679184742	0.00083953857421875	1	268	0.75408935546875
0.756683349609375	32.3881679182277	0.00085205078125	1	269	0.7568359375
0.759124755859375	32.4857679179813	0.00086578369140625	1	270	0.75897216796875
0.761566162109375	32.5833679177349	0.000880126953125	1	271	0.76141357421875
0.764007568359375	32.6809679174885	0.00089508056640625	1	272	0.7635498046875
0.766448974609375	32.7785679172421	0.00091033935546875	1	273	0.76568603515625
0.768890380859375	32.8761679169957	0.0009271240234375	1	274	0.7684326171875
0.771331787109375	32.9737679167492	0.000943603515625	1	275	0.77056884765625
0.773773193359375	33.0713679165028	0.0009613037109375	1	276	0.77362060546875
0.776214599609375	33.1689679162564	0.00097930908203125	1	277	0.7757568359375
0.778656005859375	33.26656791601	0.0009979248046875	1	278	0.77880859375
0.781097412109375	33.3641679157636	0.001016845703125	1	279	0.78094482421875
0.783538818359375	33.4617679155172	0.0010369873046875	1	280	0.782470703125
0.785980224609375	33.5593679152707	0.00105712890625	1	281	0.784912109375
0.788421630859375	33.6569679150243	0.00107757568359375	1	282	0.7879638671875
0.790863037109375	33.7545679147779	0.0010986328125	1	283	0.7904052734375
0.793304443359375	33.8521679145315	0.0011199951171875	1	284	0.79315185546875
0.795745849609375	33.9497679142851	0.00114166259765625	1	285	0.794677734375
0.798187255859375	34.0473679140387	0.00116363525390625	1	286	0.79803466796875
0.800628662109375	34.1449679137922	0.00118621826171875	1	287	0.8001708984375
0.798187255859375	34.2425679135458	0.00115875244140625	1	288	0.79742431640625
0.795745849609375	34.3401679132994	0.0011322021484375	1	289	0.79559326171875
0.793304443359375	34.437767913053	0.0011065673828125	1	290	0.7928466796875
0.790863037109375	34.5353679128066	0.00108123779296875	1	291	0.7904052734375
0.788421630859375	34.6329679125602	0.00105682373046875	1	292	0.78765869140625
0.785980224609375	34.7305679123137	0.0010321044921875	1	293	0.7855224609375
0.783538818359375	34.8281679120673	0.00100799560546875	1	294	0.78338623046875
0.781097412109375	34.9257679118209	0.00098419189453125	1	295	0.78125
0.778656005859375	35.0233679115745	0.000960693359375	1	296	0.7781982421875
0.776214599609375	35.1209679113281	0.0009375	1	297	0.77606201171875
0.773773193359375	35.2185679110817	0.0009149169921875	1	298	0.77362060546875
0.771331787109375	35.3161679108352	0.000892333984375	1	299	0.771484375
0.768890380859375	35.4137679105888	0.00087066650390625	1	300	0.76873779296875
0.766448974609375	35.5113679103424	0.00084869384765625	1	301	0.76568603515625
0.764007568359375	35.608967910096	0.00082763671875	1	302	0.7635498046875
0.761566162109375	35.7065679098496	0.00080718994140625	1	303	0.76080322265625
0.759124755859375	35.8041679096032	0.0007867431640625	1	304	0.75927734375
0.756683349609375	35.9017679093567	0.00076690673828125	1	305	0.75592041015625
0.754241943359375	35.9993679091103	0.00074737548828125	1	306	0.75408935546875
0.751800537109375	36.0969679088639	0.00072845458984375	1	307	0.7513427734375
0.749359130859375	36.1945679086175	0.00071014404296875	1	308	0.7490234375
0.746917724609375	36.2921679083711	0.000692138671875	1	309	0.746551513671875
0.744476318359375	36.3897679081247	0.000675048828125	1	310	0.744110107421875
0.742034912109375	36.4873679078783	0.000657958984375	1	311	0.74163818359375
0.739593505859375	36.5849679076318	0.00064178466796875	1	312	0.7392578125
0.737152099609375	36.6825679073854	0.00062591552734375	1	313	0.736846923828125
0.734710693359375	36.780167907139	0.0006109619140625	1	314	0.734405517578125
0.732269287109375	36.8777679068926	0.00059661865234375	1	315	0.73193359375
0.729827880859375	36.9753679066462	0.00058258056640625	1	316	0.7294921875
0.727386474609375	37.0729679063998	0.0005694580078125	1	317	0.72698974609375
0.724945068359375	37.1705679061533	0.00055694580078125	1	318	0.72467041015625
0.722503662109375	37.2681679059069	0.0005450439453125	1	319	0.72222900390625
0.720062255859375	37.3657679056605	0.00053375244140625	1	320	0.719757080078125
0.717620849609375	37.4633679054141	0.00052276611328125	1	321	0.717315673828125
0.715179443359375	37.5609679051677	0.00051300048828125	1	322	0.71490478515625
0.712738037109375	37.6585679049213	0.0005035400390625	1	323	0.712432861328125
0.710296630859375	37.7561679046748	0.0004951171875	1	324	0.71002197265625
0.707855224609375	37.8537679044284	0.000487060546875	1	325	0.70758056640625
0.705413818359375	37.951367904182	0.000479766845703125	1	326	0.70513916015625
0.702972412109375	38.0489679039356	0.000472930908203125	1	327	0.7027587890625
0.700531005859375	38.1465679036892	0.000466827392578125	1	328	0.70025634765625
0.698089599609375	38.2441679034428	0.000461273193359375	1	329	0.6978759765625
0.695648193359375	38.3417679031963	0.000456207275390625	1	330	0.695343017578125
0.693206787109375	38.4393679029499	0.000451812744140625	1	331	0.692962646484375
0.690765380859375	38.5369679027035	0.000447723388671875	1	332	0.690521240234375
0.688323974609375	38.6345679024571	0.000444091796875	1	333	0.68804931640625
0.685882568359375	38.7321679022107	0.00044085693359375	1	334	0.6856689453125
0.683441162109375	38.8297679019643	0.00043829345703125	1	335	0.6832275390625
0.680999755859375	38.9273679017178	0.00043585205078125	1	336	0.6807861328125
0.678558349609375	39.0249679014714	0.00043389892578125	1	337	0.678314208984375
0.676116943359375	39.122567901225	0.000431915283203125	1	338	0.67596435546875
0.673675537109375	39.2201679009786	0.000430419921875	1	339	0.6734619140625
0.671234130859375	39.3177679007322	0.000429168701171875	1	340	0.6710205078125
0.668792724609375	39.4153679004858	0.000428009033203125	1	341	0.6685791015625
0.666351318359375	39.5129679002393	0.000426971435546875	1	342	0.666107177734375
0.663909912109375	39.6105678999929	0.00042620849609375	1	343	0.6636962890625
0.661468505859375	39.7081678997465	0.000425323486328125	1	344	0.66131591796875
0.659027099609375	39.8057678995001	0.0004246826171875	1	345	0.658843994140625
0.656585693359375	39.9033678992537	0.000424102783203125	1	346	0.656402587890625
0.654144287109375	40.0009678990073	0.00042352294921875	1	347	0.65399169921875
0.651702880859375	40.0985678987608	0.000422882080078125	1	348	0.65155029296875
0.649261474609375	40.1961678985144	0.0004222412109375	1	349	0.649078369140625
0.646820068359375	40.293767898268	0.000421539306640625	1	350	0.646697998046875
0.644378662109375	40.3913678980216	0.00042071533203125	1	351	0.644195556640625
0.641937255859375	40.4889678977752	0.0004197998046875	1	352	0.641754150390625
0.639495849609375	40.5865678975288	0.00041876220703125	1	353	0.63934326171875
0.637054443359375	40.6841678972824	0.0004178466796875	1	354	0.636871337890625
0.634613037109375	40.7817678970359	0.000416534423828125	1	355	0.634429931640625
0.632171630859375	40.8793678967895	0.000415130615234375	1	356	0.63201904296875
0.629730224609375	40.9769678965431	0.000413604736328125	1	357	0.6295166015625
0.627288818359375	41.0745678962967	0.000411956787109375	1	358	0.627197265625
0.624847412109375	41.1721678960503	0.000410125732421875	1	359	0.62469482421875
0.622406005859375	41.2697678958039	0.000408203125	1	360	0.622222900390625
0.619964599609375	41.3673678955574	0.0004061279296875	1	361	0.619842529296875
0.617523193359375	41.464967895311	0.000403778076171875	1	362	0.61737060546875
0.615081787109375	41.5625678950646	0.00040130615234375	1	363	0.61492919921875
0.612640380859375	41.6601678948182	0.000398895263671875	1	364	0.612457275390625
0.610198974609375	41.7577678945718	0.00039605712890625	1	365	0.610107421875
0.607757568359375	41.8553678943254	0.000393280029296875	1	366	0.607666015625
0.605316162109375	41.9529678940789	0.000390472412109375	1	367	0.60516357421875
0.602874755859375	42.0505678938325	0.00038739013671875	1	368	0.60272216796875
0.600433349609375	42.1481678935861	0.00038433837890625	1	369	0.600311279296875
0.597991943359375	42.2457678933397	0.000381103515625	1	370	0.597869873046875
0.595550537109375	42.3433678930933	0.00037774658203125	1	371	0.595428466796875
0.593109130859375	42.4409678928469	0.000374359130859375	1	372	0.593017578125
0.590667724609375	42.5385678926004	0.000371002197265625	1	373	0.590576171875
0.588226318359375	42.636167892354	0.000367584228515625	1	374	0.588104248046875
0.585784912109375	42.7337678921076	0.00036395263671875	1	375	0.58563232421875
0.583343505859375	42.8313678918612	0.000360260009765625	1	376	0.583251953125
0.580902099609375	42.9289678916148	0.0003565673828125	1	377	0.580841064453125
0.578460693359375	43.0265678913684	0.000352935791015625	1	378	0.578338623046875
0.576019287109375	43.1241678911219	0.000349212646484375	1	379	0.575927734375
0.573577880859375	43.2217678908755	0.000345428466796875	1	380	0.573394775390625
0.571136474609375	43.3193678906291	0.000341644287109375	1	381	0.571044921875
0.568695068359375	43.4169678903827	0.00033782958984375	1	382	0.568603515625
0.566253662109375	43.5145678901363	0.0003338623046875	1	383	0.566131591796875
0.563812255859375	43.6121678898899	0.000330078125	1	384	0.563720703125
0.561370849609375	43.7097678896434	0.000326171875	1	385	0.561248779296875
0.558929443359375	43.807367889397	0.000322265625	1	386	0.558837890625
0.556488037109375	43.9049678891506	0.000318389892578125	1	387	0.556365966796875
0.554046630859375	44.0025678889042	0.000314422607421875	1	388	0.553955078125
0.551605224609375	44.1001678886578	0.000310516357421875	1	389	0.551513671875
0.549163818359375	44.1977678884114	0.000306640625	1	390	0.549041748046875
0.546722412109375	44.2953678881649	0.000302703857421875	1	391	0.546600341796875
0.544281005859375	44.3929678879185	0.00029888916015625	1	392	0.544189453125
0.541839599609375	44.4905678876721	0.000294891357421875	1	393	0.54168701171875
0.539398193359375	44.5881678874257	0.000291046142578125	1	394	0.539306640625
0.536956787109375	44.6857678871793	0.00028717041015625	1	395	0.536865234375
0.534515380859375	44.7833678869329	0.000283355712890625	1	396	0.534393310546875
0.532073974609375	44.8809678866864	0.000279510498046875	1	397	0.53204345703125
0.529632568359375	44.97856788644	0.000275787353515625	1	398	0.52960205078125
0.527191162109375	45.0761678861936	0.00027203369140625	1	399	0.527130126953125
0.524749755859375	45.1737678859472	0.000268310546875	1	400	0.52459716796875
0.522308349609375	45.2713678857008	0.000264556884765625	1	401	0.522125244140625
0.519866943359375	45.3689678854544	0.00026080322265625	1	402	0.519805908203125
0.517425537109375	45.466567885208	0.000257080078125	1	403	0.517333984375
0.514984130859375	45.5641678849615	0.00025335693359375	1	404	0.514923095703125
0.512542724609375	45.6617678847151	0.0002496337890625	1	405	0.512481689453125
0.510101318359375	45.7593678844687	0.00024603271484375	1	406	0.510040283203125
0.507659912109375	45.8569678842223	0.00024237060546875	1	407	0.507537841796875
0.505218505859375	45.9545678839759	0.000238800048828125	1	408	0.505126953125
0.502777099609375	46.0521678837295	0.000235137939453125	1	409	0.502685546875
0.500335693359375	46.149767883483	0.000231536865234375	1	410	0.50030517578125
0.497894287109375	46.2473678832366	0.000227996826171875	1	411	0.49786376953125
0.495452880859375	46.3449678829902	0.000224395751953125	1	412	0.49542236328125
0.493011474609375	46.4425678827438	0.00022088623046875	1	413	0.492889404296875
0.490570068359375	46.5401678824974	0.00021734619140625	1	414	0.490509033203125
0.488128662109375	46.637767882251	0.000213775634765625	1	415	0.488037109375
0.485687255859375	46.7353678820045	0.000210205078125	1	416	0.48565673828125
0.483245849609375	46.8329678817581	0.000206756591796875	1	417	0.48321533203125
0.480804443359375	46.9305678815117	0.000203216552734375	1	418	0.480743408203125
0.478363037109375	47.0281678812653	0.00019976806640625	1	419	0.478363037109375
0.475921630859375	47.1257678810189	0.000196319580078125	1	420	0.475921630859375
0.473480224609375	47.2233678807725	0.00019287109375	1	421	0.47344970703125
0.471038818359375	47.320967880526	0.000189483642578125	1	422	0.47100830078125
0.468597412109375	47.4185678802796	0.000186065673828125	1	423	0.46856689453125
0.466156005859375	47.5161678800332	0.000182647705078125	1	424	0.466156005859375
0.463714599609375	47.6137678797868	0.000179290771484375	1	425	0.463653564453125
0.461273193359375	47.7113678795404	0.000175872802734375	1	426	0.461212158203125
0.458831787109375	47.808967879294	0.00017254638671875	1	427	0.45880126953125
0.456390380859375	47.9065678790475	0.000169189453125	1	428	0.456329345703125
0.453948974609375	48.0041678788011	0.0001658935546875	1	429	0.453887939453125
0.451507568359375	48.1017678785547	0.000162567138671875	1	430	0.451446533203125
0.449066162109375	48.1993678783083	0.000159271240234375	1	431	0.449066162109375
0.446624755859375	48.2969678780619	0.000155975341796875	1	432	0.446624755859375
0.444183349609375	48.3945678778155	0.000152740478515625	1	433	0.444183349609375
0.441741943359375	48.492167877569	0.000149566650390625	1	434	0.441741943359375
0.439300537109375	48.5897678773226	0.000146331787109375	1	435	0.439300537109375
0.436859130859375	48.6873678770762	0.000143096923828125	1	436	0.436798095703125
0.434417724609375	48.7849678768298	0.000139892578125	1	437	0.43438720703125
0.431976318359375	48.8825678765834	0.00013677978515625	1	438	0.43194580078125
0.429534912109375	48.980167876337	0.0001336669921875	1	439	0.429534912109375
0.427093505859375	49.0777678760905	0.000130523681640625	1	440	0.4271240234375
0.424652099609375	49.1753678758441	0.00012744140625	1	441	0.42462158203125
0.422210693359375	49.2729678755977	0.0001243896484375	1	442	0.4222412109375
0.419769287109375	49.3705678753513	0.000121368408203125	1	443	0.41973876953125
0.417327880859375	49.4681678751049	0.00011834716796875	1	444	0.417327880859375
0.414886474609375	49.5657678748585	0.0001153564453125	1	445	0.41485595703125
0.412445068359375	49.663367874612	0.0001124267578125	1	446	0.412506103515625
0.410003662109375	49.7609678743656	0.0001094970703125	1	447	0.410003662109375
0.407562255859375	49.8585678741192	0.00010662841796875	1	448	0.407562255859375
0.405120849609375	49.9561678738728	0.000103729248046875	1	449	0.40509033203125
0.402679443359375	50.0537678736264	0.00010089111328125	1	450	0.402679443359375
0.400238037109375	50.15136787338	9.8114013671875E-05	1	451	0.400238037109375
0.397796630859375	50.2489678731336	9.53369140625E-05	1	452	0.3978271484375
0.395355224609375	50.3465678728871	9.26513671875E-05	1	453	0.395294189453125
0.392913818359375	50.4441678726407	8.9935302734375E-05	1	454	0.392913818359375
0.390472412109375	50.5417678723943	8.72802734375E-05	1	455	0.390472412109375
0.388031005859375	50.6393678721479	8.4808349609375E-05	1	456	0.38787841796875
0.385589599609375	50.7369678719015	8.2244873046875E-05	1	457	0.385467529296875
0.383148193359375	50.8345678716551	7.9742431640625E-05	1	458	0.383026123046875
0.380706787109375	50.9321678714086	7.72705078125E-05	1	459	0.380615234375
0.378265380859375	51.0297678711622	7.48291015625E-05	1	460	0.37811279296875
0.375823974609375	51.1273678709158	7.244873046875E-05	1	461	0.375701904296875
0.373382568359375	51.2249678706694	7.0068359375E-05	1	462	0.373291015625
0.370941162109375	51.322567870423	6.77490234375E-05	1	463	0.370880126953125
0.368499755859375	51.4201678701766	6.5521240234375E-05	1	464	0.368408203125
0.366058349609375	51.5177678699301	6.329345703125E-05	1	465	0.365997314453125
0.363616943359375	51.6153678696837	6.11572265625E-05	1	466	0.363555908203125
0.361175537109375	51.7129678694373	5.902099609375E-05	1	467	0.361114501953125
0.358734130859375	51.8105678691909	5.694580078125E-05	1	468	0.358642578125
0.356292724609375	51.9081678689445	5.4931640625E-05	1	469	0.356170654296875
0.353851318359375	52.0057678686981	5.2978515625E-05	1	470	0.353759765625
0.351409912109375	52.1033678684516	5.108642578125E-05	1	471	0.351318359375
0.348968505859375	52.2009678682052	4.91943359375E-05	1	472	0.348968505859375
0.346527099609375	52.2985678679588	4.736328125E-05	1	473	0.346435546875
0.344085693359375	52.3961678677124	4.55902099609375E-05	1	474	0.34405517578125
0.341644287109375	52.493767867466	4.38629150390625E-05	1	475	0.34161376953125
0.339202880859375	52.5913678672196	4.21875E-05	1	476	0.33917236328125
0.336761474609375	52.6889678669731	4.0570068359375E-05	1	477	0.336639404296875
0.334320068359375	52.7865678667267	3.89801025390625E-05	1	478	0.33428955078125
0.331878662109375	52.8841678664803	3.7469482421875E-05	1	479	0.33184814453125
0.329437255859375	52.9817678662339	3.5986328125E-05	1	480	0.329376220703125
0.326995849609375	53.0793678659875	3.45428466796875E-05	1	481	0.326995849609375
0.324554443359375	53.1769678657411	3.31390380859375E-05	1	482	0.32452392578125
0.322113037109375	53.2745678654946	3.17901611328125E-05	1	483	0.322052001953125
0.319671630859375	53.3721678652482	3.0487060546875E-05	1	484	0.319671630859375
0.317230224609375	53.4697678650018	2.92388916015625E-05	1	485	0.3172607421875
0.314788818359375	53.5673678647554	2.80181884765625E-05	1	486	0.31475830078125
0.312347412109375	53.664967864509	2.67852783203125E-05	1	487	0.312286376953125
0.309906005859375	53.7625678642626	2.57110595703125E-05	1	488	0.3099365234375
0.307464599609375	53.8601678640161	2.46337890625E-05	1	489	0.307403564453125
0.305023193359375	53.9577678637697	2.3577880859375E-05	1	490	0.304962158203125
0.302581787109375	54.0553678635233	2.25616455078125E-05	1	491	0.302581787109375
0.300140380859375	54.1529678632769	2.159423828125E-05	1	492	0.300079345703125
0.297698974609375	54.2505678630305	2.06512451171875E-05	1	493	0.297637939453125
0.295257568359375	54.3481678627841	1.97509765625E-05	1	494	0.2952880859375
0.292816162109375	54.4457678625377	1.88720703125E-05	1	495	0.292755126953125
0.290374755859375	54.5433678622912	1.8035888671875E-05	1	496	0.290313720703125
0.287933349609375	54.6409678620448	1.72454833984375E-05	1	497	0.287872314453125
0.285491943359375	54.7385678617984	1.64764404296875E-05	1	498	0.285491943359375
0.283050537109375	54.836167861552	1.573486328125E-05	1	499	0.28302001953125
0.280609130859375	54.9337678613056	1.502685546875E-05	1	500	0.2806396484375
0.278167724609375	55.0313678610592	1.43402099609375E-05	1	501	0.278167724609375
0.275726318359375	55.1289678608127	1.3677978515625E-05	1	502	0.275665283203125
0.273284912109375	55.2265678605663	1.30706787109375E-05	1	503	0.27325439453125
0.270843505859375	55.3241678603199	1.246337890625E-05	1	504	0.2708740234375
0.268402099609375	55.4217678600735	1.1859130859375E-05	1	505	0.2684326171875
0.265960693359375	55.5193678598271	1.1309814453125E-05	1	506	0.265960693359375
0.263519287109375	55.6169678595807	1.07666015625E-05	1	507	0.2635498046875
0.261077880859375	55.7145678593342	1.02447509765625E-05	1	508	0.261138916015625
0.258636474609375	55.8121678590878	9.7503662109375E-06	1	509	0.258636474609375
0.256195068359375	55.9097678588414	9.26513671875E-06	1	510	0.256195068359375
0.253753662109375	56.007367858595	8.8104248046875E-06	1	511	0.253814697265625
0.251312255859375	56.1049678583486	8.3770751953125E-06	1	512	0.25128173828125
0.248870849609375	56.2025678581022	7.9498291015625E-06	1	513	0.2489013671875
0.246429443359375	56.3001678578557	7.5286865234375E-06	1	514	0.24627685546875
0.243988037109375	56.3977678576093	7.12890625E-06	1	515	0.243896484375
0.241546630859375	56.4953678573629	6.7596435546875E-06	1	516	0.241455078125
0.239105224609375	56.5929678571165	6.4117431640625E-06	1	517	0.239013671875
0.236663818359375	56.6905678568701	6.0516357421875E-06	1	518	0.236572265625
0.234222412109375	56.7881678566237	5.7098388671875E-06	1	519	0.234130859375
0.231781005859375	56.8857678563772	5.3924560546875E-06	1	520	0.231689453125
0.229339599609375	56.9833678561308	5.09033203125E-06	1	521	0.22930908203125
0.226898193359375	57.0809678558844	4.7821044921875E-06	1	522	0.226806640625
0.224456787109375	57.178567855638	4.4891357421875E-06	1	523	0.224365234375
0.222015380859375	57.2761678553916	4.217529296875E-06	1	524	0.221923828125
0.219573974609375	57.3737678551452	3.95538330078125E-06	1	525	0.219482421875
0.217132568359375	57.4713678548987	3.70574951171875E-06	1	526	0.217132568359375
0.214691162109375	57.5689678546523	3.46405029296875E-06	1	527	0.214691162109375
0.212249755859375	57.6665678544059	3.226318359375E-06	1	528	0.21221923828125
0.209808349609375	57.7641678541595	2.99896240234375E-06	1	529	0.209808349609375
0.207366943359375	57.8617678539131	2.7874755859375E-06	1	530	0.207366943359375
0.204925537109375	57.9593678536667	2.56866455078125E-06	1	531	0.20489501953125
0.202484130859375	58.0569678534202	2.3797607421875E-06	1	532	0.2025146484375
0.200042724609375	58.1545678531738	2.1746826171875E-06	1	533	0.2000732421875
0.197601318359375	58.2521678529274	1.986083984375E-06	1	534	0.197601318359375
0.195159912109375	58.349767852681	1.8194580078125E-06	1	535	0.195159912109375
0.192718505859375	58.4473678524346	1.64459228515625E-06	1	536	0.192779541015625
0.190277099609375	58.5449678521882	1.47430419921875E-06	1	537	0.19024658203125
0.187835693359375	58.6425678519417	1.3336181640625E-06	1	538	0.187896728515625
0.185394287109375	58.7401678516953	1.16180419921875E-06	1	539	0.185394287109375
0.182952880859375	58.8377678514489	1.02386474609375E-06	1	540	0.183013916015625
0.180511474609375	58.9353678512025	8.880615234375E-07	1	541	0.1805419921875
0.178070068359375	59.0329678509561	7.4981689453125E-07	1	542	0.178070068359375
0.175628662109375	59.1305678507097	6.1737060546875E-07	1	543	0.1756591796875
0.173187255859375	59.2281678504633	5.072021484375E-07	1	544	0.173187255859375
0.170745849609375	59.3257678502168	3.89404296875E-07	1	545	0.170806884765625
0.168304443359375	59.4233678499704	2.581787109375E-07	1	546	0.168365478515625
0.165863037109375	59.520967849724	1.4495849609375E-07	1	547	0.16583251953125
0.163421630859375	59.6185678494776	5.035400390625E-08	1	548	0.16351318359375
0.160980224609375	59.7161678492312	-4.119873046875E-08	1	549	0.160980224609375
0.158538818359375	59.8137678489848	-1.3580322265625E-07	1	550	0.1585693359375
0.156097412109375	59.9113678487383	-2.252197265625E-07	1	551	0.156219482421875
0.153656005859375	60.0089678484919	-3.2012939453125E-07	1	552	0.153839111328125
0.151214599609375	60.1065678482455	-3.9581298828125E-07	1	553	0.15142822265625
0.148773193359375	60.2041678479991	-4.8858642578125E-07	1	554	0.149017333984375
0.146331787109375	60.3017678477527	-5.560302734375E-07	1	555	0.146484375
0.143890380859375	60.3993678475063	-6.3262939453125E-07	1	556	0.144012451171875
0.141448974609375	60.4969678472598	-6.9366455078125E-07	1	557	0.1416015625
0.139007568359375	60.5945678470134	-7.5927734375E-07	1	558	0.139251708984375
0.136566162109375	60.692167846767	-8.258056640625E-07	1	559	0.13677978515625
0.134124755859375	60.7897678465206	-8.7738037109375E-07	1	560	0.134307861328125
0.131683349609375	60.8873678462742	-9.4818115234375E-07	1	561	0.131744384765625
0.129241943359375	60.9849678460278	-9.8968505859375E-07	1	562	0.12945556640625
0.126800537109375	61.0825678457813	-1.0443115234375E-06	1	563	0.126983642578125
0.124359130859375	61.1801678455349	-1.08642578125E-06	1	564	0.124542236328125
0.121917724609375	61.2777678452885	-1.13616943359375E-06	1	565	0.122039794921875
0.119476318359375	61.3753678450421	-1.18133544921875E-06	1	566	0.1197509765625
0.117034912109375	61.4729678447957	-1.21673583984375E-06	1	567	0.1173095703125
0.114593505859375	61.5705678445493	-1.2664794921875E-06	1	568	0.11474609375
0.112152099609375	61.6681678443028	-1.29791259765625E-06	1	569	0.112396240234375
0.109710693359375	61.7657678440564	-1.331787109375E-06	1	570	0.10992431640625
0.107269287109375	61.86336784381	-1.37786865234375E-06	1	571	0.107513427734375
0.104827880859375	61.9609678435636	-1.40899658203125E-06	1	572	0.105133056640625
0.102386474609375	62.0585678433172	-1.44073486328125E-06	1	573	0.10272216796875
0.099945068359375	62.1561678430708	-1.46728515625E-06	1	574	0.100189208984375
0.097503662109375	62.2537678428243	-1.4959716796875E-06	1	575	0.097808837890625
0.095062255859375	62.3513678425779	-1.53167724609375E-06	1	576	0.095306396484375
0.092620849609375	62.4489678423315	-1.54876708984375E-06	1	577	0.09283447265625
0.090179443359375	62.5465678420851	-1.5802001953125E-06	1	578	0.09033203125
0.087738037109375	62.6441678418387	-1.60919189453125E-06	1	579	0.087921142578125
0.085296630859375	62.7417678415923	-1.63177490234375E-06	1	580	0.085662841796875
0.082855224609375	62.8393678413458	-1.66107177734375E-06	1	581	0.083251953125
0.080413818359375	62.9369678410994	-1.6827392578125E-06	1	582	0.080780029296875
0.077972412109375	63.034567840853	-1.7205810546875E-06	1	583	0.078277587890625
0.075531005859375	63.1321678406066	-1.74468994140625E-06	1	584	0.075836181640625
0.073089599609375	63.2297678403602	-1.7584228515625E-06	1	585	0.0733642578125
0.070648193359375	63.3273678401138	-1.77764892578125E-06	1	586	0.07098388671875
0.068206787109375	63.4249678398674	-1.77886962890625E-06	1	587	0.068389892578125
0.065765380859375	63.5225678396209	-1.77703857421875E-06	1	588	0.0660400390625
0.063323974609375	63.6201678393745	-1.78192138671875E-06	1	589	0.063690185546875
0.060882568359375	63.7177678391281	-1.790771484375E-06	1	590	0.06121826171875
0.058441162109375	63.8153678388817	-1.80267333984375E-06	1	591	0.058868408203125
0.055999755859375	63.9129678386353	-1.81793212890625E-06	1	592	0.056427001953125
0.053558349609375	64.0105678383889	-1.83929443359375E-06	1	593	0.053955078125
0.051116943359375	64.1081678381424	-1.84112548828125E-06	1	594	0.051361083984375
0.048675537109375	64.205767837896	-1.8524169921875E-06	1	595	0.0488189697265625
0.046234130859375	64.3033678376496	-1.86370849609375E-06	1	596	0.0464569091796875
0.043792724609375	64.4009678374032	-1.8780517578125E-06	1	597	0.04405517578125
0.041351318359375	64.4985678371568	-1.8792724609375E-06	1	598	0.0414337158203125
0.038909912109375	64.5961678369104	-1.8902587890625E-06	1	599	0.0390380859375
0.036468505859375	64.6937678366639	-1.8975830078125E-06	1	600	0.0366119384765625
0.034027099609375	64.7913678364175	-1.9073486328125E-06	1	601	0.0342620849609375
0.031585693359375	64.8889678361711	-1.92108154296875E-06	1	602	0.031793212890625
0.029144287109375	64.9865678359247	-1.93267822265625E-06	1	603	0.029400634765625
0.026702880859375	65.0841678356783	-1.93206787109375E-06	1	604	0.0268585205078125
0.024261474609375	65.1817678354319	-1.9476318359375E-06	1	605	0.0244171142578125
0.021820068359375	65.2793678351854	-1.949462890625E-06	1	606	0.0220611572265625
0.019378662109375	65.376967834939	-1.95281982421875E-06	1	607	0.0194183349609375
0.016937255859375	65.4745678346926	-1.9635009765625E-06	1	608	0.017144775390625
0.014495849609375	65.5721678344462	-1.9622802734375E-06	1	609	0.0146575927734375
0.012054443359375	65.6697678341998	-1.98272705078125E-06	1	610	0.0123016357421875
0.009613037109375	65.7673678339534	-1.978759765625E-06	1	611	0.0097686767578125
0.007171630859375	65.8649678337069	-1.99432373046875E-06	1	612	0.0073272705078125
0.004730224609375	65.9625678334605	-2.0111083984375E-06	1	613	0.0048675537109375
0.002288818359375	66.0601678332141	-2.01080322265625E-06	1	614	0.002484130859375
-0.000152587890625	66.1577678329677	-2.0269775390625E-06	1	615	-1.52587890625E-05
0.002288818359375	66.2553678327213	-1.409912109375E-06	1	616	0.0024383544921875
0.004730224609375	66.3529678324749	-1.103515625E-06	1	617	0.0048858642578125
0.007171630859375	66.4505678322284	-8.7738037109375E-07	1	618	0.0072662353515625
0.009613037109375	66.548167831982	-7.0587158203125E-07	1	619	0.0097320556640625
0.012054443359375	66.6457678317356	-5.5877685546875E-07	1	620	0.01209716796875
0.014495849609375	66.7433678314892	-4.3426513671875E-07	1	621	0.0144927978515625
0.016937255859375	66.8409678312428	-3.16162109375E-07	1	622	0.016998291015625
0.019378662109375	66.9385678309964	-2.0263671875E-07	1	623	0.0194061279296875
0.021820068359375	67.0361678307499	-1.1077880859375E-07	1	624	0.0219146728515625
0.024261474609375	67.1337678305035	-4.33349609375E-08	1	625	0.024407958984375
0.026702880859375	67.2313678302571	3.448486328125E-08	1	626	0.026800537109375
0.029144287109375	67.3289678300107	1.043701171875E-07	1	627	0.0293701171875
0.031585693359375	67.4265678297643	1.7333984375E-07	1	628	0.0316436767578125
0.034027099609375	67.5241678295179	2.44140625E-07	1	629	0.0342010498046875
0.036468505859375	67.6217678292714	3.131103515625E-07	1	630	0.036676025390625
0.038909912109375	67.719367829025	3.7017822265625E-07	1	631	0.0390625
0.041351318359375	67.8169678287786	4.4281005859375E-07	1	632	0.0415802001953125
0.043792724609375	67.9145678285322	5.035400390625E-07	1	633	0.04393310546875
0.046234130859375	68.0121678282858	5.6488037109375E-07	1	634	0.0462371826171875
0.048675537109375	68.1097678280394	6.2042236328125E-07	1	635	0.0487213134765625
0.051116943359375	68.207367827793	6.732177734375E-07	1	636	0.050994873046875
0.053558349609375	68.3049678275465	7.3638916015625E-07	1	637	0.05352783203125
0.055999755859375	68.4025678273001	7.82470703125E-07	1	638	0.0560302734375
0.058441162109375	68.5001678270537	8.49609375E-07	1	639	0.058319091796875
0.060882568359375	68.5977678268073	9.0576171875E-07	1	640	0.06085205078125
0.063323974609375	68.6953678265609	9.674072265625E-07	1	641	0.06329345703125
0.065765380859375	68.7929678263145	1.01806640625E-06	1	642	0.065673828125
0.068206787109375	68.890567826068	1.0821533203125E-06	1	643	0.0682373046875
0.070648193359375	68.9881678258216	1.14837646484375E-06	1	644	0.070465087890625
0.073089599609375	69.0857678255752	1.20941162109375E-06	1	645	0.07293701171875
0.075531005859375	69.1833678253288	1.26007080078125E-06	1	646	0.075347900390625
0.077972412109375	69.2809678250824	1.32720947265625E-06	1	647	0.0777587890625
0.080413818359375	69.378567824836	1.38763427734375E-06	1	648	0.08026123046875
0.082855224609375	69.4761678245895	1.45721435546875E-06	1	649	0.082733154296875
0.085296630859375	69.5737678243431	1.5234375E-06	1	650	0.085174560546875
0.087738037109375	69.6713678240967	1.59271240234375E-06	1	651	0.087554931640625
0.090179443359375	69.7689678238503	1.65802001953125E-06	1	652	0.0899658203125
0.092620849609375	69.8665678236039	1.73583984375E-06	1	653	0.09228515625
0.095062255859375	69.9641678233575	1.80023193359375E-06	1	654	0.09478759765625
0.097503662109375	70.061767823111	1.89453125E-06	1	655	0.09735107421875
0.099945068359375	70.1593678228646	1.96502685546875E-06	1	656	0.099639892578125
