# Supplementary material for: Dataset of N-doped CuO:NiO mixed oxide thin film sensor for glucose oxidation
Source: Data Brief. 2020 Oct 14;33:106408. doi: 10.1016/j.dib.2020.106408 (PMC7585048; doi:10.1016/j.dib.2020.106408)
Supplement: Supplementary file 1 [file mmc1.zip › Raw Data_DIB-D-20-01811/Figure 5/Figure 5b/CV CuO.Ni 70.30 5lyr Plasma 1ml Glucose 0.1M NaOH 25mV.s Repeat1]

Potential applied (V)	Time (s)	WE(1).Current (A)	Scan	Index	WE(1).Potential (V)
0.00244140625	6.2393339842472	3.5247802734375E-06	1	1	0.00373229980468751
0.0048828125	6.33693398400078	6.16455078125E-06	1	2	0.00486145019531251
0.00732421875	6.43453398375436	7.659912109375E-06	1	3	0.00740661621093749
0.009765625	6.53213398350795	9.234619140625E-06	1	4	0.010260009765625
0.01220703125	6.62973398326153	1.04095458984375E-05	1	5	0.0121368408203125
0.0146484375	6.72733398301511	1.1468505859375E-05	1	6	0.01456298828125
0.01708984375	6.8249339827687	1.26495361328125E-05	1	7	0.0184356689453125
0.01953125	6.92253398252228	1.30828857421875E-05	1	8	0.0192779541015625
0.02197265625	7.02013398227587	1.38763427734375E-05	1	9	0.0219024658203125
0.0244140625	7.11773398202945	1.43890380859375E-05	1	10	0.02415771484375
0.02685546875	7.21533398178303	1.4617919921875E-05	1	11	0.0275848388671875
0.029296875	7.31293398153662	1.52923583984375E-05	1	12	0.02978515625
0.03173828125	7.4105339812902	1.5899658203125E-05	1	13	0.03167724609375
0.0341796875	7.50813398104378	1.66015625E-05	1	14	0.0342376708984375
0.03662109375	7.60573398079737	1.72576904296875E-05	1	15	0.0362701416015625
0.0390625	7.70333398055095	1.74530029296875E-05	1	16	0.0385284423828125
0.04150390625	7.80093398030454	1.79901123046875E-05	1	17	0.0420135498046875
0.0439453125	7.89853398005812	1.80572509765625E-05	1	18	0.044207763671875
0.04638671875	7.9961339798117	1.8316650390625E-05	1	19	0.04566650390625
0.048828125	8.09373397956529	1.89453125E-05	1	20	0.048779296875
0.05126953125	8.19133397931887	1.94580078125E-05	1	21	0.0513519287109375
0.0537109375	8.28893397907245	2.01171875E-05	1	22	0.0537109375
0.05615234375	8.38653397882604	2.06024169921875E-05	1	23	0.056304931640625
0.05859375	8.48413397857962	2.076416015625E-05	1	24	0.05877685546875
0.06103515625	8.5817339783332	2.1160888671875E-05	1	25	0.060546875
0.0634765625	8.67933397808679	2.11822509765625E-05	1	26	0.062774658203125
0.06591796875	8.77693397784037	2.1466064453125E-05	1	27	0.065643310546875
0.068359375	8.87453397759396	2.19573974609375E-05	1	28	0.06658935546875
0.07080078125	8.97213397734754	2.26531982421875E-05	1	29	0.07061767578125
0.0732421875	9.06973397710112	2.30712890625E-05	1	30	0.073516845703125
0.07568359375	9.16733397685471	2.37762451171875E-05	1	31	0.075653076171875
0.078125	9.26493397660829	2.38739013671875E-05	1	32	0.0784912109375
0.08056640625	9.36253397636187	2.4273681640625E-05	1	33	0.079986572265625
0.0830078125	9.46013397611546	2.45452880859375E-05	1	34	0.08203125
0.08544921875	9.55773397586904	2.47406005859375E-05	1	35	0.08489990234375
0.087890625	9.65533397562263	2.51220703125E-05	1	36	0.086639404296875
0.09033203125	9.75293397537621	2.5970458984375E-05	1	37	0.088897705078125
0.0927734375	9.85053397512979	2.6556396484375E-05	1	38	0.093353271484375
0.09521484375	9.94813397488338	2.7252197265625E-05	1	39	0.0960693359375
0.09765625	10.045733974637	2.74383544921875E-05	1	40	0.097503662109375
0.10009765625	10.1433339743905	2.79144287109375E-05	1	41	0.099945068359375
0.1025390625	10.2409339741441	2.78289794921875E-05	1	42	0.102630615234375
0.10498046875	10.3385339738977	2.84271240234375E-05	1	43	0.10296630859375
0.107421875	10.4361339736513	2.9052734375E-05	1	44	0.105682373046875
0.10986328125	10.5337339734049	2.9754638671875E-05	1	45	0.10906982421875
0.1123046875	10.6313339731585	3.052978515625E-05	1	46	0.111846923828125
0.11474609375	10.728933972912	3.0853271484375E-05	1	47	0.11474609375
0.1171875	10.8265339726656	3.1341552734375E-05	1	48	0.117950439453125
0.11962890625	10.9241339724192	3.1829833984375E-05	1	49	0.1195068359375
0.1220703125	11.0217339721728	3.2196044921875E-05	1	50	0.1219482421875
0.12451171875	11.1193339719264	3.2684326171875E-05	1	51	0.12530517578125
0.126953125	11.21693397168	3.3416748046875E-05	1	52	0.126922607421875
0.12939453125	11.3145339714335	3.424072265625E-05	1	53	0.128997802734375
0.1318359375	11.4121339711871	3.509521484375E-05	1	54	0.132904052734375
0.13427734375	11.5097339709407	3.582763671875E-05	1	55	0.13458251953125
0.13671875	11.6073339706943	3.6468505859375E-05	1	56	0.136199951171875
0.13916015625	11.7049339704479	3.7109375E-05	1	57	0.139312744140625
0.1416015625	11.8025339702015	3.759765625E-05	1	58	0.141448974609375
0.14404296875	11.900133969955	3.8238525390625E-05	1	59	0.143463134765625
0.146484375	11.9977339697086	3.90625E-05	1	60	0.14691162109375
0.14892578125	12.0953339694622	4.0008544921875E-05	1	61	0.148223876953125
0.1513671875	12.1929339692158	4.1046142578125E-05	1	62	0.15087890625
0.15380859375	12.2905339689694	4.193115234375E-05	1	63	0.1546630859375
0.15625	12.388133968723	4.2694091796875E-05	1	64	0.15606689453125
0.15869140625	12.4857339684766	4.345703125E-05	1	65	0.159210205078125
0.1611328125	12.5833339682301	4.4189453125E-05	1	66	0.160308837890625
0.16357421875	12.6809339679837	4.4891357421875E-05	1	67	0.1629638671875
0.166015625	12.7785339677373	4.5989990234375E-05	1	68	0.1668701171875
0.16845703125	12.8761339674909	4.7088623046875E-05	1	69	0.16839599609375
0.1708984375	12.9737339672445	4.827880859375E-05	1	70	0.17041015625
0.17333984375	13.0713339669981	4.937744140625E-05	1	71	0.173858642578125
0.17578125	13.1689339667516	5.035400390625E-05	1	72	0.175750732421875
0.17822265625	13.2665339665052	5.1300048828125E-05	1	73	0.17828369140625
0.1806640625	13.3641339662588	5.218505859375E-05	1	74	0.18121337890625
0.18310546875	13.4617339660124	5.3131103515625E-05	1	75	0.1827392578125
0.185546875	13.559333965766	5.4443359375E-05	1	76	0.1846923828125
0.18798828125	13.6569339655196	5.57861328125E-05	1	77	0.188140869140625
0.1904296875	13.7545339652731	5.718994140625E-05	1	78	0.191314697265625
0.19287109375	13.8521339650267	5.8563232421875E-05	1	79	0.192657470703125
0.1953125	13.9497339647803	5.9661865234375E-05	1	80	0.194854736328125
0.19775390625	14.0473339645339	6.097412109375E-05	1	81	0.19793701171875
0.2001953125	14.1449339642875	6.2042236328125E-05	1	82	0.199676513671875
0.20263671875	14.2425339640411	6.329345703125E-05	1	83	0.2030029296875
0.205078125	14.3401339637946	6.4910888671875E-05	1	84	0.205474853515625
0.20751953125	14.4377339635482	6.6497802734375E-05	1	85	0.20648193359375
0.2099609375	14.5353339633018	6.84814453125E-05	1	86	0.209991455078125
0.21240234375	14.6329339630554	7.0037841796875E-05	1	87	0.212188720703125
0.21484375	14.730533962809	7.1533203125E-05	1	88	0.21441650390625
0.21728515625	14.8281339625626	7.3150634765625E-05	1	89	0.21826171875
0.2197265625	14.9257339623161	7.452392578125E-05	1	90	0.2196044921875
0.22216796875	15.0233339620697	7.6171875E-05	1	91	0.220703125
0.224609375	15.1209339618233	7.8125E-05	1	92	0.22430419921875
0.22705078125	15.2185339615769	8.013916015625E-05	1	93	0.22747802734375
0.2294921875	15.3161339613305	8.23974609375E-05	1	94	0.22967529296875
0.23193359375	15.4137339610841	8.4381103515625E-05	1	95	0.23175048828125
0.234375	15.5113339608376	8.65478515625E-05	1	96	0.23431396484375
0.23681640625	15.6089339605912	8.8592529296875E-05	1	97	0.235809326171875
0.2392578125	15.7065339603448	9.027099609375E-05	1	98	0.23907470703125
0.24169921875	15.8041339600984	9.234619140625E-05	1	99	0.24169921875
0.244140625	15.901733959852	9.4696044921875E-05	1	100	0.24359130859375
0.24658203125	15.9993339596056	9.6954345703125E-05	1	101	0.245941162109375
0.2490234375	16.0969339593591	9.9761962890625E-05	1	102	0.249176025390625
0.25146484375	16.1945339591127	0.000102447509765625	1	103	0.250396728515625
0.25390625	16.2921339588663	0.000104827880859375	1	104	0.253173828125
0.25634765625	16.3897339586199	0.00010748291015625	1	105	0.256378173828125
0.2587890625	16.4873339583735	0.0001099853515625	1	106	0.2589111328125
0.26123046875	16.5849339581271	0.000112762451171875	1	107	0.26055908203125
0.263671875	16.6825339578807	0.000115966796875	1	108	0.262939453125
0.26611328125	16.7801339576342	0.000119232177734375	1	109	0.26617431640625
0.2685546875	16.8777339573878	0.000122802734375	1	110	0.268280029296875
0.27099609375	16.9753339571414	0.000126312255859375	1	111	0.27020263671875
0.2734375	17.072933956895	0.0001295166015625	1	112	0.272857666015625
0.27587890625	17.1705339566486	0.00013299560546875	1	113	0.276214599609375
0.2783203125	17.2681339564022	0.000136505126953125	1	114	0.27783203125
0.28076171875	17.3657339561557	0.000140167236328125	1	115	0.27972412109375
0.283203125	17.4633339559093	0.00014434814453125	1	116	0.283447265625
0.28564453125	17.5609339556629	0.000148651123046875	1	117	0.28564453125
0.2880859375	17.6585339554165	0.00015325927734375	1	118	0.287628173828125
0.29052734375	17.7561339551701	0.000157928466796875	1	119	0.2896728515625
0.29296875	17.8537339549237	0.000162261962890625	1	120	0.29278564453125
0.29541015625	17.9513339546772	0.0001669921875	1	121	0.2958984375
0.2978515625	18.0489339544308	0.000171722412109375	1	122	0.297454833984375
0.30029296875	18.1465339541844	0.000176666259765625	1	123	0.299285888671875
0.302734375	18.244133953938	0.0001822509765625	1	124	0.302703857421875
0.30517578125	18.3417339536916	0.000188018798828125	1	125	0.30548095703125
0.3076171875	18.4393339534452	0.000194091796875	1	126	0.307342529296875
0.31005859375	18.5369339531987	0.000200286865234375	1	127	0.309295654296875
0.3125	18.6345339529523	0.00020654296875	1	128	0.31256103515625
0.31494140625	18.7321339527059	0.000212890625	1	129	0.31512451171875
0.3173828125	18.8297339524595	0.00021923828125	1	130	0.316558837890625
0.31982421875	18.9273339522131	0.000226043701171875	1	131	0.319671630859375
0.322265625	19.0249339519667	0.000233428955078125	1	132	0.321990966796875
0.32470703125	19.1225339517202	0.000241119384765625	1	133	0.324066162109375
0.3271484375	19.2201339514738	0.000249237060546875	1	134	0.32672119140625
0.32958984375	19.3177339512274	0.0002574462890625	1	135	0.329925537109375
0.33203125	19.415333950981	0.0002655029296875	1	136	0.3319091796875
0.33447265625	19.5129339507346	0.0002740478515625	1	137	0.334197998046875
0.3369140625	19.6105339504882	0.000282684326171875	1	138	0.336395263671875
0.33935546875	19.7081339502417	0.00029180908203125	1	139	0.338470458984375
0.341796875	19.8057339499953	0.00030157470703125	1	140	0.340606689453125
0.34423828125	19.9033339497489	0.00031182861328125	1	141	0.34478759765625
0.3466796875	20.0009339495025	0.00032220458984375	1	142	0.345916748046875
0.34912109375	20.0985339492561	0.0003328857421875	1	143	0.348846435546875
0.3515625	20.1961339490097	0.0003436279296875	1	144	0.352081298828125
0.35400390625	20.2937339487632	0.000354827880859375	1	145	0.354278564453125
0.3564453125	20.3913339485168	0.000366241455078125	1	146	0.355743408203125
0.35888671875	20.4889339482704	0.00037811279296875	1	147	0.358642578125
0.361328125	20.586533948024	0.00039044189453125	1	148	0.361663818359375
0.36376953125	20.6841339477776	0.000403350830078125	1	149	0.363525390625
0.3662109375	20.7817339475312	0.000416534423828125	1	150	0.366302490234375
0.36865234375	20.8793339472847	0.0004300537109375	1	151	0.368255615234375
0.37109375	20.9769339470383	0.000443634033203125	1	152	0.370758056640625
0.37353515625	21.0745339467919	0.00045745849609375	1	153	0.374053955078125
0.3759765625	21.1721339465455	0.0004718017578125	1	154	0.375579833984375
0.37841796875	21.2697339462991	0.0004864501953125	1	155	0.37860107421875
0.380859375	21.3673339460527	0.000501708984375	1	156	0.3807373046875
0.38330078125	21.4649339458063	0.00051727294921875	1	157	0.383270263671875
0.3857421875	21.5625339455598	0.000533447265625	1	158	0.38568115234375
0.38818359375	21.6601339453134	0.00054962158203125	1	159	0.387359619140625
0.390625	21.757733945067	0.00056610107421875	1	160	0.39068603515625
0.39306640625	21.8553339448206	0.00058258056640625	1	161	0.393524169921875
0.3955078125	21.9529339445742	0.000599365234375	1	162	0.3944091796875
0.39794921875	22.0505339443278	0.000616455078125	1	163	0.397735595703125
0.400390625	22.1481339440813	0.0006341552734375	1	164	0.40081787109375
0.40283203125	22.2457339438349	0.0006524658203125	1	165	0.4017333984375
0.4052734375	22.3433339435885	0.0006707763671875	1	166	0.405029296875
0.40771484375	22.4409339433421	0.00068939208984375	1	167	0.407562255859375
0.41015625	22.5385339430957	0.0007080078125	1	168	0.41015625
0.41259765625	22.6361339428493	0.00072662353515625	1	169	0.412750244140625
0.4150390625	22.7337339426028	0.0007452392578125	1	170	0.415679931640625
0.41748046875	22.8313339423564	0.0007647705078125	1	171	0.41748046875
0.419921875	22.92893394211	0.00078399658203125	1	172	0.419097900390625
0.42236328125	23.0265339418636	0.000804443359375	1	173	0.4222412109375
0.4248046875	23.1241339416172	0.0008245849609375	1	174	0.424713134765625
0.42724609375	23.2217339413708	0.00084503173828125	1	175	0.42657470703125
0.4296875	23.3193339411243	0.00086517333984375	1	176	0.430206298828125
0.43212890625	23.4169339408779	0.00088531494140625	1	177	0.432525634765625
0.4345703125	23.5145339406315	0.00090576171875	1	178	0.433929443359375
0.43701171875	23.6121339403851	0.00092620849609375	1	179	0.436279296875
0.439453125	23.7097339401387	0.000947265625	1	180	0.4398193359375
0.44189453125	23.8073339398923	0.0009686279296875	1	181	0.441558837890625
0.4443359375	23.9049339396458	0.000989990234375	1	182	0.443939208984375
0.44677734375	24.0025339393994	0.0010113525390625	1	183	0.446868896484375
0.44921875	24.100133939153	0.00103240966796875	1	184	0.448272705078125
0.45166015625	24.1977339389066	0.001053466796875	1	185	0.451629638671875
0.4541015625	24.2953339386602	0.0010748291015625	1	186	0.454559326171875
0.45654296875	24.3929339384138	0.00109619140625	1	187	0.455810546875
0.458984375	24.4905339381673	0.0011181640625	1	188	0.459075927734375
0.46142578125	24.5881339379209	0.00114013671875	1	189	0.461395263671875
0.4638671875	24.6857339376745	0.00116180419921875	1	190	0.463043212890625
0.46630859375	24.7833339374281	0.00118377685546875	1	191	0.466583251953125
0.46875	24.8809339371817	0.00120513916015625	1	192	0.46917724609375
0.47119140625	24.9785339369353	0.001226806640625	1	193	0.470489501953125
0.4736328125	25.0761339366888	0.00124847412109375	1	194	0.474151611328125
0.47607421875	25.1737339364424	0.00127044677734375	1	195	0.47589111328125
0.478515625	25.271333936196	0.00129241943359375	1	196	0.478179931640625
0.48095703125	25.3689339359496	0.00131439208984375	1	197	0.48150634765625
0.4833984375	25.4665339357032	0.001336669921875	1	198	0.482452392578125
0.48583984375	25.5641339354568	0.00135833740234375	1	199	0.4862060546875
0.48828125	25.6617339352104	0.0013800048828125	1	200	0.487945556640625
0.49072265625	25.7593339349639	0.0014019775390625	1	201	0.490570068359375
0.4931640625	25.8569339347175	0.00142333984375	1	202	0.4932861328125
0.49560546875	25.9545339344711	0.00144561767578125	1	203	0.495452880859375
0.498046875	26.0521339342247	0.00146759033203125	1	204	0.4971923828125
0.50048828125	26.1497339339783	0.0014898681640625	1	205	0.49981689453125
0.5029296875	26.2473339337319	0.00151214599609375	1	206	0.503204345703125
0.50537109375	26.3449339334854	0.0015338134765625	1	207	0.504913330078125
0.5078125	26.442533933239	0.00155548095703125	1	208	0.50665283203125
0.51025390625	26.5401339329926	0.0015771484375	1	209	0.509674072265625
0.5126953125	26.6377339327462	0.00159942626953125	1	210	0.51177978515625
0.51513671875	26.7353339324998	0.0016217041015625	1	211	0.514739990234375
0.517578125	26.8329339322534	0.001644287109375	1	212	0.51788330078125
0.52001953125	26.9305339320069	0.00166717529296875	1	213	0.51947021484375
0.5224609375	27.0281339317605	0.0016900634765625	1	214	0.52105712890625
0.52490234375	27.1257339315141	0.001712646484375	1	215	0.524658203125
0.52734375	27.2233339312677	0.0017352294921875	1	216	0.5274658203125
0.52978515625	27.3209339310213	0.00175811767578125	1	217	0.529571533203125
0.5322265625	27.4185339307749	0.00178131103515625	1	218	0.5313720703125
0.53466796875	27.5161339305284	0.00180511474609375	1	219	0.534393310546875
0.537109375	27.613733930282	0.0018292236328125	1	220	0.5362548828125
0.53955078125	27.7113339300356	0.001854248046875	1	221	0.539276123046875
0.5419921875	27.8089339297892	0.0018792724609375	1	222	0.5416259765625
0.54443359375	27.9065339295428	0.001904296875	1	223	0.544464111328125
0.546875	28.0041339292964	0.001929931640625	1	224	0.54595947265625
0.54931640625	28.1017339290499	0.00195587158203125	1	225	0.548858642578125
0.5517578125	28.1993339288035	0.0019830322265625	1	226	0.55194091796875
0.55419921875	28.2969339285571	0.00201080322265625	1	227	0.554229736328125
0.556640625	28.3945339283107	0.002039794921875	1	228	0.555938720703125
0.55908203125	28.4921339280643	0.002069091796875	1	229	0.558197021484375
0.5615234375	28.5897339278179	0.00209930419921875	1	230	0.56207275390625
0.56396484375	28.6873339275714	0.002130126953125	1	231	0.564361572265625
0.56640625	28.784933927325	0.002161865234375	1	232	0.565948486328125
0.56884765625	28.8825339270786	0.00219482421875	1	233	0.568084716796875
0.5712890625	28.9801339268322	0.00222869873046875	1	234	0.571380615234375
0.57373046875	29.0777339265858	0.002264404296875	1	235	0.57373046875
0.576171875	29.1753339263394	0.00230072021484375	1	236	0.57525634765625
0.57861328125	29.2729339260929	0.00233795166015625	1	237	0.578369140625
0.5810546875	29.3705339258465	0.00237640380859375	1	238	0.580596923828125
0.58349609375	29.4681339256001	0.00241546630859375	1	239	0.582611083984375
0.5859375	29.5657339253537	0.00245513916015625	1	240	0.586273193359375
0.58837890625	29.6633339251073	0.00249603271484375	1	241	0.587921142578125
0.5908203125	29.7609339248609	0.002537841796875	1	242	0.589813232421875
0.59326171875	29.8585339246144	0.00258056640625	1	243	0.5926513671875
0.595703125	29.956133924368	0.00262359619140625	1	244	0.595001220703125
0.59814453125	30.0537339241216	0.00266754150390625	1	245	0.597076416015625
0.6005859375	30.1513339238752	0.00271148681640625	1	246	0.599639892578125
0.60302734375	30.2489339236288	0.00275604248046875	1	247	0.602691650390625
0.60546875	30.3465339233824	0.00280029296875	1	248	0.60498046875
0.60791015625	30.444133923136	0.00284576416015625	1	249	0.606201171875
0.6103515625	30.5417339228895	0.00289154052734375	1	250	0.610076904296875
0.61279296875	30.6393339226431	0.00293731689453125	1	251	0.61212158203125
0.615234375	30.7369339223967	0.00298309326171875	1	252	0.614105224609375
0.61767578125	30.8345339221503	0.0030291748046875	1	253	0.617462158203125
0.6201171875	30.9321339219039	0.003074951171875	1	254	0.61895751953125
0.62255859375	31.0297339216575	0.0031201171875	1	255	0.622161865234375
0.625	31.127333921411	0.00316497802734375	1	256	0.623992919921875
0.62744140625	31.2249339211646	0.0032098388671875	1	257	0.62652587890625
0.6298828125	31.3225339209182	0.00325408935546875	1	258	0.629302978515625
0.63232421875	31.4201339206718	0.0032989501953125	1	259	0.63079833984375
0.634765625	31.5177339204254	0.003343505859375	1	260	0.6346435546875
0.63720703125	31.615333920179	0.0033868408203125	1	261	0.63592529296875
0.6396484375	31.7129339199325	0.00343017578125	1	262	0.6397705078125
0.64208984375	31.8105339196861	0.0034716796875	1	263	0.6412353515625
0.64453125	31.9081339194397	0.00351287841796875	1	264	0.6436767578125
0.64697265625	32.0057339191933	0.0035540771484375	1	265	0.64599609375
0.6494140625	32.1033339189469	0.0035943603515625	1	266	0.64776611328125
0.65185546875	32.2009339187005	0.0036334228515625	1	267	0.65106201171875
0.654296875	32.298533918454	0.003671875	1	268	0.652923583984375
0.65673828125	32.3961339182076	0.0037091064453125	1	269	0.655029296875
0.6591796875	32.4937339179612	0.00374481201171875	1	270	0.658203125
0.66162109375	32.5913339177148	0.00378173828125	1	271	0.660797119140625
0.6640625	32.6889339174684	0.0038153076171875	1	272	0.662078857421875
0.66650390625	32.786533917222	0.0038482666015625	1	273	0.664947509765625
0.6689453125	32.8841339169755	0.00387939453125	1	274	0.667633056640625
0.67138671875	32.9817339167291	0.00390960693359375	1	275	0.669891357421875
0.673828125	33.0793339164827	0.00393829345703125	1	276	0.67230224609375
0.67626953125	33.1769339162363	0.00396575927734375	1	277	0.674407958984375
0.6787109375	33.2745339159899	0.00399078369140625	1	278	0.6767578125
0.68115234375	33.3721339157435	0.00401397705078125	1	279	0.6802978515625
0.68359375	33.469733915497	0.0040338134765625	1	280	0.6822509765625
0.68603515625	33.5673339152506	0.00405426025390625	1	281	0.68414306640625
0.6884765625	33.6649339150042	0.004072265625	1	282	0.686859130859375
0.69091796875	33.7625339147578	0.00408843994140625	1	283	0.690155029296875
0.693359375	33.8601339145114	0.0041021728515625	1	284	0.691802978515625
0.69580078125	33.957733914265	0.00411407470703125	1	285	0.69500732421875
0.6982421875	34.0553339140185	0.00412322998046875	1	286	0.696533203125
0.70068359375	34.1529339137721	0.004129638671875	1	287	0.69915771484375
0.703125	34.2505339135257	0.0041339111328125	1	288	0.702239990234375
0.70556640625	34.3481339132793	0.00413543701171875	1	289	0.704620361328125
0.7080078125	34.4457339130329	0.00413421630859375	1	290	0.707275390625
0.71044921875	34.5433339127865	0.00412994384765625	1	291	0.7093505859375
0.712890625	34.64093391254	0.00412261962890625	1	292	0.71099853515625
0.71533203125	34.7385339122936	0.0041119384765625	1	293	0.714996337890625
0.7177734375	34.8361339120472	0.00409637451171875	1	294	0.71697998046875
0.72021484375	34.9337339118008	0.00407806396484375	1	295	0.718597412109375
0.72265625	35.0313339115544	0.004056396484375	1	296	0.721405029296875
0.72509765625	35.128933911308	0.00403228759765625	1	297	0.72314453125
0.7275390625	35.2265339110616	0.0040045166015625	1	298	0.72625732421875
0.72998046875	35.3241339108151	0.003973388671875	1	299	0.72918701171875
0.732421875	35.4217339105687	0.0039404296875	1	300	0.731231689453125
0.73486328125	35.5193339103223	0.00390411376953125	1	301	0.733062744140625
0.7373046875	35.6169339100759	0.00386749267578125	1	302	0.7362060546875
0.73974609375	35.7145339098295	0.00382781982421875	1	303	0.737884521484375
0.7421875	35.8121339095831	0.00378662109375	1	304	0.740386962890625
0.74462890625	35.9097339093366	0.0037451171875	1	305	0.74371337890625
0.7470703125	36.0073339090902	0.0037030029296875	1	306	0.74639892578125
0.74951171875	36.1049339088438	0.00366119384765625	1	307	0.747833251953125
0.751953125	36.2025339085974	0.003619384765625	1	308	0.750701904296875
0.75439453125	36.300133908351	0.00357757568359375	1	309	0.7537841796875
0.7568359375	36.3977339081046	0.00353668212890625	1	310	0.755615234375
0.75927734375	36.4953339078581	0.00349639892578125	1	311	0.75836181640625
0.76171875	36.5929339076117	0.00345855712890625	1	312	0.76141357421875
0.76416015625	36.6905339073653	0.00342193603515625	1	313	0.76263427734375
0.7666015625	36.7881339071189	0.00338714599609375	1	314	0.76690673828125
0.76904296875	36.8857339068725	0.00335479736328125	1	315	0.76812744140625
0.771484375	36.9833339066261	0.00332366943359375	1	316	0.7708740234375
0.77392578125	37.0809339063796	0.0032952880859375	1	317	0.77392578125
0.7763671875	37.1785339061332	0.00326934814453125	1	318	0.77545166015625
0.77880859375	37.2761339058868	0.00324737548828125	1	319	0.77850341796875
0.78125	37.3737339056404	0.00322723388671875	1	320	0.78033447265625
0.78369140625	37.471333905394	0.00321044921875	1	321	0.78277587890625
0.7861328125	37.5689339051476	0.0031976318359375	1	322	0.7861328125
0.78857421875	37.6665339049011	0.00318695068359375	1	323	0.78826904296875
0.791015625	37.7641339046547	0.003177490234375	1	324	0.789794921875
0.79345703125	37.8617339044083	0.003172607421875	1	325	0.79254150390625
0.7958984375	37.9593339041619	0.003170166015625	1	326	0.79559326171875
0.79833984375	38.0569339039155	0.0031707763671875	1	327	0.79620361328125
0.80078125	38.1545339036691	0.00317291259765625	1	328	0.80047607421875
0.79833984375	38.2521339034226	0.0030694580078125	1	329	0.7977294921875
0.7958984375	38.3497339031762	0.00297607421875	1	330	0.794677734375
0.79345703125	38.4473339029298	0.0028912353515625	1	331	0.79376220703125
0.791015625	38.5449339026834	0.002811279296875	1	332	0.789794921875
0.78857421875	38.642533902437	0.00273590087890625	1	333	0.7867431640625
0.7861328125	38.7401339021906	0.002664794921875	1	334	0.784912109375
0.78369140625	38.8377339019441	0.00259674072265625	1	335	0.78369140625
0.78125	38.9353339016977	0.0025323486328125	1	336	0.78033447265625
0.77880859375	39.0329339014513	0.00247039794921875	1	337	0.77667236328125
0.7763671875	39.1305339012049	0.00241119384765625	1	338	0.77545166015625
0.77392578125	39.2281339009585	0.002353515625	1	339	0.772705078125
0.771484375	39.3257339007121	0.0022967529296875	1	340	0.7708740234375
0.76904296875	39.4233339004657	0.00224212646484375	1	341	0.76934814453125
0.7666015625	39.5209339002192	0.002188720703125	1	342	0.76629638671875
0.76416015625	39.6185338999728	0.00213714599609375	1	343	0.76263427734375
0.76171875	39.7161338997264	0.0020867919921875	1	344	0.76141357421875
0.75927734375	39.81373389948	0.0020379638671875	1	345	0.758056640625
0.7568359375	39.9113338992336	0.0019903564453125	1	346	0.7562255859375
0.75439453125	40.0089338989872	0.001943359375	1	347	0.75439453125
0.751953125	40.1065338987407	0.00189697265625	1	348	0.75042724609375
0.74951171875	40.2041338984943	0.001851806640625	1	349	0.74932861328125
0.7470703125	40.3017338982479	0.001807861328125	1	350	0.747039794921875
0.74462890625	40.3993338980015	0.00176483154296875	1	351	0.7440185546875
0.7421875	40.4969338977551	0.00172271728515625	1	352	0.74200439453125
0.73974609375	40.5945338975087	0.00168212890625	1	353	0.73919677734375
0.7373046875	40.6921338972622	0.00164154052734375	1	354	0.73583984375
0.73486328125	40.7897338970158	0.00160186767578125	1	355	0.734344482421875
0.732421875	40.8873338967694	0.0015625	1	356	0.732635498046875
0.72998046875	40.984933896523	0.001524658203125	1	357	0.729095458984375
0.7275390625	41.0825338962766	0.00148712158203125	1	358	0.7265625
0.72509765625	41.1801338960302	0.00145050048828125	1	359	0.7247314453125
0.72265625	41.2777338957837	0.001414794921875	1	360	0.721649169921875
0.72021484375	41.3753338955373	0.0013800048828125	1	361	0.72027587890625
0.7177734375	41.4729338952909	0.0013458251953125	1	362	0.71697998046875
0.71533203125	41.5705338950445	0.0013116455078125	1	363	0.714691162109375
0.712890625	41.6681338947981	0.00127838134765625	1	364	0.713043212890625
0.71044921875	41.7657338945517	0.0012457275390625	1	365	0.709503173828125
0.7080078125	41.8633338943052	0.00121429443359375	1	366	0.70806884765625
0.70556640625	41.9609338940588	0.0011834716796875	1	367	0.70513916015625
0.703125	42.0585338938124	0.00115325927734375	1	368	0.70233154296875
0.70068359375	42.156133893566	0.001124267578125	1	369	0.700439453125
0.6982421875	42.2537338933196	0.001094970703125	1	370	0.6981201171875
0.69580078125	42.3513338930732	0.00106658935546875	1	371	0.6943359375
0.693359375	42.4489338928267	0.00103851318359375	1	372	0.6925048828125
0.69091796875	42.5465338925803	0.0010113525390625	1	373	0.69110107421875
0.6884765625	42.6441338923339	0.000985107421875	1	374	0.688018798828125
0.68603515625	42.7417338920875	0.00095947265625	1	375	0.68536376953125
0.68359375	42.8393338918411	0.00093475341796875	1	376	0.682891845703125
0.68115234375	42.9369338915947	0.00091033935546875	1	377	0.679901123046875
0.6787109375	43.0345338913482	0.00088623046875	1	378	0.678466796875
0.67626953125	43.1321338911018	0.0008624267578125	1	379	0.676666259765625
0.673828125	43.2297338908554	0.0008392333984375	1	380	0.673553466796875
0.67138671875	43.327333890609	0.00081695556640625	1	381	0.670196533203125
0.6689453125	43.4249338903626	0.00079498291015625	1	382	0.668243408203125
0.66650390625	43.5225338901162	0.00077423095703125	1	383	0.665679931640625
0.6640625	43.6201338898697	0.00075347900390625	1	384	0.6640625
0.66162109375	43.7177338896233	0.00073333740234375	1	385	0.661865234375
0.6591796875	43.8153338893769	0.00071319580078125	1	386	0.65899658203125
0.65673828125	43.9129338891305	0.00069366455078125	1	387	0.656982421875
0.654296875	44.0105338888841	0.00067474365234375	1	388	0.653564453125
0.65185546875	44.1081338886377	0.0006561279296875	1	389	0.65179443359375
0.6494140625	44.2057338883913	0.00063812255859375	1	390	0.649200439453125
0.64697265625	44.3033338881448	0.0006207275390625	1	391	0.646881103515625
0.64453125	44.4009338878984	0.00060394287109375	1	392	0.645416259765625
0.64208984375	44.498533887652	0.00058685302734375	1	393	0.64141845703125
0.6396484375	44.5961338874056	0.000570068359375	1	394	0.639678955078125
0.63720703125	44.6937338871592	0.00055328369140625	1	395	0.636474609375
0.634765625	44.7913338869128	0.00053741455078125	1	396	0.634368896484375
0.63232421875	44.8889338866663	0.0005218505859375	1	397	0.63323974609375
0.6298828125	44.9865338864199	0.00050689697265625	1	398	0.629364013671875
0.62744140625	45.0841338861735	0.000491943359375	1	399	0.627777099609375
0.625	45.1817338859271	0.000477294921875	1	400	0.623931884765625
0.62255859375	45.2793338856807	0.000462646484375	1	401	0.623138427734375
0.6201171875	45.3769338854343	0.000447998046875	1	402	0.620208740234375
0.61767578125	45.4745338851878	0.000433837890625	1	403	0.617645263671875
0.615234375	45.5721338849414	0.00041986083984375	1	404	0.614654541015625
0.61279296875	45.669733884695	0.000406280517578125	1	405	0.6121826171875
0.6103515625	45.7673338844486	0.000393096923828125	1	406	0.610809326171875
0.60791015625	45.8649338842022	0.000379791259765625	1	407	0.607818603515625
0.60546875	45.9625338839558	0.000366668701171875	1	408	0.60577392578125
0.60302734375	46.0601338837093	0.000353546142578125	1	409	0.603515625
0.6005859375	46.1577338834629	0.00034051513671875	1	410	0.60009765625
0.59814453125	46.2553338832165	0.0003275146484375	1	411	0.59820556640625
0.595703125	46.3529338829701	0.000314788818359375	1	412	0.59503173828125
0.59326171875	46.4505338827237	0.000302276611328125	1	413	0.592742919921875
0.5908203125	46.5481338824773	0.000289794921875	1	414	0.591461181640625
0.58837890625	46.6457338822308	0.000277557373046875	1	415	0.588134765625
0.5859375	46.7433338819844	0.000264801025390625	1	416	0.58587646484375
0.58349609375	46.840933881738	0.000252471923828125	1	417	0.58319091796875
0.5810546875	46.9385338814916	0.000239837646484375	1	418	0.579925537109375
0.57861328125	47.0361338812452	0.00022735595703125	1	419	0.57904052734375
0.576171875	47.1337338809988	0.000215057373046875	1	420	0.575775146484375
0.57373046875	47.2313338807523	0.000202911376953125	1	421	0.574432373046875
0.5712890625	47.3289338805059	0.0001907958984375	1	422	0.571197509765625
0.56884765625	47.4265338802595	0.000178558349609375	1	423	0.5689697265625
0.56640625	47.5241338800131	0.000166107177734375	1	424	0.56597900390625
0.56396484375	47.6217338797667	0.000153411865234375	1	425	0.563232421875
0.5615234375	47.7193338795203	0.0001407470703125	1	426	0.5611572265625
0.55908203125	47.8169338792738	0.000128143310546875	1	427	0.560150146484375
0.556640625	47.9145338790274	0.000115570068359375	1	428	0.55633544921875
0.55419921875	48.012133878781	0.000103179931640625	1	429	0.5537109375
0.5517578125	48.1097338785346	9.039306640625E-05	1	430	0.55169677734375
0.54931640625	48.2073338782882	7.757568359375E-05	1	431	0.5484619140625
0.546875	48.3049338780418	6.4422607421875E-05	1	432	0.546875
0.54443359375	48.4025338777953	5.133056640625E-05	1	433	0.54498291015625
0.5419921875	48.5001338775489	3.79638671875E-05	1	434	0.542022705078125
0.53955078125	48.5977338773025	2.47802734375E-05	1	435	0.5390625
0.537109375	48.6953338770561	1.1322021484375E-05	1	436	0.536529541015625
0.53466796875	48.7929338768097	-1.77001953125E-06	1	437	0.5343017578125
0.5322265625	48.8905338765633	-1.46484375E-05	1	438	0.53204345703125
0.52978515625	48.9881338763169	-2.911376953125E-05	1	439	0.530517578125
0.52734375	49.0857338760704	-4.3548583984375E-05	1	440	0.527557373046875
0.52490234375	49.183333875824	-5.8013916015625E-05	1	441	0.52508544921875
0.5224609375	49.2809338755776	-7.305908203125E-05	1	442	0.522491455078125
0.52001953125	49.3785338753312	-8.770751953125E-05	1	443	0.518951416015625
0.517578125	49.4761338750848	-0.000102264404296875	1	444	0.518035888671875
0.51513671875	49.5737338748384	-0.00011737060546875	1	445	0.51556396484375
0.5126953125	49.6713338745919	-0.00013311767578125	1	446	0.513397216796875
0.51025390625	49.7689338743455	-0.00014923095703125	1	447	0.510986328125
0.5078125	49.8665338740991	-0.000166351318359375	1	448	0.50775146484375
0.50537109375	49.9641338738527	-0.000183135986328125	1	449	0.50531005859375
0.5029296875	50.0617338736063	-0.000200653076171875	1	450	0.503570556640625
0.50048828125	50.1593338733599	-0.000218109130859375	1	451	0.50054931640625
0.498046875	50.2569338731134	-0.000235931396484375	1	452	0.4986572265625
0.49560546875	50.354533872867	-0.000254486083984375	1	453	0.496734619140625
0.4931640625	50.4521338726206	-0.000273529052734375	1	454	0.49359130859375
0.49072265625	50.5497338723742	-0.000293365478515625	1	455	0.491363525390625
0.48828125	50.6473338721278	-0.000313751220703125	1	456	0.48858642578125
0.48583984375	50.7449338718814	-0.0003348388671875	1	457	0.485809326171875
0.4833984375	50.8425338716349	-0.000355804443359375	1	458	0.484771728515625
0.48095703125	50.9401338713885	-0.000377288818359375	1	459	0.480621337890625
0.478515625	51.0377338711421	-0.0003992919921875	1	460	0.4781494140625
0.47607421875	51.1353338708957	-0.000421600341796875	1	461	0.475921630859375
0.4736328125	51.2329338706493	-0.0004449462890625	1	462	0.47296142578125
0.47119140625	51.3305338704029	-0.00046875	1	463	0.471710205078125
0.46875	51.4281338701564	-0.0004931640625	1	464	0.469085693359375
0.46630859375	51.52573386991	-0.000517578125	1	465	0.466278076171875
0.4638671875	51.6233338696636	-0.00054290771484375	1	466	0.46392822265625
0.46142578125	51.7209338694172	-0.00056793212890625	1	467	0.460968017578125
0.458984375	51.8185338691708	-0.00059356689453125	1	468	0.458831787109375
0.45654296875	51.9161338689244	-0.0006201171875	1	469	0.45660400390625
0.4541015625	52.0137338686779	-0.00064697265625	1	470	0.455413818359375
0.45166015625	52.1113338684315	-0.000675048828125	1	471	0.451416015625
0.44921875	52.2089338681851	-0.00070281982421875	1	472	0.448883056640625
0.44677734375	52.3065338679387	-0.000731201171875	1	473	0.44671630859375
0.4443359375	52.4041338676923	-0.00075958251953125	1	474	0.44415283203125
0.44189453125	52.5017338674459	-0.00078826904296875	1	475	0.4422607421875
0.439453125	52.5993338671994	-0.00081756591796875	1	476	0.439971923828125
0.43701171875	52.696933866953	-0.00084716796875	1	477	0.436676025390625
0.4345703125	52.7945338667066	-0.000877685546875	1	478	0.434173583984375
0.43212890625	52.8921338664602	-0.000908203125	1	479	0.43255615234375
0.4296875	52.9897338662138	-0.00093963623046875	1	480	0.429412841796875
0.42724609375	53.0873338659674	-0.00097015380859375	1	481	0.427703857421875
0.4248046875	53.184933865721	-0.0010015869140625	1	482	0.4256591796875
0.42236328125	53.2825338654745	-0.00103271484375	1	483	0.422088623046875
0.419921875	53.3801338652281	-0.00106475830078125	1	484	0.420684814453125
0.41748046875	53.4777338649817	-0.00109710693359375	1	485	0.4168701171875
0.4150390625	53.5753338647353	-0.0011297607421875	1	486	0.41473388671875
0.41259765625	53.6729338644889	-0.0011627197265625	1	487	0.413055419921875
0.41015625	53.7705338642425	-0.0011956787109375	1	488	0.409942626953125
0.40771484375	53.868133863996	-0.0012286376953125	1	489	0.40887451171875
0.4052734375	53.9657338637496	-0.001260986328125	1	490	0.40460205078125
0.40283203125	54.0633338635032	-0.00129364013671875	1	491	0.4034423828125
0.400390625	54.1609338632568	-0.0013262939453125	1	492	0.400543212890625
0.39794921875	54.2585338630104	-0.0013592529296875	1	493	0.3984375
0.3955078125	54.356133862764	-0.00139251708984375	1	494	0.396026611328125
0.39306640625	54.4537338625175	-0.00142486572265625	1	495	0.39276123046875
0.390625	54.5513338622711	-0.00145721435546875	1	496	0.390838623046875
0.38818359375	54.6489338620247	-0.0014886474609375	1	497	0.388641357421875
0.3857421875	54.7465338617783	-0.0015191650390625	1	498	0.385101318359375
0.38330078125	54.8441338615319	-0.0015496826171875	1	499	0.38336181640625
0.380859375	54.9417338612855	-0.00157958984375	1	500	0.380950927734375
0.37841796875	55.039333861039	-0.00160858154296875	1	501	0.379180908203125
0.3759765625	55.1369338607926	-0.00163665771484375	1	502	0.376007080078125
0.37353515625	55.2345338605462	-0.00166412353515625	1	503	0.372833251953125
0.37109375	55.3321338602998	-0.001689453125	1	504	0.37152099609375
0.36865234375	55.4297338600534	-0.0017132568359375	1	505	0.368927001953125
0.3662109375	55.527333859807	-0.0017352294921875	1	506	0.36553955078125
0.36376953125	55.6249338595605	-0.00175567626953125	1	507	0.36444091796875
0.361328125	55.7225338593141	-0.0017742919921875	1	508	0.361328125
0.35888671875	55.8201338590677	-0.00179046630859375	1	509	0.358795166015625
0.3564453125	55.9177338588213	-0.00180450439453125	1	510	0.35675048828125
0.35400390625	56.0153338585749	-0.001815185546875	1	511	0.35430908203125
0.3515625	56.1129338583285	-0.00182281494140625	1	512	0.35235595703125
0.34912109375	56.210533858082	-0.001826171875	1	513	0.3486328125
0.3466796875	56.3081338578356	-0.001826171875	1	514	0.34771728515625
0.34423828125	56.4057338575892	-0.001822509765625	1	515	0.3447265625
0.341796875	56.5033338573428	-0.0018157958984375	1	516	0.34234619140625
0.33935546875	56.6009338570964	-0.001805419921875	1	517	0.339447021484375
0.3369140625	56.69853385685	-0.00179107666015625	1	518	0.3372802734375
0.33447265625	56.7961338566035	-0.001773681640625	1	519	0.3355712890625
0.33203125	56.8937338563571	-0.0017529296875	1	520	0.331634521484375
0.32958984375	56.9913338561107	-0.00172943115234375	1	521	0.3302001953125
0.3271484375	57.0889338558643	-0.00170379638671875	1	522	0.3275146484375
0.32470703125	57.1865338556179	-0.0016766357421875	1	523	0.325775146484375
0.322265625	57.2841338553715	-0.00164794921875	1	524	0.322784423828125
0.31982421875	57.381733855125	-0.00161712646484375	1	525	0.32012939453125
0.3173828125	57.4793338548786	-0.00158447265625	1	526	0.318023681640625
0.31494140625	57.5769338546322	-0.00154937744140625	1	527	0.31573486328125
0.3125	57.6745338543858	-0.00151153564453125	1	528	0.313232421875
0.31005859375	57.7721338541394	-0.0014715576171875	1	529	0.309356689453125
0.3076171875	57.869733853893	-0.00142791748046875	1	530	0.3079833984375
0.30517578125	57.9673338536466	-0.00138214111328125	1	531	0.304779052734375
0.302734375	58.0649338534001	-0.0013330078125	1	532	0.3038330078125
0.30029296875	58.1625338531537	-0.00128143310546875	1	533	0.300689697265625
0.2978515625	58.2601338529073	-0.00122711181640625	1	534	0.2977294921875
0.29541015625	58.3577338526609	-0.0011700439453125	1	535	0.29541015625
0.29296875	58.4553338524145	-0.00111114501953125	1	536	0.292510986328125
0.29052734375	58.5529338521681	-0.001051025390625	1	537	0.2913818359375
0.2880859375	58.6505338519216	-0.00099090576171875	1	538	0.288116455078125
0.28564453125	58.7481338516752	-0.000931396484375	1	539	0.285552978515625
0.283203125	58.8457338514288	-0.0008734130859375	1	540	0.283447265625
0.28076171875	58.9433338511824	-0.00081695556640625	1	541	0.28021240234375
0.2783203125	59.040933850936	-0.00076324462890625	1	542	0.278045654296875
0.27587890625	59.1385338506896	-0.000711669921875	1	543	0.276397705078125
0.2734375	59.2361338504431	-0.0006634521484375	1	544	0.272216796875
0.27099609375	59.3337338501967	-0.00061859130859375	1	545	0.27130126953125
0.2685546875	59.4313338499503	-0.000577392578125	1	546	0.26873779296875
0.26611328125	59.5289338497039	-0.0005401611328125	1	547	0.265838623046875
0.263671875	59.6265338494575	-0.0005059814453125	1	548	0.2640380859375
0.26123046875	59.7241338492111	-0.000474853515625	1	549	0.260772705078125
0.2587890625	59.8217338489646	-0.000446563720703125	1	550	0.25970458984375
0.25634765625	59.9193338487182	-0.00042071533203125	1	551	0.256072998046875
0.25390625	60.0169338484718	-0.000397369384765625	1	552	0.25372314453125
0.25146484375	60.1145338482254	-0.000375946044921875	1	553	0.251617431640625
0.2490234375	60.212133847979	-0.00035711669921875	1	554	0.248779296875
0.24658203125	60.3097338477326	-0.00033990478515625	1	555	0.248016357421875
0.244140625	60.4073338474861	-0.00032452392578125	1	556	0.243408203125
0.24169921875	60.5049338472397	-0.000310272216796875	1	557	0.24200439453125
0.2392578125	60.6025338469933	-0.000297149658203125	1	558	0.23968505859375
0.23681640625	60.7001338467469	-0.000285064697265625	1	559	0.2364501953125
0.234375	60.7977338465005	-0.00027392578125	1	560	0.234619140625
0.23193359375	60.8953338462541	-0.000263824462890625	1	561	0.23138427734375
0.2294921875	60.9929338460076	-0.000254638671875	1	562	0.229736328125
0.22705078125	61.0905338457612	-0.00024639892578125	1	563	0.227325439453125
0.224609375	61.1881338455148	-0.000238739013671875	1	564	0.22406005859375
0.22216796875	61.2857338452684	-0.0002315673828125	1	565	0.22216796875
0.2197265625	61.383333845022	-0.0002247314453125	1	566	0.218353271484375
0.21728515625	61.4809338447756	-0.00021807861328125	1	567	0.21746826171875
0.21484375	61.5785338445291	-0.000212066650390625	1	568	0.21466064453125
0.21240234375	61.6761338442827	-0.000206390380859375	1	569	0.21270751953125
0.2099609375	61.7737338440363	-0.000201385498046875	1	570	0.210693359375
0.20751953125	61.8713338437899	-0.000196746826171875	1	571	0.2071533203125
0.205078125	61.9689338435435	-0.000192230224609375	1	572	0.2059326171875
0.20263671875	62.0665338432971	-0.00018798828125	1	573	0.20196533203125
0.2001953125	62.1641338430506	-0.000183746337890625	1	574	0.2005615234375
0.19775390625	62.2617338428042	-0.0001796875	1	575	0.1978759765625
0.1953125	62.3593338425578	-0.00017584228515625	1	576	0.19549560546875
0.19287109375	62.4569338423114	-0.00017236328125	1	577	0.1934814453125
0.1904296875	62.554533842065	-0.000169189453125	1	578	0.190032958984375
0.18798828125	62.6521338418186	-0.0001661376953125	1	579	0.188873291015625
0.185546875	62.7497338415722	-0.000163421630859375	1	580	0.185516357421875
0.18310546875	62.8473338413257	-0.000160308837890625	1	581	0.183197021484375
0.1806640625	62.9449338410793	-0.00015740966796875	1	582	0.180877685546875
0.17822265625	63.0425338408329	-0.000154449462890625	1	583	0.177886962890625
0.17578125	63.1401338405865	-0.000151824951171875	1	584	0.176361083984375
0.17333984375	63.2377338403401	-0.0001494140625	1	585	0.174163818359375
0.1708984375	63.3353338400937	-0.000147186279296875	1	586	0.170684814453125
0.16845703125	63.4329338398472	-0.0001451416015625	1	587	0.168426513671875
0.166015625	63.5305338396008	-0.00014300537109375	1	588	0.16644287109375
0.16357421875	63.6281338393544	-0.000140869140625	1	589	0.162872314453125
0.1611328125	63.725733839108	-0.0001385498046875	1	590	0.16217041015625
0.15869140625	63.8233338388616	-0.0001363525390625	1	591	0.158721923828125
0.15625	63.9209338386152	-0.000134307861328125	1	592	0.15618896484375
0.15380859375	64.0185338383687	-0.000132293701171875	1	593	0.153839111328125
0.1513671875	64.1161338381223	-0.000130889892578125	1	594	0.151580810546875
0.14892578125	64.2137338378759	-0.00012921142578125	1	595	0.14898681640625
0.146484375	64.3113338376295	-0.000127593994140625	1	596	0.146697998046875
0.14404296875	64.4089338373831	-0.000125762939453125	1	597	0.14385986328125
0.1416015625	64.5065338371367	-0.00012396240234375	1	598	0.140960693359375
0.13916015625	64.6041338368902	-0.00012225341796875	1	599	0.139495849609375
0.13671875	64.7017338366438	-0.000120635986328125	1	600	0.136749267578125
0.13427734375	64.7993338363974	-0.00011920166015625	1	601	0.134429931640625
0.1318359375	64.896933836151	-0.000117919921875	1	602	0.131988525390625
0.12939453125	64.9945338359046	-0.000116607666015625	1	603	0.129241943359375
0.126953125	65.0921338356582	-0.000115203857421875	1	604	0.12762451171875
0.12451171875	65.1897338354117	-0.00011370849609375	1	605	0.123779296875
0.1220703125	65.2873338351653	-0.00011224365234375	1	606	0.122802734375
0.11962890625	65.3849338349189	-0.000110687255859375	1	607	0.1195068359375
0.1171875	65.4825338346725	-0.000109527587890625	1	608	0.117919921875
0.11474609375	65.5801338344261	-0.000108306884765625	1	609	0.114013671875
0.1123046875	65.6777338341797	-0.000107208251953125	1	610	0.113037109375
0.10986328125	65.7753338339332	-0.000106231689453125	1	611	0.1094970703125
0.107421875	65.8729338336868	-0.000104888916015625	1	612	0.108123779296875
0.10498046875	65.9705338334404	-0.0001036376953125	1	613	0.1043701171875
0.1025390625	66.068133833194	-0.000102264404296875	1	614	0.102325439453125
0.10009765625	66.1657338329476	-0.000101043701171875	1	615	0.100311279296875
0.09765625	66.2633338327012	-0.00010009765625	1	616	0.097564697265625
0.09521484375	66.3609338324547	-9.912109375E-05	1	617	0.096221923828125
0.0927734375	66.4585338322083	-9.82666015625E-05	1	618	0.092071533203125
0.09033203125	66.5561338319619	-9.72900390625E-05	1	619	0.09039306640625
0.087890625	66.6537338317155	-9.625244140625E-05	1	620	0.087371826171875
0.08544921875	66.7513338314691	-9.5123291015625E-05	1	621	0.08563232421875
0.0830078125	66.8489338312227	-9.356689453125E-05	1	622	0.083038330078125
0.08056640625	66.9465338309763	-9.2498779296875E-05	1	623	0.081146240234375
0.078125	67.0441338307298	-9.149169921875E-05	1	624	0.0777587890625
0.07568359375	67.1417338304834	-9.11865234375E-05	1	625	0.075653076171875
0.0732421875	67.239333830237	-9.051513671875E-05	1	626	0.073944091796875
0.07080078125	67.3369338299906	-8.978271484375E-05	1	627	0.070465087890625
0.068359375	67.4345338297442	-8.8714599609375E-05	1	628	0.068450927734375
0.06591796875	67.5321338294978	-8.7615966796875E-05	1	629	0.0650634765625
0.0634765625	67.6297338292513	-8.67919921875E-05	1	630	0.063995361328125
0.06103515625	67.7273338290049	-8.5968017578125E-05	1	631	0.06134033203125
0.05859375	67.8249338287585	-8.514404296875E-05	1	632	0.05950927734375
0.05615234375	67.9225338285121	-8.4625244140625E-05	1	633	0.05633544921875
0.0537109375	68.0201338282657	-8.3892822265625E-05	1	634	0.054229736328125
0.05126953125	68.1177338280193	-8.3221435546875E-05	1	635	0.0513916015625
0.048828125	68.2153338277728	-8.233642578125E-05	1	636	0.048614501953125
0.04638671875	68.3129338275264	-8.1390380859375E-05	1	637	0.046832275390625
0.0439453125	68.41053382728	-8.056640625E-05	1	638	0.04378662109375
0.04150390625	68.5081338270336	-7.97119140625E-05	1	639	0.0425140380859375
0.0390625	68.6057338267872	-7.916259765625E-05	1	640	0.038909912109375
0.03662109375	68.7033338265408	-7.8582763671875E-05	1	641	0.036810302734375
0.0341796875	68.8009338262943	-7.80029296875E-05	1	642	0.0345977783203125
0.03173828125	68.8985338260479	-7.7362060546875E-05	1	643	0.0319488525390625
0.029296875	68.9961338258015	-7.6629638671875E-05	1	644	0.02940673828125
0.02685546875	69.0937338255551	-7.5775146484375E-05	1	645	0.02734375
0.0244140625	69.1913338253087	-7.4859619140625E-05	1	646	0.024957275390625
0.02197265625	69.2889338250623	-7.4432373046875E-05	1	647	0.022198486328125
0.01953125	69.3865338248158	-7.391357421875E-05	1	648	0.020074462890625
0.01708984375	69.4841338245694	-7.342529296875E-05	1	649	0.017156982421875
0.0146484375	69.581733824323	-7.2998046875E-05	1	650	0.0150054931640625
0.01220703125	69.6793338240766	-7.2265625E-05	1	651	0.012078857421875
0.009765625	69.7769338238302	-7.1624755859375E-05	1	652	0.01064453125
0.00732421875	69.8745338235838	-7.0770263671875E-05	1	653	0.0072509765625
0.0048828125	69.9721338233373	-7.0037841796875E-05	1	654	0.00528564453124999
0.00244140625	70.0697338230909	-6.964111328125E-05	1	655	0.001690673828125
0	70.1673338228445	-6.927490234375E-05	1	656	0.0007476806640625
-0.00244140625	70.2649338225981	-6.8939208984375E-05	1	657	-0.002239990234375
-0.0048828125	70.3625338223517	-6.8450927734375E-05	1	658	-0.00466003417968749
-0.00732421875	70.4601338221053	-6.7901611328125E-05	1	659	-0.0069305419921875
-0.009765625	70.5577338218588	-6.7230224609375E-05	1	660	-0.009857177734375
-0.01220703125	70.6553338216124	-6.646728515625E-05	1	661	-0.011822509765625
-0.0146484375	70.752933821366	-6.5826416015625E-05	1	662	-0.014630126953125
-0.01708984375	70.8505338211196	-6.5277099609375E-05	1	663	-0.0162872314453125
-0.01953125	70.9481338208732	-6.512451171875E-05	1	664	-0.0198150634765625
-0.02197265625	71.0457338206268	-6.488037109375E-05	1	665	-0.0209686279296875
-0.0244140625	71.1433338203803	-6.439208984375E-05	1	666	-0.0242095947265625
-0.02685546875	71.2409338201339	-6.402587890625E-05	1	667	-0.0273223876953125
-0.029296875	71.3385338198875	-6.3232421875E-05	1	668	-0.0288818359375
-0.03173828125	71.4361338196411	-6.2652587890625E-05	1	669	-0.0321014404296875
-0.0341796875	71.5337338193947	-6.2164306640625E-05	1	670	-0.0333251953125
-0.03662109375	71.6313338191483	-6.182861328125E-05	1	671	-0.0357757568359375
-0.0390625	71.7289338189019	-6.1553955078125E-05	1	672	-0.03922119140625
-0.04150390625	71.8265338186554	-6.121826171875E-05	1	673	-0.041168212890625
-0.0439453125	71.924133818409	-6.09130859375E-05	1	674	-0.0442413330078125
-0.04638671875	72.0217338181626	-6.036376953125E-05	1	675	-0.0455841064453125
-0.048828125	72.1193338179162	-5.9967041015625E-05	1	676	-0.0487701416015625
-0.05126953125	72.2169338176698	-5.94482421875E-05	1	677	-0.051788330078125
-0.0537109375	72.3145338174234	-5.8990478515625E-05	1	678	-0.0531005859375
-0.05615234375	72.4121338171769	-5.8685302734375E-05	1	679	-0.056549072265625
-0.05859375	72.5097338169305	-5.841064453125E-05	1	680	-0.05828857421875
-0.06103515625	72.6073338166841	-5.8258056640625E-05	1	681	-0.0609130859375
-0.0634765625	72.7049338164377	-5.7769775390625E-05	1	682	-0.06341552734375
-0.06591796875	72.8025338161913	-5.7342529296875E-05	1	683	-0.065277099609375
-0.068359375	72.9001338159449	-5.6915283203125E-05	1	684	-0.06829833984375
-0.07080078125	72.9977338156984	-5.62744140625E-05	1	685	-0.069549560546875
-0.0732421875	73.095333815452	-5.615234375E-05	1	686	-0.07354736328125
-0.07568359375	73.1929338152056	-5.584716796875E-05	1	687	-0.075439453125
-0.078125	73.2905338149592	-5.572509765625E-05	1	688	-0.078155517578125
-0.08056640625	73.3881338147128	-5.5511474609375E-05	1	689	-0.080535888671875
-0.0830078125	73.4857338144664	-5.511474609375E-05	1	690	-0.082122802734375
-0.08544921875	73.5833338142199	-5.46875E-05	1	691	-0.08526611328125
-0.087890625	73.6809338139735	-5.4168701171875E-05	1	692	-0.0872802734375
-0.09033203125	73.7785338137271	-5.3741455078125E-05	1	693	-0.090057373046875
-0.0927734375	73.8761338134807	-5.3466796875E-05	1	694	-0.091949462890625
-0.09521484375	73.9737338132343	-5.3314208984375E-05	1	695	-0.094573974609375
-0.09765625	74.0713338129879	-5.322265625E-05	1	696	-0.09765625
-0.10009765625	74.1689338127414	-5.3009033203125E-05	1	697	-0.09906005859375
-0.09765625	74.266533812495	-4.2327880859375E-05	1	698	-0.09771728515625
-0.09521484375	74.3641338122486	-3.5980224609375E-05	1	699	-0.095245361328125
-0.0927734375	74.4617338120022	-3.131103515625E-05	1	700	-0.09271240234375
-0.09033203125	74.5593338117558	-2.752685546875E-05	1	701	-0.090240478515625
-0.087890625	74.6569338115094	-2.459716796875E-05	1	702	-0.08642578125
-0.08544921875	74.7545338112629	-2.2308349609375E-05	1	703	-0.08563232421875
-0.0830078125	74.8521338110165	-2.01416015625E-05	1	704	-0.0830078125
-0.08056640625	74.9497338107701	-1.8218994140625E-05	1	705	-0.081268310546875
-0.078125	75.0473338105237	-1.617431640625E-05	1	706	-0.077392578125
-0.07568359375	75.1449338102773	-1.4495849609375E-05	1	707	-0.07568359375
-0.0732421875	75.2425338100309	-1.2908935546875E-05	1	708	-0.0728759765625
-0.07080078125	75.3401338097844	-1.153564453125E-05	1	709	-0.07098388671875
-0.068359375	75.437733809538	-1.025390625E-05	1	710	-0.06787109375
-0.06591796875	75.5353338092916	-9.09423828125E-06	1	711	-0.0655517578125
-0.0634765625	75.6329338090452	-8.026123046875E-06	1	712	-0.063385009765625
-0.06103515625	75.7305338087988	-6.927490234375E-06	1	713	-0.060333251953125
-0.05859375	75.8281338085524	-5.828857421875E-06	1	714	-0.059173583984375
-0.05615234375	75.9257338083059	-4.7607421875E-06	1	715	-0.055816650390625
-0.0537109375	76.0233338080595	-3.7445068359375E-06	1	716	-0.053070068359375
-0.05126953125	76.1209338078131	-2.9449462890625E-06	1	717	-0.05096435546875
-0.048828125	76.2185338075667	-2.0599365234375E-06	1	718	-0.0481658935546875
-0.04638671875	76.3161338073203	-1.2908935546875E-06	1	719	-0.04666748046875
-0.0439453125	76.4137338070739	-7.843017578125E-07	1	720	-0.0431396484375
-0.04150390625	76.5113338068275	2.13623046875E-07	1	721	-0.0415130615234375
-0.0390625	76.608933806581	1.0223388671875E-06	1	722	-0.0387908935546875
-0.03662109375	76.7065338063346	1.9927978515625E-06	1	723	-0.03616943359375
-0.0341796875	76.8041338060882	2.9541015625E-06	1	724	-0.03436279296875
-0.03173828125	76.9017338058418	3.570556640625E-06	1	725	-0.031634521484375
-0.029296875	76.9993338055954	4.205322265625E-06	1	726	-0.0293426513671875
-0.02685546875	77.096933805349	4.6722412109375E-06	1	727	-0.0267669677734375
-0.0244140625	77.1945338051025	5.133056640625E-06	1	728	-0.0234954833984375
-0.02197265625	77.2921338048561	5.865478515625E-06	1	729	-0.022991943359375
-0.01953125	77.3897338046097	6.719970703125E-06	1	730	-0.019793701171875
-0.01708984375	77.4873338043633	7.71484375E-06	1	731	-0.01639404296875
-0.0146484375	77.5849338041169	8.453369140625E-06	1	732	-0.014556884765625
-0.01220703125	77.6825338038705	9.11865234375E-06	1	733	-0.0120574951171875
-0.009765625	77.780133803624	9.3658447265625E-06	1	734	-0.0090789794921875
-0.00732421875	77.8777338033776	9.759521484375E-06	1	735	-0.0069122314453125
-0.0048828125	77.9753338031312	1.016845703125E-05	1	736	-0.005535888671875
-0.00244140625	78.0729338028848	1.06781005859375E-05	1	737	-0.00217285156249999
0	78.1705338026384	1.1676025390625E-05	1	738	-0.000601196289062494
