# Supplementary material for: Dataset of N-doped CuO:NiO mixed oxide thin film sensor for glucose oxidation
Source: Data Brief. 2020 Oct 14;33:106408. doi: 10.1016/j.dib.2020.106408 (PMC7585048; doi:10.1016/j.dib.2020.106408)
Supplement: Supplementary file 1 [file mmc1.zip › Raw Data_DIB-D-20-01811/Figure 5/Figure 5b/CV CuO.Ni 70.30 5lyr Plasma 1ml Glucose 0.1M NaOH 25mV.s Repeat2]

Potential applied (V)	Time (s)	WE(1).Current (A)	Scan	Index	WE(1).Potential (V)
0.00244140625	6.247333984227	3.7994384765625E-06	1	1	0.00177612304687499
0.0048828125	6.34493398398058	6.427001953125E-06	1	2	0.00493469238281249
0.00732421875	6.44253398373417	8.2672119140625E-06	1	3	0.00706787109375
0.009765625	6.54013398348775	9.735107421875E-06	1	4	0.009625244140625
0.01220703125	6.63773398324133	1.0675048828125E-05	1	5	0.012957763671875
0.0146484375	6.73533398299492	1.15234375E-05	1	6	0.0149658203125
0.01708984375	6.8329339827485	1.22161865234375E-05	1	7	0.0161895751953125
0.01953125	6.93053398250208	1.287841796875E-05	1	8	0.0204559326171875
0.02197265625	7.02813398225567	1.33331298828125E-05	1	9	0.0227264404296875
0.0244140625	7.12573398200925	1.409912109375E-05	1	10	0.0246368408203125
0.02685546875	7.22333398176283	1.461181640625E-05	1	11	0.0261688232421875
0.029296875	7.32093398151642	1.5325927734375E-05	1	12	0.0302459716796875
0.03173828125	7.41853398127	1.5704345703125E-05	1	13	0.0318267822265625
0.0341796875	7.51613398102359	1.622314453125E-05	1	14	0.0343017578125
0.03662109375	7.61373398077717	1.680908203125E-05	1	15	0.0366546630859375
0.0390625	7.71133398053075	1.6986083984375E-05	1	16	0.039129638671875
0.04150390625	7.80893398028434	1.737060546875E-05	1	17	0.041888427734375
0.0439453125	7.90653398003792	1.766357421875E-05	1	18	0.043206787109375
0.04638671875	8.0041339797915	1.81060791015625E-05	1	19	0.046832275390625
0.048828125	8.10173397954509	1.85699462890625E-05	1	20	0.0491180419921875
0.05126953125	8.19933397929867	1.8994140625E-05	1	21	0.05035400390625
0.0537109375	8.29693397905226	1.94244384765625E-05	1	22	0.05426025390625
0.05615234375	8.39453397880584	1.998291015625E-05	1	23	0.0560302734375
0.05859375	8.49213397855942	2.039794921875E-05	1	24	0.05975341796875
0.06103515625	8.58973397831301	2.06298828125E-05	1	25	0.06011962890625
0.0634765625	8.68733397806659	2.0758056640625E-05	1	26	0.06304931640625
0.06591796875	8.78493397782017	2.10479736328125E-05	1	27	0.0643310546875
0.068359375	8.88253397757376	2.14599609375E-05	1	28	0.06707763671875
0.07080078125	8.98013397732734	2.19940185546875E-05	1	29	0.07061767578125
0.0732421875	9.07773397708092	2.24456787109375E-05	1	30	0.073394775390625
0.07568359375	9.17533397683451	2.283935546875E-05	1	31	0.0753173828125
0.078125	9.27293397658809	2.34100341796875E-05	1	32	0.079986572265625
0.08056640625	9.37053397634168	2.39288330078125E-05	1	33	0.080047607421875
0.0830078125	9.46813397609526	2.410888671875E-05	1	34	0.0833740234375
0.08544921875	9.56573397584884	2.42950439453125E-05	1	35	0.085845947265625
0.087890625	9.66333397560243	2.46124267578125E-05	1	36	0.086639404296875
0.09033203125	9.76093397535601	2.52716064453125E-05	1	37	0.08966064453125
0.0927734375	9.85853397510959	2.5653076171875E-05	1	38	0.09136962890625
0.09521484375	9.95613397486318	2.62481689453125E-05	1	39	0.095367431640625
0.09765625	10.0537339746168	2.66815185546875E-05	1	40	0.097412109375
0.10009765625	10.1513339743703	2.74017333984375E-05	1	41	0.10009765625
0.1025390625	10.2489339741239	2.76611328125E-05	1	42	0.1024169921875
0.10498046875	10.3465339738775	2.811279296875E-05	1	43	0.104339599609375
0.107421875	10.4441339736311	2.86865234375E-05	1	44	0.107391357421875
0.10986328125	10.5417339733847	2.91534423828125E-05	1	45	0.107879638671875
0.1123046875	10.6393339731383	2.95989990234375E-05	1	46	0.109954833984375
0.11474609375	10.7369339728918	3.01177978515625E-05	1	47	0.113983154296875
0.1171875	10.8345339726454	3.0487060546875E-05	1	48	0.116668701171875
0.11962890625	10.932133972399	3.1158447265625E-05	1	49	0.1202392578125
0.1220703125	11.0297339721526	3.179931640625E-05	1	50	0.120880126953125
0.12451171875	11.1273339719062	3.23486328125E-05	1	51	0.124603271484375
0.126953125	11.2249339716598	3.2958984375E-05	1	52	0.12762451171875
0.12939453125	11.3225339714133	3.35693359375E-05	1	53	0.129241943359375
0.1318359375	11.4201339711669	3.4149169921875E-05	1	54	0.131500244140625
0.13427734375	11.5177339709205	3.4698486328125E-05	1	55	0.13385009765625
0.13671875	11.6153339706741	3.5369873046875E-05	1	56	0.136199951171875
0.13916015625	11.7129339704277	3.6285400390625E-05	1	57	0.139984130859375
0.1416015625	11.8105339701813	3.7109375E-05	1	58	0.141448974609375
0.14404296875	11.9081339699349	3.790283203125E-05	1	59	0.14312744140625
0.146484375	12.0057339696884	3.8604736328125E-05	1	60	0.147125244140625
0.14892578125	12.103333969442	3.936767578125E-05	1	61	0.148895263671875
0.1513671875	12.2009339691956	4.010009765625E-05	1	62	0.1507568359375
0.15380859375	12.2985339689492	4.08935546875E-05	1	63	0.153900146484375
0.15625	12.3961339687028	4.1595458984375E-05	1	64	0.15594482421875
0.15869140625	12.4937339684564	4.2572021484375E-05	1	65	0.15826416015625
0.1611328125	12.5913339682099	4.35791015625E-05	1	66	0.161468505859375
0.16357421875	12.6889339679635	4.45556640625E-05	1	67	0.16326904296875
0.166015625	12.7865339677171	4.55322265625E-05	1	68	0.16607666015625
0.16845703125	12.8841339674707	4.6539306640625E-05	1	69	0.169281005859375
0.1708984375	12.9817339672243	4.7515869140625E-05	1	70	0.17059326171875
0.17333984375	13.0793339669779	4.8431396484375E-05	1	71	0.17327880859375
0.17578125	13.1769339667314	4.937744140625E-05	1	72	0.176513671875
0.17822265625	13.274533966485	5.035400390625E-05	1	73	0.17840576171875
0.1806640625	13.3721339662386	5.157470703125E-05	1	74	0.180908203125
0.18310546875	13.4697339659922	5.2764892578125E-05	1	75	0.182861328125
0.185546875	13.5673339657458	5.401611328125E-05	1	76	0.185760498046875
0.18798828125	13.6649339654994	5.5206298828125E-05	1	77	0.189300537109375
0.1904296875	13.7625339652529	5.645751953125E-05	1	78	0.19049072265625
0.19287109375	13.8601339650065	5.77392578125E-05	1	79	0.1925048828125
0.1953125	13.9577339647601	5.8929443359375E-05	1	80	0.19580078125
0.19775390625	14.0553339645137	6.0150146484375E-05	1	81	0.198089599609375
0.2001953125	14.1529339642673	6.14013671875E-05	1	82	0.199493408203125
0.20263671875	14.2505339640209	6.2957763671875E-05	1	83	0.20281982421875
0.205078125	14.3481339637744	6.4453125E-05	1	84	0.205780029296875
0.20751953125	14.445733963528	6.6131591796875E-05	1	85	0.206573486328125
0.2099609375	14.5433339632816	6.787109375E-05	1	86	0.209259033203125
0.21240234375	14.6409339630352	6.94580078125E-05	1	87	0.213134765625
0.21484375	14.7385339627888	7.1075439453125E-05	1	88	0.215545654296875
0.21728515625	14.8361339625424	7.2601318359375E-05	1	89	0.216705322265625
0.2197265625	14.9337339622959	7.4310302734375E-05	1	90	0.2200927734375
0.22216796875	15.0313339620495	7.6019287109375E-05	1	91	0.222564697265625
0.224609375	15.1289339618031	7.77587890625E-05	1	92	0.22393798828125
0.22705078125	15.2265339615567	7.965087890625E-05	1	93	0.22607421875
0.2294921875	15.3241339613103	8.1817626953125E-05	1	94	0.2298583984375
0.23193359375	15.4217339610639	8.3984375E-05	1	95	0.231414794921875
0.234375	15.5193339608174	8.60595703125E-05	1	96	0.233856201171875
0.23681640625	15.616933960571	8.819580078125E-05	1	97	0.2374267578125
0.2392578125	15.7145339603246	9.039306640625E-05	1	98	0.23883056640625
0.24169921875	15.8121339600782	9.2376708984375E-05	1	99	0.240509033203125
0.244140625	15.9097339598318	9.4482421875E-05	1	100	0.24407958984375
0.24658203125	16.0073339595854	9.6771240234375E-05	1	101	0.24591064453125
0.2490234375	16.104933959339	9.9334716796875E-05	1	102	0.24853515625
0.25146484375	16.2025339590925	0.000102081298828125	1	103	0.251251220703125
0.25390625	16.3001339588461	0.0001048583984375	1	104	0.253082275390625
0.25634765625	16.3977339585997	0.000107757568359375	1	105	0.2559814453125
0.2587890625	16.4953339583533	0.000110565185546875	1	106	0.259124755859375
0.26123046875	16.5929339581069	0.000113494873046875	1	107	0.260711669921875
0.263671875	16.6905339578605	0.000116455078125	1	108	0.262939453125
0.26611328125	16.788133957614	0.000119537353515625	1	109	0.265594482421875
0.2685546875	16.8857339573676	0.000122711181640625	1	110	0.268157958984375
0.27099609375	16.9833339571212	0.000126220703125	1	111	0.270538330078125
0.2734375	17.0809339568748	0.000129730224609375	1	112	0.273040771484375
0.27587890625	17.1785339566284	0.00013360595703125	1	113	0.275421142578125
0.2783203125	17.276133956382	0.00013739013671875	1	114	0.2781982421875
0.28076171875	17.3737339561355	0.0001414794921875	1	115	0.280364990234375
0.283203125	17.4713339558891	0.000145538330078125	1	116	0.28271484375
0.28564453125	17.5689339556427	0.0001495361328125	1	117	0.285675048828125
0.2880859375	17.6665339553963	0.000153717041015625	1	118	0.2882080078125
0.29052734375	17.7641339551499	0.00015814208984375	1	119	0.2901611328125
0.29296875	17.8617339549035	0.00016290283203125	1	120	0.292083740234375
0.29541015625	17.959333954657	0.000167877197265625	1	121	0.294952392578125
0.2978515625	18.0569339544106	0.000173065185546875	1	122	0.297760009765625
0.30029296875	18.1545339541642	0.00017840576171875	1	123	0.299346923828125
0.302734375	18.2521339539178	0.00018389892578125	1	124	0.302886962890625
0.30517578125	18.3497339536714	0.000189483642578125	1	125	0.30572509765625
0.3076171875	18.447333953425	0.00019525146484375	1	126	0.306671142578125
0.31005859375	18.5449339531785	0.000201202392578125	1	127	0.3101806640625
0.3125	18.6425339529321	0.000207733154296875	1	128	0.313079833984375
0.31494140625	18.7401339526857	0.000214141845703125	1	129	0.314788818359375
0.3173828125	18.8377339524393	0.000220855712890625	1	130	0.31640625
0.31982421875	18.9353339521929	0.0002281494140625	1	131	0.320068359375
0.322265625	19.0329339519465	0.00023565673828125	1	132	0.321044921875
0.32470703125	19.1305339517	0.000243408203125	1	133	0.3253173828125
0.3271484375	19.2281339514536	0.0002510986328125	1	134	0.326385498046875
0.32958984375	19.3257339512072	0.000259246826171875	1	135	0.329010009765625
0.33203125	19.4233339509608	0.00026751708984375	1	136	0.33160400390625
0.33447265625	19.5209339507144	0.000276275634765625	1	137	0.33343505859375
0.3369140625	19.618533950468	0.000285247802734375	1	138	0.33648681640625
0.33935546875	19.7161339502215	0.00029473876953125	1	139	0.338226318359375
0.341796875	19.8137339499751	0.000304595947265625	1	140	0.34112548828125
0.34423828125	19.9113339497287	0.000314849853515625	1	141	0.34417724609375
0.3466796875	20.0089339494823	0.000325347900390625	1	142	0.346160888671875
0.34912109375	20.1065339492359	0.00033612060546875	1	143	0.349029541015625
0.3515625	20.2041339489895	0.00034710693359375	1	144	0.351715087890625
0.35400390625	20.301733948743	0.000358642578125	1	145	0.354644775390625
0.3564453125	20.3993339484966	0.000370391845703125	1	146	0.35528564453125
0.35888671875	20.4969339482502	0.000382659912109375	1	147	0.3592529296875
0.361328125	20.5945339480038	0.000395294189453125	1	148	0.3614501953125
0.36376953125	20.6921339477574	0.0004083251953125	1	149	0.3626708984375
0.3662109375	20.789733947511	0.000421722412109375	1	150	0.36669921875
0.36865234375	20.8873339472646	0.00043548583984375	1	151	0.36895751953125
0.37109375	20.9849339470181	0.00044921875	1	152	0.370391845703125
0.37353515625	21.0825339467717	0.0004638671875	1	153	0.373626708984375
0.3759765625	21.1801339465253	0.00047882080078125	1	154	0.376007080078125
0.37841796875	21.2777339462789	0.00049407958984375	1	155	0.37921142578125
0.380859375	21.3753339460325	0.0005096435546875	1	156	0.38043212890625
0.38330078125	21.4729339457861	0.0005255126953125	1	157	0.382659912109375
0.3857421875	21.5705339455396	0.00054168701171875	1	158	0.385955810546875
0.38818359375	21.6681339452932	0.00055877685546875	1	159	0.387451171875
0.390625	21.7657339450468	0.00057586669921875	1	160	0.39044189453125
0.39306640625	21.8633339448004	0.00059326171875	1	161	0.392791748046875
0.3955078125	21.960933944554	0.0006109619140625	1	162	0.395538330078125
0.39794921875	22.0585339443076	0.00062896728515625	1	163	0.39752197265625
0.400390625	22.1561339440611	0.00064697265625	1	164	0.4010009765625
0.40283203125	22.2537339438147	0.00066558837890625	1	165	0.403411865234375
0.4052734375	22.3513339435683	0.00068450927734375	1	166	0.4044189453125
0.40771484375	22.4489339433219	0.0007037353515625	1	167	0.407684326171875
0.41015625	22.5465339430755	0.0007232666015625	1	168	0.41015625
0.41259765625	22.6441339428291	0.00074310302734375	1	169	0.412078857421875
0.4150390625	22.7417339425826	0.00076324462890625	1	170	0.41558837890625
0.41748046875	22.8393339423362	0.00078369140625	1	171	0.416961669921875
0.419921875	22.9369339420898	0.00080413818359375	1	172	0.420318603515625
0.42236328125	23.0345339418434	0.0008245849609375	1	173	0.422882080078125
0.4248046875	23.132133941597	0.0008453369140625	1	174	0.42449951171875
0.42724609375	23.2297339413506	0.00086639404296875	1	175	0.4271240234375
0.4296875	23.3273339411041	0.00088775634765625	1	176	0.430206298828125
0.43212890625	23.4249339408577	0.000909423828125	1	177	0.4312744140625
0.4345703125	23.5225339406113	0.00093109130859375	1	178	0.4342041015625
0.43701171875	23.6201339403649	0.00095306396484375	1	179	0.436737060546875
0.439453125	23.7177339401185	0.00097503662109375	1	180	0.43878173828125
0.44189453125	23.8153339398721	0.000997314453125	1	181	0.441802978515625
0.4443359375	23.9129339396256	0.001019287109375	1	182	0.44488525390625
0.44677734375	24.0105339393792	0.00104156494140625	1	183	0.44635009765625
0.44921875	24.1081339391328	0.0010638427734375	1	184	0.448974609375
0.45166015625	24.2057339388864	0.00108642578125	1	185	0.451507568359375
0.4541015625	24.30333393864	0.00110931396484375	1	186	0.453338623046875
0.45654296875	24.4009339383936	0.0011322021484375	1	187	0.4571533203125
0.458984375	24.4985339381471	0.00115509033203125	1	188	0.459075927734375
0.46142578125	24.5961339379007	0.001177978515625	1	189	0.46075439453125
0.4638671875	24.6937339376543	0.00120086669921875	1	190	0.463470458984375
0.46630859375	24.7913339374079	0.0012237548828125	1	191	0.466461181640625
0.46875	24.8889339371615	0.00124664306640625	1	192	0.468292236328125
0.47119140625	24.9865339369151	0.00126953125	1	193	0.470672607421875
0.4736328125	25.0841339366687	0.00129241943359375	1	194	0.473236083984375
0.47607421875	25.1817339364222	0.00131561279296875	1	195	0.4761962890625
0.478515625	25.2793339361758	0.001339111328125	1	196	0.477691650390625
0.48095703125	25.3769339359294	0.0013623046875	1	197	0.48046875
0.4833984375	25.474533935683	0.001385498046875	1	198	0.483734130859375
0.48583984375	25.5721339354366	0.00140869140625	1	199	0.485748291015625
0.48828125	25.6697339351902	0.001431884765625	1	200	0.4874267578125
0.49072265625	25.7673339349437	0.00145477294921875	1	201	0.4898681640625
0.4931640625	25.8649339346973	0.00147796630859375	1	202	0.493804931640625
0.49560546875	25.9625339344509	0.00150115966796875	1	203	0.495513916015625
0.498046875	26.0601339342045	0.00152435302734375	1	204	0.496856689453125
0.50048828125	26.1577339339581	0.0015478515625	1	205	0.4996337890625
0.5029296875	26.2553339337117	0.001571044921875	1	206	0.502349853515625
0.50537109375	26.3529339334652	0.00159454345703125	1	207	0.506103515625
0.5078125	26.4505339332188	0.00161773681640625	1	208	0.507568359375
0.51025390625	26.5481339329724	0.0016412353515625	1	209	0.50946044921875
0.5126953125	26.645733932726	0.00166473388671875	1	210	0.51202392578125
0.51513671875	26.7433339324796	0.001688232421875	1	211	0.5159912109375
0.517578125	26.8409339322332	0.00171173095703125	1	212	0.51751708984375
0.52001953125	26.9385339319867	0.00173553466796875	1	213	0.519317626953125
0.5224609375	27.0361339317403	0.0017596435546875	1	214	0.52178955078125
0.52490234375	27.1337339314939	0.0017840576171875	1	215	0.5245361328125
0.52734375	27.2313339312475	0.0018084716796875	1	216	0.52655029296875
0.52978515625	27.3289339310011	0.00183319091796875	1	217	0.530059814453125
0.5322265625	27.4265339307547	0.00185791015625	1	218	0.53131103515625
0.53466796875	27.5241339305082	0.00188323974609375	1	219	0.534271240234375
0.537109375	27.6217339302618	0.0019085693359375	1	220	0.537109375
0.53955078125	27.7193339300154	0.001934814453125	1	221	0.53985595703125
0.5419921875	27.816933929769	0.0019610595703125	1	222	0.54150390625
0.54443359375	27.9145339295226	0.00198822021484375	1	223	0.544189453125
0.546875	28.0121339292762	0.00201568603515625	1	224	0.54608154296875
0.54931640625	28.1097339290297	0.00204437255859375	1	225	0.548614501953125
0.5517578125	28.2073339287833	0.0020733642578125	1	226	0.551025390625
0.55419921875	28.3049339285369	0.00210296630859375	1	227	0.55438232421875
0.556640625	28.4025339282905	0.00213348388671875	1	228	0.55645751953125
0.55908203125	28.5001339280441	0.0021649169921875	1	229	0.558319091796875
0.5615234375	28.5977339277977	0.002197265625	1	230	0.560577392578125
0.56396484375	28.6953339275512	0.002230224609375	1	231	0.563262939453125
0.56640625	28.7929339273048	0.00226470947265625	1	232	0.566192626953125
0.56884765625	28.8905339270584	0.0023004150390625	1	233	0.568084716796875
0.5712890625	28.988133926812	0.0023370361328125	1	234	0.570404052734375
0.57373046875	29.0857339265656	0.00237457275390625	1	235	0.57275390625
0.576171875	29.1833339263192	0.002413330078125	1	236	0.57550048828125
0.57861328125	29.2809339260727	0.00245330810546875	1	237	0.57696533203125
0.5810546875	29.3785339258263	0.002493896484375	1	238	0.5797119140625
0.58349609375	29.4761339255799	0.002535400390625	1	239	0.583526611328125
0.5859375	29.5737339253335	0.002578125	1	240	0.585845947265625
0.58837890625	29.6713339250871	0.0026214599609375	1	241	0.586700439453125
0.5908203125	29.7689339248407	0.00266571044921875	1	242	0.590362548828125
0.59326171875	29.8665339245943	0.002711181640625	1	243	0.592315673828125
0.595703125	29.9641339243478	0.0027569580078125	1	244	0.59423828125
0.59814453125	30.0617339241014	0.0028033447265625	1	245	0.59698486328125
0.6005859375	30.159333923855	0.00285003662109375	1	246	0.600738525390625
0.60302734375	30.2569339236086	0.00289703369140625	1	247	0.602264404296875
0.60546875	30.3545339233622	0.0029443359375	1	248	0.60418701171875
0.60791015625	30.4521339231158	0.00299163818359375	1	249	0.606201171875
0.6103515625	30.5497339228693	0.00303955078125	1	250	0.609710693359375
0.61279296875	30.6473339226229	0.0030877685546875	1	251	0.6112060546875
0.615234375	30.7449339223765	0.003135986328125	1	252	0.6143798828125
0.61767578125	30.8425339221301	0.00318389892578125	1	253	0.61712646484375
0.6201171875	30.9401339218837	0.0032318115234375	1	254	0.619232177734375
0.62255859375	31.0377339216373	0.00327911376953125	1	255	0.621795654296875
0.625	31.1353339213908	0.00332672119140625	1	256	0.625030517578125
0.62744140625	31.2329339211444	0.00337371826171875	1	257	0.627166748046875
0.6298828125	31.330533920898	0.00342010498046875	1	258	0.62890625
0.63232421875	31.4281339206516	0.00346588134765625	1	259	0.63104248046875
0.634765625	31.5257339204052	0.00351165771484375	1	260	0.634368896484375
0.63720703125	31.6233339201588	0.0035565185546875	1	261	0.635955810546875
0.6396484375	31.7209339199123	0.0036004638671875	1	262	0.6380615234375
0.64208984375	31.8185339196659	0.00364410400390625	1	263	0.641510009765625
0.64453125	31.9161339194195	0.0036871337890625	1	264	0.64337158203125
0.64697265625	32.0137339191731	0.00372894287109375	1	265	0.646087646484375
0.6494140625	32.1113339189267	0.00376953125	1	266	0.64892578125
0.65185546875	32.2089339186803	0.00380950927734375	1	267	0.650360107421875
0.654296875	32.3065339184338	0.0038482666015625	1	268	0.653167724609375
0.65673828125	32.4041339181874	0.00388580322265625	1	269	0.65631103515625
0.6591796875	32.501733917941	0.0039215087890625	1	270	0.658447265625
0.66162109375	32.5993339176946	0.0039569091796875	1	271	0.65997314453125
0.6640625	32.6969339174482	0.00399017333984375	1	272	0.662750244140625
0.66650390625	32.7945339172018	0.00402252197265625	1	273	0.66546630859375
0.6689453125	32.8921339169553	0.004052734375	1	274	0.667266845703125
0.67138671875	32.9897339167089	0.00408172607421875	1	275	0.6712646484375
0.673828125	33.0873339164625	0.00410980224609375	1	276	0.6724853515625
0.67626953125	33.1849339162161	0.0041351318359375	1	277	0.67413330078125
0.6787109375	33.2825339159697	0.00415863037109375	1	278	0.677642822265625
0.68115234375	33.3801339157233	0.00418121337890625	1	279	0.679718017578125
0.68359375	33.4777339154768	0.00420135498046875	1	280	0.68267822265625
0.68603515625	33.5753339152304	0.00421966552734375	1	281	0.685455322265625
0.6884765625	33.672933914984	0.00423614501953125	1	282	0.6866455078125
0.69091796875	33.7705339147376	0.00425079345703125	1	283	0.689239501953125
0.693359375	33.8681339144912	0.0042633056640625	1	284	0.692230224609375
0.69580078125	33.9657339142448	0.00427337646484375	1	285	0.69403076171875
0.6982421875	34.0633339139983	0.0042822265625	1	286	0.69677734375
0.70068359375	34.1609339137519	0.0042877197265625	1	287	0.69976806640625
0.703125	34.2585339135055	0.004290771484375	1	288	0.701507568359375
0.70556640625	34.3561339132591	0.0042913818359375	1	289	0.703216552734375
0.7080078125	34.4537339130127	0.00428924560546875	1	290	0.70684814453125
0.71044921875	34.5513339127663	0.00428436279296875	1	291	0.709228515625
0.712890625	34.6489339125199	0.00427642822265625	1	292	0.710662841796875
0.71533203125	34.7465339122734	0.00426483154296875	1	293	0.71337890625
0.7177734375	34.844133912027	0.00425018310546875	1	294	0.71661376953125
0.72021484375	34.9417339117806	0.004232177734375	1	295	0.719146728515625
0.72265625	35.0393339115342	0.00421051025390625	1	296	0.72113037109375
0.72509765625	35.1369339112878	0.0041851806640625	1	297	0.72344970703125
0.7275390625	35.2345339110414	0.004156494140625	1	298	0.7261962890625
0.72998046875	35.3321339107949	0.004124755859375	1	299	0.728790283203125
0.732421875	35.4297339105485	0.00409027099609375	1	300	0.730682373046875
0.73486328125	35.5273339103021	0.004052734375	1	301	0.733551025390625
0.7373046875	35.6249339100557	0.00401275634765625	1	302	0.736724853515625
0.73974609375	35.7225339098093	0.0039703369140625	1	303	0.73907470703125
0.7421875	35.8201339095629	0.00392578125	1	304	0.740570068359375
0.74462890625	35.9177339093164	0.00388092041015625	1	305	0.742950439453125
0.7470703125	36.01533390907	0.00383453369140625	1	306	0.745758056640625
0.74951171875	36.1129339088236	0.00378814697265625	1	307	0.74945068359375
0.751953125	36.2105339085772	0.003741455078125	1	308	0.75146484375
0.75439453125	36.3081339083308	0.003695068359375	1	309	0.751953125
0.7568359375	36.4057339080844	0.00364959716796875	1	310	0.75531005859375
0.75927734375	36.5033339078379	0.00360565185546875	1	311	0.75897216796875
0.76171875	36.6009339075915	0.00356292724609375	1	312	0.7623291015625
0.76416015625	36.6985339073451	0.00352294921875	1	313	0.7635498046875
0.7666015625	36.7961339070987	0.00348480224609375	1	314	0.7659912109375
0.76904296875	36.8937339068523	0.00344940185546875	1	315	0.76995849609375
0.771484375	36.9913339066059	0.0034173583984375	1	316	0.7708740234375
0.77392578125	37.0889339063594	0.00338836669921875	1	317	0.7720947265625
0.7763671875	37.186533906113	0.00336212158203125	1	318	0.7763671875
0.77880859375	37.2841339058666	0.00333984375	1	319	0.77850341796875
0.78125	37.3817339056202	0.0033203125	1	320	0.7806396484375
0.78369140625	37.4793339053738	0.00330413818359375	1	321	0.78399658203125
0.7861328125	37.5769339051274	0.0032916259765625	1	322	0.78521728515625
0.78857421875	37.6745339048809	0.00328155517578125	1	323	0.7867431640625
0.791015625	37.7721339046345	0.0032733154296875	1	324	0.791015625
0.79345703125	37.8697339043881	0.003270263671875	1	325	0.79345703125
0.7958984375	37.9673339041417	0.00326995849609375	1	326	0.7952880859375
0.79833984375	38.0649339038953	0.003272705078125	1	327	0.79742431640625
0.80078125	38.1625339036489	0.00327789306640625	1	328	0.8001708984375
0.79833984375	38.2601339034024	0.00317047119140625	1	329	0.79620361328125
0.7958984375	38.357733903156	0.00307464599609375	1	330	0.7958984375
0.79345703125	38.4553339029096	0.00298675537109375	1	331	0.79315185546875
0.791015625	38.5529339026632	0.00290496826171875	1	332	0.78948974609375
0.78857421875	38.6505339024168	0.0028277587890625	1	333	0.78826904296875
0.7861328125	38.7481339021704	0.00275482177734375	1	334	0.784912109375
0.78369140625	38.845733901924	0.00268524169921875	1	335	0.7818603515625
0.78125	38.9433339016775	0.002618408203125	1	336	0.78155517578125
0.77880859375	39.0409339014311	0.00255462646484375	1	337	0.77728271484375
0.7763671875	39.1385339011847	0.00249298095703125	1	338	0.775146484375
0.77392578125	39.2361339009383	0.00243316650390625	1	339	0.77423095703125
0.771484375	39.3337339006919	0.00237518310546875	1	340	0.770263671875
0.76904296875	39.4313339004455	0.00231903076171875	1	341	0.7672119140625
0.7666015625	39.528933900199	0.00226409912109375	1	342	0.76568603515625
0.76416015625	39.6265338999526	0.00221099853515625	1	343	0.76324462890625
0.76171875	39.7241338997062	0.0021588134765625	1	344	0.7611083984375
0.75927734375	39.8217338994598	0.00210845947265625	1	345	0.75958251953125
0.7568359375	39.9193338992134	0.0020599365234375	1	346	0.7550048828125
0.75439453125	40.016933898967	0.00201141357421875	1	347	0.753173828125
0.751953125	40.1145338987205	0.00196441650390625	1	348	0.751708984375
0.74951171875	40.2121338984741	0.00191802978515625	1	349	0.74908447265625
0.7470703125	40.3097338982277	0.00187255859375	1	350	0.7469482421875
0.74462890625	40.4073338979813	0.00182769775390625	1	351	0.74365234375
0.7421875	40.5049338977349	0.0017840576171875	1	352	0.740936279296875
0.73974609375	40.6025338974885	0.00174163818359375	1	353	0.73980712890625
0.7373046875	40.700133897242	0.001700439453125	1	354	0.736541748046875
0.73486328125	40.7977338969956	0.0016595458984375	1	355	0.734405517578125
0.732421875	40.8953338967492	0.00161956787109375	1	356	0.732025146484375
0.72998046875	40.9929338965028	0.00158050537109375	1	357	0.72930908203125
0.7275390625	41.0905338962564	0.0015423583984375	1	358	0.72735595703125
0.72509765625	41.18813389601	0.0015045166015625	1	359	0.724853515625
0.72265625	41.2857338957635	0.00146759033203125	1	360	0.721893310546875
0.72021484375	41.3833338955171	0.0014312744140625	1	361	0.720550537109375
0.7177734375	41.4809338952707	0.0013958740234375	1	362	0.717498779296875
0.71533203125	41.5785338950243	0.00136138916015625	1	363	0.7139892578125
0.712890625	41.6761338947779	0.0013275146484375	1	364	0.712799072265625
0.71044921875	41.7737338945315	0.0012945556640625	1	365	0.71026611328125
0.7080078125	41.871333894285	0.00126220703125	1	366	0.707305908203125
0.70556640625	41.9689338940386	0.00123077392578125	1	367	0.70562744140625
0.703125	42.0665338937922	0.0011993408203125	1	368	0.702789306640625
0.70068359375	42.1641338935458	0.00116912841796875	1	369	0.700347900390625
0.6982421875	42.2617338932994	0.00113922119140625	1	370	0.698333740234375
0.69580078125	42.359333893053	0.0011102294921875	1	371	0.695587158203125
0.693359375	42.4569338928065	0.00108184814453125	1	372	0.692626953125
0.69091796875	42.5545338925601	0.00105438232421875	1	373	0.691864013671875
0.6884765625	42.6521338923137	0.0010272216796875	1	374	0.687652587890625
0.68603515625	42.7497338920673	0.00100128173828125	1	375	0.68524169921875
0.68359375	42.8473338918209	0.000975341796875	1	376	0.683502197265625
0.68115234375	42.9449338915745	0.00095062255859375	1	377	0.68084716796875
0.6787109375	43.042533891328	0.0009259033203125	1	378	0.67938232421875
0.67626953125	43.1401338910816	0.00090179443359375	1	379	0.675079345703125
0.673828125	43.2377338908352	0.0008782958984375	1	380	0.673187255859375
0.67138671875	43.3353338905888	0.00085540771484375	1	381	0.672149658203125
0.6689453125	43.4329338903424	0.0008331298828125	1	382	0.6676025390625
0.66650390625	43.530533890096	0.00081146240234375	1	383	0.665924072265625
0.6640625	43.6281338898496	0.0007904052734375	1	384	0.66375732421875
0.66162109375	43.7257338896031	0.00076995849609375	1	385	0.661346435546875
0.6591796875	43.8233338893567	0.00074981689453125	1	386	0.6591796875
0.65673828125	43.9209338891103	0.00072998046875	1	387	0.65606689453125
0.654296875	44.0185338888639	0.00071075439453125	1	388	0.654876708984375
0.65185546875	44.1161338886175	0.00069183349609375	1	389	0.650787353515625
0.6494140625	44.2137338883711	0.0006732177734375	1	390	0.6492919921875
0.64697265625	44.3113338881246	0.000655517578125	1	391	0.6470947265625
0.64453125	44.4089338878782	0.0006378173828125	1	392	0.6431884765625
0.64208984375	44.5065338876318	0.0006207275390625	1	393	0.64154052734375
0.6396484375	44.6041338873854	0.000604248046875	1	394	0.639739990234375
0.63720703125	44.701733887139	0.0005877685546875	1	395	0.63623046875
0.634765625	44.7993338868926	0.00057159423828125	1	396	0.63470458984375
0.63232421875	44.8969338866461	0.000555419921875	1	397	0.632568359375
0.6298828125	44.9945338863997	0.00053985595703125	1	398	0.62939453125
0.62744140625	45.0921338861533	0.0005242919921875	1	399	0.6278076171875
0.625	45.1897338859069	0.00050933837890625	1	400	0.624755859375
0.62255859375	45.2873338856605	0.00049468994140625	1	401	0.62164306640625
0.6201171875	45.3849338854141	0.00048004150390625	1	402	0.62066650390625
0.61767578125	45.4825338851676	0.0004656982421875	1	403	0.617828369140625
0.615234375	45.5801338849212	0.00045135498046875	1	404	0.614410400390625
0.61279296875	45.6777338846748	0.000437713623046875	1	405	0.61328125
0.6103515625	45.7753338844284	0.00042388916015625	1	406	0.610015869140625
0.60791015625	45.872933884182	0.00041021728515625	1	407	0.60784912109375
0.60546875	45.9705338839356	0.000396636962890625	1	408	0.60552978515625
0.60302734375	46.0681338836891	0.000383392333984375	1	409	0.602813720703125
0.6005859375	46.1657338834427	0.00037017822265625	1	410	0.6007080078125
0.59814453125	46.2633338831963	0.00035699462890625	1	411	0.599273681640625
0.595703125	46.3609338829499	0.000344085693359375	1	412	0.59521484375
0.59326171875	46.4585338827035	0.0003311767578125	1	413	0.59375
0.5908203125	46.5561338824571	0.000318267822265625	1	414	0.5914306640625
0.58837890625	46.6537338822106	0.000305450439453125	1	415	0.58843994140625
0.5859375	46.7513338819642	0.000292572021484375	1	416	0.58636474609375
0.58349609375	46.8489338817178	0.000280029296875	1	417	0.58355712890625
0.5810546875	46.9465338814714	0.0002672119140625	1	418	0.580169677734375
0.57861328125	47.044133881225	0.0002545166015625	1	419	0.5789794921875
0.576171875	47.1417338809786	0.00024176025390625	1	420	0.576873779296875
0.57373046875	47.2393338807321	0.000229095458984375	1	421	0.572784423828125
0.5712890625	47.3369338804857	0.00021636962890625	1	422	0.571563720703125
0.56884765625	47.4345338802393	0.000203643798828125	1	423	0.569427490234375
0.56640625	47.5321338799929	0.00019085693359375	1	424	0.5654296875
0.56396484375	47.6297338797465	0.0001781005859375	1	425	0.563751220703125
0.5615234375	47.7273338795001	0.000165069580078125	1	426	0.562164306640625
0.55908203125	47.8249338792536	0.000152008056640625	1	427	0.55865478515625
0.556640625	47.9225338790072	0.000138885498046875	1	428	0.5556640625
0.55419921875	48.0201338787608	0.000125762939453125	1	429	0.5540771484375
0.5517578125	48.1177338785144	0.000112518310546875	1	430	0.55078125
0.54931640625	48.215333878268	9.9151611328125E-05	1	431	0.5494384765625
0.546875	48.3129338780216	8.563232421875E-05	1	432	0.545806884765625
0.54443359375	48.4105338777752	7.2021484375E-05	1	433	0.544525146484375
0.5419921875	48.5081338775287	5.8197021484375E-05	1	434	0.5419921875
0.53955078125	48.6057338772823	4.4189453125E-05	1	435	0.53912353515625
0.537109375	48.7033338770359	3.009033203125E-05	1	436	0.536956787109375
0.53466796875	48.8009338767895	1.5594482421875E-05	1	437	0.534881591796875
0.5322265625	48.8985338765431	1.007080078125E-06	1	438	0.531494140625
0.52978515625	48.9961338762967	-1.3031005859375E-05	1	439	0.5301513671875
0.52734375	49.0937338760502	-2.8167724609375E-05	1	440	0.527191162109375
0.52490234375	49.1913338758038	-4.3121337890625E-05	1	441	0.524200439453125
0.5224609375	49.2889338755574	-5.8624267578125E-05	1	442	0.5238037109375
0.52001953125	49.386533875311	-7.4615478515625E-05	1	443	0.52142333984375
0.517578125	49.4841338750646	-9.075927734375E-05	1	444	0.517730712890625
0.51513671875	49.5817338748182	-0.00010693359375	1	445	0.5146484375
0.5126953125	49.6793338745717	-0.000123870849609375	1	446	0.512939453125
0.51025390625	49.7769338743253	-0.00014117431640625	1	447	0.510833740234375
0.5078125	49.8745338740789	-0.000158782958984375	1	448	0.507659912109375
0.50537109375	49.9721338738325	-0.000176544189453125	1	449	0.505340576171875
0.5029296875	50.0697338735861	-0.000194976806640625	1	450	0.50390625
0.50048828125	50.1673338733397	-0.000213958740234375	1	451	0.500213623046875
0.498046875	50.2649338730932	-0.000233428955078125	1	452	0.498443603515625
0.49560546875	50.3625338728468	-0.000253570556640625	1	453	0.49615478515625
0.4931640625	50.4601338726004	-0.00027423095703125	1	454	0.49334716796875
0.49072265625	50.557733872354	-0.000295440673828125	1	455	0.490386962890625
0.48828125	50.6553338721076	-0.00031719970703125	1	456	0.489501953125
0.48583984375	50.7529338718612	-0.000339599609375	1	457	0.48492431640625
0.4833984375	50.8505338716147	-0.000362335205078125	1	458	0.482757568359375
0.48095703125	50.9481338713683	-0.000385467529296875	1	459	0.481964111328125
0.478515625	51.0457338711219	-0.0004091796875	1	460	0.47857666015625
0.47607421875	51.1433338708755	-0.000433502197265625	1	461	0.475433349609375
0.4736328125	51.2409338706291	-0.00045806884765625	1	462	0.474700927734375
0.47119140625	51.3385338703827	-0.00048370361328125	1	463	0.471282958984375
0.46875	51.4361338701362	-0.0005096435546875	1	464	0.468353271484375
0.46630859375	51.5337338698898	-0.000535888671875	1	465	0.46630859375
0.4638671875	51.6313338696434	-0.000562744140625	1	466	0.464508056640625
0.46142578125	51.728933869397	-0.00058990478515625	1	467	0.461395263671875
0.458984375	51.8265338691506	-0.00061767578125	1	468	0.458770751953125
0.45654296875	51.9241338689042	-0.000645751953125	1	469	0.45660400390625
0.4541015625	52.0217338686577	-0.0006744384765625	1	470	0.454193115234375
0.45166015625	52.1193338684113	-0.00070343017578125	1	471	0.451263427734375
0.44921875	52.2169338681649	-0.00073272705078125	1	472	0.449951171875
0.44677734375	52.3145338679185	-0.00076263427734375	1	473	0.447662353515625
0.4443359375	52.4121338676721	-0.0007928466796875	1	474	0.44354248046875
0.44189453125	52.5097338674257	-0.00082366943359375	1	475	0.44158935546875
0.439453125	52.6073338671793	-0.00085418701171875	1	476	0.44036865234375
0.43701171875	52.7049338669328	-0.00088531494140625	1	477	0.437103271484375
0.4345703125	52.8025338666864	-0.000916748046875	1	478	0.433929443359375
0.43212890625	52.90013386644	-0.000948486328125	1	479	0.432647705078125
0.4296875	52.9977338661936	-0.00098052978515625	1	480	0.430206298828125
0.42724609375	53.0953338659472	-0.00101287841796875	1	481	0.4276123046875
0.4248046875	53.1929338657008	-0.0010455322265625	1	482	0.425537109375
0.42236328125	53.2905338654543	-0.00107879638671875	1	483	0.4219970703125
0.419921875	53.3881338652079	-0.001112060546875	1	484	0.419647216796875
0.41748046875	53.4857338649615	-0.00114532470703125	1	485	0.418182373046875
0.4150390625	53.5833338647151	-0.00117889404296875	1	486	0.41558837890625
0.41259765625	53.6809338644687	-0.001212158203125	1	487	0.412261962890625
0.41015625	53.7785338642223	-0.00124603271484375	1	488	0.410308837890625
0.40771484375	53.8761338639758	-0.00127960205078125	1	489	0.408172607421875
0.4052734375	53.9737338637294	-0.0013134765625	1	490	0.404541015625
0.40283203125	54.071333863483	-0.0013470458984375	1	491	0.40264892578125
0.400390625	54.1689338632366	-0.00138092041015625	1	492	0.40130615234375
0.39794921875	54.2665338629902	-0.00141448974609375	1	493	0.3988037109375
0.3955078125	54.3641338627438	-0.00144805908203125	1	494	0.395111083984375
0.39306640625	54.4617338624973	-0.001480712890625	1	495	0.392730712890625
0.390625	54.5593338622509	-0.0015130615234375	1	496	0.391448974609375
0.38818359375	54.6569338620045	-0.0015447998046875	1	497	0.38824462890625
0.3857421875	54.7545338617581	-0.001575927734375	1	498	0.385833740234375
0.38330078125	54.8521338615117	-0.0016064453125	1	499	0.3841552734375
0.380859375	54.9497338612653	-0.00163604736328125	1	500	0.380401611328125
0.37841796875	55.0473338610188	-0.00166473388671875	1	501	0.3785400390625
0.3759765625	55.1449338607724	-0.00169219970703125	1	502	0.3763427734375
0.37353515625	55.242533860526	-0.00171844482421875	1	503	0.374847412109375
0.37109375	55.3401338602796	-0.00174285888671875	1	504	0.371612548828125
0.36865234375	55.4377338600332	-0.00176544189453125	1	505	0.36932373046875
0.3662109375	55.5353338597868	-0.001785888671875	1	506	0.36688232421875
0.36376953125	55.6329338595403	-0.00180419921875	1	507	0.363525390625
0.361328125	55.7305338592939	-0.00181976318359375	1	508	0.361114501953125
0.35888671875	55.8281338590475	-0.0018328857421875	1	509	0.359466552734375
0.3564453125	55.9257338588011	-0.00184295654296875	1	510	0.35760498046875
0.35400390625	56.0233338585547	-0.0018499755859375	1	511	0.35382080078125
0.3515625	56.1209338583083	-0.00185302734375	1	512	0.352203369140625
0.34912109375	56.2185338580618	-0.00185211181640625	1	513	0.350006103515625
0.3466796875	56.3161338578154	-0.00184722900390625	1	514	0.3463134765625
0.34423828125	56.413733857569	-0.00183807373046875	1	515	0.344818115234375
0.341796875	56.5113338573226	-0.00182525634765625	1	516	0.3426513671875
0.33935546875	56.6089338570762	-0.00180877685546875	1	517	0.33880615234375
0.3369140625	56.7065338568298	-0.0017889404296875	1	518	0.337554931640625
0.33447265625	56.8041338565833	-0.00176605224609375	1	519	0.334381103515625
0.33203125	56.9017338563369	-0.00174102783203125	1	520	0.33203125
0.32958984375	56.9993338560905	-0.00171356201171875	1	521	0.329620361328125
0.3271484375	57.0969338558441	-0.00168426513671875	1	522	0.327728271484375
0.32470703125	57.1945338555977	-0.00165252685546875	1	523	0.32440185546875
0.322265625	57.2921338553513	-0.00161956787109375	1	524	0.3228759765625
0.31982421875	57.3897338551049	-0.00158416748046875	1	525	0.3199462890625
0.3173828125	57.4873338548584	-0.001546630859375	1	526	0.316680908203125
0.31494140625	57.584933854612	-0.00150634765625	1	527	0.315521240234375
0.3125	57.6825338543656	-0.00146331787109375	1	528	0.31317138671875
0.31005859375	57.7801338541192	-0.0014178466796875	1	529	0.309417724609375
0.3076171875	57.8777338538728	-0.00136871337890625	1	530	0.3079833984375
0.30517578125	57.9753338536264	-0.00131622314453125	1	531	0.305694580078125
0.302734375	58.0729338533799	-0.001260986328125	1	532	0.3018798828125
0.30029296875	58.1705338531335	-0.0012030029296875	1	533	0.300537109375
0.2978515625	58.2681338528871	-0.001142578125	1	534	0.29852294921875
0.29541015625	58.3657338526407	-0.00108123779296875	1	535	0.295013427734375
0.29296875	58.4633338523943	-0.0010186767578125	1	536	0.293487548828125
0.29052734375	58.5609338521479	-0.00095672607421875	1	537	0.290374755859375
0.2880859375	58.6585338519014	-0.0008953857421875	1	538	0.288299560546875
0.28564453125	58.756133851655	-0.000836181640625	1	539	0.2864990234375
0.283203125	58.8537338514086	-0.0007794189453125	1	540	0.283416748046875
0.28076171875	58.9513338511622	-0.00072540283203125	1	541	0.2799072265625
0.2783203125	59.0489338509158	-0.00067474365234375	1	542	0.27862548828125
0.27587890625	59.1465338506694	-0.00062744140625	1	543	0.276214599609375
0.2734375	59.2441338504229	-0.0005841064453125	1	544	0.272857666015625
0.27099609375	59.3417338501765	-0.00054412841796875	1	545	0.271514892578125
0.2685546875	59.4393338499301	-0.00050811767578125	1	546	0.269317626953125
0.26611328125	59.5369338496837	-0.00047576904296875	1	547	0.265960693359375
0.263671875	59.6345338494373	-0.0004461669921875	1	548	0.263275146484375
0.26123046875	59.7321338491909	-0.00041961669921875	1	549	0.26141357421875
0.2587890625	59.8297338489444	-0.0003956298828125	1	550	0.2598876953125
0.25634765625	59.927333848698	-0.0003739013671875	1	551	0.2567138671875
0.25390625	60.0249338484516	-0.00035418701171875	1	552	0.25286865234375
0.25146484375	60.1225338482052	-0.0003363037109375	1	553	0.252044677734375
0.2490234375	60.2201338479588	-0.000320220947265625	1	554	0.250030517578125
0.24658203125	60.3177338477124	-0.00030572509765625	1	555	0.246185302734375
0.244140625	60.4153338474659	-0.00029254150390625	1	556	0.243621826171875
0.24169921875	60.5129338472195	-0.000280517578125	1	557	0.242034912109375
0.2392578125	60.6105338469731	-0.000269561767578125	1	558	0.23907470703125
0.23681640625	60.7081338467267	-0.000259552001953125	1	559	0.236602783203125
0.234375	60.8057338464803	-0.000250274658203125	1	560	0.23443603515625
0.23193359375	60.9033338462339	-0.000241607666015625	1	561	0.232330322265625
0.2294921875	61.0009338459874	-0.000233673095703125	1	562	0.228973388671875
0.22705078125	61.098533845741	-0.00022625732421875	1	563	0.226776123046875
0.224609375	61.1961338454946	-0.0002196044921875	1	564	0.224761962890625
0.22216796875	61.2937338452482	-0.00021331787109375	1	565	0.222869873046875
0.2197265625	61.3913338450018	-0.00020751953125	1	566	0.2197265625
0.21728515625	61.4889338447554	-0.000202117919921875	1	567	0.2174072265625
0.21484375	61.5865338445089	-0.000197021484375	1	568	0.215423583984375
0.21240234375	61.6841338442625	-0.000192108154296875	1	569	0.21234130859375
0.2099609375	61.7817338440161	-0.000187591552734375	1	570	0.2103271484375
0.20751953125	61.8793338437697	-0.0001832275390625	1	571	0.207916259765625
0.205078125	61.9769338435233	-0.000179168701171875	1	572	0.204833984375
0.20263671875	62.0745338432769	-0.00017529296875	1	573	0.20294189453125
0.2001953125	62.1721338430305	-0.000171722412109375	1	574	0.20050048828125
0.19775390625	62.269733842784	-0.000168365478515625	1	575	0.1983642578125
0.1953125	62.3673338425376	-0.00016522216796875	1	576	0.19464111328125
0.19287109375	62.4649338422912	-0.000162017822265625	1	577	0.1925048828125
0.1904296875	62.5625338420448	-0.0001590576171875	1	578	0.19171142578125
0.18798828125	62.6601338417984	-0.0001561279296875	1	579	0.188446044921875
0.185546875	62.757733841552	-0.000153350830078125	1	580	0.18475341796875
0.18310546875	62.8553338413055	-0.000150665283203125	1	581	0.183502197265625
0.1806640625	62.9529338410591	-0.00014813232421875	1	582	0.18133544921875
0.17822265625	63.0505338408127	-0.000145751953125	1	583	0.17864990234375
0.17578125	63.1481338405663	-0.0001435546875	1	584	0.176788330078125
0.17333984375	63.2457338403199	-0.000141326904296875	1	585	0.17242431640625
0.1708984375	63.3433338400735	-0.000139190673828125	1	586	0.170135498046875
0.16845703125	63.440933839827	-0.000137054443359375	1	587	0.16888427734375
0.166015625	63.5385338395806	-0.000135009765625	1	588	0.165740966796875
0.16357421875	63.6361338393342	-0.000132965087890625	1	589	0.16339111328125
0.1611328125	63.7337338390878	-0.00013104248046875	1	590	0.1617431640625
0.15869140625	63.8313338388414	-0.000129150390625	1	591	0.157470703125
0.15625	63.928933838595	-0.00012738037109375	1	592	0.15631103515625
0.15380859375	64.0265338383485	-0.000125732421875	1	593	0.154083251953125
0.1513671875	64.1241338381021	-0.000124114990234375	1	594	0.151153564453125
0.14892578125	64.2217338378557	-0.000122528076171875	1	595	0.149261474609375
0.146484375	64.3193338376093	-0.000120849609375	1	596	0.145965576171875
0.14404296875	64.4169338373629	-0.000119232177734375	1	597	0.1441650390625
0.1416015625	64.5145338371165	-0.000117645263671875	1	598	0.141204833984375
0.13916015625	64.61213383687	-0.000116119384765625	1	599	0.138641357421875
0.13671875	64.7097338366236	-0.000114654541015625	1	600	0.137542724609375
0.13427734375	64.8073338363772	-0.0001131591796875	1	601	0.134124755859375
0.1318359375	64.9049338361308	-0.00011199951171875	1	602	0.132568359375
0.12939453125	65.0025338358844	-0.0001107177734375	1	603	0.129425048828125
0.126953125	65.100133835638	-0.000109466552734375	1	604	0.126708984375
0.12451171875	65.1977338353915	-0.000108062744140625	1	605	0.125640869140625
0.1220703125	65.2953338351451	-0.0001068115234375	1	606	0.12225341796875
0.11962890625	65.3929338348987	-0.000105499267578125	1	607	0.119781494140625
0.1171875	65.4905338346523	-0.000104248046875	1	608	0.11773681640625
0.11474609375	65.5881338344059	-0.000102996826171875	1	609	0.114105224609375
0.1123046875	65.6857338341595	-0.00010186767578125	1	610	0.113555908203125
0.10986328125	65.783333833913	-0.000100830078125	1	611	0.1109619140625
0.107421875	65.8809338336666	-9.9822998046875E-05	1	612	0.106292724609375
0.10498046875	65.9785338334202	-9.87548828125E-05	1	613	0.10504150390625
0.1025390625	66.0761338331738	-9.765625E-05	1	614	0.1036376953125
0.10009765625	66.1737338329274	-9.6527099609375E-05	1	615	0.099578857421875
0.09765625	66.271333832681	-9.5458984375E-05	1	616	0.09759521484375
0.09521484375	66.3689338324346	-9.3994140625E-05	1	617	0.094696044921875
0.0927734375	66.4665338321881	-9.3017578125E-05	1	618	0.092864990234375
0.09033203125	66.5641338319417	-9.234619140625E-05	1	619	0.091156005859375
0.087890625	66.6617338316953	-9.1552734375E-05	1	620	0.087615966796875
0.08544921875	66.7593338314489	-9.06982421875E-05	1	621	0.0855712890625
0.0830078125	66.8569338312025	-8.9874267578125E-05	1	622	0.0831298828125
0.08056640625	66.9545338309561	-8.8897705078125E-05	1	623	0.080413818359375
0.078125	67.0521338307096	-8.7921142578125E-05	1	624	0.078094482421875
0.07568359375	67.1497338304632	-8.6883544921875E-05	1	625	0.075531005859375
0.0732421875	67.2473338302168	-8.599853515625E-05	1	626	0.073760986328125
0.07080078125	67.3449338299704	-8.5296630859375E-05	1	627	0.069915771484375
0.068359375	67.442533829724	-8.4564208984375E-05	1	628	0.06842041015625
0.06591796875	67.5401338294776	-8.3892822265625E-05	1	629	0.0657958984375
0.0634765625	67.6377338292311	-8.31298828125E-05	1	630	0.063873291015625
0.06103515625	67.7353338289847	-8.23974609375E-05	1	631	0.060455322265625
0.05859375	67.8329338287383	-8.160400390625E-05	1	632	0.058074951171875
0.05615234375	67.9305338284919	-8.0718994140625E-05	1	633	0.056488037109375
0.0537109375	68.0281338282455	-7.9742431640625E-05	1	634	0.053466796875
0.05126953125	68.1257338279991	-7.891845703125E-05	1	635	0.051788330078125
0.048828125	68.2233338277526	-7.8369140625E-05	1	636	0.047943115234375
0.04638671875	68.3209338275062	-7.7728271484375E-05	1	637	0.046514892578125
0.0439453125	68.4185338272598	-7.7117919921875E-05	1	638	0.04404296875
0.04150390625	68.5161338270134	-7.6446533203125E-05	1	639	0.0421722412109375
0.0390625	68.613733826767	-7.5775146484375E-05	1	640	0.038006591796875
0.03662109375	68.7113338265206	-7.513427734375E-05	1	641	0.03642578125
0.0341796875	68.8089338262741	-7.4310302734375E-05	1	642	0.034466552734375
0.03173828125	68.9065338260277	-7.3577880859375E-05	1	643	0.0316741943359375
0.029296875	69.0041338257813	-7.2845458984375E-05	1	644	0.0298309326171875
0.02685546875	69.1017338255349	-7.2265625E-05	1	645	0.0260101318359375
0.0244140625	69.1993338252885	-7.1807861328125E-05	1	646	0.024755859375
0.02197265625	69.2969338250421	-7.1441650390625E-05	1	647	0.0229400634765625
0.01953125	69.3945338247956	-7.086181640625E-05	1	648	0.0190093994140625
0.01708984375	69.4921338245492	-7.01904296875E-05	1	649	0.0171630859375
0.0146484375	69.5897338243028	-6.9580078125E-05	1	650	0.014813232421875
0.01220703125	69.6873338240564	-6.8939208984375E-05	1	651	0.0124481201171875
0.009765625	69.78493382381	-6.829833984375E-05	1	652	0.01025390625
0.00732421875	69.8825338235636	-6.7657470703125E-05	1	653	0.0068511962890625
0.0048828125	69.9801338233171	-6.7230224609375E-05	1	654	0.0059814453125
0.00244140625	70.0777338230707	-6.683349609375E-05	1	655	0.0023681640625
0	70.1753338228243	-6.646728515625E-05	1	656	-0.000192260742187506
-0.00244140625	70.2729338225779	-6.591796875E-05	1	657	-0.0024078369140625
-0.0048828125	70.3705338223315	-6.5399169921875E-05	1	658	-0.00426330566406249
-0.00732421875	70.4681338220851	-6.4849853515625E-05	1	659	-0.006512451171875
-0.009765625	70.5657338218386	-6.4117431640625E-05	1	660	-0.0099945068359375
-0.01220703125	70.6633338215922	-6.3629150390625E-05	1	661	-0.011279296875
-0.0146484375	70.7609338213458	-6.3232421875E-05	1	662	-0.01390380859375
-0.01708984375	70.8585338210994	-6.280517578125E-05	1	663	-0.0172393798828125
-0.01953125	70.956133820853	-6.2469482421875E-05	1	664	-0.0190216064453125
-0.02197265625	71.0537338206066	-6.201171875E-05	1	665	-0.02183837890625
-0.0244140625	71.1513338203602	-6.158447265625E-05	1	666	-0.024151611328125
-0.02685546875	71.2489338201137	-6.1126708984375E-05	1	667	-0.0265655517578125
-0.029296875	71.3465338198673	-6.06689453125E-05	1	668	-0.0294769287109375
-0.03173828125	71.4441338196209	-6.01806640625E-05	1	669	-0.0314727783203125
-0.0341796875	71.5417338193745	-5.9661865234375E-05	1	670	-0.033056640625
-0.03662109375	71.6393338191281	-5.914306640625E-05	1	671	-0.0366119384765625
-0.0390625	71.7369338188817	-5.89599609375E-05	1	672	-0.03851318359375
-0.04150390625	71.8345338186352	-5.8624267578125E-05	1	673	-0.04058837890625
-0.0439453125	71.9321338183888	-5.8441162109375E-05	1	674	-0.043817138671875
-0.04638671875	72.0297338181424	-5.7952880859375E-05	1	675	-0.04674072265625
-0.048828125	72.127333817896	-5.74951171875E-05	1	676	-0.048175048828125
-0.05126953125	72.2249338176496	-5.70068359375E-05	1	677	-0.050201416015625
-0.0537109375	72.3225338174032	-5.65185546875E-05	1	678	-0.053131103515625
-0.05615234375	72.4201338171567	-5.6304931640625E-05	1	679	-0.057342529296875
-0.05859375	72.5177338169103	-5.5999755859375E-05	1	680	-0.058624267578125
-0.06103515625	72.6153338166639	-5.572509765625E-05	1	681	-0.059783935546875
-0.0634765625	72.7129338164175	-5.548095703125E-05	1	682	-0.063385009765625
-0.06591796875	72.8105338161711	-5.517578125E-05	1	683	-0.066558837890625
-0.068359375	72.9081338159247	-5.48095703125E-05	1	684	-0.067718505859375
-0.07080078125	73.0057338156782	-5.4412841796875E-05	1	685	-0.070709228515625
-0.0732421875	73.1033338154318	-5.401611328125E-05	1	686	-0.073150634765625
-0.07568359375	73.2009338151854	-5.35888671875E-05	1	687	-0.0745849609375
-0.078125	73.298533814939	-5.3314208984375E-05	1	688	-0.07757568359375
-0.08056640625	73.3961338146926	-5.3192138671875E-05	1	689	-0.07989501953125
-0.0830078125	73.4937338144462	-5.2947998046875E-05	1	690	-0.08367919921875
-0.08544921875	73.5913338141997	-5.2734375E-05	1	691	-0.08477783203125
-0.087890625	73.6889338139533	-5.2490234375E-05	1	692	-0.088043212890625
-0.09033203125	73.7865338137069	-5.206298828125E-05	1	693	-0.0897216796875
-0.0927734375	73.8841338134605	-5.16357421875E-05	1	694	-0.093017578125
-0.09521484375	73.9817338132141	-5.1300048828125E-05	1	695	-0.09521484375
-0.09765625	74.0793338129677	-5.108642578125E-05	1	696	-0.096343994140625
-0.10009765625	74.1769338127212	-5.0872802734375E-05	1	697	-0.09991455078125
-0.09765625	74.2745338124748	-4.034423828125E-05	1	698	-0.096649169921875
-0.09521484375	74.3721338122284	-3.4332275390625E-05	1	699	-0.095367431640625
-0.0927734375	74.469733811982	-2.9876708984375E-05	1	700	-0.09210205078125
-0.09033203125	74.5673338117356	-2.6519775390625E-05	1	701	-0.090484619140625
-0.087890625	74.6649338114892	-2.3651123046875E-05	1	702	-0.08721923828125
-0.08544921875	74.7625338112427	-2.11181640625E-05	1	703	-0.0850830078125
-0.0830078125	74.8601338109963	-1.898193359375E-05	1	704	-0.082855224609375
-0.08056640625	74.9577338107499	-1.6937255859375E-05	1	705	-0.079254150390625
-0.078125	75.0553338105035	-1.55029296875E-05	1	706	-0.078155517578125
-0.07568359375	75.1529338102571	-1.3824462890625E-05	1	707	-0.075958251953125
-0.0732421875	75.2505338100107	-1.2542724609375E-05	1	708	-0.07257080078125
-0.07080078125	75.3481338097642	-1.11083984375E-05	1	709	-0.071136474609375
-0.068359375	75.4457338095178	-9.796142578125E-06	1	710	-0.06878662109375
-0.06591796875	75.5433338092714	-8.575439453125E-06	1	711	-0.064971923828125
-0.0634765625	75.640933809025	-7.32421875E-06	1	712	-0.063018798828125
-0.06103515625	75.7385338087786	-6.317138671875E-06	1	713	-0.061676025390625
-0.05859375	75.8361338085322	-5.43212890625E-06	1	714	-0.058319091796875
-0.05615234375	75.9337338082858	-4.7637939453125E-06	1	715	-0.055023193359375
-0.0537109375	76.0313338080393	-4.022216796875E-06	1	716	-0.0546875
-0.05126953125	76.1289338077929	-3.2257080078125E-06	1	717	-0.051849365234375
-0.048828125	76.2265338075465	-2.0233154296875E-06	1	718	-0.0492645263671875
-0.04638671875	76.3241338073001	-1.06201171875E-06	1	719	-0.045611572265625
-0.0439453125	76.4217338070537	-1.190185546875E-07	1	720	-0.0428619384765625
-0.04150390625	76.5193338068073	6.927490234375E-07	1	721	-0.0422027587890625
-0.0390625	76.6169338065608	1.2054443359375E-06	1	722	-0.03824462890625
-0.03662109375	76.7145338063144	1.7913818359375E-06	1	723	-0.035986328125
-0.0341796875	76.812133806068	2.3468017578125E-06	1	724	-0.0345367431640625
-0.03173828125	76.9097338058216	3.118896484375E-06	1	725	-0.0311187744140625
-0.029296875	77.0073338055752	3.9215087890625E-06	1	726	-0.028271484375
-0.02685546875	77.1049338053288	4.7576904296875E-06	1	727	-0.0276702880859375
-0.0244140625	77.2025338050823	5.57861328125E-06	1	728	-0.0227386474609375
-0.02197265625	77.3001338048359	6.1065673828125E-06	1	729	-0.02135009765625
-0.01953125	77.3977338045895	6.561279296875E-06	1	730	-0.0198455810546875
-0.01708984375	77.4953338043431	7.122802734375E-06	1	731	-0.016424560546875
-0.0146484375	77.5929338040967	7.5592041015625E-06	1	732	-0.0139892578125
-0.01220703125	77.6905338038503	8.3160400390625E-06	1	733	-0.0126739501953125
-0.009765625	77.7881338036038	8.935546875E-06	1	734	-0.009783935546875
-0.00732421875	77.8857338033574	9.6405029296875E-06	1	735	-0.0071685791015625
-0.0048828125	77.983333803111	1.04583740234375E-05	1	736	-0.0048370361328125
-0.00244140625	78.0809338028646	1.0784912109375E-05	1	737	-0.00188293457031249
0	78.1785338026182	1.13250732421875E-05	1	738	-0.000344848632812506
