# Supplementary material for: Dataset of N-doped CuO:NiO mixed oxide thin film sensor for glucose oxidation
Source: Data Brief. 2020 Oct 14;33:106408. doi: 10.1016/j.dib.2020.106408 (PMC7585048; doi:10.1016/j.dib.2020.106408)
Supplement: Supplementary file 1 [file mmc1.zip › Raw Data_DIB-D-20-01811/Figure 5/Figure 5b/CV CuO.Ni 70.30 5lyr Plasma 1ml Glucose 0.1M NaOH 25mV.s Repeat3]

Potential applied (V)	Time (s)	WE(1).Current (A)	Scan	Index	WE(1).Potential (V)
0.00244140625	6.27833198414874	4.0985107421875E-06	1	1	0.0022247314453125
0.0048828125	6.37593198390232	6.7291259765625E-06	1	2	0.00612487792968749
0.00732421875	6.4735319836559	8.4442138671875E-06	1	3	0.00679931640625001
0.009765625	6.57113198340949	9.8724365234375E-06	1	4	0.0100738525390625
0.01220703125	6.66873198316307	1.0797119140625E-05	1	5	0.013140869140625
0.0146484375	6.76633198291665	1.14501953125E-05	1	6	0.0149200439453125
0.01708984375	6.86393198267024	1.20758056640625E-05	1	7	0.0168426513671875
0.01953125	6.96153198242382	1.26800537109375E-05	1	8	0.0193695068359375
0.02197265625	7.05913198217741	1.33087158203125E-05	1	9	0.022833251953125
0.0244140625	7.15673198193099	1.41021728515625E-05	1	10	0.0240478515625
0.02685546875	7.25433198168457	1.468505859375E-05	1	11	0.02593994140625
0.029296875	7.35193198143816	1.5496826171875E-05	1	12	0.030340576171875
0.03173828125	7.44953198119174	1.5911865234375E-05	1	13	0.0319793701171875
0.0341796875	7.54713198094532	1.619873046875E-05	1	14	0.0335235595703125
0.03662109375	7.64473198069891	1.630859375E-05	1	15	0.0368316650390625
0.0390625	7.74233198045249	1.64031982421875E-05	1	16	0.039178466796875
0.04150390625	7.83993198020607	1.69097900390625E-05	1	17	0.0400054931640625
0.0439453125	7.93753197995966	1.76849365234375E-05	1	18	0.044598388671875
0.04638671875	8.03513197971324	1.81732177734375E-05	1	19	0.046893310546875
0.048828125	8.13273197946683	1.87530517578125E-05	1	20	0.049072265625
0.05126953125	8.23033197922041	1.93115234375E-05	1	21	0.0518798828125
0.0537109375	8.32793197897399	1.93328857421875E-05	1	22	0.054473876953125
0.05615234375	8.42553197872758	1.9476318359375E-05	1	23	0.05535888671875
0.05859375	8.52313197848116	1.98486328125E-05	1	24	0.05694580078125
0.06103515625	8.62073197823474	2.01690673828125E-05	1	25	0.06005859375
0.0634765625	8.71833197798833	2.07611083984375E-05	1	26	0.0635986328125
0.06591796875	8.81593197774191	2.14385986328125E-05	1	27	0.065216064453125
0.068359375	8.9135319774955	2.19451904296875E-05	1	28	0.068389892578125
0.07080078125	9.01113197724908	2.22320556640625E-05	1	29	0.071441650390625
0.0732421875	9.10873197700266	2.25494384765625E-05	1	30	0.0728759765625
0.07568359375	9.20633197675625	2.2650146484375E-05	1	31	0.0740966796875
0.078125	9.30393197650983	2.28240966796875E-05	1	32	0.07720947265625
0.08056640625	9.40153197626341	2.35137939453125E-05	1	33	0.079742431640625
0.0830078125	9.499131976017	2.37701416015625E-05	1	34	0.081390380859375
0.08544921875	9.59673197577058	2.45208740234375E-05	1	35	0.086181640625
0.087890625	9.69433197552416	2.5299072265625E-05	1	36	0.088592529296875
0.09033203125	9.79193197527775	2.54302978515625E-05	1	37	0.08917236328125
0.0927734375	9.88953197503133	2.59521484375E-05	1	38	0.092987060546875
0.09521484375	9.98713197478492	2.62603759765625E-05	1	39	0.094573974609375
0.09765625	10.0847319745385	2.650146484375E-05	1	40	0.094970703125
0.10009765625	10.1823319742921	2.6849365234375E-05	1	41	0.099639892578125
0.1025390625	10.2799319740457	2.76611328125E-05	1	42	0.101593017578125
0.10498046875	10.3775319737993	2.79876708984375E-05	1	43	0.10418701171875
0.107421875	10.4751319735528	2.8729248046875E-05	1	44	0.107940673828125
0.10986328125	10.5727319733064	2.9296875E-05	1	45	0.109161376953125
0.1123046875	10.67033197306	2.97943115234375E-05	1	46	0.112335205078125
0.11474609375	10.7679319728136	3.01544189453125E-05	1	47	0.11407470703125
0.1171875	10.8655319725672	3.033447265625E-05	1	48	0.117034912109375
0.11962890625	10.9631319723208	3.0914306640625E-05	1	49	0.11944580078125
0.1220703125	11.0607319720743	3.16162109375E-05	1	50	0.122283935546875
0.12451171875	11.1583319718279	3.2318115234375E-05	1	51	0.124755859375
0.126953125	11.2559319715815	3.3111572265625E-05	1	52	0.126983642578125
0.12939453125	11.3535319713351	3.3782958984375E-05	1	53	0.12933349609375
0.1318359375	11.4511319710887	3.4332275390625E-05	1	54	0.131256103515625
0.13427734375	11.5487319708423	3.4912109375E-05	1	55	0.13507080078125
0.13671875	11.6463319705958	3.5491943359375E-05	1	56	0.13629150390625
0.13916015625	11.7439319703494	3.61328125E-05	1	57	0.13836669921875
0.1416015625	11.841531970103	3.692626953125E-05	1	58	0.141876220703125
0.14404296875	11.9391319698566	3.790283203125E-05	1	59	0.144378662109375
0.146484375	12.0367319696102	3.86962890625E-05	1	60	0.145660400390625
0.14892578125	12.1343319693638	3.961181640625E-05	1	61	0.14923095703125
0.1513671875	12.2319319691173	4.0313720703125E-05	1	62	0.151458740234375
0.15380859375	12.3295319688709	4.1015625E-05	1	63	0.15338134765625
0.15625	12.4271319686245	4.1748046875E-05	1	64	0.155548095703125
0.15869140625	12.5247319683781	4.241943359375E-05	1	65	0.158905029296875
0.1611328125	12.6223319681317	4.3426513671875E-05	1	66	0.160369873046875
0.16357421875	12.7199319678853	4.4647216796875E-05	1	67	0.162567138671875
0.166015625	12.8175319676388	4.5654296875E-05	1	68	0.166717529296875
0.16845703125	12.9151319673924	4.67529296875E-05	1	69	0.168548583984375
0.1708984375	13.012731967146	4.7760009765625E-05	1	70	0.17041015625
0.17333984375	13.1103319668996	4.852294921875E-05	1	71	0.17364501953125
0.17578125	13.2079319666532	4.937744140625E-05	1	72	0.176025390625
0.17822265625	13.3055319664068	5.029296875E-05	1	73	0.17779541015625
0.1806640625	13.4031319661603	5.133056640625E-05	1	74	0.180084228515625
0.18310546875	13.5007319659139	5.2886962890625E-05	1	75	0.1837158203125
0.185546875	13.5983319656675	5.4229736328125E-05	1	76	0.185302734375
0.18798828125	13.6959319654211	5.5511474609375E-05	1	77	0.187713623046875
0.1904296875	13.7935319651747	5.67626953125E-05	1	78	0.191375732421875
0.19287109375	13.8911319649283	5.7830810546875E-05	1	79	0.192291259765625
0.1953125	13.9887319646818	5.8807373046875E-05	1	80	0.194610595703125
0.19775390625	14.0863319644354	6.0089111328125E-05	1	81	0.1990966796875
0.2001953125	14.183931964189	6.14013671875E-05	1	82	0.200775146484375
0.20263671875	14.2815319639426	6.317138671875E-05	1	83	0.201507568359375
0.205078125	14.3791319636962	6.494140625E-05	1	84	0.205047607421875
0.20751953125	14.4767319634498	6.6650390625E-05	1	85	0.208221435546875
0.2099609375	14.5743319632033	6.817626953125E-05	1	86	0.209320068359375
0.21240234375	14.6719319629569	6.9671630859375E-05	1	87	0.212005615234375
0.21484375	14.7695319627105	7.1014404296875E-05	1	88	0.21514892578125
0.21728515625	14.8671319624641	7.2479248046875E-05	1	89	0.216705322265625
0.2197265625	14.9647319622177	7.4310302734375E-05	1	90	0.2193603515625
0.22216796875	15.0623319619713	7.6324462890625E-05	1	91	0.222137451171875
0.224609375	15.1599319617249	7.843017578125E-05	1	92	0.224822998046875
0.22705078125	15.2575319614784	8.0352783203125E-05	1	93	0.226409912109375
0.2294921875	15.355131961232	8.2275390625E-05	1	94	0.2293701171875
0.23193359375	15.4527319609856	8.4136962890625E-05	1	95	0.231231689453125
0.234375	15.5503319607392	8.60595703125E-05	1	96	0.23394775390625
0.23681640625	15.6479319604928	8.8104248046875E-05	1	97	0.237091064453125
0.2392578125	15.7455319602464	9.0423583984375E-05	1	98	0.239532470703125
0.24169921875	15.8431319599999	9.320068359375E-05	1	99	0.241302490234375
0.244140625	15.9407319597535	9.5367431640625E-05	1	100	0.2430419921875
0.24658203125	16.0383319595071	9.7930908203125E-05	1	101	0.246490478515625
0.2490234375	16.1359319592607	0.00010009765625	1	102	0.24884033203125
0.25146484375	16.2335319590143	0.000102569580078125	1	103	0.2510986328125
0.25390625	16.3311319587679	0.000104888916015625	1	104	0.253173828125
0.25634765625	16.4287319585214	0.0001075439453125	1	105	0.256256103515625
0.2587890625	16.526331958275	0.000110626220703125	1	106	0.258514404296875
0.26123046875	16.6239319580286	0.00011376953125	1	107	0.2601318359375
0.263671875	16.7215319577822	0.00011712646484375	1	108	0.26361083984375
0.26611328125	16.8191319575358	0.000120452880859375	1	109	0.266754150390625
0.2685546875	16.9167319572894	0.00012353515625	1	110	0.26837158203125
0.27099609375	17.0143319570429	0.0001268310546875	1	111	0.270599365234375
0.2734375	17.1119319567965	0.000130096435546875	1	112	0.273162841796875
0.27587890625	17.2095319565501	0.000133514404296875	1	113	0.275726318359375
0.2783203125	17.3071319563037	0.000137542724609375	1	114	0.278594970703125
0.28076171875	17.4047319560573	0.000141571044921875	1	115	0.28143310546875
0.283203125	17.5023319558109	0.000145782470703125	1	116	0.282379150390625
0.28564453125	17.5999319555644	0.000150390625	1	117	0.28472900390625
0.2880859375	17.697531955318	0.0001544189453125	1	118	0.28729248046875
0.29052734375	17.7951319550716	0.0001588134765625	1	119	0.290435791015625
0.29296875	17.8927319548252	0.000163299560546875	1	120	0.293121337890625
0.29541015625	17.9903319545788	0.000167877197265625	1	121	0.29547119140625
0.2978515625	18.0879319543324	0.000173065185546875	1	122	0.29632568359375
0.30029296875	18.1855319540859	0.00017840576171875	1	123	0.29931640625
0.302734375	18.2831319538395	0.0001839599609375	1	124	0.30279541015625
0.30517578125	18.3807319535931	0.00018988037109375	1	125	0.305419921875
0.3076171875	18.4783319533467	0.000195465087890625	1	126	0.30609130859375
0.31005859375	18.5759319531003	0.000201416015625	1	127	0.308990478515625
0.3125	18.6735319528539	0.000207733154296875	1	128	0.31280517578125
0.31494140625	18.7711319526074	0.000213897705078125	1	129	0.3148193359375
0.3173828125	18.868731952361	0.000220794677734375	1	130	0.315673828125
0.31982421875	18.9663319521146	0.00022784423828125	1	131	0.319580078125
0.322265625	19.0639319518682	0.00023529052734375	1	132	0.322418212890625
0.32470703125	19.1615319516218	0.00024298095703125	1	133	0.32366943359375
0.3271484375	19.2591319513754	0.000250701904296875	1	134	0.32708740234375
0.32958984375	19.356731951129	0.000258636474609375	1	135	0.330047607421875
0.33203125	19.4543319508825	0.0002667236328125	1	136	0.330657958984375
0.33447265625	19.5519319506361	0.000275299072265625	1	137	0.3338623046875
0.3369140625	19.6495319503897	0.000284210205078125	1	138	0.3369140625
0.33935546875	19.7471319501433	0.000293609619140625	1	139	0.337890625
0.341796875	19.8447319498969	0.000303436279296875	1	140	0.341094970703125
0.34423828125	19.9423319496505	0.000313568115234375	1	141	0.344696044921875
0.3466796875	20.039931949404	0.0003238525390625	1	142	0.347442626953125
0.34912109375	20.1375319491576	0.0003343505859375	1	143	0.348480224609375
0.3515625	20.2351319489112	0.000345001220703125	1	144	0.3516845703125
0.35400390625	20.3327319486648	0.0003563232421875	1	145	0.354705810546875
0.3564453125	20.4303319484184	0.000367950439453125	1	146	0.35662841796875
0.35888671875	20.527931948172	0.000380096435546875	1	147	0.358062744140625
0.361328125	20.6255319479255	0.00039263916015625	1	148	0.361175537109375
0.36376953125	20.7231319476791	0.000405517578125	1	149	0.363861083984375
0.3662109375	20.8207319474327	0.000418670654296875	1	150	0.36614990234375
0.36865234375	20.9183319471863	0.00043206787109375	1	151	0.368499755859375
0.37109375	21.0159319469399	0.00044525146484375	1	152	0.370361328125
0.37353515625	21.1135319466935	0.0004595947265625	1	153	0.37353515625
0.3759765625	21.211131946447	0.0004742431640625	1	154	0.3765869140625
0.37841796875	21.3087319462006	0.000489501953125	1	155	0.376739501953125
0.380859375	21.4063319459542	0.00050506591796875	1	156	0.380615234375
0.38330078125	21.5039319457078	0.00052093505859375	1	157	0.3839111328125
0.3857421875	21.6015319454614	0.000537109375	1	158	0.385772705078125
0.38818359375	21.699131945215	0.00055328369140625	1	159	0.3875732421875
0.390625	21.7967319449685	0.00056976318359375	1	160	0.3902587890625
0.39306640625	21.8943319447221	0.00058685302734375	1	161	0.39239501953125
0.3955078125	21.9919319444757	0.00060394287109375	1	162	0.396392822265625
0.39794921875	22.0895319442293	0.00062164306640625	1	163	0.3975830078125
0.400390625	22.1871319439829	0.0006402587890625	1	164	0.399383544921875
0.40283203125	22.2847319437365	0.0006585693359375	1	165	0.402923583984375
0.4052734375	22.38233194349	0.000677490234375	1	166	0.405487060546875
0.40771484375	22.4799319432436	0.0006964111328125	1	167	0.408233642578125
0.41015625	22.5775319429972	0.00071502685546875	1	168	0.40966796875
0.41259765625	22.6751319427508	0.0007342529296875	1	169	0.41253662109375
0.4150390625	22.7727319425044	0.0007537841796875	1	170	0.41546630859375
0.41748046875	22.870331942258	0.00077362060546875	1	171	0.416839599609375
0.419921875	22.9679319420115	0.00079437255859375	1	172	0.419677734375
0.42236328125	23.0655319417651	0.00081512451171875	1	173	0.422760009765625
0.4248046875	23.1631319415187	0.00083587646484375	1	174	0.424285888671875
0.42724609375	23.2607319412723	0.00085662841796875	1	175	0.426605224609375
0.4296875	23.3583319410259	0.0008770751953125	1	176	0.430419921875
0.43212890625	23.4559319407795	0.00089813232421875	1	177	0.43212890625
0.4345703125	23.553531940533	0.00091949462890625	1	178	0.433380126953125
0.43701171875	23.6511319402866	0.00094085693359375	1	179	0.437408447265625
0.439453125	23.7487319400402	0.00096282958984375	1	180	0.43963623046875
0.44189453125	23.8463319397938	0.000985107421875	1	181	0.440765380859375
0.4443359375	23.9439319395474	0.001007080078125	1	182	0.44464111328125
0.44677734375	24.041531939301	0.001029052734375	1	183	0.447479248046875
0.44921875	24.1391319390546	0.001051025390625	1	184	0.44903564453125
0.45166015625	24.2367319388081	0.001072998046875	1	185	0.450347900390625
0.4541015625	24.3343319385617	0.00109527587890625	1	186	0.453216552734375
0.45654296875	24.4319319383153	0.0011175537109375	1	187	0.45751953125
0.458984375	24.5295319380689	0.00114044189453125	1	188	0.45843505859375
0.46142578125	24.6271319378225	0.001163330078125	1	189	0.460784912109375
0.4638671875	24.7247319375761	0.00118621826171875	1	190	0.46356201171875
0.46630859375	24.8223319373296	0.00120880126953125	1	191	0.46575927734375
0.46875	24.9199319370832	0.0012310791015625	1	192	0.468780517578125
0.47119140625	25.0175319368368	0.001253662109375	1	193	0.47137451171875
0.4736328125	25.1151319365904	0.0012762451171875	1	194	0.4727783203125
0.47607421875	25.212731936344	0.0012994384765625	1	195	0.475616455078125
0.478515625	25.3103319360976	0.00132232666015625	1	196	0.47882080078125
0.48095703125	25.4079319358511	0.0013458251953125	1	197	0.48052978515625
0.4833984375	25.5055319356047	0.00136871337890625	1	198	0.48284912109375
0.48583984375	25.6031319353583	0.00139129638671875	1	199	0.4862060546875
0.48828125	25.7007319351119	0.0014141845703125	1	200	0.4884033203125
0.49072265625	25.7983319348655	0.001436767578125	1	201	0.491241455078125
0.4931640625	25.8959319346191	0.00145965576171875	1	202	0.492767333984375
0.49560546875	25.9935319343726	0.0014825439453125	1	203	0.4951171875
0.498046875	26.0911319341262	0.0015057373046875	1	204	0.4986572265625
0.50048828125	26.1887319338798	0.0015289306640625	1	205	0.500579833984375
0.5029296875	26.2863319336334	0.00155242919921875	1	206	0.50244140625
0.50537109375	26.383931933387	0.00157501220703125	1	207	0.50537109375
0.5078125	26.4815319331406	0.001597900390625	1	208	0.507537841796875
0.51025390625	26.5791319328941	0.00162078857421875	1	209	0.509674072265625
0.5126953125	26.6767319326477	0.0016436767578125	1	210	0.512359619140625
0.51513671875	26.7743319324013	0.00166717529296875	1	211	0.5157470703125
0.517578125	26.8719319321549	0.001690673828125	1	212	0.517425537109375
0.52001953125	26.9695319319085	0.0017144775390625	1	213	0.518585205078125
0.5224609375	27.0671319316621	0.00173828125	1	214	0.5220947265625
0.52490234375	27.1647319314156	0.00176177978515625	1	215	0.525360107421875
0.52734375	27.2623319311692	0.00178558349609375	1	216	0.527618408203125
0.52978515625	27.3599319309228	0.00180938720703125	1	217	0.528717041015625
0.5322265625	27.4575319306764	0.00183349609375	1	218	0.531402587890625
0.53466796875	27.55513193043	0.0018585205078125	1	219	0.534942626953125
0.537109375	27.6527319301836	0.00188323974609375	1	220	0.53631591796875
0.53955078125	27.7503319299371	0.00190887451171875	1	221	0.5382080078125
0.5419921875	27.8479319296907	0.001934814453125	1	222	0.540924072265625
0.54443359375	27.9455319294443	0.00196075439453125	1	223	0.5440673828125
0.546875	28.0431319291979	0.0019873046875	1	224	0.5467529296875
0.54931640625	28.1407319289515	0.00201446533203125	1	225	0.54931640625
0.5517578125	28.2383319287051	0.00204193115234375	1	226	0.5511474609375
0.55419921875	28.3359319284586	0.0020709228515625	1	227	0.55328369140625
0.556640625	28.4335319282122	0.0021002197265625	1	228	0.556396484375
0.55908203125	28.5311319279658	0.00213043212890625	1	229	0.5589599609375
0.5615234375	28.6287319277194	0.00216156005859375	1	230	0.560272216796875
0.56396484375	28.726331927473	0.00219329833984375	1	231	0.5633544921875
0.56640625	28.8239319272266	0.0022259521484375	1	232	0.5667724609375
0.56884765625	28.9215319269802	0.002259521484375	1	233	0.5679931640625
0.5712890625	29.0191319267337	0.00229400634765625	1	234	0.5706787109375
0.57373046875	29.1167319264873	0.00233001708984375	1	235	0.572967529296875
0.576171875	29.2143319262409	0.002366943359375	1	236	0.57501220703125
0.57861328125	29.3119319259945	0.00240509033203125	1	237	0.578155517578125
0.5810546875	29.4095319257481	0.0024444580078125	1	238	0.58154296875
0.58349609375	29.5071319255017	0.00248443603515625	1	239	0.58258056640625
0.5859375	29.6047319252552	0.0025250244140625	1	240	0.5845947265625
0.58837890625	29.7023319250088	0.00256683349609375	1	241	0.5882568359375
0.5908203125	29.7999319247624	0.0026092529296875	1	242	0.59039306640625
0.59326171875	29.897531924516	0.00265289306640625	1	243	0.593231201171875
0.595703125	29.9951319242696	0.0026971435546875	1	244	0.5947265625
0.59814453125	30.0927319240232	0.0027423095703125	1	245	0.5966796875
0.6005859375	30.1903319237767	0.00278778076171875	1	246	0.600341796875
0.60302734375	30.2879319235303	0.00283355712890625	1	247	0.603179931640625
0.60546875	30.3855319232839	0.002879638671875	1	248	0.60430908203125
0.60791015625	30.4831319230375	0.002926025390625	1	249	0.60687255859375
0.6103515625	30.5807319227911	0.00297210693359375	1	250	0.609375
0.61279296875	30.6783319225447	0.00301910400390625	1	251	0.611846923828125
0.615234375	30.7759319222982	0.00306640625	1	252	0.614166259765625
0.61767578125	30.8735319220518	0.00311370849609375	1	253	0.616455078125
0.6201171875	30.9711319218054	0.00316131591796875	1	254	0.61981201171875
0.62255859375	31.068731921559	0.00320831298828125	1	255	0.621917724609375
0.625	31.1663319213126	0.00325469970703125	1	256	0.623626708984375
0.62744140625	31.2639319210662	0.00330108642578125	1	257	0.6268310546875
0.6298828125	31.3615319208197	0.00334716796875	1	258	0.629058837890625
0.63232421875	31.4591319205733	0.00339324951171875	1	259	0.63116455078125
0.634765625	31.5567319203269	0.00343841552734375	1	260	0.632659912109375
0.63720703125	31.6543319200805	0.00348419189453125	1	261	0.63623046875
0.6396484375	31.7519319198341	0.003529052734375	1	262	0.639801025390625
0.64208984375	31.8495319195877	0.0035736083984375	1	263	0.640777587890625
0.64453125	31.9471319193412	0.003616943359375	1	264	0.643707275390625
0.64697265625	32.0447319190948	0.00365936279296875	1	265	0.645751953125
0.6494140625	32.1423319188484	0.00370086669921875	1	266	0.648834228515625
0.65185546875	32.239931918602	0.0037420654296875	1	267	0.6510009765625
0.654296875	32.3375319183556	0.0037823486328125	1	268	0.652740478515625
0.65673828125	32.4351319181092	0.00382171630859375	1	269	0.656036376953125
0.6591796875	32.5327319178627	0.0038604736328125	1	270	0.658294677734375
0.66162109375	32.6303319176163	0.00389739990234375	1	271	0.659637451171875
0.6640625	32.7279319173699	0.00393341064453125	1	272	0.663177490234375
0.66650390625	32.8255319171235	0.0039666748046875	1	273	0.66619873046875
0.6689453125	32.9231319168771	0.004000244140625	1	274	0.66790771484375
0.67138671875	33.0207319166307	0.00403167724609375	1	275	0.66961669921875
0.673828125	33.1183319163843	0.00406219482421875	1	276	0.6739501953125
0.67626953125	33.2159319161378	0.00409149169921875	1	277	0.675445556640625
0.6787109375	33.3135319158914	0.00411956787109375	1	278	0.67657470703125
0.68115234375	33.411131915645	0.0041455078125	1	279	0.679656982421875
0.68359375	33.5087319153986	0.0041693115234375	1	280	0.6829833984375
0.68603515625	33.6063319151522	0.004190673828125	1	281	0.68499755859375
0.6884765625	33.7039319149058	0.00421112060546875	1	282	0.686676025390625
0.69091796875	33.8015319146593	0.0042303466796875	1	283	0.689544677734375
0.693359375	33.8991319144129	0.0042474365234375	1	284	0.6917724609375
0.69580078125	33.9967319141665	0.00426300048828125	1	285	0.694122314453125
0.6982421875	34.0943319139201	0.0042767333984375	1	286	0.69696044921875
0.70068359375	34.1919319136737	0.00428802490234375	1	287	0.6993408203125
0.703125	34.2895319134273	0.0042974853515625	1	288	0.700714111328125
0.70556640625	34.3871319131808	0.00430450439453125	1	289	0.704833984375
0.7080078125	34.4847319129344	0.00430877685546875	1	290	0.7069091796875
0.71044921875	34.582331912688	0.00431060791015625	1	291	0.70843505859375
0.712890625	34.6799319124416	0.004310302734375	1	292	0.711578369140625
0.71533203125	34.7775319121952	0.00430694580078125	1	293	0.714019775390625
0.7177734375	34.8751319119488	0.0043011474609375	1	294	0.71612548828125
0.72021484375	34.9727319117023	0.00429229736328125	1	295	0.719268798828125
0.72265625	35.0703319114559	0.00428009033203125	1	296	0.720794677734375
0.72509765625	35.1679319112095	0.00426483154296875	1	297	0.723388671875
0.7275390625	35.2655319109631	0.00424591064453125	1	298	0.72686767578125
0.72998046875	35.3631319107167	0.00422332763671875	1	299	0.72930908203125
0.732421875	35.4607319104703	0.004197998046875	1	300	0.73065185546875
0.73486328125	35.5583319102238	0.00416900634765625	1	301	0.7332763671875
0.7373046875	35.6559319099774	0.00413665771484375	1	302	0.73675537109375
0.73974609375	35.753531909731	0.00410186767578125	1	303	0.739105224609375
0.7421875	35.8511319094846	0.00406341552734375	1	304	0.740447998046875
0.74462890625	35.9487319092382	0.00402313232421875	1	305	0.743011474609375
0.7470703125	36.0463319089918	0.003980712890625	1	306	0.745880126953125
0.74951171875	36.1439319087453	0.003936767578125	1	307	0.748443603515625
0.751953125	36.2415319084989	0.0038922119140625	1	308	0.7509765625
0.75439453125	36.3391319082525	0.00384735107421875	1	309	0.75439453125
0.7568359375	36.4367319080061	0.00380218505859375	1	310	0.75714111328125
0.75927734375	36.5343319077597	0.00375732421875	1	311	0.75897216796875
0.76171875	36.6319319075133	0.0037115478515625	1	312	0.7611083984375
0.76416015625	36.7295319072668	0.00366851806640625	1	313	0.7635498046875
0.7666015625	36.8271319070204	0.003626708984375	1	314	0.7659912109375
0.76904296875	36.924731906774	0.00358642578125	1	315	0.7684326171875
0.771484375	37.0223319065276	0.003548583984375	1	316	0.770263671875
0.77392578125	37.1199319062812	0.00351318359375	1	317	0.772705078125
0.7763671875	37.2175319060348	0.00348052978515625	1	318	0.77667236328125
0.77880859375	37.3151319057883	0.00345123291015625	1	319	0.777587890625
0.78125	37.4127319055419	0.0034246826171875	1	320	0.77972412109375
0.78369140625	37.5103319052955	0.00340087890625	1	321	0.782470703125
0.7861328125	37.6079319050491	0.00338043212890625	1	322	0.7861328125
0.78857421875	37.7055319048027	0.003363037109375	1	323	0.7879638671875
0.791015625	37.8031319045563	0.0033489990234375	1	324	0.79010009765625
0.79345703125	37.9007319043099	0.00333831787109375	1	325	0.79132080078125
0.7958984375	37.9983319040634	0.00333099365234375	1	326	0.79559326171875
0.79833984375	38.095931903817	0.003326416015625	1	327	0.7989501953125
0.80078125	38.1935319035706	0.0033245849609375	1	328	0.8001708984375
0.79833984375	38.2911319033242	0.003212890625	1	329	0.7965087890625
0.7958984375	38.3887319030778	0.00311309814453125	1	330	0.79498291015625
0.79345703125	38.4863319028314	0.00302154541015625	1	331	0.7940673828125
0.791015625	38.5839319025849	0.00293609619140625	1	332	0.79193115234375
0.78857421875	38.6815319023385	0.0028558349609375	1	333	0.7891845703125
0.7861328125	38.7791319020921	0.0027801513671875	1	334	0.7843017578125
0.78369140625	38.8767319018457	0.0027081298828125	1	335	0.78338623046875
0.78125	38.9743319015993	0.00263916015625	1	336	0.78155517578125
0.77880859375	39.0719319013529	0.0025732421875	1	337	0.7781982421875
0.7763671875	39.1695319011064	0.0025091552734375	1	338	0.7757568359375
0.77392578125	39.26713190086	0.00244781494140625	1	339	0.7745361328125
0.771484375	39.3647319006136	0.0023883056640625	1	340	0.76995849609375
0.76904296875	39.4623319003672	0.00233123779296875	1	341	0.76812744140625
0.7666015625	39.5599319001208	0.00227569580078125	1	342	0.7672119140625
0.76416015625	39.6575318998744	0.0022216796875	1	343	0.762939453125
0.76171875	39.7551318996279	0.00216888427734375	1	344	0.76019287109375
0.75927734375	39.8527318993815	0.00211761474609375	1	345	0.75958251953125
0.7568359375	39.9503318991351	0.0020672607421875	1	346	0.7562255859375
0.75439453125	40.0479318988887	0.0020184326171875	1	347	0.75347900390625
0.751953125	40.1455318986423	0.00197052001953125	1	348	0.7513427734375
0.74951171875	40.2431318983959	0.0019244384765625	1	349	0.748626708984375
0.7470703125	40.3407318981494	0.0018792724609375	1	350	0.746002197265625
0.74462890625	40.438331897903	0.001834716796875	1	351	0.74371337890625
0.7421875	40.5359318976566	0.0017913818359375	1	352	0.741851806640625
0.73974609375	40.6335318974102	0.0017486572265625	1	353	0.73919677734375
0.7373046875	40.7311318971638	0.00170684814453125	1	354	0.736358642578125
0.73486328125	40.8287318969174	0.0016656494140625	1	355	0.734893798828125
0.732421875	40.9263318966709	0.0016259765625	1	356	0.7318115234375
0.72998046875	41.0239318964245	0.0015869140625	1	357	0.728759765625
0.7275390625	41.1215318961781	0.00154876708984375	1	358	0.727325439453125
0.72509765625	41.2191318959317	0.00151123046875	1	359	0.7242431640625
0.72265625	41.3167318956853	0.001474609375	1	360	0.723297119140625
0.72021484375	41.4143318954389	0.0014385986328125	1	361	0.719879150390625
0.7177734375	41.5119318951924	0.00140289306640625	1	362	0.716339111328125
0.71533203125	41.609531894946	0.001368408203125	1	363	0.71575927734375
0.712890625	41.7071318946996	0.00133453369140625	1	364	0.71258544921875
0.71044921875	41.8047318944532	0.0013018798828125	1	365	0.7095947265625
0.7080078125	41.9023318942068	0.00126953125	1	366	0.70684814453125
0.70556640625	41.9999318939604	0.00123748779296875	1	367	0.705108642578125
0.703125	42.0975318937139	0.0012066650390625	1	368	0.7027587890625
0.70068359375	42.1951318934675	0.00117645263671875	1	369	0.69970703125
0.6982421875	42.2927318932211	0.0011468505859375	1	370	0.6976318359375
0.69580078125	42.3903318929747	0.00111785888671875	1	371	0.69598388671875
0.693359375	42.4879318927283	0.00108978271484375	1	372	0.693115234375
0.69091796875	42.5855318924819	0.00106231689453125	1	373	0.68927001953125
0.6884765625	42.6831318922355	0.0010357666015625	1	374	0.6883544921875
0.68603515625	42.780731891989	0.00100982666015625	1	375	0.685546875
0.68359375	42.8783318917426	0.00098419189453125	1	376	0.68255615234375
0.68115234375	42.9759318914962	0.00095916748046875	1	377	0.68084716796875
0.6787109375	43.0735318912498	0.0009344482421875	1	378	0.678863525390625
0.67626953125	43.1711318910034	0.00091033935546875	1	379	0.67626953125
0.673828125	43.268731890757	0.00088714599609375	1	380	0.67340087890625
0.67138671875	43.3663318905105	0.00086456298828125	1	381	0.6708984375
0.6689453125	43.4639318902641	0.00084259033203125	1	382	0.6689453125
0.66650390625	43.5615318900177	0.0008209228515625	1	383	0.665740966796875
0.6640625	43.6591318897713	0.00079986572265625	1	384	0.663848876953125
0.66162109375	43.7567318895249	0.00077911376953125	1	385	0.6610107421875
0.6591796875	43.8543318892785	0.00075897216796875	1	386	0.65966796875
0.65673828125	43.951931889032	0.0007391357421875	1	387	0.6563720703125
0.654296875	44.0495318887856	0.00071990966796875	1	388	0.653289794921875
0.65185546875	44.1471318885392	0.0007012939453125	1	389	0.651885986328125
0.6494140625	44.2447318882928	0.0006829833984375	1	390	0.649566650390625
0.64697265625	44.3423318880464	0.00066497802734375	1	391	0.6453857421875
0.64453125	44.4399318878	0.0006475830078125	1	392	0.64495849609375
0.64208984375	44.5375318875535	0.00063018798828125	1	393	0.642547607421875
0.6396484375	44.6351318873071	0.00061309814453125	1	394	0.63873291015625
0.63720703125	44.7327318870607	0.0005963134765625	1	395	0.6368408203125
0.634765625	44.8303318868143	0.00058013916015625	1	396	0.635589599609375
0.63232421875	44.9279318865679	0.00056427001953125	1	397	0.631805419921875
0.6298828125	45.0255318863215	0.00054901123046875	1	398	0.628997802734375
0.62744140625	45.123131886075	0.00053375244140625	1	399	0.627166748046875
0.625	45.2207318858286	0.00051849365234375	1	400	0.62493896484375
0.62255859375	45.3183318855822	0.00050323486328125	1	401	0.622039794921875
0.6201171875	45.4159318853358	0.00048858642578125	1	402	0.61993408203125
0.61767578125	45.5135318850894	0.00047393798828125	1	403	0.617889404296875
0.615234375	45.611131884843	0.0004595947265625	1	404	0.61419677734375
0.61279296875	45.7087318845965	0.000445556640625	1	405	0.612060546875
0.6103515625	45.8063318843501	0.00043212890625	1	406	0.610443115234375
0.60791015625	45.9039318841037	0.00041845703125	1	407	0.608123779296875
0.60546875	46.0015318838573	0.00040478515625	1	408	0.604705810546875
0.60302734375	46.0991318836109	0.000391357421875	1	409	0.602752685546875
0.6005859375	46.1967318833645	0.0003778076171875	1	410	0.601165771484375
0.59814453125	46.294331883118	0.000364532470703125	1	411	0.59814453125
0.595703125	46.3919318828716	0.000351226806640625	1	412	0.595367431640625
0.59326171875	46.4895318826252	0.000338348388671875	1	413	0.593292236328125
0.5908203125	46.5871318823788	0.000325408935546875	1	414	0.589752197265625
0.58837890625	46.6847318821324	0.00031256103515625	1	415	0.5892333984375
0.5859375	46.782331881886	0.000299530029296875	1	416	0.58551025390625
0.58349609375	46.8799318816396	0.0002867431640625	1	417	0.582489013671875
0.5810546875	46.9775318813931	0.00027374267578125	1	418	0.581512451171875
0.57861328125	47.0751318811467	0.0002607421875	1	419	0.579254150390625
0.576171875	47.1727318809003	0.000247894287109375	1	420	0.57574462890625
0.57373046875	47.2703318806539	0.000235107421875	1	421	0.573822021484375
0.5712890625	47.3679318804075	0.000222412109375	1	422	0.57147216796875
0.56884765625	47.4655318801611	0.000209503173828125	1	423	0.569122314453125
0.56640625	47.5631318799146	0.00019647216796875	1	424	0.56561279296875
0.56396484375	47.6607318796682	0.0001834716796875	1	425	0.564483642578125
0.5615234375	47.7583318794218	0.000170196533203125	1	426	0.561767578125
0.55908203125	47.8559318791754	0.000156982421875	1	427	0.5579833984375
0.556640625	47.953531878929	0.000143707275390625	1	428	0.556732177734375
0.55419921875	48.0511318786826	0.000130462646484375	1	429	0.55426025390625
0.5517578125	48.1487318784361	0.000117156982421875	1	430	0.550750732421875
0.54931640625	48.2463318781897	0.000103607177734375	1	431	0.549591064453125
0.546875	48.3439318779433	8.9813232421875E-05	1	432	0.54644775390625
0.54443359375	48.4415318776969	7.5927734375E-05	1	433	0.543792724609375
0.5419921875	48.5391318774505	6.1737060546875E-05	1	434	0.5428466796875
0.53955078125	48.6367318772041	4.742431640625E-05	1	435	0.539215087890625
0.537109375	48.7343318769576	3.2989501953125E-05	1	436	0.536224365234375
0.53466796875	48.8319318767112	1.8096923828125E-05	1	437	0.534332275390625
0.5322265625	48.9295318764648	3.662109375E-06	1	438	0.532470703125
0.52978515625	49.0271318762184	-1.0223388671875E-05	1	439	0.529998779296875
0.52734375	49.124731875972	-2.5909423828125E-05	1	440	0.527099609375
0.52490234375	49.2223318757256	-4.156494140625E-05	1	441	0.5250244140625
0.5224609375	49.3199318754791	-5.76171875E-05	1	442	0.52215576171875
0.52001953125	49.4175318752327	-7.4005126953125E-05	1	443	0.520751953125
0.517578125	49.5151318749863	-9.0362548828125E-05	1	444	0.518402099609375
0.51513671875	49.6127318747399	-0.000106781005859375	1	445	0.514892578125
0.5126953125	49.7103318744935	-0.000123779296875	1	446	0.512176513671875
0.51025390625	49.8079318742471	-0.0001412353515625	1	447	0.509918212890625
0.5078125	49.9055318740006	-0.000159454345703125	1	448	0.5089111328125
0.50537109375	50.0031318737542	-0.000177886962890625	1	449	0.50579833984375
0.5029296875	50.1007318735078	-0.00019696044921875	1	450	0.50250244140625
0.50048828125	50.1983318732614	-0.000216644287109375	1	451	0.50115966796875
0.498046875	50.295931873015	-0.0002364501953125	1	452	0.49871826171875
0.49560546875	50.3935318727686	-0.000256683349609375	1	453	0.49542236328125
0.4931640625	50.4911318725221	-0.00027740478515625	1	454	0.494293212890625
0.49072265625	50.5887318722757	-0.00029852294921875	1	455	0.490936279296875
0.48828125	50.6863318720293	-0.00032080078125	1	456	0.487945556640625
0.48583984375	50.7839318717829	-0.000343719482421875	1	457	0.485931396484375
0.4833984375	50.8815318715365	-0.0003668212890625	1	458	0.484039306640625
0.48095703125	50.9791318712901	-0.0003905029296875	1	459	0.479827880859375
0.478515625	51.0767318710436	-0.000414398193359375	1	460	0.478057861328125
0.47607421875	51.1743318707972	-0.000438812255859375	1	461	0.476806640625
0.4736328125	51.2719318705508	-0.00046356201171875	1	462	0.473480224609375
0.47119140625	51.3695318703044	-0.0004888916015625	1	463	0.470489501953125
0.46875	51.467131870058	-0.00051483154296875	1	464	0.4693603515625
0.46630859375	51.5647318698116	-0.00054107666015625	1	465	0.46697998046875
0.4638671875	51.6623318695652	-0.00056793212890625	1	466	0.46380615234375
0.46142578125	51.7599318693187	-0.00059539794921875	1	467	0.4615478515625
0.458984375	51.8575318690723	-0.00062286376953125	1	468	0.458221435546875
0.45654296875	51.9551318688259	-0.000650634765625	1	469	0.45654296875
0.4541015625	52.0527318685795	-0.0006787109375	1	470	0.454254150390625
0.45166015625	52.1503318683331	-0.00070709228515625	1	471	0.45208740234375
0.44921875	52.2479318680867	-0.0007366943359375	1	472	0.448455810546875
0.44677734375	52.3455318678402	-0.0007659912109375	1	473	0.44769287109375
0.4443359375	52.4431318675938	-0.00079559326171875	1	474	0.44561767578125
0.44189453125	52.5407318673474	-0.0008258056640625	1	475	0.441436767578125
0.439453125	52.638331867101	-0.00085601806640625	1	476	0.43914794921875
0.43701171875	52.7359318668546	-0.00088623046875	1	477	0.437774658203125
0.4345703125	52.8335318666082	-0.00091705322265625	1	478	0.4346923828125
0.43212890625	52.9311318663617	-0.00094757080078125	1	479	0.4317626953125
0.4296875	53.0287318661153	-0.00097930908203125	1	480	0.429901123046875
0.42724609375	53.1263318658689	-0.0010107421875	1	481	0.42852783203125
0.4248046875	53.2239318656225	-0.00104278564453125	1	482	0.42449951171875
0.42236328125	53.3215318653761	-0.00107513427734375	1	483	0.4222412109375
0.419921875	53.4191318651297	-0.001107177734375	1	484	0.4208984375
0.41748046875	53.5167318648832	-0.0011395263671875	1	485	0.417510986328125
0.4150390625	53.6143318646368	-0.00117156982421875	1	486	0.4146728515625
0.41259765625	53.7119318643904	-0.0012042236328125	1	487	0.412841796875
0.41015625	53.809531864144	-0.0012371826171875	1	488	0.409576416015625
0.40771484375	53.9071318638976	-0.0012701416015625	1	489	0.407318115234375
0.4052734375	54.0047318636512	-0.00130340576171875	1	490	0.405731201171875
0.40283203125	54.1023318634047	-0.00133636474609375	1	491	0.402099609375
0.400390625	54.1999318631583	-0.00136871337890625	1	492	0.400665283203125
0.39794921875	54.2975318629119	-0.00140106201171875	1	493	0.39892578125
0.3955078125	54.3951318626655	-0.00143341064453125	1	494	0.39459228515625
0.39306640625	54.4927318624191	-0.00146514892578125	1	495	0.3936767578125
0.390625	54.5903318621727	-0.0014971923828125	1	496	0.391754150390625
0.38818359375	54.6879318619262	-0.00152862548828125	1	497	0.3875732421875
0.3857421875	54.7855318616798	-0.0015594482421875	1	498	0.38641357421875
0.38330078125	54.8831318614334	-0.00158966064453125	1	499	0.383758544921875
0.380859375	54.980731861187	-0.00161865234375	1	500	0.380950927734375
0.37841796875	55.0783318609406	-0.00164642333984375	1	501	0.378692626953125
0.3759765625	55.1759318606942	-0.001673583984375	1	502	0.376312255859375
0.37353515625	55.2735318604477	-0.00169921875	1	503	0.372833251953125
0.37109375	55.3711318602013	-0.0017236328125	1	504	0.371978759765625
0.36865234375	55.4687318599549	-0.001746826171875	1	505	0.368927001953125
0.3662109375	55.5663318597085	-0.0017681884765625	1	506	0.365753173828125
0.36376953125	55.6639318594621	-0.00178741455078125	1	507	0.364227294921875
0.361328125	55.7615318592157	-0.00180419921875	1	508	0.362091064453125
0.35888671875	55.8591318589692	-0.00181793212890625	1	509	0.3585205078125
0.3564453125	55.9567318587228	-0.00182891845703125	1	510	0.356109619140625
0.35400390625	56.0543318584764	-0.001837158203125	1	511	0.354217529296875
0.3515625	56.15193185823	-0.00184234619140625	1	512	0.35174560546875
0.34912109375	56.2495318579836	-0.0018438720703125	1	513	0.349517822265625
0.3466796875	56.3471318577372	-0.001842041015625	1	514	0.347259521484375
0.34423828125	56.4447318574908	-0.00183624267578125	1	515	0.34375
0.341796875	56.5423318572443	-0.0018267822265625	1	516	0.3419189453125
0.33935546875	56.6399318569979	-0.00181304931640625	1	517	0.339813232421875
0.3369140625	56.7375318567515	-0.0017962646484375	1	518	0.337158203125
0.33447265625	56.8351318565051	-0.00177642822265625	1	519	0.334564208984375
0.33203125	56.9327318562587	-0.00175445556640625	1	520	0.332489013671875
0.32958984375	57.0303318560123	-0.00173065185546875	1	521	0.330169677734375
0.3271484375	57.1279318557658	-0.00170440673828125	1	522	0.3271484375
0.32470703125	57.2255318555194	-0.0016766357421875	1	523	0.325286865234375
0.322265625	57.323131855273	-0.00164642333984375	1	524	0.321929931640625
0.31982421875	57.4207318550266	-0.00161376953125	1	525	0.319488525390625
0.3173828125	57.5183318547802	-0.00157928466796875	1	526	0.318267822265625
0.31494140625	57.6159318545338	-0.001541748046875	1	527	0.315185546875
0.3125	57.7135318542873	-0.0015020751953125	1	528	0.312744140625
0.31005859375	57.8111318540409	-0.0014599609375	1	529	0.311309814453125
0.3076171875	57.9087318537945	-0.00141326904296875	1	530	0.306915283203125
0.30517578125	58.0063318535481	-0.001363525390625	1	531	0.305755615234375
0.302734375	58.1039318533017	-0.00131011962890625	1	532	0.30316162109375
0.30029296875	58.2015318530553	-0.00125335693359375	1	533	0.300201416015625
0.2978515625	58.2991318528088	-0.00119384765625	1	534	0.298187255859375
0.29541015625	58.3967318525624	-0.0011322021484375	1	535	0.295806884765625
0.29296875	58.494331852316	-0.0010693359375	1	536	0.2923583984375
0.29052734375	58.5919318520696	-0.001005859375	1	537	0.29034423828125
0.2880859375	58.6895318518232	-0.00094268798828125	1	538	0.288421630859375
0.28564453125	58.7871318515768	-0.00088043212890625	1	539	0.285430908203125
0.283203125	58.8847318513303	-0.00082000732421875	1	540	0.283447265625
0.28076171875	58.9823318510839	-0.00076202392578125	1	541	0.280242919921875
0.2783203125	59.0799318508375	-0.00070770263671875	1	542	0.27838134765625
0.27587890625	59.1775318505911	-0.00065673828125	1	543	0.2769775390625
0.2734375	59.2751318503447	-0.00061004638671875	1	544	0.273284912109375
0.27099609375	59.3727318500983	-0.0005670166015625	1	545	0.270416259765625
0.2685546875	59.4703318498518	-0.0005279541015625	1	546	0.2696533203125
0.26611328125	59.5679318496054	-0.0004925537109375	1	547	0.266265869140625
0.263671875	59.665531849359	-0.000460205078125	1	548	0.263092041015625
0.26123046875	59.7631318491126	-0.00043133544921875	1	549	0.2613525390625
0.2587890625	59.8607318488662	-0.0004051513671875	1	550	0.25927734375
0.25634765625	59.9583318486198	-0.00038177490234375	1	551	0.255340576171875
0.25390625	60.0559318483733	-0.000360748291015625	1	552	0.254547119140625
0.25146484375	60.1535318481269	-0.00034185791015625	1	553	0.251922607421875
0.2490234375	60.2511318478805	-0.00032489013671875	1	554	0.24920654296875
0.24658203125	60.3487318476341	-0.000309234619140625	1	555	0.247161865234375
0.244140625	60.4463318473877	-0.000295135498046875	1	556	0.244537353515625
0.24169921875	60.5439318471413	-0.000282135009765625	1	557	0.241424560546875
0.2392578125	60.6415318468949	-0.00027032470703125	1	558	0.2396240234375
0.23681640625	60.7391318466484	-0.0002598876953125	1	559	0.236907958984375
0.234375	60.836731846402	-0.00025030517578125	1	560	0.234405517578125
0.23193359375	60.9343318461556	-0.000241455078125	1	561	0.232177734375
0.2294921875	61.0319318459092	-0.000233551025390625	1	562	0.22979736328125
0.22705078125	61.1295318456628	-0.000225738525390625	1	563	0.22686767578125
0.224609375	61.2271318454164	-0.000218658447265625	1	564	0.224334716796875
0.22216796875	61.3247318451699	-0.0002119140625	1	565	0.22247314453125
0.2197265625	61.4223318449235	-0.000205718994140625	1	566	0.218963623046875
0.21728515625	61.5199318446771	-0.0002001953125	1	567	0.21710205078125
0.21484375	61.6175318444307	-0.000195068359375	1	568	0.216156005859375
0.21240234375	61.7151318441843	-0.00019036865234375	1	569	0.211669921875
0.2099609375	61.8127318439379	-0.000185821533203125	1	570	0.209197998046875
0.20751953125	61.9103318436914	-0.00018133544921875	1	571	0.2083740234375
0.205078125	62.007931843445	-0.00017706298828125	1	572	0.20477294921875
0.20263671875	62.1055318431986	-0.000173004150390625	1	573	0.20220947265625
0.2001953125	62.2031318429522	-0.000169189453125	1	574	0.19970703125
0.19775390625	62.3007318427058	-0.000165771484375	1	575	0.197357177734375
0.1953125	62.3983318424594	-0.000162689208984375	1	576	0.19622802734375
0.19287109375	62.4959318422129	-0.000159637451171875	1	577	0.193634033203125
0.1904296875	62.5935318419665	-0.000156768798828125	1	578	0.18988037109375
0.18798828125	62.6911318417201	-0.000153839111328125	1	579	0.187530517578125
0.185546875	62.7887318414737	-0.00015087890625	1	580	0.185516357421875
0.18310546875	62.8863318412273	-0.000147918701171875	1	581	0.18402099609375
0.1806640625	62.9839318409809	-0.000145355224609375	1	582	0.180389404296875
0.17822265625	63.0815318407344	-0.000142913818359375	1	583	0.17816162109375
0.17578125	63.179131840488	-0.000140899658203125	1	584	0.176605224609375
0.17333984375	63.2767318402416	-0.000138824462890625	1	585	0.173492431640625
0.1708984375	63.3743318399952	-0.00013671875	1	586	0.1705322265625
0.16845703125	63.4719318397488	-0.000134674072265625	1	587	0.168853759765625
0.166015625	63.5695318395024	-0.00013232421875	1	588	0.166168212890625
0.16357421875	63.6671318392559	-0.00013018798828125	1	589	0.1640625
0.1611328125	63.7647318390095	-0.000128173828125	1	590	0.161102294921875
0.15869140625	63.8623318387631	-0.000126373291015625	1	591	0.1597900390625
0.15625	63.9599318385167	-0.000124969482421875	1	592	0.15655517578125
0.15380859375	64.0575318382703	-0.000123291015625	1	593	0.1531982421875
0.1513671875	64.1551318380239	-0.000121673583984375	1	594	0.15130615234375
0.14892578125	64.2527318377774	-0.00011993408203125	1	595	0.149444580078125
0.146484375	64.350331837531	-0.0001181640625	1	596	0.145721435546875
0.14404296875	64.4479318372846	-0.000116485595703125	1	597	0.144134521484375
0.1416015625	64.5455318370382	-0.0001148681640625	1	598	0.14202880859375
0.13916015625	64.6431318367918	-0.00011358642578125	1	599	0.13873291015625
0.13671875	64.7407318365454	-0.000112335205078125	1	600	0.137115478515625
0.13427734375	64.8383318362989	-0.0001109619140625	1	601	0.134429931640625
0.1318359375	64.9359318360525	-0.00010968017578125	1	602	0.131103515625
0.12939453125	65.0335318358061	-0.00010821533203125	1	603	0.13031005859375
0.126953125	65.1311318355597	-0.0001068115234375	1	604	0.12713623046875
0.12451171875	65.2287318353133	-0.00010540771484375	1	605	0.123687744140625
0.1220703125	65.3263318350669	-0.0001041259765625	1	606	0.1220703125
0.11962890625	65.4239318348205	-0.00010302734375	1	607	0.11920166015625
0.1171875	65.521531834574	-0.000102020263671875	1	608	0.117462158203125
0.11474609375	65.6191318343276	-0.000100860595703125	1	609	0.115020751953125
0.1123046875	65.7167318340812	-9.97314453125E-05	1	610	0.111328125
0.10986328125	65.8143318338348	-9.8541259765625E-05	1	611	0.110260009765625
0.107421875	65.9119318335884	-9.7381591796875E-05	1	612	0.1075439453125
0.10498046875	66.009531833342	-9.6099853515625E-05	1	613	0.10394287109375
0.1025390625	66.1071318330955	-9.5123291015625E-05	1	614	0.10345458984375
0.10009765625	66.2047318328491	-9.38720703125E-05	1	615	0.100433349609375
0.09765625	66.3023318326027	-9.332275390625E-05	1	616	0.097015380859375
0.09521484375	66.3999318323563	-9.259033203125E-05	1	617	0.09588623046875
0.0927734375	66.4975318321099	-9.136962890625E-05	1	618	0.0931396484375
0.09033203125	66.5951318318635	-9.033203125E-05	1	619	0.089599609375
0.087890625	66.692731831617	-8.9111328125E-05	1	620	0.088470458984375
0.08544921875	66.7903318313706	-8.8348388671875E-05	1	621	0.085968017578125
0.0830078125	66.8879318311242	-8.7493896484375E-05	1	622	0.082427978515625
0.08056640625	66.9855318308778	-8.6761474609375E-05	1	623	0.08148193359375
0.078125	67.0831318306314	-8.6181640625E-05	1	624	0.07879638671875
0.07568359375	67.180731830385	-8.538818359375E-05	1	625	0.075897216796875
0.0732421875	67.2783318301385	-8.447265625E-05	1	626	0.073822021484375
0.07080078125	67.3759318298921	-8.343505859375E-05	1	627	0.070587158203125
0.068359375	67.4735318296457	-8.233642578125E-05	1	628	0.068634033203125
0.06591796875	67.5711318293993	-8.1390380859375E-05	1	629	0.06573486328125
0.0634765625	67.6687318291529	-8.06884765625E-05	1	630	0.063690185546875
0.06103515625	67.7663318289065	-8.0230712890625E-05	1	631	0.062164306640625
0.05859375	67.86393182866	-7.9681396484375E-05	1	632	0.05804443359375
0.05615234375	67.9615318284136	-7.9010009765625E-05	1	633	0.05633544921875
0.0537109375	68.0591318281672	-7.830810546875E-05	1	634	0.054534912109375
0.05126953125	68.1567318279208	-7.733154296875E-05	1	635	0.05035400390625
0.048828125	68.2543318276744	-7.6324462890625E-05	1	636	0.049114990234375
0.04638671875	68.351931827428	-7.550048828125E-05	1	637	0.04609375
0.0439453125	68.4495318271815	-7.4798583984375E-05	1	638	0.044488525390625
0.04150390625	68.5471318269351	-7.452392578125E-05	1	639	0.0420440673828125
0.0390625	68.6447318266887	-7.40966796875E-05	1	640	0.03853759765625
0.03662109375	68.7423318264423	-7.3455810546875E-05	1	641	0.036822509765625
0.0341796875	68.8399318261959	-7.2662353515625E-05	1	642	0.034527587890625
0.03173828125	68.9375318259495	-7.18994140625E-05	1	643	0.03089599609375
0.029296875	69.035131825703	-7.11669921875E-05	1	644	0.0298248291015625
0.02685546875	69.1327318254566	-7.0404052734375E-05	1	645	0.0266937255859375
0.0244140625	69.2303318252102	-6.99462890625E-05	1	646	0.0245819091796875
0.02197265625	69.3279318249638	-6.9580078125E-05	1	647	0.022039794921875
0.01953125	69.4255318247174	-6.9091796875E-05	1	648	0.01939697265625
0.01708984375	69.523131824471	-6.84814453125E-05	1	649	0.0170623779296875
0.0146484375	69.6207318242245	-6.793212890625E-05	1	650	0.0137725830078125
0.01220703125	69.7183318239781	-6.719970703125E-05	1	651	0.0130645751953125
0.009765625	69.8159318237317	-6.6558837890625E-05	1	652	0.010614013671875
0.00732421875	69.9135318234853	-6.597900390625E-05	1	653	0.006756591796875
0.0048828125	70.0111318232389	-6.5582275390625E-05	1	654	0.00527038574218749
0.00244140625	70.1087318229925	-6.5399169921875E-05	1	655	0.0023651123046875
0	70.2063318227461	-6.4971923828125E-05	1	656	0.000643920898437497
-0.00244140625	70.3039318224996	-6.4208984375E-05	1	657	-0.00145568847656249
-0.0048828125	70.4015318222532	-6.3812255859375E-05	1	658	-0.005633544921875
-0.00732421875	70.4991318220068	-6.317138671875E-05	1	659	-0.00729980468749999
-0.009765625	70.5967318217604	-6.2408447265625E-05	1	660	-0.008441162109375
-0.01220703125	70.694331821514	-6.207275390625E-05	1	661	-0.0126251220703125
-0.0146484375	70.7919318212676	-6.182861328125E-05	1	662	-0.01414794921875
-0.01708984375	70.8895318210211	-6.14013671875E-05	1	663	-0.0167083740234375
-0.01953125	70.9871318207747	-6.1248779296875E-05	1	664	-0.02012939453125
-0.02197265625	71.0847318205283	-6.0699462890625E-05	1	665	-0.021917724609375
-0.0244140625	71.1823318202819	-6.0150146484375E-05	1	666	-0.0237396240234375
-0.02685546875	71.2799318200355	-5.9478759765625E-05	1	667	-0.0270721435546875
-0.029296875	71.3775318197891	-5.8837890625E-05	1	668	-0.02911376953125
-0.03173828125	71.4751318195426	-5.84716796875E-05	1	669	-0.0307281494140625
-0.0341796875	71.5727318192962	-5.8258056640625E-05	1	670	-0.0338348388671875
-0.03662109375	71.6703318190498	-5.810546875E-05	1	671	-0.0369049072265625
-0.0390625	71.7679318188034	-5.7891845703125E-05	1	672	-0.0390625
-0.04150390625	71.865531818557	-5.743408203125E-05	1	673	-0.0415008544921875
-0.0439453125	71.9631318183106	-5.6793212890625E-05	1	674	-0.0437225341796875
-0.04638671875	72.0607318180641	-5.62744140625E-05	1	675	-0.0461334228515625
-0.048828125	72.1583318178177	-5.5816650390625E-05	1	676	-0.0489013671875
-0.05126953125	72.2559318175713	-5.55419921875E-05	1	677	-0.05157470703125
-0.0537109375	72.3535318173249	-5.5389404296875E-05	1	678	-0.05328369140625
-0.05615234375	72.4511318170785	-5.511474609375E-05	1	679	-0.055023193359375
-0.05859375	72.5487318168321	-5.4931640625E-05	1	680	-0.05877685546875
-0.06103515625	72.6463318165856	-5.450439453125E-05	1	681	-0.060699462890625
-0.0634765625	72.7439318163392	-5.3985595703125E-05	1	682	-0.063018798828125
-0.06591796875	72.8415318160928	-5.35888671875E-05	1	683	-0.06597900390625
-0.068359375	72.9391318158464	-5.3253173828125E-05	1	684	-0.068023681640625
-0.07080078125	73.0367318156	-5.3009033203125E-05	1	685	-0.0699462890625
-0.0732421875	73.1343318153536	-5.28564453125E-05	1	686	-0.073394775390625
-0.07568359375	73.2319318151071	-5.2703857421875E-05	1	687	-0.075408935546875
-0.078125	73.3295318148607	-5.230712890625E-05	1	688	-0.078460693359375
-0.08056640625	73.4271318146143	-5.2001953125E-05	1	689	-0.07940673828125
-0.0830078125	73.5247318143679	-5.157470703125E-05	1	690	-0.08331298828125
-0.08544921875	73.6223318141215	-5.1055908203125E-05	1	691	-0.08575439453125
-0.087890625	73.7199318138751	-5.096435546875E-05	1	692	-0.08697509765625
-0.09033203125	73.8175318136286	-5.072021484375E-05	1	693	-0.088409423828125
-0.0927734375	73.9151318133822	-5.0628662109375E-05	1	694	-0.092376708984375
-0.09521484375	74.0127318131358	-5.0537109375E-05	1	695	-0.09722900390625
-0.09765625	74.1103318128894	-5.0201416015625E-05	1	696	-0.096893310546875
-0.10009765625	74.207931812643	-4.98046875E-05	1	697	-0.09991455078125
-0.09765625	74.3055318123966	-3.912353515625E-05	1	698	-0.09765625
-0.09521484375	74.4031318121502	-3.3111572265625E-05	1	699	-0.094482421875
-0.0927734375	74.5007318119037	-2.86865234375E-05	1	700	-0.093994140625
-0.09033203125	74.5983318116573	-2.5634765625E-05	1	701	-0.0892333984375
-0.087890625	74.6959318114109	-2.3040771484375E-05	1	702	-0.085174560546875
-0.08544921875	74.7935318111645	-2.093505859375E-05	1	703	-0.086273193359375
-0.0830078125	74.8911318109181	-1.885986328125E-05	1	704	-0.084808349609375
-0.08056640625	74.9887318106717	-1.67236328125E-05	1	705	-0.07952880859375
-0.078125	75.0863318104252	-1.495361328125E-05	1	706	-0.077484130859375
-0.07568359375	75.1839318101788	-1.3214111328125E-05	1	707	-0.07525634765625
-0.0732421875	75.2815318099324	-1.18408203125E-05	1	708	-0.0733642578125
-0.07080078125	75.379131809686	-1.0498046875E-05	1	709	-0.072052001953125
-0.068359375	75.4767318094396	-9.613037109375E-06	1	710	-0.068267822265625
-0.06591796875	75.5743318091932	-8.453369140625E-06	1	711	-0.06573486328125
-0.0634765625	75.6719318089467	-7.38525390625E-06	1	712	-0.06256103515625
-0.06103515625	75.7695318087003	-6.2255859375E-06	1	713	-0.062469482421875
-0.05859375	75.8671318084539	-5.157470703125E-06	1	714	-0.057708740234375
-0.05615234375	75.9647318082075	-4.3914794921875E-06	1	715	-0.055419921875
-0.0537109375	76.0623318079611	-3.515625E-06	1	716	-0.054534912109375
-0.05126953125	76.1599318077147	-2.734375E-06	1	717	-0.0529022216796875
-0.048828125	76.2575318074682	-2.24609375E-06	1	718	-0.047271728515625
-0.04638671875	76.3551318072218	-1.251220703125E-06	1	719	-0.0469146728515625
-0.0439453125	76.4527318069754	-4.57763671875E-07	1	720	-0.0444610595703125
-0.04150390625	76.550331806729	5.706787109375E-07	1	721	-0.0399688720703125
-0.0390625	76.6479318064826	1.4495849609375E-06	1	722	-0.040093994140625
-0.03662109375	76.7455318062362	2.0477294921875E-06	1	723	-0.0357757568359375
-0.0341796875	76.8431318059897	2.642822265625E-06	1	724	-0.03441162109375
-0.03173828125	76.9407318057433	3.0975341796875E-06	1	725	-0.032183837890625
-0.029296875	77.0383318054969	3.570556640625E-06	1	726	-0.0275726318359375
-0.02685546875	77.1359318052505	4.229736328125E-06	1	727	-0.0279083251953125
-0.0244140625	77.2335318050041	5.0689697265625E-06	1	728	-0.0242279052734375
-0.02197265625	77.3311318047577	5.914306640625E-06	1	729	-0.0217987060546875
-0.01953125	77.4287318045112	6.7840576171875E-06	1	730	-0.020367431640625
-0.01708984375	77.5263318042648	7.4371337890625E-06	1	731	-0.01654052734375
-0.0146484375	77.6239318040184	7.611083984375E-06	1	732	-0.0145416259765625
-0.01220703125	77.721531803772	8.050537109375E-06	1	733	-0.0130035400390625
-0.009765625	77.8191318035256	8.4014892578125E-06	1	734	-0.010406494140625
-0.00732421875	77.9167318032792	9.100341796875E-06	1	735	-0.008624267578125
-0.0048828125	78.0143318030327	9.912109375E-06	1	736	-0.00440063476562499
-0.00244140625	78.1119318027863	1.05926513671875E-05	1	737	-0.002166748046875
0	78.2095318025399	1.12274169921875E-05	1	738	0.000604248046875006
