# Supplementary material for: Dataset of N-doped CuO:NiO mixed oxide thin film sensor for glucose oxidation
Source: Data Brief. 2020 Oct 14;33:106408. doi: 10.1016/j.dib.2020.106408 (PMC7585048; doi:10.1016/j.dib.2020.106408)
Supplement: Supplementary file 1 [file mmc1.zip › Raw Data_DIB-D-20-01811/Figure 5/Figure 5b/CV CuO.Ni 70.30 5lyr Plasma 1ml Glucose 0.1M NaOH 25mV.s Repeat4]

Potential applied (V)	Time (s)	WE(1).Current (A)	Scan	Index	WE(1).Potential (V)
0.00244140625	6.29633198410329	4.180908203125E-06	1	1	0.0022125244140625
0.0048828125	6.39393198385687	6.256103515625E-06	1	2	0.00456848144531249
0.00732421875	6.49153198361046	7.62939453125E-06	1	3	0.00767822265625
0.009765625	6.58913198336404	8.60595703125E-06	1	4	0.01053466796875
0.01220703125	6.68673198311762	9.86328125E-06	1	5	0.011932373046875
0.0146484375	6.78433198287121	1.06842041015625E-05	1	6	0.0140594482421875
0.01708984375	6.88193198262479	1.15203857421875E-05	1	7	0.017291259765625
0.01953125	6.97953198237838	1.2109375E-05	1	8	0.01968994140625
0.02197265625	7.07713198213196	1.292724609375E-05	1	9	0.0216552734375
0.0244140625	7.17473198188554	1.37115478515625E-05	1	10	0.024365234375
0.02685546875	7.27233198163913	1.3800048828125E-05	1	11	0.0268890380859375
0.029296875	7.36993198139271	1.4312744140625E-05	1	12	0.029766845703125
0.03173828125	7.46753198114629	1.470947265625E-05	1	13	0.0312774658203125
0.0341796875	7.56513198089988	1.541748046875E-05	1	14	0.0337677001953125
0.03662109375	7.66273198065346	1.5802001953125E-05	1	15	0.0365997314453125
0.0390625	7.76033198040705	1.6143798828125E-05	1	16	0.039898681640625
0.04150390625	7.85793198016063	1.66534423828125E-05	1	17	0.040557861328125
0.0439453125	7.95553197991421	1.71112060546875E-05	1	18	0.0429534912109375
0.04638671875	8.0531319796678	1.748046875E-05	1	19	0.046246337890625
0.048828125	8.15073197942138	1.77825927734375E-05	1	20	0.0499298095703125
0.05126953125	8.24833197917496	1.8115234375E-05	1	21	0.05106201171875
0.0537109375	8.34593197892855	1.8414306640625E-05	1	22	0.05255126953125
0.05615234375	8.44353197868213	1.8804931640625E-05	1	23	0.054534912109375
0.05859375	8.54113197843571	1.93145751953125E-05	1	24	0.05694580078125
0.06103515625	8.6387319781893	1.9891357421875E-05	1	25	0.06060791015625
0.0634765625	8.73633197794288	2.06787109375E-05	1	26	0.064483642578125
0.06591796875	8.83393197769647	2.07366943359375E-05	1	27	0.066314697265625
0.068359375	8.93153197745005	2.13165283203125E-05	1	28	0.06866455078125
0.07080078125	9.02913197720363	2.15362548828125E-05	1	29	0.06939697265625
0.0732421875	9.12673197695722	2.17926025390625E-05	1	30	0.07269287109375
0.07568359375	9.2243319767108	2.2198486328125E-05	1	31	0.0738525390625
0.078125	9.32193197646438	2.26165771484375E-05	1	32	0.07708740234375
0.08056640625	9.41953197621797	2.31292724609375E-05	1	33	0.080596923828125
0.0830078125	9.51713197597155	2.36846923828125E-05	1	34	0.08294677734375
0.08544921875	9.61473197572514	2.41851806640625E-05	1	35	0.085845947265625
0.087890625	9.71233197547872	2.4566650390625E-05	1	36	0.0872802734375
0.09033203125	9.8099319752323	2.48687744140625E-05	1	37	0.090576171875
0.0927734375	9.90753197498589	2.51495361328125E-05	1	38	0.0927734375
0.09521484375	10.0051319747395	2.530517578125E-05	1	39	0.093292236328125
0.09765625	10.1027319744931	2.60284423828125E-05	1	40	0.09600830078125
0.10009765625	10.2003319742466	2.64434814453125E-05	1	41	0.099212646484375
0.1025390625	10.2979319740002	2.71942138671875E-05	1	42	0.102386474609375
0.10498046875	10.3955319737538	2.77099609375E-05	1	43	0.104827880859375
0.107421875	10.4931319735074	2.81890869140625E-05	1	44	0.10760498046875
0.10986328125	10.590731973261	2.89886474609375E-05	1	45	0.110870361328125
0.1123046875	10.6883319730146	2.91168212890625E-05	1	46	0.112762451171875
0.11474609375	10.7859319727681	2.9437255859375E-05	1	47	0.11273193359375
0.1171875	10.8835319725217	2.98583984375E-05	1	48	0.114959716796875
0.11962890625	10.9811319722753	3.05419921875E-05	1	49	0.117523193359375
0.1220703125	11.0787319720289	3.0914306640625E-05	1	50	0.122406005859375
0.12451171875	11.1763319717825	3.1585693359375E-05	1	51	0.125579833984375
0.126953125	11.2739319715361	3.22265625E-05	1	52	0.12664794921875
0.12939453125	11.3715319712896	3.2806396484375E-05	1	53	0.1290283203125
0.1318359375	11.4691319710432	3.3447265625E-05	1	54	0.131072998046875
0.13427734375	11.5667319707968	3.399658203125E-05	1	55	0.13433837890625
0.13671875	11.6643319705504	3.4515380859375E-05	1	56	0.137298583984375
0.13916015625	11.761931970304	3.50341796875E-05	1	57	0.139373779296875
0.1416015625	11.8595319700576	3.570556640625E-05	1	58	0.141510009765625
0.14404296875	11.9571319698111	3.662109375E-05	1	59	0.144439697265625
0.146484375	12.0547319695647	3.74755859375E-05	1	60	0.146697998046875
0.14892578125	12.1523319693183	3.826904296875E-05	1	61	0.1490478515625
0.1513671875	12.2499319690719	3.8909912109375E-05	1	62	0.15081787109375
0.15380859375	12.3475319688255	3.96728515625E-05	1	63	0.15380859375
0.15625	12.4451319685791	4.034423828125E-05	1	64	0.15606689453125
0.15869140625	12.5427319683326	4.107666015625E-05	1	65	0.158660888671875
0.1611328125	12.6403319680862	4.1778564453125E-05	1	66	0.16107177734375
0.16357421875	12.7379319678398	4.2724609375E-05	1	67	0.163970947265625
0.166015625	12.8355319675934	4.3792724609375E-05	1	68	0.165740966796875
0.16845703125	12.933131967347	4.4769287109375E-05	1	69	0.168609619140625
0.1708984375	13.0307319671006	4.571533203125E-05	1	70	0.170867919921875
0.17333984375	13.1283319668541	4.6661376953125E-05	1	71	0.173583984375
0.17578125	13.2259319666077	4.7454833984375E-05	1	72	0.176116943359375
0.17822265625	13.3235319663613	4.833984375E-05	1	73	0.17791748046875
0.1806640625	13.4211319661149	4.9102783203125E-05	1	74	0.179962158203125
0.18310546875	13.5187319658685	5.0384521484375E-05	1	75	0.183685302734375
0.185546875	13.6163319656221	5.1483154296875E-05	1	76	0.185821533203125
0.18798828125	13.7139319653757	5.2703857421875E-05	1	77	0.188079833984375
0.1904296875	13.8115319651292	5.3924560546875E-05	1	78	0.189544677734375
0.19287109375	13.9091319648828	5.5145263671875E-05	1	79	0.191802978515625
0.1953125	14.0067319646364	5.6304931640625E-05	1	80	0.195068359375
0.19775390625	14.10433196439	5.7403564453125E-05	1	81	0.198516845703125
0.2001953125	14.2019319641436	5.853271484375E-05	1	82	0.200439453125
0.20263671875	14.2995319638972	5.96923828125E-05	1	83	0.202484130859375
0.205078125	14.3971319636507	6.11572265625E-05	1	84	0.205047607421875
0.20751953125	14.4947319634043	6.2652587890625E-05	1	85	0.207611083984375
0.2099609375	14.5923319631579	6.4239501953125E-05	1	86	0.209747314453125
0.21240234375	14.6899319629115	6.573486328125E-05	1	87	0.211669921875
0.21484375	14.7875319626651	6.7230224609375E-05	1	88	0.2149658203125
0.21728515625	14.8851319624187	6.9000244140625E-05	1	89	0.218109130859375
0.2197265625	14.9827319621722	7.049560546875E-05	1	90	0.219757080078125
0.22216796875	15.0803319619258	7.2021484375E-05	1	91	0.221343994140625
0.224609375	15.1779319616794	7.3486328125E-05	1	92	0.2244873046875
0.22705078125	15.275531961433	7.525634765625E-05	1	93	0.226776123046875
0.2294921875	15.3731319611866	7.733154296875E-05	1	94	0.229339599609375
0.23193359375	15.4707319609402	7.940673828125E-05	1	95	0.23187255859375
0.234375	15.5683319606937	8.1329345703125E-05	1	96	0.234832763671875
0.23681640625	15.6659319604473	8.331298828125E-05	1	97	0.236419677734375
0.2392578125	15.7635319602009	8.5296630859375E-05	1	98	0.239532470703125
0.24169921875	15.8611319599545	8.72802734375E-05	1	99	0.24169921875
0.244140625	15.9587319597081	8.9385986328125E-05	1	100	0.2447509765625
0.24658203125	16.0563319594617	9.1552734375E-05	1	101	0.2462158203125
0.2490234375	16.1539319592152	9.38720703125E-05	1	102	0.248687744140625
0.25146484375	16.2515319589688	9.6588134765625E-05	1	103	0.251220703125
0.25390625	16.3491319587224	9.918212890625E-05	1	104	0.25457763671875
0.25634765625	16.446731958476	0.00010162353515625	1	105	0.256805419921875
0.2587890625	16.5443319582296	0.00010418701171875	1	106	0.25860595703125
0.26123046875	16.6419319579832	0.000106536865234375	1	107	0.26043701171875
0.263671875	16.7395319577367	0.000109161376953125	1	108	0.26385498046875
0.26611328125	16.8371319574903	0.000111907958984375	1	109	0.266510009765625
0.2685546875	16.9347319572439	0.000114959716796875	1	110	0.268280029296875
0.27099609375	17.0323319569975	0.000118194580078125	1	111	0.270263671875
0.2734375	17.1299319567511	0.000121490478515625	1	112	0.2733154296875
0.27587890625	17.2275319565047	0.000125030517578125	1	113	0.2755126953125
0.2783203125	17.3251319562582	0.000128570556640625	1	114	0.278472900390625
0.28076171875	17.4227319560118	0.00013214111328125	1	115	0.28076171875
0.283203125	17.5203319557654	0.000135528564453125	1	116	0.283050537109375
0.28564453125	17.617931955519	0.00013909912109375	1	117	0.285064697265625
0.2880859375	17.7155319552726	0.000142791748046875	1	118	0.28729248046875
0.29052734375	17.8131319550262	0.0001470947265625	1	119	0.291107177734375
0.29296875	17.9107319547797	0.000151336669921875	1	120	0.292633056640625
0.29541015625	18.0083319545333	0.000155914306640625	1	121	0.29461669921875
0.2978515625	18.1059319542869	0.00016046142578125	1	122	0.297760009765625
0.30029296875	18.2035319540405	0.000165252685546875	1	123	0.300323486328125
0.302734375	18.3011319537941	0.000169921875	1	124	0.3033447265625
0.30517578125	18.3987319535477	0.00017474365234375	1	125	0.3050537109375
0.3076171875	18.4963319533013	0.000179779052734375	1	126	0.306610107421875
0.31005859375	18.5939319530548	0.000184967041015625	1	127	0.310089111328125
0.3125	18.6915319528084	0.00019085693359375	1	128	0.312164306640625
0.31494140625	18.789131952562	0.000196746826171875	1	129	0.315155029296875
0.3173828125	18.8867319523156	0.000202880859375	1	130	0.31683349609375
0.31982421875	18.9843319520692	0.00020928955078125	1	131	0.31988525390625
0.322265625	19.0819319518228	0.0002154541015625	1	132	0.321563720703125
0.32470703125	19.1795319515763	0.000222015380859375	1	133	0.3243408203125
0.3271484375	19.2771319513299	0.00022869873046875	1	134	0.327239990234375
0.32958984375	19.3747319510835	0.000235748291015625	1	135	0.32958984375
0.33203125	19.4723319508371	0.000242950439453125	1	136	0.330902099609375
0.33447265625	19.5699319505907	0.00025054931640625	1	137	0.33319091796875
0.3369140625	19.6675319503443	0.00025872802734375	1	138	0.336181640625
0.33935546875	19.7651319500978	0.0002672119140625	1	139	0.339630126953125
0.341796875	19.8627319498514	0.00027581787109375	1	140	0.34063720703125
0.34423828125	19.960331949605	0.000284393310546875	1	141	0.3436279296875
0.3466796875	20.0579319493586	0.0002933349609375	1	142	0.34710693359375
0.34912109375	20.1555319491122	0.00030255126953125	1	143	0.34893798828125
0.3515625	20.2531319488658	0.000312164306640625	1	144	0.350799560546875
0.35400390625	20.3507319486193	0.00032220458984375	1	145	0.353271484375
0.3564453125	20.4483319483729	0.0003326416015625	1	146	0.356781005859375
0.35888671875	20.5459319481265	0.000343353271484375	1	147	0.359344482421875
0.361328125	20.6435319478801	0.00035443115234375	1	148	0.360595703125
0.36376953125	20.7411319476337	0.0003658447265625	1	149	0.363067626953125
0.3662109375	20.8387319473873	0.00037750244140625	1	150	0.36614990234375
0.36865234375	20.9363319471408	0.000389373779296875	1	151	0.368896484375
0.37109375	21.0339319468944	0.00040142822265625	1	152	0.3717041015625
0.37353515625	21.131531946648	0.0004141845703125	1	153	0.37335205078125
0.3759765625	21.2291319464016	0.000427276611328125	1	154	0.375152587890625
0.37841796875	21.3267319461552	0.00044036865234375	1	155	0.37750244140625
0.380859375	21.4243319459088	0.00045440673828125	1	156	0.3809814453125
0.38330078125	21.5219319456623	0.00046844482421875	1	157	0.383819580078125
0.3857421875	21.6195319454159	0.0004833984375	1	158	0.385955810546875
0.38818359375	21.7171319451695	0.00049774169921875	1	159	0.3880615234375
0.390625	21.8147319449231	0.00051300048828125	1	160	0.390045166015625
0.39306640625	21.9123319446767	0.00052825927734375	1	161	0.39202880859375
0.3955078125	22.0099319444303	0.0005438232421875	1	162	0.3955078125
0.39794921875	22.1075319441838	0.00055999755859375	1	163	0.398101806640625
0.400390625	22.2051319439374	0.00057647705078125	1	164	0.400604248046875
0.40283203125	22.302731943691	0.00059326171875	1	165	0.401611328125
0.4052734375	22.4003319434446	0.0006103515625	1	166	0.404876708984375
0.40771484375	22.4979319431982	0.00062774658203125	1	167	0.408447265625
0.41015625	22.5955319429518	0.0006451416015625	1	168	0.410430908203125
0.41259765625	22.6931319427054	0.000662841796875	1	169	0.411834716796875
0.4150390625	22.7907319424589	0.00068084716796875	1	170	0.414398193359375
0.41748046875	22.8883319422125	0.00069915771484375	1	171	0.417236328125
0.419921875	22.9859319419661	0.0007177734375	1	172	0.420440673828125
0.42236328125	23.0835319417197	0.0007366943359375	1	173	0.422210693359375
0.4248046875	23.1811319414733	0.00075592041015625	1	174	0.423614501953125
0.42724609375	23.2787319412269	0.00077545166015625	1	175	0.42626953125
0.4296875	23.3763319409804	0.000794677734375	1	176	0.42974853515625
0.43212890625	23.473931940734	0.00081451416015625	1	177	0.432373046875
0.4345703125	23.5715319404876	0.00083404541015625	1	178	0.434722900390625
0.43701171875	23.6691319402412	0.00085418701171875	1	179	0.436370849609375
0.439453125	23.7667319399948	0.0008740234375	1	180	0.43780517578125
0.44189453125	23.8643319397484	0.00089447021484375	1	181	0.441436767578125
0.4443359375	23.9619319395019	0.00091522216796875	1	182	0.444305419921875
0.44677734375	24.0595319392555	0.000936279296875	1	183	0.4468994140625
0.44921875	24.1571319390091	0.00095703125	1	184	0.44964599609375
0.45166015625	24.2547319387627	0.00097808837890625	1	185	0.451629638671875
0.4541015625	24.3523319385163	0.0009991455078125	1	186	0.453216552734375
0.45654296875	24.4499319382699	0.0010198974609375	1	187	0.456024169921875
0.458984375	24.5475319380234	0.001041259765625	1	188	0.459320068359375
0.46142578125	24.645131937777	0.00106231689453125	1	189	0.461761474609375
0.4638671875	24.7427319375306	0.00108367919921875	1	190	0.463623046875
0.46630859375	24.8403319372842	0.00110565185546875	1	191	0.466522216796875
0.46875	24.9379319370378	0.0011273193359375	1	192	0.467742919921875
0.47119140625	25.0355319367914	0.0011492919921875	1	193	0.470794677734375
0.4736328125	25.1331319365449	0.001170654296875	1	194	0.474212646484375
0.47607421875	25.2307319362985	0.00119232177734375	1	195	0.475921630859375
0.478515625	25.3283319360521	0.0012139892578125	1	196	0.477874755859375
0.48095703125	25.4259319358057	0.00123565673828125	1	197	0.48046875
0.4833984375	25.5235319355593	0.00125762939453125	1	198	0.482635498046875
0.48583984375	25.6211319353129	0.001279296875	1	199	0.48516845703125
0.48828125	25.7187319350664	0.00130157470703125	1	200	0.4881591796875
0.49072265625	25.81633193482	0.0013238525390625	1	201	0.4913330078125
0.4931640625	25.9139319345736	0.0013458251953125	1	202	0.49273681640625
0.49560546875	26.0115319343272	0.0013677978515625	1	203	0.494659423828125
0.498046875	26.1091319340808	0.0013897705078125	1	204	0.49798583984375
0.50048828125	26.2067319338344	0.0014117431640625	1	205	0.500732421875
0.5029296875	26.3043319335879	0.0014337158203125	1	206	0.502288818359375
0.50537109375	26.4019319333415	0.0014556884765625	1	207	0.504638671875
0.5078125	26.4995319330951	0.0014776611328125	1	208	0.508087158203125
0.51025390625	26.5971319328487	0.00150054931640625	1	209	0.510528564453125
0.5126953125	26.6947319326023	0.00152313232421875	1	210	0.51153564453125
0.51513671875	26.7923319323559	0.00154571533203125	1	211	0.514129638671875
0.517578125	26.8899319321094	0.0015679931640625	1	212	0.517181396484375
0.52001953125	26.987531931863	0.001590576171875	1	213	0.51959228515625
0.5224609375	27.0851319316166	0.0016131591796875	1	214	0.522674560546875
0.52490234375	27.1827319313702	0.00163604736328125	1	215	0.52490234375
0.52734375	27.2803319311238	0.001658935546875	1	216	0.5272216796875
0.52978515625	27.3779319308774	0.00168243408203125	1	217	0.528472900390625
0.5322265625	27.475531930631	0.00170623779296875	1	218	0.5311279296875
0.53466796875	27.5731319303845	0.0017303466796875	1	219	0.534088134765625
0.537109375	27.6707319301381	0.00175445556640625	1	220	0.536895751953125
0.53955078125	27.7683319298917	0.001778564453125	1	221	0.5389404296875
0.5419921875	27.8659319296453	0.0018035888671875	1	222	0.54150390625
0.54443359375	27.9635319293989	0.00182830810546875	1	223	0.54449462890625
0.546875	28.0611319291525	0.00185394287109375	1	224	0.547698974609375
0.54931640625	28.158731928906	0.00188018798828125	1	225	0.54827880859375
0.5517578125	28.2563319286596	0.00190673828125	1	226	0.550537109375
0.55419921875	28.3539319284132	0.00193450927734375	1	227	0.553558349609375
0.556640625	28.4515319281668	0.00196258544921875	1	228	0.555938720703125
0.55908203125	28.5491319279204	0.0019915771484375	1	229	0.558502197265625
0.5615234375	28.646731927674	0.00202056884765625	1	230	0.5615234375
0.56396484375	28.7443319274275	0.00205078125	1	231	0.563690185546875
0.56640625	28.8419319271811	0.002081298828125	1	232	0.565460205078125
0.56884765625	28.9395319269347	0.002113037109375	1	233	0.5682373046875
0.5712890625	29.0371319266883	0.00214569091796875	1	234	0.570709228515625
0.57373046875	29.1347319264419	0.00217926025390625	1	235	0.572052001953125
0.576171875	29.2323319261955	0.0022137451171875	1	236	0.575653076171875
0.57861328125	29.329931925949	0.002249755859375	1	237	0.57843017578125
0.5810546875	29.4275319257026	0.00228607177734375	1	238	0.5806884765625
0.58349609375	29.5251319254562	0.002322998046875	1	239	0.582672119140625
0.5859375	29.6227319252098	0.00236114501953125	1	240	0.58502197265625
0.58837890625	29.7203319249634	0.00239990234375	1	241	0.587188720703125
0.5908203125	29.817931924717	0.0024395751953125	1	242	0.590179443359375
0.59326171875	29.9155319244705	0.00248046875	1	243	0.59326171875
0.595703125	30.0131319242241	0.00252166748046875	1	244	0.595062255859375
0.59814453125	30.1107319239777	0.00256439208984375	1	245	0.596832275390625
0.6005859375	30.2083319237313	0.002607421875	1	246	0.59979248046875
0.60302734375	30.3059319234849	0.00265167236328125	1	247	0.603271484375
0.60546875	30.4035319232385	0.0026953125	1	248	0.60498046875
0.60791015625	30.501131922992	0.0027398681640625	1	249	0.606719970703125
0.6103515625	30.5987319227456	0.0027850341796875	1	250	0.609893798828125
0.61279296875	30.6963319224992	0.00282989501953125	1	251	0.612548828125
0.615234375	30.7939319222528	0.00287567138671875	1	252	0.61383056640625
0.61767578125	30.8915319220064	0.0029217529296875	1	253	0.616790771484375
0.6201171875	30.98913192176	0.0029681396484375	1	254	0.61993408203125
0.62255859375	31.0867319215135	0.00301483154296875	1	255	0.622406005859375
0.625	31.1843319212671	0.0030615234375	1	256	0.624664306640625
0.62744140625	31.2819319210207	0.0031072998046875	1	257	0.626220703125
0.6298828125	31.3795319207743	0.00315399169921875	1	258	0.628662109375
0.63232421875	31.4771319205279	0.00319976806640625	1	259	0.631988525390625
0.634765625	31.5747319202815	0.00324615478515625	1	260	0.6343994140625
0.63720703125	31.672331920035	0.003292236328125	1	261	0.636138916015625
0.6396484375	31.7699319197886	0.003338623046875	1	262	0.638214111328125
0.64208984375	31.8675319195422	0.0033837890625	1	263	0.640594482421875
0.64453125	31.9651319192958	0.0034283447265625	1	264	0.643280029296875
0.64697265625	32.0627319190494	0.003472900390625	1	265	0.646331787109375
0.6494140625	32.160331918803	0.0035174560546875	1	266	0.648773193359375
0.65185546875	32.2579319185566	0.00356109619140625	1	267	0.6507568359375
0.654296875	32.3555319183101	0.003603515625	1	268	0.65289306640625
0.65673828125	32.4531319180637	0.00364532470703125	1	269	0.65594482421875
0.6591796875	32.5507319178173	0.0036865234375	1	270	0.658294677734375
0.66162109375	32.6483319175709	0.0037261962890625	1	271	0.66009521484375
0.6640625	32.7459319173245	0.0037652587890625	1	272	0.662384033203125
0.66650390625	32.8435319170781	0.0038043212890625	1	273	0.66558837890625
0.6689453125	32.9411319168316	0.003841552734375	1	274	0.66845703125
0.67138671875	33.0387319165852	0.003878173828125	1	275	0.670196533203125
0.673828125	33.1363319163388	0.0039129638671875	1	276	0.672515869140625
0.67626953125	33.2339319160924	0.0039459228515625	1	277	0.67584228515625
0.6787109375	33.331531915846	0.003978271484375	1	278	0.678192138671875
0.68115234375	33.4291319155996	0.0040093994140625	1	279	0.67974853515625
0.68359375	33.5267319153531	0.0040386962890625	1	280	0.682403564453125
0.68603515625	33.6243319151067	0.00406707763671875	1	281	0.684661865234375
0.6884765625	33.7219319148603	0.0040936279296875	1	282	0.686126708984375
0.69091796875	33.8195319146139	0.00411865234375	1	283	0.689453125
0.693359375	33.9171319143675	0.00414215087890625	1	284	0.692962646484375
0.69580078125	34.0147319141211	0.004163818359375	1	285	0.694427490234375
0.6982421875	34.1123319138746	0.0041839599609375	1	286	0.69671630859375
0.70068359375	34.2099319136282	0.004202880859375	1	287	0.699188232421875
0.703125	34.3075319133818	0.00421844482421875	1	288	0.70184326171875
0.70556640625	34.4051319131354	0.00423309326171875	1	289	0.704254150390625
0.7080078125	34.502731912889	0.00424530029296875	1	290	0.707489013671875
0.71044921875	34.6003319126426	0.00425567626953125	1	291	0.70880126953125
0.712890625	34.6979319123961	0.00426361083984375	1	292	0.7105712890625
0.71533203125	34.7955319121497	0.004268798828125	1	293	0.713592529296875
0.7177734375	34.8931319119033	0.004271240234375	1	294	0.71630859375
0.72021484375	34.9907319116569	0.00427154541015625	1	295	0.718719482421875
0.72265625	35.0883319114105	0.004268798828125	1	296	0.7218017578125
0.72509765625	35.1859319111641	0.0042633056640625	1	297	0.724365234375
0.7275390625	35.2835319109176	0.00425445556640625	1	298	0.726348876953125
0.72998046875	35.3811319106712	0.00424285888671875	1	299	0.728546142578125
0.732421875	35.4787319104248	0.004227294921875	1	300	0.73065185546875
0.73486328125	35.5763319101784	0.00420806884765625	1	301	0.73309326171875
0.7373046875	35.673931909932	0.0041845703125	1	302	0.734832763671875
0.73974609375	35.7715319096856	0.004156494140625	1	303	0.738616943359375
0.7421875	35.8691319094391	0.00412445068359375	1	304	0.7412109375
0.74462890625	35.9667319091927	0.00408905029296875	1	305	0.7435302734375
0.7470703125	36.0643319089463	0.0040496826171875	1	306	0.7454833984375
0.74951171875	36.1619319086999	0.00400787353515625	1	307	0.74737548828125
0.751953125	36.2595319084535	0.00396392822265625	1	308	0.75
0.75439453125	36.3571319082071	0.0039190673828125	1	309	0.7537841796875
0.7568359375	36.4547319079607	0.00387176513671875	1	310	0.75653076171875
0.75927734375	36.5523319077142	0.00382476806640625	1	311	0.75897216796875
0.76171875	36.6499319074678	0.00377777099609375	1	312	0.76202392578125
0.76416015625	36.7475319072214	0.00373077392578125	1	313	0.76385498046875
0.7666015625	36.845131906975	0.0036846923828125	1	314	0.76507568359375
0.76904296875	36.9427319067286	0.0036395263671875	1	315	0.7684326171875
0.771484375	37.0403319064822	0.00359954833984375	1	316	0.7708740234375
0.77392578125	37.1379319062357	0.00355804443359375	1	317	0.77392578125
0.7763671875	37.2355319059893	0.0035198974609375	1	318	0.7757568359375
0.77880859375	37.3331319057429	0.0034844970703125	1	319	0.777587890625
0.78125	37.4307319054965	0.0034521484375	1	320	0.780029296875
0.78369140625	37.5283319052501	0.00342315673828125	1	321	0.78399658203125
0.7861328125	37.6259319050037	0.0033978271484375	1	322	0.7861328125
0.78857421875	37.7235319047572	0.00337615966796875	1	323	0.78704833984375
0.791015625	37.8211319045108	0.00335784912109375	1	324	0.78948974609375
0.79345703125	37.9187319042644	0.00334320068359375	1	325	0.79376220703125
0.7958984375	38.016331904018	0.0033319091796875	1	326	0.797119140625
0.79833984375	38.1139319037716	0.00332427978515625	1	327	0.79620361328125
0.80078125	38.2115319035252	0.00332000732421875	1	328	0.799560546875
0.79833984375	38.3091319032787	0.00320556640625	1	329	0.79864501953125
0.7958984375	38.4067319030323	0.00310302734375	1	330	0.79559326171875
0.79345703125	38.5043319027859	0.00300750732421875	1	331	0.7928466796875
0.791015625	38.6019319025395	0.002919921875	1	332	0.79071044921875
0.78857421875	38.6995319022931	0.00283782958984375	1	333	0.787353515625
0.7861328125	38.7971319020467	0.00276031494140625	1	334	0.784912109375
0.78369140625	38.8947319018002	0.00268646240234375	1	335	0.78338623046875
0.78125	38.9923319015538	0.00261627197265625	1	336	0.78155517578125
0.77880859375	39.0899319013074	0.00254913330078125	1	337	0.77789306640625
0.7763671875	39.187531901061	0.0024847412109375	1	338	0.775146484375
0.77392578125	39.2851319008146	0.0024224853515625	1	339	0.77362060546875
0.771484375	39.3827319005682	0.00236236572265625	1	340	0.77178955078125
0.76904296875	39.4803319003217	0.00230438232421875	1	341	0.76873779296875
0.7666015625	39.5779319000753	0.00224761962890625	1	342	0.765380859375
0.76416015625	39.6755318998289	0.00219268798828125	1	343	0.76385498046875
0.76171875	39.7731318995825	0.00213897705078125	1	344	0.76263427734375
0.75927734375	39.8707318993361	0.00208709716796875	1	345	0.75958251953125
0.7568359375	39.9683318990897	0.00203643798828125	1	346	0.7562255859375
0.75439453125	40.0659318988432	0.0019873046875	1	347	0.75347900390625
0.751953125	40.1635318985968	0.0019390869140625	1	348	0.7513427734375
0.74951171875	40.2611318983504	0.00189208984375	1	349	0.7486572265625
0.7470703125	40.358731898104	0.00184539794921875	1	350	0.7471923828125
0.74462890625	40.4563318978576	0.00180023193359375	1	351	0.743255615234375
0.7421875	40.5539318976112	0.0017559814453125	1	352	0.741302490234375
0.73974609375	40.6515318973647	0.0017132568359375	1	353	0.73974609375
0.7373046875	40.7491318971183	0.00167083740234375	1	354	0.736968994140625
0.73486328125	40.8467318968719	0.001629638671875	1	355	0.733612060546875
0.732421875	40.9443318966255	0.00158966064453125	1	356	0.731536865234375
0.72998046875	41.0419318963791	0.00155029296875	1	357	0.73016357421875
0.7275390625	41.1395318961327	0.00151153564453125	1	358	0.7279052734375
0.72509765625	41.2371318958863	0.00147369384765625	1	359	0.723724365234375
0.72265625	41.3347318956398	0.00143646240234375	1	360	0.7216796875
0.72021484375	41.4323318953934	0.001400146484375	1	361	0.7193603515625
0.7177734375	41.529931895147	0.00136474609375	1	362	0.71722412109375
0.71533203125	41.6275318949006	0.0013299560546875	1	363	0.7147216796875
0.712890625	41.7251318946542	0.0012957763671875	1	364	0.712860107421875
0.71044921875	41.8227318944078	0.0012628173828125	1	365	0.709381103515625
0.7080078125	41.9203318941613	0.00123046875	1	366	0.70703125
0.70556640625	42.0179318939149	0.00119903564453125	1	367	0.705047607421875
0.703125	42.1155318936685	0.001168212890625	1	368	0.702972412109375
0.70068359375	42.2131318934221	0.00113800048828125	1	369	0.699371337890625
0.6982421875	42.3107318931757	0.0011083984375	1	370	0.6966552734375
0.69580078125	42.4083318929293	0.00107940673828125	1	371	0.69586181640625
0.693359375	42.5059318926828	0.001051025390625	1	372	0.6939697265625
0.69091796875	42.6035318924364	0.00102386474609375	1	373	0.690521240234375
0.6884765625	42.70113189219	0.00099700927734375	1	374	0.687957763671875
0.68603515625	42.7987318919436	0.00097076416015625	1	375	0.68536376953125
0.68359375	42.8963318916972	0.0009454345703125	1	376	0.68365478515625
0.68115234375	42.9939318914508	0.0009210205078125	1	377	0.681488037109375
0.6787109375	43.0915318912043	0.0008966064453125	1	378	0.6781005859375
0.67626953125	43.1891318909579	0.000872802734375	1	379	0.67559814453125
0.673828125	43.2867318907115	0.000849609375	1	380	0.67279052734375
0.67138671875	43.3843318904651	0.0008270263671875	1	381	0.67132568359375
0.6689453125	43.4819318902187	0.0008050537109375	1	382	0.669219970703125
0.66650390625	43.5795318899723	0.00078369140625	1	383	0.666961669921875
0.6640625	43.6771318897258	0.000762939453125	1	384	0.663543701171875
0.66162109375	43.7747318894794	0.0007427978515625	1	385	0.66064453125
0.6591796875	43.872331889233	0.00072296142578125	1	386	0.658538818359375
0.65673828125	43.9699318889866	0.0007037353515625	1	387	0.657745361328125
0.654296875	44.0675318887402	0.00068450927734375	1	388	0.654510498046875
0.65185546875	44.1651318884938	0.0006658935546875	1	389	0.65093994140625
0.6494140625	44.2627318882473	0.0006475830078125	1	390	0.6485595703125
0.64697265625	44.3603318880009	0.0006298828125	1	391	0.646759033203125
0.64453125	44.4579318877545	0.00061279296875	1	392	0.643890380859375
0.64208984375	44.5555318875081	0.00059600830078125	1	393	0.6419677734375
0.6396484375	44.6531318872617	0.00057952880859375	1	394	0.63970947265625
0.63720703125	44.7507318870153	0.0005633544921875	1	395	0.637664794921875
0.634765625	44.8483318867688	0.0005474853515625	1	396	0.634796142578125
0.63232421875	44.9459318865224	0.00053192138671875	1	397	0.63287353515625
0.6298828125	45.043531886276	0.000516357421875	1	398	0.629852294921875
0.62744140625	45.1411318860296	0.0005010986328125	1	399	0.626800537109375
0.625	45.2387318857832	0.00048614501953125	1	400	0.62493896484375
0.62255859375	45.3363318855368	0.00047119140625	1	401	0.622894287109375
0.6201171875	45.4339318852903	0.00045684814453125	1	402	0.6204833984375
0.61767578125	45.5315318850439	0.0004425048828125	1	403	0.617401123046875
0.615234375	45.6291318847975	0.00042889404296875	1	404	0.615570068359375
0.61279296875	45.7267318845511	0.0004150390625	1	405	0.612640380859375
0.6103515625	45.8243318843047	0.00040130615234375	1	406	0.6102294921875
0.60791015625	45.9219318840583	0.00038775634765625	1	407	0.60693359375
0.60546875	46.0195318838119	0.000374114990234375	1	408	0.605224609375
0.60302734375	46.1171318835654	0.00036090087890625	1	409	0.60302734375
0.6005859375	46.214731883319	0.000347564697265625	1	410	0.6004638671875
0.59814453125	46.3123318830726	0.000334442138671875	1	411	0.597747802734375
0.595703125	46.4099318828262	0.00032135009765625	1	412	0.59576416015625
0.59326171875	46.5075318825798	0.000308441162109375	1	413	0.59197998046875
0.5908203125	46.6051318823334	0.00029547119140625	1	414	0.59014892578125
0.58837890625	46.7027318820869	0.000282470703125	1	415	0.58843994140625
0.5859375	46.8003318818405	0.00026947021484375	1	416	0.58648681640625
0.58349609375	46.8979318815941	0.000256683349609375	1	417	0.582916259765625
0.5810546875	46.9955318813477	0.000243682861328125	1	418	0.58026123046875
0.57861328125	47.0931318811013	0.000230682373046875	1	419	0.57806396484375
0.576171875	47.1907318808549	0.000217742919921875	1	420	0.57574462890625
0.57373046875	47.2883318806084	0.000204803466796875	1	421	0.57366943359375
0.5712890625	47.385931880362	0.00019183349609375	1	422	0.571746826171875
0.56884765625	47.4835318801156	0.00017877197265625	1	423	0.569244384765625
0.56640625	47.5811318798692	0.00016558837890625	1	424	0.5660400390625
0.56396484375	47.6787318796228	0.000152435302734375	1	425	0.562957763671875
0.5615234375	47.7763318793764	0.000138946533203125	1	426	0.561798095703125
0.55908203125	47.8739318791299	0.0001253662109375	1	427	0.559112548828125
0.556640625	47.9715318788835	0.0001116943359375	1	428	0.555694580078125
0.55419921875	48.0691318786371	9.80224609375E-05	1	429	0.553558349609375
0.5517578125	48.1667318783907	8.4197998046875E-05	1	430	0.552032470703125
0.54931640625	48.2643318781443	7.0220947265625E-05	1	431	0.54949951171875
0.546875	48.3619318778979	5.5908203125E-05	1	432	0.547332763671875
0.54443359375	48.4595318776514	4.1595458984375E-05	1	433	0.54498291015625
0.5419921875	48.557131877405	2.72216796875E-05	1	434	0.541900634765625
0.53955078125	48.6547318771586	1.2237548828125E-05	1	435	0.539886474609375
0.537109375	48.7523318769122	-2.38037109375E-06	1	436	0.537353515625
0.53466796875	48.8499318766658	-1.7181396484375E-05	1	437	0.5350341796875
0.5322265625	48.9475318764194	-3.2806396484375E-05	1	438	0.53167724609375
0.52978515625	49.0451318761729	-4.8492431640625E-05	1	439	0.528900146484375
0.52734375	49.1427318759265	-6.4453125E-05	1	440	0.527252197265625
0.52490234375	49.2403318756801	-8.062744140625E-05	1	441	0.52557373046875
0.5224609375	49.3379318754337	-9.70458984375E-05	1	442	0.52288818359375
0.52001953125	49.4355318751873	-0.000114013671875	1	443	0.519927978515625
0.517578125	49.5331318749409	-0.000131561279296875	1	444	0.51751708984375
0.51513671875	49.6307318746944	-0.0001494140625	1	445	0.5157470703125
0.5126953125	49.728331874448	-0.000167755126953125	1	446	0.5135498046875
0.51025390625	49.8259318742016	-0.00018658447265625	1	447	0.509979248046875
0.5078125	49.9235318739552	-0.000205810546875	1	448	0.506988525390625
0.50537109375	50.0211318737088	-0.000224945068359375	1	449	0.5054931640625
0.5029296875	50.1187318734624	-0.00024493408203125	1	450	0.5037841796875
0.50048828125	50.216331873216	-0.000265411376953125	1	451	0.50146484375
0.498046875	50.3139318729695	-0.000286712646484375	1	452	0.49798583984375
0.49560546875	50.4115318727231	-0.0003084716796875	1	453	0.49591064453125
0.4931640625	50.5091318724767	-0.00033123779296875	1	454	0.49383544921875
0.49072265625	50.6067318722303	-0.00035394287109375	1	455	0.4913330078125
0.48828125	50.7043318719839	-0.000377349853515625	1	456	0.487152099609375
0.48583984375	50.8019318717375	-0.00040087890625	1	457	0.485137939453125
0.4833984375	50.899531871491	-0.000425079345703125	1	458	0.482666015625
0.48095703125	50.9971318712446	-0.00044952392578125	1	459	0.480926513671875
0.478515625	51.0947318709982	-0.000474853515625	1	460	0.47796630859375
0.47607421875	51.1923318707518	-0.00050048828125	1	461	0.476409912109375
0.4736328125	51.2899318705054	-0.00052642822265625	1	462	0.47442626953125
0.47119140625	51.387531870259	-0.00055328369140625	1	463	0.47174072265625
0.46875	51.4851318700125	-0.00058074951171875	1	464	0.468170166015625
0.46630859375	51.5827318697661	-0.00060791015625	1	465	0.465484619140625
0.4638671875	51.6803318695197	-0.0006353759765625	1	466	0.463531494140625
0.46142578125	51.7779318692733	-0.0006634521484375	1	467	0.461669921875
0.458984375	51.8755318690269	-0.000692138671875	1	468	0.45928955078125
0.45654296875	51.9731318687805	-0.0007208251953125	1	469	0.456573486328125
0.4541015625	52.070731868534	-0.00074981689453125	1	470	0.454010009765625
0.45166015625	52.1683318682876	-0.00077911376953125	1	471	0.451568603515625
0.44921875	52.2659318680412	-0.000809326171875	1	472	0.449371337890625
0.44677734375	52.3635318677948	-0.0008392333984375	1	473	0.446929931640625
0.4443359375	52.4611318675484	-0.0008697509765625	1	474	0.4442138671875
0.44189453125	52.558731867302	-0.0009002685546875	1	475	0.441558837890625
0.439453125	52.6563318670555	-0.00093109130859375	1	476	0.439605712890625
0.43701171875	52.7539318668091	-0.0009619140625	1	477	0.435943603515625
0.4345703125	52.8515318665627	-0.0009930419921875	1	478	0.434234619140625
0.43212890625	52.9491318663163	-0.0010247802734375	1	479	0.432098388671875
0.4296875	53.0467318660699	-0.00105682373046875	1	480	0.430511474609375
0.42724609375	53.1443318658235	-0.0010888671875	1	481	0.428253173828125
0.4248046875	53.241931865577	-0.0011212158203125	1	482	0.425384521484375
0.42236328125	53.3395318653306	-0.001153564453125	1	483	0.42266845703125
0.419921875	53.4371318650842	-0.00118621826171875	1	484	0.419769287109375
0.41748046875	53.5347318648378	-0.0012188720703125	1	485	0.416290283203125
0.4150390625	53.6323318645914	-0.00125152587890625	1	486	0.414703369140625
0.41259765625	53.729931864345	-0.0012841796875	1	487	0.412994384765625
0.41015625	53.8275318640985	-0.00131683349609375	1	488	0.41143798828125
0.40771484375	53.9251318638521	-0.00135009765625	1	489	0.408172607421875
0.4052734375	54.0227318636057	-0.00138275146484375	1	490	0.406005859375
0.40283203125	54.1203318633593	-0.00141571044921875	1	491	0.40362548828125
0.400390625	54.2179318631129	-0.00144805908203125	1	492	0.4010009765625
0.39794921875	54.3155318628665	-0.00148040771484375	1	493	0.39752197265625
0.3955078125	54.41313186262	-0.00151214599609375	1	494	0.394256591796875
0.39306640625	54.5107318623736	-0.00154296875	1	495	0.39251708984375
0.390625	54.6083318621272	-0.00157379150390625	1	496	0.391204833984375
0.38818359375	54.7059318618808	-0.0016033935546875	1	497	0.388275146484375
0.3857421875	54.8035318616344	-0.00163238525390625	1	498	0.386016845703125
0.38330078125	54.901131861388	-0.00166046142578125	1	499	0.384613037109375
0.380859375	54.9987318611416	-0.0016876220703125	1	500	0.382049560546875
0.37841796875	55.0963318608951	-0.00171295166015625	1	501	0.379730224609375
0.3759765625	55.1939318606487	-0.001737060546875	1	502	0.376129150390625
0.37353515625	55.2915318604023	-0.001759033203125	1	503	0.37384033203125
0.37109375	55.3891318601559	-0.0017791748046875	1	504	0.370758056640625
0.36865234375	55.4867318599095	-0.001796875	1	505	0.367889404296875
0.3662109375	55.5843318596631	-0.0018121337890625	1	506	0.36688232421875
0.36376953125	55.6819318594166	-0.00182525634765625	1	507	0.365264892578125
0.361328125	55.7795318591702	-0.0018353271484375	1	508	0.361602783203125
0.35888671875	55.8771318589238	-0.00184234619140625	1	509	0.358795166015625
0.3564453125	55.9747318586774	-0.0018463134765625	1	510	0.356292724609375
0.35400390625	56.072331858431	-0.00184661865234375	1	511	0.354827880859375
0.3515625	56.1699318581846	-0.00184356689453125	1	512	0.3526611328125
0.34912109375	56.2675318579381	-0.0018365478515625	1	513	0.3492431640625
0.3466796875	56.3651318576917	-0.00182647705078125	1	514	0.346466064453125
0.34423828125	56.4627318574453	-0.0018133544921875	1	515	0.344635009765625
0.341796875	56.5603318571989	-0.00179718017578125	1	516	0.342803955078125
0.33935546875	56.6579318569525	-0.001778564453125	1	517	0.339935302734375
0.3369140625	56.7555318567061	-0.00175811767578125	1	518	0.337066650390625
0.33447265625	56.8531318564596	-0.00173492431640625	1	519	0.334442138671875
0.33203125	56.9507318562132	-0.001710205078125	1	520	0.332366943359375
0.32958984375	57.0483318559668	-0.0016827392578125	1	521	0.330535888671875
0.3271484375	57.1459318557204	-0.00165374755859375	1	522	0.3267822265625
0.32470703125	57.243531855474	-0.001622314453125	1	523	0.324676513671875
0.322265625	57.3411318552276	-0.00158905029296875	1	524	0.321807861328125
0.31982421875	57.4387318549811	-0.00155242919921875	1	525	0.319305419921875
0.3173828125	57.5363318547347	-0.00151336669921875	1	526	0.317657470703125
0.31494140625	57.6339318544883	-0.00147125244140625	1	527	0.31585693359375
0.3125	57.7315318542419	-0.00142578125	1	528	0.312774658203125
0.31005859375	57.8291318539955	-0.00137725830078125	1	529	0.3092041015625
0.3076171875	57.9267318537491	-0.00132415771484375	1	530	0.30780029296875
0.30517578125	58.0243318535026	-0.00126800537109375	1	531	0.30511474609375
0.302734375	58.1219318532562	-0.00120880126953125	1	532	0.302581787109375
0.30029296875	58.2195318530098	-0.0011468505859375	1	533	0.30126953125
0.2978515625	58.3171318527634	-0.00108306884765625	1	534	0.29803466796875
0.29541015625	58.414731852517	-0.0010186767578125	1	535	0.294677734375
0.29296875	58.5123318522706	-0.0009539794921875	1	536	0.2926025390625
0.29052734375	58.6099318520241	-0.000889892578125	1	537	0.291473388671875
0.2880859375	58.7075318517777	-0.00082763671875	1	538	0.28863525390625
0.28564453125	58.8051318515313	-0.000767822265625	1	539	0.28460693359375
0.283203125	58.9027318512849	-0.0007110595703125	1	540	0.2825927734375
0.28076171875	59.0003318510385	-0.00065765380859375	1	541	0.280548095703125
0.2783203125	59.0979318507921	-0.0006085205078125	1	542	0.27850341796875
0.27587890625	59.1955318505456	-0.0005633544921875	1	543	0.275787353515625
0.2734375	59.2931318502992	-0.0005224609375	1	544	0.273773193359375
0.27099609375	59.3907318500528	-0.00048583984375	1	545	0.271240234375
0.2685546875	59.4883318498064	-0.0004522705078125	1	546	0.2679443359375
0.26611328125	59.58593184956	-0.0004224853515625	1	547	0.26580810546875
0.263671875	59.6835318493136	-0.000395660400390625	1	548	0.264495849609375
0.26123046875	59.7811318490672	-0.000371551513671875	1	549	0.261260986328125
0.2587890625	59.8787318488207	-0.000349822998046875	1	550	0.258056640625
0.25634765625	59.9763318485743	-0.00033026123046875	1	551	0.25518798828125
0.25390625	60.0739318483279	-0.00031280517578125	1	552	0.254058837890625
0.25146484375	60.1715318480815	-0.000297119140625	1	553	0.251983642578125
0.2490234375	60.2691318478351	-0.000282958984375	1	554	0.249237060546875
0.24658203125	60.3667318475887	-0.000270172119140625	1	555	0.247161865234375
0.244140625	60.4643318473422	-0.000258575439453125	1	556	0.24383544921875
0.24169921875	60.5619318470958	-0.00024798583984375	1	557	0.240997314453125
0.2392578125	60.6595318468494	-0.000238311767578125	1	558	0.23895263671875
0.23681640625	60.757131846603	-0.000229339599609375	1	559	0.2371826171875
0.234375	60.8547318463566	-0.00022113037109375	1	560	0.234954833984375
0.23193359375	60.9523318461102	-0.0002135009765625	1	561	0.23193359375
0.2294921875	61.0499318458637	-0.000206634521484375	1	562	0.23052978515625
0.22705078125	61.1475318456173	-0.00020025634765625	1	563	0.226593017578125
0.224609375	61.2451318453709	-0.000194427490234375	1	564	0.224212646484375
0.22216796875	61.3427318451245	-0.000188995361328125	1	565	0.222991943359375
0.2197265625	61.4403318448781	-0.000183868408203125	1	566	0.220367431640625
0.21728515625	61.5379318446317	-0.00017901611328125	1	567	0.216796875
0.21484375	61.6355318443852	-0.0001744384765625	1	568	0.21435546875
0.21240234375	61.7331318441388	-0.00017010498046875	1	569	0.212005615234375
0.2099609375	61.8307318438924	-0.00016607666015625	1	570	0.2095947265625
0.20751953125	61.928331843646	-0.000162261962890625	1	571	0.20794677734375
0.205078125	62.0259318433996	-0.00015875244140625	1	572	0.205902099609375
0.20263671875	62.1235318431532	-0.000155517578125	1	573	0.20330810546875
0.2001953125	62.2211318429067	-0.0001524658203125	1	574	0.200042724609375
0.19775390625	62.3187318426603	-0.000149444580078125	1	575	0.197174072265625
0.1953125	62.4163318424139	-0.000146514892578125	1	576	0.19512939453125
0.19287109375	62.5139318421675	-0.00014361572265625	1	577	0.193206787109375
0.1904296875	62.6115318419211	-0.000140960693359375	1	578	0.19000244140625
0.18798828125	62.7091318416747	-0.000138397216796875	1	579	0.18798828125
0.185546875	62.8067318414282	-0.000135986328125	1	580	0.18463134765625
0.18310546875	62.9043318411818	-0.000133636474609375	1	581	0.183258056640625
0.1806640625	63.0019318409354	-0.000131591796875	1	582	0.181304931640625
0.17822265625	63.099531840689	-0.00012957763671875	1	583	0.178131103515625
0.17578125	63.1971318404426	-0.0001275634765625	1	584	0.175140380859375
0.17333984375	63.2947318401962	-0.00012548828125	1	585	0.173370361328125
0.1708984375	63.3923318399497	-0.000123565673828125	1	586	0.17083740234375
0.16845703125	63.4899318397033	-0.000121612548828125	1	587	0.16851806640625
0.166015625	63.5875318394569	-0.00011981201171875	1	588	0.16644287109375
0.16357421875	63.6851318392105	-0.000118011474609375	1	589	0.164825439453125
0.1611328125	63.7827318389641	-0.00011639404296875	1	590	0.161224365234375
0.15869140625	63.8803318387177	-0.000114898681640625	1	591	0.1585693359375
0.15625	63.9779318384713	-0.000113433837890625	1	592	0.15570068359375
0.15380859375	64.0755318382248	-0.0001119384765625	1	593	0.15411376953125
0.1513671875	64.1731318379784	-0.0001103515625	1	594	0.15191650390625
0.14892578125	64.270731837732	-0.00010888671875	1	595	0.149322509765625
0.146484375	64.3683318374856	-0.000107421875	1	596	0.146392822265625
0.14404296875	64.4659318372392	-0.00010601806640625	1	597	0.143707275390625
0.1416015625	64.5635318369928	-0.0001046142578125	1	598	0.1414794921875
0.13916015625	64.6611318367463	-0.000103363037109375	1	599	0.1395263671875
0.13671875	64.7587318364999	-0.00010223388671875	1	600	0.137298583984375
0.13427734375	64.8563318362535	-0.000101043701171875	1	601	0.134033203125
0.1318359375	64.9539318360071	-9.9822998046875E-05	1	602	0.131500244140625
0.12939453125	65.0515318357607	-9.8663330078125E-05	1	603	0.130035400390625
0.126953125	65.1491318355143	-9.747314453125E-05	1	604	0.127593994140625
0.12451171875	65.2467318352678	-9.63134765625E-05	1	605	0.124603271484375
0.1220703125	65.3443318350214	-9.515380859375E-05	1	606	0.12176513671875
0.11962890625	65.441931834775	-9.4024658203125E-05	1	607	0.119598388671875
0.1171875	65.5395318345286	-9.31396484375E-05	1	608	0.117950439453125
0.11474609375	65.6371318342822	-9.21630859375E-05	1	609	0.11572265625
0.1123046875	65.7347318340358	-9.130859375E-05	1	610	0.11279296875
0.10986328125	65.8323318337893	-9.0362548828125E-05	1	611	0.109130859375
0.107421875	65.9299318335429	-8.941650390625E-05	1	612	0.107391357421875
0.10498046875	66.0275318332965	-8.8409423828125E-05	1	613	0.1048583984375
0.1025390625	66.1251318330501	-8.7310791015625E-05	1	614	0.102447509765625
0.10009765625	66.2227318328037	-8.6273193359375E-05	1	615	0.10064697265625
0.09765625	66.3203318325573	-8.5296630859375E-05	1	616	0.0982666015625
0.09521484375	66.4179318323108	-8.4503173828125E-05	1	617	0.09539794921875
0.0927734375	66.5155318320644	-8.3770751953125E-05	1	618	0.093231201171875
0.09033203125	66.613131831818	-8.30078125E-05	1	619	0.09014892578125
0.087890625	66.7107318315716	-8.2275390625E-05	1	620	0.087615966796875
0.08544921875	66.8083318313252	-8.1298828125E-05	1	621	0.086090087890625
0.0830078125	66.9059318310788	-8.04443359375E-05	1	622	0.083221435546875
0.08056640625	67.0035318308323	-7.9681396484375E-05	1	623	0.080291748046875
0.078125	67.1011318305859	-7.8826904296875E-05	1	624	0.077545166015625
0.07568359375	67.1987318303395	-7.7880859375E-05	1	625	0.075225830078125
0.0732421875	67.2963318300931	-7.72705078125E-05	1	626	0.07366943359375
0.07080078125	67.3939318298467	-7.666015625E-05	1	627	0.0709228515625
0.068359375	67.4915318296003	-7.6019287109375E-05	1	628	0.06829833984375
0.06591796875	67.5891318293538	-7.5347900390625E-05	1	629	0.065582275390625
0.0634765625	67.6867318291074	-7.464599609375E-05	1	630	0.0631103515625
0.06103515625	67.784331828861	-7.3822021484375E-05	1	631	0.0611572265625
0.05859375	67.8819318286146	-7.318115234375E-05	1	632	0.059356689453125
0.05615234375	67.9795318283682	-7.2357177734375E-05	1	633	0.055938720703125
0.0537109375	68.0771318281218	-7.1624755859375E-05	1	634	0.05316162109375
0.05126953125	68.1747318278753	-7.1075439453125E-05	1	635	0.050811767578125
0.048828125	68.2723318276289	-7.0556640625E-05	1	636	0.04951171875
0.04638671875	68.3699318273825	-7.0037841796875E-05	1	637	0.046502685546875
0.0439453125	68.4675318271361	-6.94580078125E-05	1	638	0.0436676025390625
0.04150390625	68.5651318268897	-6.87255859375E-05	1	639	0.0409454345703125
0.0390625	68.6627318266433	-6.817626953125E-05	1	640	0.0387725830078125
0.03662109375	68.7603318263969	-6.756591796875E-05	1	641	0.0368865966796875
0.0341796875	68.8579318261504	-6.6864013671875E-05	1	642	0.034039306640625
0.03173828125	68.955531825904	-6.62841796875E-05	1	643	0.0314239501953125
0.029296875	69.0531318256576	-6.57958984375E-05	1	644	0.0286376953125
0.02685546875	69.1507318254112	-6.53076171875E-05	1	645	0.02762451171875
0.0244140625	69.2483318251648	-6.488037109375E-05	1	646	0.0247772216796875
0.02197265625	69.3459318249184	-6.4361572265625E-05	1	647	0.021929931640625
0.01953125	69.4435318246719	-6.3873291015625E-05	1	648	0.018609619140625
0.01708984375	69.5411318244255	-6.3262939453125E-05	1	649	0.016790771484375
0.0146484375	69.6387318241791	-6.2744140625E-05	1	650	0.014691162109375
0.01220703125	69.7363318239327	-6.2164306640625E-05	1	651	0.013104248046875
0.009765625	69.8339318236863	-6.1553955078125E-05	1	652	0.009857177734375
0.00732421875	69.9315318234399	-6.109619140625E-05	1	653	0.0066802978515625
0.0048828125	70.0291318231934	-6.072998046875E-05	1	654	0.0046966552734375
0.00244140625	70.126731822947	-6.0394287109375E-05	1	655	0.0029022216796875
0	70.2243318227006	-5.9967041015625E-05	1	656	0.0008544921875
-0.00244140625	70.3219318224542	-5.95703125E-05	1	657	-0.0022918701171875
-0.0048828125	70.4195318222078	-5.902099609375E-05	1	658	-0.0038909912109375
-0.00732421875	70.5171318219614	-5.8502197265625E-05	1	659	-0.00744018554687501
-0.009765625	70.6147318217149	-5.8013916015625E-05	1	660	-0.01031494140625
-0.01220703125	70.7123318214685	-5.74951171875E-05	1	661	-0.011907958984375
-0.0146484375	70.8099318212221	-5.712890625E-05	1	662	-0.0139984130859375
-0.01708984375	70.9075318209757	-5.6854248046875E-05	1	663	-0.0164031982421875
-0.01953125	71.0051318207293	-5.6549072265625E-05	1	664	-0.01845703125
-0.02197265625	71.1027318204829	-5.6243896484375E-05	1	665	-0.0220794677734375
-0.0244140625	71.2003318202364	-5.5816650390625E-05	1	666	-0.0246124267578125
-0.02685546875	71.29793181999	-5.5419921875E-05	1	667	-0.0264739990234375
-0.029296875	71.3955318197436	-5.4962158203125E-05	1	668	-0.02861328125
-0.03173828125	71.4931318194972	-5.45654296875E-05	1	669	-0.0317657470703125
-0.0341796875	71.5907318192508	-5.4107666015625E-05	1	670	-0.034527587890625
-0.03662109375	71.6883318190044	-5.377197265625E-05	1	671	-0.0360198974609375
-0.0390625	71.7859318187579	-5.352783203125E-05	1	672	-0.0384979248046875
-0.04150390625	71.8835318185115	-5.3314208984375E-05	1	673	-0.04166259765625
-0.0439453125	71.9811318182651	-5.303955078125E-05	1	674	-0.04364013671875
-0.04638671875	72.0787318180187	-5.2642822265625E-05	1	675	-0.0458648681640625
-0.048828125	72.1763318177723	-5.230712890625E-05	1	676	-0.0482177734375
-0.05126953125	72.2739318175259	-5.1910400390625E-05	1	677	-0.050933837890625
-0.0537109375	72.3715318172794	-5.1605224609375E-05	1	678	-0.054779052734375
-0.05615234375	72.469131817033	-5.11474609375E-05	1	679	-0.055694580078125
-0.05859375	72.5667318167866	-5.0811767578125E-05	1	680	-0.05694580078125
-0.06103515625	72.6643318165402	-5.0689697265625E-05	1	681	-0.060577392578125
-0.0634765625	72.7619318162938	-5.0537109375E-05	1	682	-0.063323974609375
-0.06591796875	72.8595318160474	-5.029296875E-05	1	683	-0.066680908203125
-0.068359375	72.9571318158009	-4.99267578125E-05	1	684	-0.068206787109375
-0.07080078125	73.0547318155545	-4.962158203125E-05	1	685	-0.070465087890625
-0.0732421875	73.1523318153081	-4.931640625E-05	1	686	-0.072540283203125
-0.07568359375	73.2499318150617	-4.901123046875E-05	1	687	-0.07562255859375
-0.078125	73.3475318148153	-4.864501953125E-05	1	688	-0.078399658203125
-0.08056640625	73.4451318145689	-4.8309326171875E-05	1	689	-0.080718994140625
-0.0830078125	73.5427318143225	-4.827880859375E-05	1	690	-0.081939697265625
-0.08544921875	73.640331814076	-4.8126220703125E-05	1	691	-0.085296630859375
-0.087890625	73.7379318138296	-4.791259765625E-05	1	692	-0.087188720703125
-0.09033203125	73.8355318135832	-4.7576904296875E-05	1	693	-0.090545654296875
-0.0927734375	73.9331318133368	-4.7332763671875E-05	1	694	-0.09332275390625
-0.09521484375	74.0307318130904	-4.705810546875E-05	1	695	-0.09564208984375
-0.09765625	74.128331812844	-4.6783447265625E-05	1	696	-0.098052978515625
-0.10009765625	74.2259318125975	-4.644775390625E-05	1	697	-0.100341796875
-0.09765625	74.3235318123511	-3.729248046875E-05	1	698	-0.096923828125
-0.09521484375	74.4211318121047	-3.204345703125E-05	1	699	-0.094696044921875
-0.0927734375	74.5187318118583	-2.8228759765625E-05	1	700	-0.09210205078125
-0.09033203125	74.6163318116119	-2.5299072265625E-05	1	701	-0.089935302734375
-0.087890625	74.7139318113655	-2.2735595703125E-05	1	702	-0.08843994140625
-0.08544921875	74.811531811119	-2.05078125E-05	1	703	-0.085906982421875
-0.0830078125	74.9091318108726	-1.849365234375E-05	1	704	-0.082763671875
-0.08056640625	75.0067318106262	-1.6693115234375E-05	1	705	-0.079498291015625
-0.078125	75.1043318103798	-1.5106201171875E-05	1	706	-0.0780029296875
-0.07568359375	75.2019318101334	-1.3763427734375E-05	1	707	-0.076202392578125
-0.0732421875	75.299531809887	-1.2451171875E-05	1	708	-0.0732421875
-0.07080078125	75.3971318096405	-1.1199951171875E-05	1	709	-0.07061767578125
-0.068359375	75.4947318093941	-1.01318359375E-05	1	710	-0.069244384765625
-0.06591796875	75.5923318091477	-9.063720703125E-06	1	711	-0.065948486328125
-0.0634765625	75.6899318089013	-7.843017578125E-06	1	712	-0.06353759765625
-0.06103515625	75.7875318086549	-6.77490234375E-06	1	713	-0.06072998046875
-0.05859375	75.8851318084085	-5.767822265625E-06	1	714	-0.058135986328125
-0.05615234375	75.982731808162	-4.94384765625E-06	1	715	-0.055572509765625
-0.0537109375	76.0803318079156	-4.2816162109375E-06	1	716	-0.053253173828125
-0.05126953125	76.1779318076692	-3.509521484375E-06	1	717	-0.050323486328125
-0.048828125	76.2755318074228	-2.752685546875E-06	1	718	-0.0482452392578125
-0.04638671875	76.3731318071764	-2.1148681640625E-06	1	719	-0.0467987060546875
-0.0439453125	76.47073180693	-1.458740234375E-06	1	720	-0.044549560546875
-0.04150390625	76.5683318066835	-4.638671875E-07	1	721	-0.0416412353515625
-0.0390625	76.6659318064371	3.96728515625E-07	1	722	-0.03902587890625
-0.03662109375	76.7635318061907	1.1871337890625E-06	1	723	-0.036102294921875
-0.0341796875	76.8611318059443	1.776123046875E-06	1	724	-0.03402099609375
-0.03173828125	76.9587318056979	2.4200439453125E-06	1	725	-0.0313446044921875
-0.029296875	77.0563318054515	2.99072265625E-06	1	726	-0.030181884765625
-0.02685546875	77.153931805205	3.558349609375E-06	1	727	-0.027203369140625
-0.0244140625	77.2515318049586	4.0740966796875E-06	1	728	-0.0243743896484375
-0.02197265625	77.3491318047122	4.7119140625E-06	1	729	-0.0217193603515625
-0.01953125	77.4467318044658	5.4412841796875E-06	1	730	-0.019256591796875
-0.01708984375	77.5443318042194	6.1370849609375E-06	1	731	-0.0162384033203125
-0.0146484375	77.641931803973	6.8115234375E-06	1	732	-0.0134033203125
-0.01220703125	77.7395318037266	7.342529296875E-06	1	733	-0.0134429931640625
-0.009765625	77.8371318034801	7.8369140625E-06	1	734	-0.00989379882812499
-0.00732421875	77.9347318032337	8.2763671875E-06	1	735	-0.006134033203125
-0.0048828125	78.0323318029873	8.69140625E-06	1	736	-0.003582763671875
-0.00244140625	78.1299318027409	9.2926025390625E-06	1	737	-0.00274658203125
0	78.2275318024945	9.80224609375E-06	1	738	0.000119018554687503
