# Supplementary material for: Dataset of N-doped CuO:NiO mixed oxide thin film sensor for glucose oxidation
Source: Data Brief. 2020 Oct 14;33:106408. doi: 10.1016/j.dib.2020.106408 (PMC7585048; doi:10.1016/j.dib.2020.106408)
Supplement: Supplementary file 1 [file mmc1.zip › Raw Data_DIB-D-20-01811/Figure 5/Figure 5b/CV CuO.Ni 70.30 5lyr Plasma 1ml Glucose 0.1M NaOH 25mV.s Repeat5]

Potential applied (V)	Time (s)	WE(1).Current (A)	Scan	Index	WE(1).Potential (V)
0.00244140625	6.19933398434819	4.3365478515625E-06	1	1	0.00198974609374999
0.0048828125	6.29693398410177	6.7962646484375E-06	1	2	0.00531005859375
0.00732421875	6.39453398385535	8.3984375E-06	1	3	0.0085723876953125
0.009765625	6.49213398360894	9.7320556640625E-06	1	4	0.00990905761718749
0.01220703125	6.58973398336252	1.0601806640625E-05	1	5	0.0115966796875
0.0146484375	6.6873339831161	1.1236572265625E-05	1	6	0.0156829833984375
0.01708984375	6.78493398286969	1.1785888671875E-05	1	7	0.01688232421875
0.01953125	6.88253398262327	1.2359619140625E-05	1	8	0.01866455078125
0.02197265625	6.98013398237686	1.2860107421875E-05	1	9	0.0218475341796875
0.0244140625	7.07773398213044	1.36016845703125E-05	1	10	0.0258056640625
0.02685546875	7.17533398188402	1.4306640625E-05	1	11	0.0276641845703125
0.029296875	7.27293398163761	1.50390625E-05	1	12	0.0294891357421875
0.03173828125	7.37053398139119	1.5142822265625E-05	1	13	0.031170654296875
0.0341796875	7.46813398114477	1.58111572265625E-05	1	14	0.0343414306640625
0.03662109375	7.56573398089836	1.59637451171875E-05	1	15	0.0377838134765625
0.0390625	7.66333398065194	1.6259765625E-05	1	16	0.039251708984375
0.04150390625	7.76093398040553	1.654052734375E-05	1	17	0.0400421142578125
0.0439453125	7.85853398015911	1.6925048828125E-05	1	18	0.0434478759765625
0.04638671875	7.95613397991269	1.7596435546875E-05	1	19	0.04725341796875
0.048828125	8.05373397966628	1.80694580078125E-05	1	20	0.0483673095703125
0.05126953125	8.15133397941986	1.85760498046875E-05	1	21	0.051544189453125
0.0537109375	8.24893397917344	1.90460205078125E-05	1	22	0.05487060546875
0.05615234375	8.34653397892703	1.91558837890625E-05	1	23	0.056793212890625
0.05859375	8.44413397868061	1.9403076171875E-05	1	24	0.058563232421875
0.06103515625	8.54173397843419	1.96624755859375E-05	1	25	0.059478759765625
0.0634765625	8.63933397818778	2.0220947265625E-05	1	26	0.062774658203125
0.06591796875	8.73693397794136	2.05474853515625E-05	1	27	0.065460205078125
0.068359375	8.83453397769495	2.10296630859375E-05	1	28	0.069366455078125
0.07080078125	8.93213397744853	2.1575927734375E-05	1	29	0.0714111328125
0.0732421875	9.02973397720211	2.2027587890625E-05	1	30	0.07366943359375
0.07568359375	9.1273339769557	2.2344970703125E-05	1	31	0.07464599609375
0.078125	9.22493397670928	2.27813720703125E-05	1	32	0.077789306640625
0.08056640625	9.32253397646286	2.29736328125E-05	1	33	0.0799560546875
0.0830078125	9.42013397621645	2.3291015625E-05	1	34	0.080902099609375
0.08544921875	9.51773397597003	2.3828125E-05	1	35	0.082550048828125
0.087890625	9.61533397572362	2.4468994140625E-05	1	36	0.087310791015625
0.09033203125	9.7129339754772	2.4945068359375E-05	1	37	0.0909423828125
0.0927734375	9.81053397523078	2.55462646484375E-05	1	38	0.09320068359375
0.09521484375	9.90813397498437	2.57232666015625E-05	1	39	0.095245361328125
0.09765625	10.005733974738	2.6324462890625E-05	1	40	0.097412109375
0.10009765625	10.1033339744915	2.66265869140625E-05	1	41	0.09942626953125
0.1025390625	10.2009339742451	2.69287109375E-05	1	42	0.10211181640625
0.10498046875	10.2985339739987	2.73956298828125E-05	1	43	0.103363037109375
0.107421875	10.3961339737523	2.78594970703125E-05	1	44	0.105682373046875
0.10986328125	10.4937339735059	2.855224609375E-05	1	45	0.109954833984375
0.1123046875	10.5913339732595	2.92144775390625E-05	1	46	0.112945556640625
0.11474609375	10.688933973013	3.0145263671875E-05	1	47	0.114837646484375
0.1171875	10.7865339727666	3.0303955078125E-05	1	48	0.116943359375
0.11962890625	10.8841339725202	3.0731201171875E-05	1	49	0.119415283203125
0.1220703125	10.9817339722738	3.106689453125E-05	1	50	0.1224365234375
0.12451171875	11.0793339720274	3.167724609375E-05	1	51	0.124725341796875
0.126953125	11.176933971781	3.2379150390625E-05	1	52	0.12615966796875
0.12939453125	11.2745339715345	3.3172607421875E-05	1	53	0.12896728515625
0.1318359375	11.3721339712881	3.387451171875E-05	1	54	0.13232421875
0.13427734375	11.4697339710417	3.460693359375E-05	1	55	0.134307861328125
0.13671875	11.5673339707953	3.5308837890625E-05	1	56	0.13531494140625
0.13916015625	11.6649339705489	3.60107421875E-05	1	57	0.1385498046875
0.1416015625	11.7625339703025	3.6651611328125E-05	1	58	0.142364501953125
0.14404296875	11.860133970056	3.7322998046875E-05	1	59	0.14532470703125
0.146484375	11.9577339698096	3.7841796875E-05	1	60	0.145751953125
0.14892578125	12.0553339695632	3.857421875E-05	1	61	0.148101806640625
0.1513671875	12.1529339693168	3.9764404296875E-05	1	62	0.150909423828125
0.15380859375	12.2505339690704	4.071044921875E-05	1	63	0.15447998046875
0.15625	12.348133968824	4.1595458984375E-05	1	64	0.156768798828125
0.15869140625	12.4457339685775	4.2449951171875E-05	1	65	0.159088134765625
0.1611328125	12.5433339683311	4.3243408203125E-05	1	66	0.161285400390625
0.16357421875	12.6409339680847	4.4097900390625E-05	1	67	0.163787841796875
0.166015625	12.7385339678383	4.4921875E-05	1	68	0.1656494140625
0.16845703125	12.8361339675919	4.5867919921875E-05	1	69	0.168182373046875
0.1708984375	12.9337339673455	4.6966552734375E-05	1	70	0.171142578125
0.17333984375	13.031333967099	4.8065185546875E-05	1	71	0.174285888671875
0.17578125	13.1289339668526	4.91943359375E-05	1	72	0.175445556640625
0.17822265625	13.2265339666062	5.0384521484375E-05	1	73	0.177520751953125
0.1806640625	13.3241339663598	5.1513671875E-05	1	74	0.18121337890625
0.18310546875	13.4217339661134	5.242919921875E-05	1	75	0.1844482421875
0.185546875	13.519333965867	5.3375244140625E-05	1	76	0.18511962890625
0.18798828125	13.6169339656205	5.4443359375E-05	1	77	0.18682861328125
0.1904296875	13.7145339653741	5.584716796875E-05	1	78	0.1898193359375
0.19287109375	13.8121339651277	5.7220458984375E-05	1	79	0.192901611328125
0.1953125	13.9097339648813	5.8563232421875E-05	1	80	0.195953369140625
0.19775390625	14.0073339646349	6.0028076171875E-05	1	81	0.197052001953125
0.2001953125	14.1049339643885	6.14013671875E-05	1	82	0.198944091796875
0.20263671875	14.202533964142	6.2744140625E-05	1	83	0.201934814453125
0.205078125	14.3001339638956	6.414794921875E-05	1	84	0.205535888671875
0.20751953125	14.3977339636492	6.5582275390625E-05	1	85	0.207305908203125
0.2099609375	14.4953339634028	6.6864013671875E-05	1	86	0.20904541015625
0.21240234375	14.5929339631564	6.866455078125E-05	1	87	0.212432861328125
0.21484375	14.69053396291	7.0526123046875E-05	1	88	0.21527099609375
0.21728515625	14.7881339626636	7.2540283203125E-05	1	89	0.217987060546875
0.2197265625	14.8857339624171	7.43408203125E-05	1	90	0.219482421875
0.22216796875	14.9833339621707	7.598876953125E-05	1	91	0.22100830078125
0.224609375	15.0809339619243	7.781982421875E-05	1	92	0.2239990234375
0.22705078125	15.1785339616779	7.965087890625E-05	1	93	0.2279052734375
0.2294921875	15.2761339614315	8.1512451171875E-05	1	94	0.2301025390625
0.23193359375	15.3737339611851	8.3526611328125E-05	1	95	0.23089599609375
0.234375	15.4713339609386	8.5723876953125E-05	1	96	0.233673095703125
0.23681640625	15.5689339606922	8.8134765625E-05	1	97	0.237823486328125
0.2392578125	15.6665339604458	9.0545654296875E-05	1	98	0.239776611328125
0.24169921875	15.7641339601994	9.2987060546875E-05	1	99	0.240631103515625
0.244140625	15.861733959953	9.55810546875E-05	1	100	0.243438720703125
0.24658203125	15.9593339597066	9.747314453125E-05	1	101	0.246734619140625
0.2490234375	16.0569339594601	9.97314453125E-05	1	102	0.249664306640625
0.25146484375	16.1545339592137	0.000102294921875	1	103	0.25006103515625
0.25390625	16.2521339589673	0.00010498046875	1	104	0.2540283203125
0.25634765625	16.3497339587209	0.000107940673828125	1	105	0.256011962890625
0.2587890625	16.4473339584745	0.000111053466796875	1	106	0.258697509765625
0.26123046875	16.5449339582281	0.0001142578125	1	107	0.260650634765625
0.263671875	16.6425339579816	0.000117431640625	1	108	0.263916015625
0.26611328125	16.7401339577352	0.000120635986328125	1	109	0.265960693359375
0.2685546875	16.8377339574888	0.000123870849609375	1	110	0.26849365234375
0.27099609375	16.9353339572424	0.000127288818359375	1	111	0.271575927734375
0.2734375	17.032933956996	0.000130706787109375	1	112	0.273773193359375
0.27587890625	17.1305339567496	0.000134521484375	1	113	0.2760009765625
0.2783203125	17.2281339565031	0.00013885498046875	1	114	0.27734375
0.28076171875	17.3257339562567	0.000143218994140625	1	115	0.280853271484375
0.283203125	17.4233339560103	0.0001475830078125	1	116	0.2838134765625
0.28564453125	17.5209339557639	0.00015185546875	1	117	0.28582763671875
0.2880859375	17.6185339555175	0.00015631103515625	1	118	0.287384033203125
0.29052734375	17.7161339552711	0.000160980224609375	1	119	0.289825439453125
0.29296875	17.8137339550246	0.0001656494140625	1	120	0.292877197265625
0.29541015625	17.9113339547782	0.000170867919921875	1	121	0.295135498046875
0.2978515625	18.0089339545318	0.00017633056640625	1	122	0.2965087890625
0.30029296875	18.1065339542854	0.00018206787109375	1	123	0.2996826171875
0.302734375	18.204133954039	0.00018792724609375	1	124	0.302764892578125
0.30517578125	18.3017339537926	0.000194122314453125	1	125	0.305511474609375
0.3076171875	18.3993339535461	0.000200408935546875	1	126	0.306549072265625
0.31005859375	18.4969339532997	0.00020654296875	1	127	0.309326171875
0.3125	18.5945339530533	0.000213226318359375	1	128	0.311981201171875
0.31494140625	18.6921339528069	0.000220001220703125	1	129	0.314849853515625
0.3173828125	18.7897339525605	0.000227386474609375	1	130	0.317047119140625
0.31982421875	18.8873339523141	0.000235076904296875	1	131	0.31903076171875
0.322265625	18.9849339520676	0.000243011474609375	1	132	0.322265625
0.32470703125	19.0825339518212	0.000251251220703125	1	133	0.324371337890625
0.3271484375	19.1801339515748	0.00025970458984375	1	134	0.326324462890625
0.32958984375	19.2777339513284	0.000268280029296875	1	135	0.329498291015625
0.33203125	19.375333951082	0.000277069091796875	1	136	0.33233642578125
0.33447265625	19.4729339508356	0.00028643798828125	1	137	0.333251953125
0.3369140625	19.5705339505892	0.000295928955078125	1	138	0.33563232421875
0.33935546875	19.6681339503427	0.000305999755859375	1	139	0.3389892578125
0.341796875	19.7657339500963	0.00031695556640625	1	140	0.34130859375
0.34423828125	19.8633339498499	0.000327911376953125	1	141	0.343994140625
0.3466796875	19.9609339496035	0.000339111328125	1	142	0.347320556640625
0.34912109375	20.0585339493571	0.00035052490234375	1	143	0.3487548828125
0.3515625	20.1561339491107	0.00036224365234375	1	144	0.35101318359375
0.35400390625	20.2537339488642	0.000374542236328125	1	145	0.35345458984375
0.3564453125	20.3513339486178	0.00038714599609375	1	146	0.357574462890625
0.35888671875	20.4489339483714	0.000400238037109375	1	147	0.35833740234375
0.361328125	20.546533948125	0.00041375732421875	1	148	0.36126708984375
0.36376953125	20.6441339478786	0.000427764892578125	1	149	0.364013671875
0.3662109375	20.7417339476322	0.00044189453125	1	150	0.366424560546875
0.36865234375	20.8393339473857	0.00045654296875	1	151	0.3681640625
0.37109375	20.9369339471393	0.0004718017578125	1	152	0.370697021484375
0.37353515625	21.0345339468929	0.00048675537109375	1	153	0.373626708984375
0.3759765625	21.1321339466465	0.00050262451171875	1	154	0.37640380859375
0.37841796875	21.2297339464001	0.000518798828125	1	155	0.376739501953125
0.380859375	21.3273339461537	0.00053558349609375	1	156	0.38067626953125
0.38330078125	21.4249339459072	0.00055267333984375	1	157	0.383453369140625
0.3857421875	21.5225339456608	0.000570068359375	1	158	0.386474609375
0.38818359375	21.6201339454144	0.0005877685546875	1	159	0.387176513671875
0.390625	21.717733945168	0.00060577392578125	1	160	0.390655517578125
0.39306640625	21.8153339449216	0.00062408447265625	1	161	0.392974853515625
0.3955078125	21.9129339446752	0.0006427001953125	1	162	0.3953857421875
0.39794921875	22.0105339444287	0.00066162109375	1	163	0.397491455078125
0.400390625	22.1081339441823	0.0006805419921875	1	164	0.399658203125
0.40283203125	22.2057339439359	0.00070037841796875	1	165	0.40234375
0.4052734375	22.3033339436895	0.00072052001953125	1	166	0.405242919921875
0.40771484375	22.4009339434431	0.000740966796875	1	167	0.4068603515625
0.41015625	22.4985339431967	0.00076141357421875	1	168	0.4102783203125
0.41259765625	22.5961339429502	0.00078216552734375	1	169	0.412689208984375
0.4150390625	22.6937339427038	0.00080322265625	1	170	0.415283203125
0.41748046875	22.7913339424574	0.00082427978515625	1	171	0.4176025390625
0.419921875	22.888933942211	0.0008453369140625	1	172	0.419830322265625
0.42236328125	22.9865339419646	0.0008673095703125	1	173	0.422088623046875
0.4248046875	23.0841339417182	0.0008892822265625	1	174	0.425750732421875
0.42724609375	23.1817339414717	0.00091156005859375	1	175	0.4266357421875
0.4296875	23.2793339412253	0.00093353271484375	1	176	0.429534912109375
0.43212890625	23.3769339409789	0.0009564208984375	1	177	0.43292236328125
0.4345703125	23.4745339407325	0.00097900390625	1	178	0.435028076171875
0.43701171875	23.5721339404861	0.00100128173828125	1	179	0.4366455078125
0.439453125	23.6697339402397	0.00102386474609375	1	180	0.440216064453125
0.44189453125	23.7673339399933	0.0010467529296875	1	181	0.441986083984375
0.4443359375	23.8649339397468	0.0010699462890625	1	182	0.443359375
0.44677734375	23.9625339395004	0.0010931396484375	1	183	0.447265625
0.44921875	24.060133939254	0.00111663818359375	1	184	0.448822021484375
0.45166015625	24.1577339390076	0.00114013671875	1	185	0.4520263671875
0.4541015625	24.2553339387612	0.001163330078125	1	186	0.454498291015625
0.45654296875	24.3529339385148	0.00118682861328125	1	187	0.455413818359375
0.458984375	24.4505339382683	0.00121002197265625	1	188	0.458404541015625
0.46142578125	24.5481339380219	0.0012335205078125	1	189	0.4617919921875
0.4638671875	24.6457339377755	0.0012567138671875	1	190	0.462615966796875
0.46630859375	24.7433339375291	0.00128021240234375	1	191	0.464996337890625
0.46875	24.8409339372827	0.0013043212890625	1	192	0.468780517578125
0.47119140625	24.9385339370363	0.001328125	1	193	0.47125244140625
0.4736328125	25.0361339367898	0.0013519287109375	1	194	0.472442626953125
0.47607421875	25.1337339365434	0.0013751220703125	1	195	0.47528076171875
0.478515625	25.231333936297	0.00139862060546875	1	196	0.479034423828125
0.48095703125	25.3289339360506	0.001422119140625	1	197	0.481414794921875
0.4833984375	25.4265339358042	0.0014453125	1	198	0.4825439453125
0.48583984375	25.5241339355578	0.0014691162109375	1	199	0.485260009765625
0.48828125	25.6217339353113	0.00149261474609375	1	200	0.488311767578125
0.49072265625	25.7193339350649	0.00151611328125	1	201	0.49102783203125
0.4931640625	25.8169339348185	0.00153961181640625	1	202	0.49273681640625
0.49560546875	25.9145339345721	0.0015631103515625	1	203	0.49554443359375
0.498046875	26.0121339343257	0.0015863037109375	1	204	0.49822998046875
0.50048828125	26.1097339340793	0.0016094970703125	1	205	0.500457763671875
0.5029296875	26.2073339338328	0.00163238525390625	1	206	0.502288818359375
0.50537109375	26.3049339335864	0.0016552734375	1	207	0.504425048828125
0.5078125	26.40253393334	0.001678466796875	1	208	0.508209228515625
0.51025390625	26.5001339330936	0.00170196533203125	1	209	0.510009765625
0.5126953125	26.5977339328472	0.00172515869140625	1	210	0.51171875
0.51513671875	26.6953339326008	0.0017486572265625	1	211	0.513916015625
0.517578125	26.7929339323543	0.00177154541015625	1	212	0.518096923828125
0.52001953125	26.8905339321079	0.00179473876953125	1	213	0.51947021484375
0.5224609375	26.9881339318615	0.001817626953125	1	214	0.52178955078125
0.52490234375	27.0857339316151	0.0018408203125	1	215	0.5242919921875
0.52734375	27.1833339313687	0.001864013671875	1	216	0.52777099609375
0.52978515625	27.2809339311223	0.00188751220703125	1	217	0.529052734375
0.5322265625	27.3785339308758	0.00191162109375	1	218	0.530914306640625
0.53466796875	27.4761339306294	0.00193572998046875	1	219	0.534942626953125
0.537109375	27.573733930383	0.0019598388671875	1	220	0.53717041015625
0.53955078125	27.6713339301366	0.00198394775390625	1	221	0.538543701171875
0.5419921875	27.7689339298902	0.00200836181640625	1	222	0.5411376953125
0.54443359375	27.8665339296438	0.00203338623046875	1	223	0.543670654296875
0.546875	27.9641339293973	0.00205810546875	1	224	0.54693603515625
0.54931640625	28.0617339291509	0.00208404541015625	1	225	0.549591064453125
0.5517578125	28.1593339289045	0.002110595703125	1	226	0.551605224609375
0.55419921875	28.2569339286581	0.00213775634765625	1	227	0.55279541015625
0.556640625	28.3545339284117	0.0021649169921875	1	228	0.556060791015625
0.55908203125	28.4521339281653	0.00219329833984375	1	229	0.559051513671875
0.5615234375	28.5497339279189	0.00222198486328125	1	230	0.56170654296875
0.56396484375	28.6473339276724	0.00225128173828125	1	231	0.56317138671875
0.56640625	28.744933927426	0.002281494140625	1	232	0.564788818359375
0.56884765625	28.8425339271796	0.00231292724609375	1	233	0.568145751953125
0.5712890625	28.9401339269332	0.0023455810546875	1	234	0.571136474609375
0.57373046875	29.0377339266868	0.002379150390625	1	235	0.57305908203125
0.576171875	29.1353339264404	0.00241363525390625	1	236	0.5767822265625
0.57861328125	29.2329339261939	0.00244873046875	1	237	0.578460693359375
0.5810546875	29.3305339259475	0.00248565673828125	1	238	0.579833984375
0.58349609375	29.4281339257011	0.00252288818359375	1	239	0.583099365234375
0.5859375	29.5257339254547	0.00256103515625	1	240	0.5850830078125
0.58837890625	29.6233339252083	0.00260040283203125	1	241	0.58770751953125
0.5908203125	29.7209339249619	0.0026409912109375	1	242	0.590484619140625
0.59326171875	29.8185339247154	0.0026824951171875	1	243	0.591766357421875
0.595703125	29.916133924469	0.00272491455078125	1	244	0.59454345703125
0.59814453125	30.0137339242226	0.0027679443359375	1	245	0.597869873046875
0.6005859375	30.1113339239762	0.00281219482421875	1	246	0.59991455078125
0.60302734375	30.2089339237298	0.00285614013671875	1	247	0.60247802734375
0.60546875	30.3065339234834	0.0029010009765625	1	248	0.60406494140625
0.60791015625	30.4041339232369	0.0029461669921875	1	249	0.6070556640625
0.6103515625	30.5017339229905	0.0029913330078125	1	250	0.60931396484375
0.61279296875	30.5993339227441	0.00303741455078125	1	251	0.6129150390625
0.615234375	30.6969339224977	0.00308349609375	1	252	0.613128662109375
0.61767578125	30.7945339222513	0.00313079833984375	1	253	0.6160888671875
0.6201171875	30.8921339220049	0.00317718505859375	1	254	0.619384765625
0.62255859375	30.9897339217584	0.00322418212890625	1	255	0.622772216796875
0.625	31.087333921512	0.0032708740234375	1	256	0.623321533203125
0.62744140625	31.1849339212656	0.00331756591796875	1	257	0.626373291015625
0.6298828125	31.2825339210192	0.0033636474609375	1	258	0.629302978515625
0.63232421875	31.3801339207728	0.0034100341796875	1	259	0.63134765625
0.634765625	31.4777339205264	0.00345611572265625	1	260	0.6339111328125
0.63720703125	31.5753339202799	0.00350189208984375	1	261	0.636322021484375
0.6396484375	31.6729339200335	0.00354736328125	1	262	0.638916015625
0.64208984375	31.7705339197871	0.0035919189453125	1	263	0.641357421875
0.64453125	31.8681339195407	0.00363616943359375	1	264	0.64337158203125
0.64697265625	31.9657339192943	0.003680419921875	1	265	0.645721435546875
0.6494140625	32.0633339190479	0.00372344970703125	1	266	0.6494140625
0.65185546875	32.1609339188014	0.00376556396484375	1	267	0.65185546875
0.654296875	32.258533918555	0.00380706787109375	1	268	0.653289794921875
0.65673828125	32.3561339183086	0.00384796142578125	1	269	0.655242919921875
0.6591796875	32.4537339180622	0.003887939453125	1	270	0.65814208984375
0.66162109375	32.5513339178158	0.003927001953125	1	271	0.66162109375
0.6640625	32.6489339175694	0.00396453857421875	1	272	0.663330078125
0.66650390625	32.7465339173229	0.00400177001953125	1	273	0.66534423828125
0.6689453125	32.8441339170765	0.0040362548828125	1	274	0.66778564453125
0.67138671875	32.9417339168301	0.00407073974609375	1	275	0.669891357421875
0.673828125	33.0393339165837	0.0041033935546875	1	276	0.672149658203125
0.67626953125	33.1369339163373	0.0041351318359375	1	277	0.674652099609375
0.6787109375	33.2345339160909	0.0041656494140625	1	278	0.677581787109375
0.68115234375	33.3321339158445	0.00419464111328125	1	279	0.679168701171875
0.68359375	33.429733915598	0.00422210693359375	1	280	0.681884765625
0.68603515625	33.5273339153516	0.004248046875	1	281	0.68463134765625
0.6884765625	33.6249339151052	0.0042724609375	1	282	0.68829345703125
0.69091796875	33.7225339148588	0.00429473876953125	1	283	0.690032958984375
0.693359375	33.8201339146124	0.00431549072265625	1	284	0.691436767578125
0.69580078125	33.917733914366	0.0043353271484375	1	285	0.693603515625
0.6982421875	34.0153339141195	0.00435333251953125	1	286	0.69683837890625
0.70068359375	34.1129339138731	0.0043701171875	1	287	0.699188232421875
0.703125	34.2105339136267	0.00438507080078125	1	288	0.70220947265625
0.70556640625	34.3081339133803	0.00439849853515625	1	289	0.704193115234375
0.7080078125	34.4057339131339	0.00441009521484375	1	290	0.70733642578125
0.71044921875	34.5033339128875	0.00441986083984375	1	291	0.70989990234375
0.712890625	34.600933912641	0.00442779541015625	1	292	0.711883544921875
0.71533203125	34.6985339123946	0.00443389892578125	1	293	0.7138671875
0.7177734375	34.7961339121482	0.00443817138671875	1	294	0.7166748046875
0.72021484375	34.8937339119018	0.00444000244140625	1	295	0.71826171875
0.72265625	34.9913339116554	0.00444000244140625	1	296	0.7203369140625
0.72509765625	35.088933911409	0.0044384765625	1	297	0.724395751953125
0.7275390625	35.1865339111625	0.00443328857421875	1	298	0.727020263671875
0.72998046875	35.2841339109161	0.00442596435546875	1	299	0.727630615234375
0.732421875	35.3817339106697	0.004415283203125	1	300	0.731353759765625
0.73486328125	35.4793339104233	0.00440216064453125	1	301	0.7335205078125
0.7373046875	35.5769339101769	0.004384765625	1	302	0.736297607421875
0.73974609375	35.6745339099305	0.00436614990234375	1	303	0.7386474609375
0.7421875	35.772133909684	0.0043426513671875	1	304	0.740264892578125
0.74462890625	35.8697339094376	0.00431549072265625	1	305	0.742156982421875
0.7470703125	35.9673339091912	0.00428497314453125	1	306	0.744720458984375
0.74951171875	36.0649339089448	0.00425079345703125	1	307	0.748260498046875
0.751953125	36.1625339086984	0.004212646484375	1	308	0.750823974609375
0.75439453125	36.260133908452	0.0041717529296875	1	309	0.7537841796875
0.7568359375	36.3577339082055	0.00412841796875	1	310	0.75653076171875
0.75927734375	36.4553339079591	0.0040826416015625	1	311	0.75836181640625
0.76171875	36.5529339077127	0.00403533935546875	1	312	0.76171875
0.76416015625	36.6505339074663	0.0039874267578125	1	313	0.76446533203125
0.7666015625	36.7481339072199	0.0039385986328125	1	314	0.76629638671875
0.76904296875	36.8457339069735	0.00389007568359375	1	315	0.7672119140625
0.771484375	36.943333906727	0.003841552734375	1	316	0.77056884765625
0.77392578125	37.0409339064806	0.0037945556640625	1	317	0.7720947265625
0.7763671875	37.1385339062342	0.00374359130859375	1	318	0.77484130859375
0.77880859375	37.2361339059878	0.00370208740234375	1	319	0.77850341796875
0.78125	37.3337339057414	0.0036614990234375	1	320	0.78094482421875
0.78369140625	37.431333905495	0.003624267578125	1	321	0.7818603515625
0.7861328125	37.5289339052486	0.00359130859375	1	322	0.78338623046875
0.78857421875	37.6265339050021	0.00356201171875	1	323	0.78887939453125
0.791015625	37.7241339047557	0.00353668212890625	1	324	0.79132080078125
0.79345703125	37.8217339045093	0.00351531982421875	1	325	0.79254150390625
0.7958984375	37.9193339042629	0.0034979248046875	1	326	0.79437255859375
0.79833984375	38.0169339040165	0.00348480224609375	1	327	0.79742431640625
0.80078125	38.1145339037701	0.0034747314453125	1	328	0.79986572265625
0.79833984375	38.2121339035236	0.00335540771484375	1	329	0.79864501953125
0.7958984375	38.3097339032772	0.0032470703125	1	330	0.79559326171875
0.79345703125	38.4073339030308	0.00314849853515625	1	331	0.79132080078125
0.791015625	38.5049339027844	0.00305633544921875	1	332	0.79071044921875
0.78857421875	38.602533902538	0.0029705810546875	1	333	0.78887939453125
0.7861328125	38.7001339022916	0.002889404296875	1	334	0.78582763671875
0.78369140625	38.7977339020451	0.0028125	1	335	0.782470703125
0.78125	38.8953339017987	0.00273895263671875	1	336	0.78155517578125
0.77880859375	38.9929339015523	0.0026690673828125	1	337	0.7781982421875
0.7763671875	39.0905339013059	0.00260223388671875	1	338	0.7763671875
0.77392578125	39.1881339010595	0.00253753662109375	1	339	0.77362060546875
0.771484375	39.2857339008131	0.00247528076171875	1	340	0.77056884765625
0.76904296875	39.3833339005666	0.00241546630859375	1	341	0.76751708984375
0.7666015625	39.4809339003202	0.0023577880859375	1	342	0.76507568359375
0.76416015625	39.5785339000738	0.002301025390625	1	343	0.76446533203125
0.76171875	39.6761338998274	0.00224639892578125	1	344	0.762939453125
0.75927734375	39.773733899581	0.0021929931640625	1	345	0.76019287109375
0.7568359375	39.8713338993346	0.00214080810546875	1	346	0.75592041015625
0.75439453125	39.9689338990881	0.00209014892578125	1	347	0.75347900390625
0.751953125	40.0665338988417	0.00204010009765625	1	348	0.75164794921875
0.74951171875	40.1641338985953	0.0019915771484375	1	349	0.748626708984375
0.7470703125	40.2617338983489	0.001944580078125	1	350	0.746826171875
0.74462890625	40.3593338981025	0.0018988037109375	1	351	0.744384765625
0.7421875	40.4569338978561	0.0018536376953125	1	352	0.741851806640625
0.73974609375	40.5545338976096	0.00180938720703125	1	353	0.737823486328125
0.7373046875	40.6521338973632	0.00176605224609375	1	354	0.73687744140625
0.73486328125	40.7497338971168	0.0017230224609375	1	355	0.734771728515625
0.732421875	40.8473338968704	0.0016815185546875	1	356	0.73223876953125
0.72998046875	40.944933896624	0.00164093017578125	1	357	0.729248046875
0.7275390625	41.0425338963776	0.00160125732421875	1	358	0.725921630859375
0.72509765625	41.1401338961311	0.00156219482421875	1	359	0.723876953125
0.72265625	41.2377338958847	0.0015240478515625	1	360	0.72235107421875
0.72021484375	41.3353338956383	0.00148681640625	1	361	0.7196044921875
0.7177734375	41.4329338953919	0.0014501953125	1	362	0.71563720703125
0.71533203125	41.5305338951455	0.0014141845703125	1	363	0.714202880859375
0.712890625	41.6281338948991	0.00137847900390625	1	364	0.712646484375
0.71044921875	41.7257338946526	0.001343994140625	1	365	0.71014404296875
0.7080078125	41.8233338944062	0.0013104248046875	1	366	0.70770263671875
0.70556640625	41.9209338941598	0.00127777099609375	1	367	0.705535888671875
0.703125	42.0185338939134	0.0012457275390625	1	368	0.702484130859375
0.70068359375	42.116133893667	0.00121429443359375	1	369	0.699493408203125
0.6982421875	42.2137338934206	0.00118377685546875	1	370	0.697967529296875
0.69580078125	42.3113338931742	0.001153564453125	1	371	0.69683837890625
0.693359375	42.4089338929277	0.00112396240234375	1	372	0.693328857421875
0.69091796875	42.5065338926813	0.001094970703125	1	373	0.690277099609375
0.6884765625	42.6041338924349	0.00106658935546875	1	374	0.688201904296875
0.68603515625	42.7017338921885	0.0010394287109375	1	375	0.687042236328125
0.68359375	42.7993338919421	0.00101287841796875	1	376	0.682952880859375
0.68115234375	42.8969338916957	0.0009869384765625	1	377	0.679718017578125
0.6787109375	42.9945338914492	0.00096160888671875	1	378	0.6781005859375
0.67626953125	43.0921338912028	0.000936279296875	1	379	0.677032470703125
0.673828125	43.1897338909564	0.00091217041015625	1	380	0.67279052734375
0.67138671875	43.28733389071	0.0008880615234375	1	381	0.670440673828125
0.6689453125	43.3849338904636	0.0008648681640625	1	382	0.667510986328125
0.66650390625	43.4825338902172	0.00084228515625	1	383	0.667022705078125
0.6640625	43.5801338899707	0.00082000732421875	1	384	0.664031982421875
0.66162109375	43.6777338897243	0.0007989501953125	1	385	0.66082763671875
0.6591796875	43.7753338894779	0.0007781982421875	1	386	0.65771484375
0.65673828125	43.8729338892315	0.00075775146484375	1	387	0.656097412109375
0.654296875	43.9705338889851	0.00073760986328125	1	388	0.654632568359375
0.65185546875	44.0681338887387	0.00071807861328125	1	389	0.652496337890625
0.6494140625	44.1657338884922	0.0006988525390625	1	390	0.649444580078125
0.64697265625	44.2633338882458	0.00067962646484375	1	391	0.647064208984375
0.64453125	44.3609338879994	0.00066162109375	1	392	0.64361572265625
0.64208984375	44.458533887753	0.0006439208984375	1	393	0.641448974609375
0.6396484375	44.5561338875066	0.00062652587890625	1	394	0.63934326171875
0.63720703125	44.6537338872602	0.0006097412109375	1	395	0.637969970703125
0.634765625	44.7513338870137	0.00059295654296875	1	396	0.635040283203125
0.63232421875	44.8489338867673	0.00057647705078125	1	397	0.631805419921875
0.6298828125	44.9465338865209	0.0005596923828125	1	398	0.62921142578125
0.62744140625	45.0441338862745	0.0005438232421875	1	399	0.6273193359375
0.625	45.1417338860281	0.0005279541015625	1	400	0.624755859375
0.62255859375	45.2393338857817	0.0005126953125	1	401	0.622955322265625
0.6201171875	45.3369338855352	0.0004974365234375	1	402	0.620697021484375
0.61767578125	45.4345338852888	0.0004827880859375	1	403	0.616241455078125
0.615234375	45.5321338850424	0.0004681396484375	1	404	0.614959716796875
0.61279296875	45.629733884796	0.0004534912109375	1	405	0.613006591796875
0.6103515625	45.7273338845496	0.0004388427734375	1	406	0.61065673828125
0.60791015625	45.8249338843032	0.000424896240234375	1	407	0.6075439453125
0.60546875	45.9225338840567	0.000410797119140625	1	408	0.605438232421875
0.60302734375	46.0201338838103	0.00039697265625	1	409	0.60302734375
0.6005859375	46.1177338835639	0.0003831787109375	1	410	0.601104736328125
0.59814453125	46.2153338833175	0.000369720458984375	1	411	0.59716796875
0.595703125	46.3129338830711	0.000356292724609375	1	412	0.595367431640625
0.59326171875	46.4105338828247	0.0003428955078125	1	413	0.5933837890625
0.5908203125	46.5081338825783	0.000329376220703125	1	414	0.591461181640625
0.58837890625	46.6057338823318	0.00031591796875	1	415	0.588897705078125
0.5859375	46.7033338820854	0.00030242919921875	1	416	0.586181640625
0.58349609375	46.800933881839	0.00028924560546875	1	417	0.58331298828125
0.5810546875	46.8985338815926	0.00027593994140625	1	418	0.580352783203125
0.57861328125	46.9961338813462	0.000262786865234375	1	419	0.578887939453125
0.576171875	47.0937338810998	0.00024951171875	1	420	0.575836181640625
0.57373046875	47.1913338808533	0.000236358642578125	1	421	0.57269287109375
0.5712890625	47.2889338806069	0.0002230224609375	1	422	0.572479248046875
0.56884765625	47.3865338803605	0.000209686279296875	1	423	0.56842041015625
0.56640625	47.4841338801141	0.000195892333984375	1	424	0.566131591796875
0.56396484375	47.5817338798677	0.000182342529296875	1	425	0.56414794921875
0.5615234375	47.6793338796213	0.00016864013671875	1	426	0.561370849609375
0.55908203125	47.7769338793748	0.000155059814453125	1	427	0.55792236328125
0.556640625	47.8745338791284	0.00014129638671875	1	428	0.556396484375
0.55419921875	47.972133878882	0.00012744140625	1	429	0.5548095703125
0.5517578125	48.0697338786356	0.000113494873046875	1	430	0.551513671875
0.54931640625	48.1673338783892	9.9212646484375E-05	1	431	0.548126220703125
0.546875	48.2649338781428	8.4716796875E-05	1	432	0.546783447265625
0.54443359375	48.3625338778963	7.0068359375E-05	1	433	0.545318603515625
0.5419921875	48.4601338776499	5.5206298828125E-05	1	434	0.541595458984375
0.53955078125	48.5577338774035	4.0191650390625E-05	1	435	0.53887939453125
0.537109375	48.6553338771571	2.47802734375E-05	1	436	0.536285400390625
0.53466796875	48.7529338769107	9.58251953125E-06	1	437	0.535400390625
0.5322265625	48.8505338766643	-5.4931640625E-06	1	438	0.53179931640625
0.52978515625	48.9481338764178	-2.105712890625E-05	1	439	0.5302734375
0.52734375	49.0457338761714	-3.759765625E-05	1	440	0.52789306640625
0.52490234375	49.143333875925	-5.413818359375E-05	1	441	0.52557373046875
0.5224609375	49.2409338756786	-7.12890625E-05	1	442	0.521484375
0.52001953125	49.3385338754322	-8.8714599609375E-05	1	443	0.520843505859375
0.517578125	49.4361338751858	-0.000105804443359375	1	444	0.517364501953125
0.51513671875	49.5337338749393	-0.000123626708984375	1	445	0.513946533203125
0.5126953125	49.6313338746929	-0.000141937255859375	1	446	0.513153076171875
0.51025390625	49.7289338744465	-0.000160675048828125	1	447	0.511016845703125
0.5078125	49.8265338742001	-0.000180023193359375	1	448	0.507232666015625
0.50537109375	49.9241338739537	-0.000199493408203125	1	449	0.50628662109375
0.5029296875	50.0217338737073	-0.000220184326171875	1	450	0.504730224609375
0.50048828125	50.1193338734608	-0.000241180419921875	1	451	0.500762939453125
0.498046875	50.2169338732144	-0.000262664794921875	1	452	0.497344970703125
0.49560546875	50.314533872968	-0.0002843017578125	1	453	0.496002197265625
0.4931640625	50.4121338727216	-0.000306488037109375	1	454	0.49407958984375
0.49072265625	50.5097338724752	-0.000329620361328125	1	455	0.490966796875
0.48828125	50.6073338722288	-0.000352874755859375	1	456	0.48809814453125
0.48583984375	50.7049338719823	-0.00037677001953125	1	457	0.485748291015625
0.4833984375	50.8025338717359	-0.000401214599609375	1	458	0.483367919921875
0.48095703125	50.9001338714895	-0.0004261474609375	1	459	0.481231689453125
0.478515625	50.9977338712431	-0.00045135498046875	1	460	0.4788818359375
0.47607421875	51.0953338709967	-0.000477294921875	1	461	0.47613525390625
0.4736328125	51.1929338707503	-0.0005035400390625	1	462	0.472076416015625
0.47119140625	51.2905338705039	-0.00052978515625	1	463	0.470245361328125
0.46875	51.3881338702574	-0.000556640625	1	464	0.469482421875
0.46630859375	51.485733870011	-0.00058380126953125	1	465	0.466339111328125
0.4638671875	51.5833338697646	-0.00061187744140625	1	466	0.463531494140625
0.46142578125	51.6809338695182	-0.00063995361328125	1	467	0.4610595703125
0.458984375	51.7785338692718	-0.00066864013671875	1	468	0.4593505859375
0.45654296875	51.8761338690254	-0.0006976318359375	1	469	0.4561767578125
0.4541015625	51.9737338687789	-0.000726318359375	1	470	0.454803466796875
0.45166015625	52.0713338685325	-0.000755615234375	1	471	0.451263427734375
0.44921875	52.1689338682861	-0.000784912109375	1	472	0.448333740234375
0.44677734375	52.2665338680397	-0.00081451416015625	1	473	0.447540283203125
0.4443359375	52.3641338677933	-0.0008441162109375	1	474	0.44561767578125
0.44189453125	52.4617338675469	-0.00087432861328125	1	475	0.442291259765625
0.439453125	52.5593338673004	-0.00090484619140625	1	476	0.4390869140625
0.43701171875	52.656933867054	-0.0009356689453125	1	477	0.437225341796875
0.4345703125	52.7545338668076	-0.00096649169921875	1	478	0.43487548828125
0.43212890625	52.8521338665612	-0.000997314453125	1	479	0.432403564453125
0.4296875	52.9497338663148	-0.00102813720703125	1	480	0.431060791015625
0.42724609375	53.0473338660684	-0.0010589599609375	1	481	0.426361083984375
0.4248046875	53.1449338658219	-0.001090087890625	1	482	0.424407958984375
0.42236328125	53.2425338655755	-0.001121826171875	1	483	0.422210693359375
0.419921875	53.3401338653291	-0.00115386962890625	1	484	0.42108154296875
0.41748046875	53.4377338650827	-0.00118560791015625	1	485	0.417572021484375
0.4150390625	53.5353338648363	-0.00121795654296875	1	486	0.41510009765625
0.41259765625	53.6329338645899	-0.00125	1	487	0.412017822265625
0.41015625	53.7305338643434	-0.0012823486328125	1	488	0.410491943359375
0.40771484375	53.828133864097	-0.0013140869140625	1	489	0.407684326171875
0.4052734375	53.9257338638506	-0.00134613037109375	1	490	0.4044189453125
0.40283203125	54.0233338636042	-0.00137786865234375	1	491	0.4022216796875
0.400390625	54.1209338633578	-0.00141021728515625	1	492	0.4007568359375
0.39794921875	54.2185338631114	-0.0014422607421875	1	493	0.39794921875
0.3955078125	54.3161338628649	-0.00147430419921875	1	494	0.395050048828125
0.39306640625	54.4137338626185	-0.0015057373046875	1	495	0.393524169921875
0.390625	54.5113338623721	-0.001536865234375	1	496	0.391510009765625
0.38818359375	54.6089338621257	-0.00156707763671875	1	497	0.3880615234375
0.3857421875	54.7065338618793	-0.00159698486328125	1	498	0.38531494140625
0.38330078125	54.8041338616329	-0.0016259765625	1	499	0.383758544921875
0.380859375	54.9017338613864	-0.00165435791015625	1	500	0.382293701171875
0.37841796875	54.99933386114	-0.00168182373046875	1	501	0.37957763671875
0.3759765625	55.0969338608936	-0.00170867919921875	1	502	0.375946044921875
0.37353515625	55.1945338606472	-0.0017340087890625	1	503	0.373382568359375
0.37109375	55.2921338604008	-0.0017578125	1	504	0.3720703125
0.36865234375	55.3897338601544	-0.00177978515625	1	505	0.3695068359375
0.3662109375	55.4873338599079	-0.00179962158203125	1	506	0.366302490234375
0.36376953125	55.5849338596615	-0.001817626953125	1	507	0.364501953125
0.361328125	55.6825338594151	-0.00183319091796875	1	508	0.361083984375
0.35888671875	55.7801338591687	-0.00184661865234375	1	509	0.358642578125
0.3564453125	55.8777338589223	-0.00185699462890625	1	510	0.3568115234375
0.35400390625	55.9753338586759	-0.0018646240234375	1	511	0.355072021484375
0.3515625	56.0729338584295	-0.001868896484375	1	512	0.35174560546875
0.34912109375	56.170533858183	-0.0018695068359375	1	513	0.348724365234375
0.3466796875	56.2681338579366	-0.0018670654296875	1	514	0.34674072265625
0.34423828125	56.3657338576902	-0.0018603515625	1	515	0.345306396484375
0.341796875	56.4633338574438	-0.0018505859375	1	516	0.341033935546875
0.33935546875	56.5609338571974	-0.0018377685546875	1	517	0.339202880859375
0.3369140625	56.658533856951	-0.001822509765625	1	518	0.33782958984375
0.33447265625	56.7561338567045	-0.00180419921875	1	519	0.3350830078125
0.33203125	56.8537338564581	-0.00178375244140625	1	520	0.3316650390625
0.32958984375	56.9513338562117	-0.0017608642578125	1	521	0.32989501953125
0.3271484375	57.0489338559653	-0.00173614501953125	1	522	0.328277587890625
0.32470703125	57.1465338557189	-0.00170928955078125	1	523	0.324859619140625
0.322265625	57.2441338554725	-0.0016802978515625	1	524	0.322052001953125
0.31982421875	57.341733855226	-0.00164886474609375	1	525	0.320587158203125
0.3173828125	57.4393338549796	-0.00161529541015625	1	526	0.317535400390625
0.31494140625	57.5369338547332	-0.00157867431640625	1	527	0.3145751953125
0.3125	57.6345338544868	-0.00153961181640625	1	528	0.312164306640625
0.31005859375	57.7321338542404	-0.0014971923828125	1	529	0.309844970703125
0.3076171875	57.829733853994	-0.00145050048828125	1	530	0.30804443359375
0.30517578125	57.9273338537475	-0.00139923095703125	1	531	0.305816650390625
0.302734375	58.0249338535011	-0.0013446044921875	1	532	0.302947998046875
0.30029296875	58.1225338532547	-0.0012860107421875	1	533	0.29962158203125
0.2978515625	58.2201338530083	-0.001224365234375	1	534	0.297576904296875
0.29541015625	58.3177338527619	-0.00115997314453125	1	535	0.29656982421875
0.29296875	58.4153338525155	-0.00109405517578125	1	536	0.293731689453125
0.29052734375	58.512933852269	-0.00102691650390625	1	537	0.289764404296875
0.2880859375	58.6105338520226	-0.00095977783203125	1	538	0.287994384765625
0.28564453125	58.7081338517762	-0.00089385986328125	1	539	0.286163330078125
0.283203125	58.8057338515298	-0.00082977294921875	1	540	0.284271240234375
0.28076171875	58.9033338512834	-0.0007684326171875	1	541	0.27996826171875
0.2783203125	59.000933851037	-0.00071075439453125	1	542	0.278961181640625
0.27587890625	59.0985338507905	-0.00065704345703125	1	543	0.276702880859375
0.2734375	59.1961338505441	-0.00060821533203125	1	544	0.2740478515625
0.27099609375	59.2937338502977	-0.0005633544921875	1	545	0.270660400390625
0.2685546875	59.3913338500513	-0.00052276611328125	1	546	0.26873779296875
0.26611328125	59.4889338498049	-0.0004864501953125	1	547	0.2672119140625
0.263671875	59.5865338495585	-0.00045318603515625	1	548	0.26361083984375
0.26123046875	59.684133849312	-0.00042376708984375	1	549	0.2607421875
0.2587890625	59.7817338490656	-0.00039727783203125	1	550	0.258819580078125
0.25634765625	59.8793338488192	-0.000373443603515625	1	551	0.25701904296875
0.25390625	59.9769338485728	-0.00035223388671875	1	552	0.25390625
0.25146484375	60.0745338483264	-0.00033319091796875	1	553	0.251220703125
0.2490234375	60.17213384808	-0.00031622314453125	1	554	0.24810791015625
0.24658203125	60.2697338478336	-0.000300933837890625	1	555	0.246826171875
0.244140625	60.3673338475871	-0.0002872314453125	1	556	0.244232177734375
0.24169921875	60.4649338473407	-0.0002745361328125	1	557	0.2421875
0.2392578125	60.5625338470943	-0.000263031005859375	1	558	0.238555908203125
0.23681640625	60.6601338468479	-0.00025250244140625	1	559	0.237274169921875
0.234375	60.7577338466015	-0.00024298095703125	1	560	0.235382080078125
0.23193359375	60.8553338463551	-0.000234100341796875	1	561	0.2314453125
0.2294921875	60.9529338461086	-0.00022607421875	1	562	0.229217529296875
0.22705078125	61.0505338458622	-0.000218841552734375	1	563	0.228057861328125
0.224609375	61.1481338456158	-0.000212188720703125	1	564	0.224853515625
0.22216796875	61.2457338453694	-0.000205902099609375	1	565	0.22161865234375
0.2197265625	61.343333845123	-0.000199920654296875	1	566	0.220245361328125
0.21728515625	61.4409338448766	-0.0001943359375	1	567	0.217559814453125
0.21484375	61.5385338446301	-0.000189178466796875	1	568	0.213836669921875
0.21240234375	61.6361338443837	-0.000184173583984375	1	569	0.21197509765625
0.2099609375	61.7337338441373	-0.0001796875	1	570	0.2105712890625
0.20751953125	61.8313338438909	-0.000175506591796875	1	571	0.208251953125
0.205078125	61.9289338436445	-0.000171661376953125	1	572	0.2044677734375
0.20263671875	62.0265338433981	-0.00016790771484375	1	573	0.203277587890625
0.2001953125	62.1241338431516	-0.000164398193359375	1	574	0.200714111328125
0.19775390625	62.2217338429052	-0.000161041259765625	1	575	0.197509765625
0.1953125	62.3193338426588	-0.00015765380859375	1	576	0.194793701171875
0.19287109375	62.4169338424124	-0.000154327392578125	1	577	0.192779541015625
0.1904296875	62.514533842166	-0.00015130615234375	1	578	0.18994140625
0.18798828125	62.6121338419196	-0.000148681640625	1	579	0.18841552734375
0.185546875	62.7097338416731	-0.00014605712890625	1	580	0.186004638671875
0.18310546875	62.8073338414267	-0.0001435546875	1	581	0.183013916015625
0.1806640625	62.9049338411803	-0.000141204833984375	1	582	0.180816650390625
0.17822265625	63.0025338409339	-0.00013885498046875	1	583	0.178802490234375
0.17578125	63.1001338406875	-0.00013653564453125	1	584	0.17620849609375
0.17333984375	63.1977338404411	-0.000134185791015625	1	585	0.172637939453125
0.1708984375	63.2953338401946	-0.000131927490234375	1	586	0.17047119140625
0.16845703125	63.3929338399482	-0.000129852294921875	1	587	0.16949462890625
0.166015625	63.4905338397018	-0.0001279296875	1	588	0.16607666015625
0.16357421875	63.5881338394554	-0.000126129150390625	1	589	0.162567138671875
0.1611328125	63.685733839209	-0.000124359130859375	1	590	0.16180419921875
0.15869140625	63.7833338389626	-0.0001226806640625	1	591	0.158843994140625
0.15625	63.8809338387161	-0.00012091064453125	1	592	0.15594482421875
0.15380859375	63.9785338384697	-0.00011907958984375	1	593	0.152862548828125
0.1513671875	64.0761338382233	-0.00011737060546875	1	594	0.151641845703125
0.14892578125	64.1737338379769	-0.00011572265625	1	595	0.149261474609375
0.146484375	64.2713338377305	-0.00011407470703125	1	596	0.147064208984375
0.14404296875	64.3689338374841	-0.00011260986328125	1	597	0.144744873046875
0.1416015625	64.4665338372376	-0.000111328125	1	598	0.141021728515625
0.13916015625	64.5641338369912	-0.000110015869140625	1	599	0.138427734375
0.13671875	64.6617338367448	-0.000108673095703125	1	600	0.136444091796875
0.13427734375	64.7593338364984	-0.000107177734375	1	601	0.135345458984375
0.1318359375	64.856933836252	-0.000105804443359375	1	602	0.1317138671875
0.12939453125	64.9545338360056	-0.00010443115234375	1	603	0.129058837890625
0.126953125	65.0521338357592	-0.000103057861328125	1	604	0.126129150390625
0.12451171875	65.1497338355127	-0.000101837158203125	1	605	0.124053955078125
0.1220703125	65.2473338352663	-0.000100738525390625	1	606	0.122406005859375
0.11962890625	65.3449338350199	-9.9639892578125E-05	1	607	0.120697021484375
0.1171875	65.4425338347735	-9.85107421875E-05	1	608	0.1177978515625
0.11474609375	65.5401338345271	-9.7412109375E-05	1	609	0.115264892578125
0.1123046875	65.6377338342807	-9.63134765625E-05	1	610	0.112335205078125
0.10986328125	65.7353338340342	-9.50927734375E-05	1	611	0.109039306640625
0.107421875	65.8329338337878	-9.3780517578125E-05	1	612	0.10760498046875
0.10498046875	65.9305338335414	-9.27734375E-05	1	613	0.10528564453125
0.1025390625	66.028133833295	-9.1949462890625E-05	1	614	0.103790283203125
0.10009765625	66.1257338330486	-9.1033935546875E-05	1	615	0.10113525390625
0.09765625	66.2233338328022	-9.014892578125E-05	1	616	0.0972900390625
0.09521484375	66.3209338325557	-8.92333984375E-05	1	617	0.094635009765625
0.0927734375	66.4185338323093	-8.8348388671875E-05	1	618	0.092864990234375
0.09033203125	66.5161338320629	-8.72802734375E-05	1	619	0.0902099609375
0.087890625	66.6137338318165	-8.6212158203125E-05	1	620	0.088592529296875
0.08544921875	66.7113338315701	-8.5174560546875E-05	1	621	0.085784912109375
0.0830078125	66.8089338313237	-8.416748046875E-05	1	622	0.081634521484375
0.08056640625	66.9065338310772	-8.331298828125E-05	1	623	0.081146240234375
0.078125	67.0041338308308	-8.2733154296875E-05	1	624	0.07818603515625
0.07568359375	67.1017338305844	-8.209228515625E-05	1	625	0.075836181640625
0.0732421875	67.199333830338	-8.1298828125E-05	1	626	0.073211669921875
0.07080078125	67.2969338300916	-8.0413818359375E-05	1	627	0.070556640625
0.068359375	67.3945338298452	-7.9498291015625E-05	1	628	0.067230224609375
0.06591796875	67.4921338295987	-7.861328125E-05	1	629	0.067138671875
0.0634765625	67.5897338293523	-7.77587890625E-05	1	630	0.064178466796875
0.06103515625	67.6873338291059	-7.6904296875E-05	1	631	0.061614990234375
0.05859375	67.7849338288595	-7.6263427734375E-05	1	632	0.05841064453125
0.05615234375	67.8825338286131	-7.5714111328125E-05	1	633	0.056793212890625
0.0537109375	67.9801338283667	-7.513427734375E-05	1	634	0.055084228515625
0.05126953125	68.0777338281202	-7.4462890625E-05	1	635	0.051361083984375
0.048828125	68.1753338278738	-7.373046875E-05	1	636	0.0484619140625
0.04638671875	68.2729338276274	-7.293701171875E-05	1	637	0.04659423828125
0.0439453125	68.370533827381	-7.21435546875E-05	1	638	0.0444793701171875
0.04150390625	68.4681338271346	-7.135009765625E-05	1	639	0.042681884765625
0.0390625	68.5657338268882	-7.0831298828125E-05	1	640	0.039215087890625
0.03662109375	68.6633338266417	-7.03125E-05	1	641	0.0368499755859375
0.0341796875	68.7609338263953	-6.9854736328125E-05	1	642	0.033941650390625
0.03173828125	68.8585338261489	-6.9061279296875E-05	1	643	0.03243408203125
0.029296875	68.9561338259025	-6.8572998046875E-05	1	644	0.0300994873046875
0.02685546875	69.0537338256561	-6.8023681640625E-05	1	645	0.0261566162109375
0.0244140625	69.1513338254097	-6.73828125E-05	1	646	0.0238616943359375
0.02197265625	69.2489338251632	-6.6619873046875E-05	1	647	0.022149658203125
0.01953125	69.3465338249168	-6.5887451171875E-05	1	648	0.0197662353515625
0.01708984375	69.4441338246704	-6.5399169921875E-05	1	649	0.016827392578125
0.0146484375	69.541733824424	-6.494140625E-05	1	650	0.014971923828125
0.01220703125	69.6393338241776	-6.4453125E-05	1	651	0.0118316650390625
0.009765625	69.7369338239312	-6.414794921875E-05	1	652	0.00969848632812501
0.00732421875	69.8345338236848	-6.34765625E-05	1	653	0.007952880859375
0.0048828125	69.9321338234383	-6.298828125E-05	1	654	0.00490417480468749
0.00244140625	70.0297338231919	-6.23779296875E-05	1	655	0.00129089355468751
0	70.1273338229455	-6.182861328125E-05	1	656	0.000738525390624994
-0.00244140625	70.2249338226991	-6.1187744140625E-05	1	657	-0.00189819335937499
-0.0048828125	70.3225338224527	-6.0638427734375E-05	1	658	-0.00498046874999999
-0.00732421875	70.4201338222063	-6.0394287109375E-05	1	659	-0.00726928710937499
-0.009765625	70.5177338219598	-6.005859375E-05	1	660	-0.00842895507812499
-0.01220703125	70.6153338217134	-5.9722900390625E-05	1	661	-0.0114227294921875
-0.0146484375	70.712933821467	-5.9173583984375E-05	1	662	-0.01497802734375
-0.01708984375	70.8105338212206	-5.8685302734375E-05	1	663	-0.0177459716796875
-0.01953125	70.9081338209742	-5.8197021484375E-05	1	664	-0.0196044921875
-0.02197265625	71.0057338207278	-5.7464599609375E-05	1	665	-0.02130126953125
-0.0244140625	71.1033338204813	-5.72509765625E-05	1	666	-0.024505615234375
-0.02685546875	71.2009338202349	-5.6884765625E-05	1	667	-0.0268951416015625
-0.029296875	71.2985338199885	-5.657958984375E-05	1	668	-0.0296905517578125
-0.03173828125	71.3961338197421	-5.621337890625E-05	1	669	-0.0316375732421875
-0.0341796875	71.4937338194957	-5.5938720703125E-05	1	670	-0.0330780029296875
-0.03662109375	71.5913338192493	-5.5572509765625E-05	1	671	-0.0362213134765625
-0.0390625	71.6889338190028	-5.5084228515625E-05	1	672	-0.0393798828125
-0.04150390625	71.7865338187564	-5.4534912109375E-05	1	673	-0.0416168212890625
-0.0439453125	71.88413381851	-5.40771484375E-05	1	674	-0.0434783935546875
-0.04638671875	71.9817338182636	-5.3802490234375E-05	1	675	-0.0450531005859375
-0.048828125	72.0793338180172	-5.35888671875E-05	1	676	-0.0486419677734375
-0.05126953125	72.1769338177708	-5.33447265625E-05	1	677	-0.05120849609375
-0.0537109375	72.2745338175243	-5.31005859375E-05	1	678	-0.05419921875
-0.05615234375	72.3721338172779	-5.267333984375E-05	1	679	-0.0570068359375
-0.05859375	72.4697338170315	-5.2337646484375E-05	1	680	-0.0577392578125
-0.06103515625	72.5673338167851	-5.1910400390625E-05	1	681	-0.06011962890625
-0.0634765625	72.6649338165387	-5.1544189453125E-05	1	682	-0.063079833984375
-0.06591796875	72.7625338162923	-5.1116943359375E-05	1	683	-0.066925048828125
-0.068359375	72.8601338160458	-5.0872802734375E-05	1	684	-0.06854248046875
-0.07080078125	72.9577338157994	-5.072021484375E-05	1	685	-0.07061767578125
-0.0732421875	73.055333815553	-5.0506591796875E-05	1	686	-0.072418212890625
-0.07568359375	73.1529338153066	-5.029296875E-05	1	687	-0.076263427734375
-0.078125	73.2505338150602	-5.0018310546875E-05	1	688	-0.078094482421875
-0.08056640625	73.3481338148138	-4.9652099609375E-05	1	689	-0.0799560546875
-0.0830078125	73.4457338145673	-4.91943359375E-05	1	690	-0.082763671875
-0.08544921875	73.5433338143209	-4.8828125E-05	1	691	-0.08526611328125
-0.087890625	73.6409338140745	-4.8675537109375E-05	1	692	-0.087615966796875
-0.09033203125	73.7385338138281	-4.840087890625E-05	1	693	-0.089324951171875
-0.0927734375	73.8361338135817	-4.8248291015625E-05	1	694	-0.091705322265625
-0.09521484375	73.9337338133353	-4.803466796875E-05	1	695	-0.09521484375
-0.09765625	74.0313338130889	-4.78515625E-05	1	696	-0.09796142578125
-0.10009765625	74.1289338128424	-4.7576904296875E-05	1	697	-0.100006103515625
-0.09765625	74.226533812596	-3.662109375E-05	1	698	-0.097137451171875
-0.09521484375	74.3241338123496	-3.0731201171875E-05	1	699	-0.09417724609375
-0.0927734375	74.4217338121032	-2.655029296875E-05	1	700	-0.093292236328125
-0.09033203125	74.5193338118568	-2.3406982421875E-05	1	701	-0.09051513671875
-0.087890625	74.6169338116104	-2.0965576171875E-05	1	702	-0.0872802734375
-0.08544921875	74.7145338113639	-1.8798828125E-05	1	703	-0.0850830078125
-0.0830078125	74.8121338111175	-1.6937255859375E-05	1	704	-0.08270263671875
-0.08056640625	74.9097338108711	-1.50146484375E-05	1	705	-0.079376220703125
-0.078125	75.0073338106247	-1.3397216796875E-05	1	706	-0.07781982421875
-0.07568359375	75.1049338103783	-1.18408203125E-05	1	707	-0.07611083984375
-0.0732421875	75.2025338101319	-1.025390625E-05	1	708	-0.073974609375
-0.07080078125	75.3001338098854	-9.063720703125E-06	1	709	-0.069580078125
-0.068359375	75.397733809639	-8.056640625E-06	1	710	-0.067291259765625
-0.06591796875	75.4953338093926	-7.01904296875E-06	1	711	-0.06591796875
-0.0634765625	75.5929338091462	-6.04248046875E-06	1	712	-0.0643310546875
-0.06103515625	75.6905338088998	-5.126953125E-06	1	713	-0.06121826171875
-0.05859375	75.7881338086534	-4.608154296875E-06	1	714	-0.0589599609375
-0.05615234375	75.8857338084069	-3.43017578125E-06	1	715	-0.056610107421875
-0.0537109375	75.9833338081605	-2.2979736328125E-06	1	716	-0.0537109375
-0.05126953125	76.0809338079141	-1.35498046875E-06	1	717	-0.049774169921875
-0.048828125	76.1785338076677	-6.34765625E-07	1	718	-0.0481781005859375
-0.04638671875	76.2761338074213	1.251220703125E-07	1	719	-0.046441650390625
-0.0439453125	76.3737338071749	8.087158203125E-07	1	720	-0.0449859619140625
-0.04150390625	76.4713338069284	1.4251708984375E-06	1	721	-0.0404449462890625
-0.0390625	76.568933806682	2.0538330078125E-06	1	722	-0.03800048828125
-0.03662109375	76.6665338064356	2.8900146484375E-06	1	723	-0.0372100830078125
-0.0341796875	76.7641338061892	3.6529541015625E-06	1	724	-0.033734130859375
-0.03173828125	76.8617338059428	4.4342041015625E-06	1	725	-0.030462646484375
-0.029296875	76.9593338056964	5.255126953125E-06	1	726	-0.0293121337890625
-0.02685546875	77.0569338054499	5.99365234375E-06	1	727	-0.027642822265625
-0.0244140625	77.1545338052035	6.341552734375E-06	1	728	-0.0229736328125
-0.02197265625	77.2521338049571	6.781005859375E-06	1	729	-0.021136474609375
-0.01953125	77.3497338047107	7.1990966796875E-06	1	730	-0.019921875
-0.01708984375	77.4473338044643	7.9193115234375E-06	1	731	-0.0183319091796875
-0.0146484375	77.5449338042179	8.6151123046875E-06	1	732	-0.014093017578125
-0.01220703125	77.6425338039714	9.2926025390625E-06	1	733	-0.011566162109375
-0.009765625	77.740133803725	1.0040283203125E-05	1	734	-0.0092620849609375
-0.00732421875	77.8377338034786	1.0595703125E-05	1	735	-0.00820007324218749
-0.0048828125	77.9353338032322	1.102294921875E-05	1	736	-0.004046630859375
-0.00244140625	78.0329338029858	1.13983154296875E-05	1	737	-0.000805664062500003
0	78.1305338027394	1.2005615234375E-05	1	738	4.57763671875E-05
