# Supplementary material for: Dataset of N-doped CuO:NiO mixed oxide thin film sensor for glucose oxidation
Source: Data Brief. 2020 Oct 14;33:106408. doi: 10.1016/j.dib.2020.106408 (PMC7585048; doi:10.1016/j.dib.2020.106408)
Supplement: Supplementary file 1 [file mmc1.zip › Raw Data_DIB-D-20-01811/Figure 6/Figure 6a) CuO/CuO 1-1000000Hz 0.01V Fit and Sim.txt]

Z' (Ω)	-Z'' (Ω)	Error Z' (%)	Error Z'' (%)	Z (Ω)	-Phase (°)	Frequency (Hz)	Convergence	Number of iterations	χ²
-2.70559129663231	10.4615705879532	136.331230853468	-16.7295108576732	10.8057708392849	104.500231942193	1000000	True	61	0.11072
-1.11277327728017	11.5900205501413	-2576.18961335932	-6.36985517980655	11.6433174275773	95.4842336256487	794330
0.713780020181806	12.729943642369	-43.2408123335154	0.148365061051151	12.7499391000546	86.7907317175383	630960
2.78558207382193	13.8452138279979	7.66706241801606	3.44032500093027	14.1226560332319	78.6242703858875	501190
5.10451371187693	14.892431700201	22.0922700681018	3.34850326658899	15.7429534135083	71.0803918514325	398110
7.65964275374625	15.823333333273	23.4736672689394	0.905937413567272	17.5797612296324	64.1696458888986	316230
10.4247630120329	16.5887367157994	19.3023447933476	-2.68414446817726	19.5923931586512	57.8537532801874	251190
13.3574255605156	17.1437719627722	12.2765446199194	-5.80705332641587	21.7331482927865	52.0763612460663	199530
16.4015023504975	17.4537730672629	5.9544295883305	-7.37322895089245	23.9508553842422	46.7802622119563	158490
19.4897226438354	17.4990213516976	1.51107592114746	-7.43518178182502	26.1928432401066	41.9193641804433	125890
22.5500881144477	17.2781602598388	-0.934230514104377	-5.86312300228133	28.4084722562483	37.4597885222748	100000
25.5149750497997	16.8083293897943	-1.75310135148878	-3.53136433168738	30.553786813875	33.3754259267957	79433
28.3249114599403	16.1227336715355	-1.32295196268539	-1.46904517642319	32.5920718926662	29.648828482047	63096
30.9344934182472	15.2659476748799	-0.762524538883141	-0.399594234662563	34.4962612677917	26.2660043074894	50119
33.3142361628655	14.2882994122695	-0.144158062257285	0.167744767348123	36.2490528318995	23.2142367803067	39811
35.4503049063934	13.2404917015272	-0.0584759750822255	-0.334372052338738	37.8422348501574	20.4803805376565	31623
37.3423358097101	12.1694285447898	-0.122027968296277	-0.551995488476376	39.2752471008383	18.0501806433449	25119
39.0002395680894	11.115661652883	-0.319230440608494	-0.19125082625354	40.5533798881146	15.9083581763851	19953
40.4414056567255	10.1119566445487	-0.400751328411891	0.545059700171247	41.6864361474217	14.0383838966093	15849
41.6868489986995	9.18399295266789	-0.432640603208391	2.76477276550828	42.6865213620766	12.424310965032	12589
42.7591976712148	8.3511362790668	-0.249821066185622	5.03584391205398	43.5670800334101	11.0511091546773	10000
43.6816549867405	7.62729832608273	-0.0151289927004756	7.41074732283222	44.3425603921976	9.90461941391668	7943.3
44.4759339294902	7.02327621981233	0.437838801488496	8.91022165465356	45.0270486236902	8.97358228403796	6309.6
45.1621701194222	6.54795423564519	0.831004893708255	9.83837392429077	45.6343874130872	8.24969086718522	5011.9
45.7586019773215	6.20987632602629	1.15780359591004	9.3053039042236	46.1780491023979	7.72836693100585	3981.1
46.2816016697295	6.01864348854198	1.40615185710088	7.70736384876444	46.6713051302155	7.40938986950718	3162.3
46.7458363975791	5.98625596400941	1.66095511445611	5.38275249863066	47.1275766507877	7.29755950590375	2511.9
47.1645103713191	6.12840743561589	1.69827735960826	3.42799803274452	47.560996796358	7.40335343708206	1995.3
47.5498139674332	6.46592318268255	1.69278417767152	0.823062541963995	47.9874251334853	7.74370313055576	1584.9
47.9130485265146	7.02618221008394	1.66673276544063	-0.860987637559658	48.4254835345342	8.34264495034924	1258.9
48.2650520433101	7.84462541181251	1.43767233168406	-2.33521551408645	48.8983987119731	9.23168406469988	1000
48.6167998932624	8.96734398699322	1.26240939524345	-2.64139746528051	49.4368940169442	10.4507170884196	794.33
48.9795016812896	10.452923276418	0.972374531085407	-2.95443871755715	50.0824838638234	12.0470090593288	630.96
49.3651905987909	12.3757044005448	0.788966095289721	-2.14126551307145	50.8928295761262	14.0738224713804	501.19
49.7871823898332	14.8293852549067	0.534031779251948	-1.90631363111079	51.9487651186913	16.5864514048245	398.11
50.2606480522236	17.9316089863619	0.203193365837702	-1.76886859607978	53.3636144153417	19.6349942292389	316.23
50.8032745282879	21.8295589093571	-1.18809341688415	-3.7722777688262	55.2946864081322	23.2526177704709	251.19
51.4360266978029	26.7065780770516	-0.232753834091507	-0.605213329548784	57.9560709075654	27.439210614512	199.53
52.1843677362693	32.7926376063505	-0.434482576683108	0.321144109669658	61.6325021171103	32.1452391388261	158.49
53.0791753598798	40.3726178695975	-0.253637065443902	0.265868084801757	66.6884332589199	37.257026983554	125.89
54.1582433249696	49.7988097301921	-0.336252157694257	1.00130024246889	73.5733427988051	42.5987114039053	100
55.469025271508	61.5139644158674	-0.797776478856225	0.930210067837547	82.8298290637364	47.9580516270598	79.433
57.0703997990257	76.0646963382396	1.72711478312929	2.71358570410627	95.0939985606307	53.1195570744076	63.096
59.0364952430698	94.1306654018494	-7.78767362621614	-0.71868175903098	111.112060279611	57.9050496295791	50.119
61.4611082672511	116.555537182219	-1.15077809134199	0.160901332735388	131.767450750458	62.1967902570236	39.811
64.463782969721	144.38675132462	-0.328517731054892	-1.62591761872798	158.123727735103	65.9408599148185	31.623
68.1979369579633	178.923865518444	-1.56454513024458	0.6412008250014	191.480307753525	69.1353456992443	25.119
72.8616862620359	221.775526795439	-1.06347854390003	0.485459697431814	233.437806728777	71.8126834162332	19.953
78.7150473197026	274.949514528569	1.97167380447174	1.31428836587881	285.995269565842	74.0241602446452	15.849
86.0992806107267	340.922519248269	0.927944777750443	0.336238863795887	351.626577852515	75.8264402272374	12.589
95.4667211725784	422.745598860597	-2.37081049176934	0.365732513241466	433.390973841689	77.2746078178257	10
107.431191213896	524.23855338336	8.10203228749106	4.24684833883452	535.13318127277	78.4188292979551	7.9433
122.82458598269	650.096511636303	-4.83525527953904	0.186389047399024	661.59757660039	79.3010573320753	6.3096
142.793133747306	806.126870835584	-5.94352025174413	0.305825178962572	818.676010964378	79.955116419276	5.0119
168.932523902544	999.490215245834	2.57569213908908	-4.85327203644355	1013.66606335827	80.4066093548068	3.9811
203.488567013624	1238.9981786522	-12.9436398367848	0.278434885906143	1255.59710242128	80.6732131303426	3.1623
249.652428790388	1535.45221994638	-5.20488349652368	0.196738103275893	1555.61558713559	80.7649716350239	2.5119
311.99250601702	1901.99953543909	-7.37483954564818	0.810912314882594	1927.41836574764	80.6845065834197	1.9953
397.12227334548	2354.67178371657	13.6819072032344	-2.5147175360895	2387.92489601705	80.4269853994843	1.5849
514.614470814347	2912.57441074644	6.13621167731253	-2.93898091571921	2957.68790640704	79.9799873288669	1.2589
678.346844462414	3598.07662796364	-2.73766584962909	1.44177696084185	3661.46280359234	79.3233225780938	1
