# Supplementary material for: Dataset of N-doped CuO:NiO mixed oxide thin film sensor for glucose oxidation
Source: Data Brief. 2020 Oct 14;33:106408. doi: 10.1016/j.dib.2020.106408 (PMC7585048; doi:10.1016/j.dib.2020.106408)
Supplement: Supplementary file 1 [file mmc1.zip › Raw Data_DIB-D-20-01811/Figure 6/Figure 6a) CuO/CuO 1-1000000Hz 0.01V.txt]

Index	Frequency (Hz)	Z' (Ω)	-Z'' (Ω)	Z (Ω)	-Phase (°)	Time (s)
1	1000000	-1.14483019737237	12.5633591152229	12.6154123372512	95.2066712546683	9.27717297657739
2	794330	0.0449389364722568	12.3785139629963	12.3785955358476	89.7919944113141	10.6221979731815
3	630960	1.2575585548827	12.7110848335954	12.7731410062607	84.3498854058504	11.9472209698362
4	501190	2.58721842247998	13.3847354287347	13.6324921295722	79.0598658344178	13.3872479662004
5	398110	4.18086559372652	14.4099152184002	15.0041758758783	73.8205419019612	14.7272759628172
6	316230	6.2034625869358	15.6812708338662	16.8637244709636	68.4164006646496	16.0572989594592
7	251190	8.73810404153451	17.0462835939153	19.155423425361	62.8598461973729	18.2423389539425
8	199530	11.8968976162683	18.200696090528	21.7439994267782	56.8293341947228	19.4923629507865
9	158490	15.4797703260005	18.8431194022832	24.3861935970834	50.596627521004	20.8323879474033
10	125890	19.1996020798506	18.9046137490947	26.9445567977479	44.5564467513636	22.0774109442599
11	100000	22.7627446205405	18.3542951613506	29.2407710830259	38.8802913648023	24.2874509386801
12	79433	25.9702600293595	17.4236209244072	31.2735826554936	33.8579242235236	25.4324729357892
13	63096	28.7046603271201	16.3631152264828	33.0410209347486	29.6853379645754	26.7724979324059
14	50119	31.1721890087459	15.3271942594763	34.7365549740428	26.1830923428323	28.1125219290227
15	39811	33.3623306522577	14.2643716751892	36.2838449704344	23.1495759760404	29.3425459259172
16	31623	35.4710469469675	13.2849127368969	37.87722373592	20.5323497356678	30.5875659227738
17	25119	37.3879595771696	12.2369761007921	39.3395870013327	18.1231290069012	31.8125889196809
18	19953	39.125138921457	11.1369611831653	40.6793362780004	15.8889901609713	33.0326129166007
19	15849	40.6041272360139	10.0571392316071	41.8311032381688	13.9114791351395	34.2626349134952
20	12589	41.8679869098173	8.93690776081819	42.8111743380861	12.0492119091996	35.5026569103644
21	10000	42.866286685647	7.9507489710457	43.5973960623414	10.5076915827088	37.6026999050623
22	7943.3	43.6882645810999	7.10105693907727	44.2616026795258	9.23207618589292	38.7477189021714
23	6309.6	44.2820499327899	6.44868416674665	44.7491393630375	8.28559676449095	39.9877408990407
24	5011.9	44.7899633322411	5.96144498657505	45.184949282161	7.58138286751249	41.2227638959225
25	3981.1	45.2348710141148	5.6812214084941	45.5902383450222	7.15851528733212	42.4377868928549
26	3162.3	45.6398362645182	5.58795914547956	45.980647468947	6.98032490436337	43.6528078897873
27	2511.9	45.9820944481092	5.6804892850822	46.3316411143915	7.04246653278585	44.8678338867196
28	1995.3	46.3769019454911	5.92528865701885	46.7538883915626	7.28088011413756	46.0928558836267
29	1584.9	46.7582969154989	6.41313903750082	47.196045202456	7.80968115179062	47.2878768806096
30	1258.9	47.1275580745343	7.08720214439605	47.6574775277095	8.55224789264096	48.4978978775546
31	1000	47.5809932679563	8.03219446303489	48.2541922350516	9.58182046434601	49.7279218744491
32	794.33	48.0107082021949	9.2106334248125	48.8862339535639	10.8599819884416	51.0529448711037
33	630.96	48.507823955562	10.7711503115487	49.6893013025718	12.5193906122928	52.2629678680487
34	501.19	48.9787647510137	12.6464995336701	50.5851099335591	14.4777719421022	53.4879928649558
35	398.11	49.5227153519055	15.1175736215475	51.7787636780637	16.9756192142204	54.7030148618882
36	316.23	50.1587288428264	18.2545072321607	53.3771965676093	19.9982075228794	55.93803585877
37	251.19	51.4141223310519	22.6853118864381	56.1963997997855	23.8083789698948	57.2030588555762
38	199.53	51.5560253234484	26.8691940208079	58.1375724852687	27.5269470712591	58.4330818524707
39	158.49	52.4120891316218	32.6876631017107	61.7698179226068	31.9504072771078	59.6781078493273
40	125.89	53.2141461585975	40.2655645842028	66.7312598612763	37.1137112090472	60.9931318460071
41	100	54.3409659956419	49.3051174694212	73.3753037064443	42.2183595136001	62.268153842788
42	79.433	55.9151028098532	60.9470290159135	82.7105741009157	47.4655561973682	63.5931768394427
43	63.096	56.101463135658	74.0551464704621	92.9060756071593	52.853765820498	64.9732048359584
44	50.119	64.022346647849	94.8120623996769	114.403619028323	55.9706025859861	66.2482268327393
45	39.811	62.1766232252637	116.368299038185	131.937536344806	61.8840111037926	76.1934148076301
46	31.623	64.6762559382606	146.773162025558	160.391331352951	66.2190949276904	77.6334378039944
47	25.119	69.2818832891048	177.783913597735	190.80644456153	68.7092794652968	79.0984648002956
48	19.953	73.6448837999282	220.704097352213	232.666859475001	71.547097191882	80.8884997957762
49	15.849	77.1930521319448	271.382762454627	282.147782296707	74.1219442683657	82.7335337911179
50	12.589	85.3076725185702	339.780046679907	350.325390333524	75.9062142217391	84.623568786346
51	10	97.7850186542111	421.205114808307	432.406820730066	76.9300032025917	86.8236087807915
52	7.9433	99.3794371304595	502.881920880162	512.607548591014	78.8212561817516	89.078650775098
53	6.3096	129.065218788195	648.887057231634	661.598249501595	78.7505471647049	91.3986917692405
54	5.0119	151.816370471758	803.669048529651	817.882723810555	79.3026482978526	93.7637377632693
55	3.9811	164.690601037795	1050.47250350917	1063.30403681121	81.0898321106413	96.1637807572098
56	3.1623	233.743481386219	1235.55795427191	1257.47344840961	79.2873571885882	98.5988277510619
57	2.5119	263.360010514078	1532.43733180589	1554.90278508026	80.2485794086252	105.713960733098
58	1.9953	336.833431096487	1886.70005236953	1916.53172369138	79.8776030647552	108.234005726735
59	1.5849	349.327595846475	2415.41258762652	2440.54250888702	81.7706910513186	110.944053719893
60	1.2589	484.862294104614	3000.76636143431	3039.68587195455	80.8215057768707	113.684106712975
61	1	697.440433018671	3546.93769742672	3614.85686950895	78.8757531796577	118.619197700515
