# Supplementary material for: Dataset of N-doped CuO:NiO mixed oxide thin film sensor for glucose oxidation
Source: Data Brief. 2020 Oct 14;33:106408. doi: 10.1016/j.dib.2020.106408 (PMC7585048; doi:10.1016/j.dib.2020.106408)
Supplement: Supplementary file 1 [file mmc1.zip › Raw Data_DIB-D-20-01811/Figure 6/Figure 6b) N.CuO/N.CuO 1-1000000Hz 0.01V Fit and Sim.txt]

Z' (Ω)	-Z'' (Ω)	Error Z' (%)	Error Z'' (%)	Z (Ω)	-Phase (°)	Frequency (Hz)	Convergence	Number of iterations	χ²
-3.14781604060788	9.88280918173441	99.5638893618731	-17.1289419932162	10.372013456802	107.667421025532	1000000	True	47	0.12571
-1.63371414412159	10.9171746003675	240.919025514188	-6.49595682773218	11.0387373897386	98.5109417137095	794330
0.0948041601584997	11.9561089842396	-84.9189301421309	0.215681185325418	11.9564848459654	89.5456912925038	630960
2.04651263872842	12.9662112693045	10.3459517935549	3.47121246851412	13.1267226930683	81.0307530002461	501190
4.22119030607165	13.9079839809787	26.7824424841695	3.34915895373331	14.5344578851512	73.1165142021658	398110
6.60695237993305	14.7381447145088	26.5939011011103	0.704851889199424	16.1513073581214	65.8538175761594	316230
9.17830090817309	15.4132275827103	21.0759041685759	-2.91605812032917	17.9390298532946	59.2269592389759	251190
11.895534820474	15.8942036498603	13.0230015331827	-6.08373183962978	19.8526939816324	53.1880955263395	199530
14.7073046661111	16.1515453928653	5.88585184319109	-7.53851173897312	21.8443866730014	47.6795736119192	158490
17.5529326863192	16.1691824724261	1.21245645509811	-7.4513765745469	23.8652028635221	42.6502484130502	125890
20.3680991022123	15.9472546826931	-1.26584335525387	-6.06197051390382	25.8684053036174	38.0592578148909	100000
23.0928244735427	15.5020024150032	-1.85408806684406	-3.74368575602996	27.8134971019579	33.8731016540164	79433
25.6745075210025	14.8635515932901	-1.52146806080316	-1.42111058374922	29.6665721378863	30.0675181755655	63096
28.0730137159857	14.0717888498486	-0.778215463218152	0.0550855094035061	31.4023779439176	26.6226294001756	50119
30.2621864906549	13.1715153170863	0.126970064907243	0.807303240898346	33.0043746637232	23.5209225651481	39811
32.2295849303724	12.2078249074228	-0.00563754868592822	0.225080210071891	34.4641427247854	20.7455342683218	31623
33.9745972442521	11.2225176641087	-0.0871950844766343	0.0410842181621754	35.7801363975932	18.279466097334	25119
35.5056818259556	10.2518955016257	-0.235736258940568	0.468790495451933	36.9561199708823	16.1055218756001	19953
36.8379817887543	9.32548615833926	-0.447330556060998	1.60185579479383	38.0000209783886	14.2059107772201	15849
37.9899248112463	8.46666049976185	-0.257673099390225	3.38185511522	38.921956877608	12.5639498698444	12589
38.9814704249882	7.69328224413949	-0.0881227175535854	5.54141807197537	39.7333817863798	11.1642732310388	10000
39.8332088758198	7.01842391573285	0.29390783104469	8.12962179173897	40.4467897812128	9.9926822088286	7943.3
40.5644694412546	6.45246601626463	0.640418693123203	8.96197930072495	41.0744506809467	9.03814335697543	6309.6
41.193232835546	6.00416199091671	0.989876350947919	9.18628062440485	41.6285045690651	8.292807879414	5011.9
41.7358138589577	5.68207061765821	1.30893702853078	8.47758945200013	42.120827211412	7.75279763998144	3981.1
42.2068620058588	5.49584926157837	1.6267099658194	6.82237984210044	42.5631713983768	7.41886911786052	3162.3
42.6194817490728	5.45751826079087	1.70283547705556	4.32106085004054	42.967484568292	7.29713873164909	2511.9
42.9854304400118	5.58270165089859	1.74487086884071	1.84889769197319	43.3464391598208	7.39982826736277	1995.3
43.3155008324162	5.89201966797804	1.72900996492967	-0.434898101462717	43.7143970349688	7.74615415463081	1584.9
43.6196249524455	6.41249403631922	1.61614111698812	-2.32970170429437	44.0884538258923	8.36311318796915	1258.9
43.9072500140128	7.17904889055936	1.40342641837349	-3.03978754320317	44.4902837343848	9.28597049151837	1000
44.1878483263863	8.23705335534087	1.0896347169804	-3.4609084920152	44.9490265489082	10.5593076852104	794.33
44.4710177578198	9.64420228742686	0.867282548985118	-3.27237509883576	45.5047476443627	12.235970226052	630.96
44.7669929115383	11.4737627419673	0.40881011360748	-2.74916040305679	46.2139685138668	14.3754458520012	501.19
45.0870529183862	13.8181912030588	0.106162080702781	-2.16424623210921	47.1570222659324	17.0391514853082	398.11
45.4440289913195	16.7937423952727	-0.176472274265445	-1.00503263655548	48.4478023712394	20.2816826778771	316.23
45.852895002168	20.5461027986863	0.552460999010102	2.8716618139521	50.245699520397	24.1365482798568	251.19
46.3314577226115	25.2570785784637	-0.73330737979627	-0.0710421562438059	52.7685890755175	28.5965183198038	199.53
46.9014262365099	31.1550890740125	-0.910660311186041	0.405858447419099	56.3061573740247	33.5947925757187	158.49
47.5892963463162	38.5236562491958	-1.28840824528088	0.469833930408685	61.2275527646149	38.9902578197952	125.89
48.4277321975173	47.7140816751295	-1.42371471725956	0.984339739161159	67.9844014160262	44.5747072957224	100
49.4579960835199	59.1685749821604	-1.4928466199519	1.1868020866242	77.116882989505	50.1083283947523	79.433
50.7317342228769	73.4341812404598	2.03043816560919	0.739859136443082	89.2540633905108	55.3614867975107	63.096
52.3145175346585	91.1923236353574	1.3362377350287	0.510965492305587	105.132528909467	60.1582972508267	50.119
54.290078204074	113.290401476836	-2.13032419602436	0.612961981595115	125.626938425591	64.3957172236352	39.811
56.76617866167	140.782385758861	-8.78828962332699	2.13673613709446	151.796176433418	68.0397553684737	31.623
59.8825702792348	174.978285123444	-1.45811545684589	1.28230427396395	184.941402849629	71.1075875493036	25.119
63.8217693929859	217.502620861262	-2.25690764758704	0.521968350161584	226.672910445799	73.6467347796495	19.953
68.8260528399575	270.386323979972	-5.97540412789042	0.911276882732396	279.008583640237	75.7188160832862	15.849
75.2175216083077	336.139266110737	-1.22825274423139	-0.260271364947591	344.452147298229	77.3867708937327	12.589
83.42884751208	417.858958167185	-3.03967821062402	0.292405669580162	426.106185730457	78.7089150554584	10
94.0546384854272	519.429156647205	12.3630855280843	5.0934548748893	527.875860213224	79.736483882033	7.9433
107.912170583023	645.632074508762	-9.17806695073078	0.98330380342788	654.5882768538	80.511186977109	6.3096
126.142853245606	802.392057466529	-5.02986989800862	-1.55199216703318	812.246904155572	81.0657394117208	5.0119
150.357049593213	997.024706976753	-27.5136106511751	-3.21511843588533	1008.29832325778	81.4240900526269	3.9811
182.850576697651	1238.54408816286	-14.463651820731	-1.43260504481323	1251.96876627248	81.6018880077262	3.1623
226.925725153145	1538.01096624367	-11.7525319384694	-2.2858425960828	1554.66170500918	81.606853343272	2.5119
287.364235719726	1908.89553183393	4.95666689835821	0.0494173391913457	1930.40419483235	81.4390042397479	1.9953
371.158522316319	2367.6172523804	3.73794255316593	-6.78928472260304	2396.53293373101	81.0905625438153	1.5849
488.524376715329	2933.71267786078	-4.63629497539975	3.5974387237728	2974.10930244437	80.5458059505172	1.2589
654.388396689555	3629.96415281467	17.8632164065154	-1.37441424495871	3688.47718231271	79.7808169936895	1
