# Supplementary material for: Dataset of N-doped CuO:NiO mixed oxide thin film sensor for glucose oxidation
Source: Data Brief. 2020 Oct 14;33:106408. doi: 10.1016/j.dib.2020.106408 (PMC7585048; doi:10.1016/j.dib.2020.106408)
Supplement: Supplementary file 1 [file mmc1.zip › Raw Data_DIB-D-20-01811/Figure 6/Figure 6b) N.CuO/N.CuO 1-1000000Hz 0.01V.txt]

Index	Frequency (Hz)	Z' (Ω)	-Z'' (Ω)	Z (Ω)	-Phase (°)	Time (s)
1	1000000	-1.57734751045059	11.9255255325996	12.0293883633961	97.5345775762068	9.23816997667586
2	794330	-0.479208850740304	11.6756176845254	11.6854477636858	92.3503032885506	10.5931929732548
3	630960	0.628630203639246	11.9303774048391	11.9469276784796	86.9837853064661	11.9282159698842
4	501190	1.85463318360534	12.531225796982	12.6677260872138	81.5812844798929	13.3682429662484
5	398110	3.32947545682338	13.4572783385736	13.8630352772916	76.1034672946807	14.7032679628778
6	316230	5.21901317714832	14.6349897130324	15.5377289989178	70.3731548569643	16.0282919595325
7	251190	7.5806172757496	15.8761864055891	17.5931535850286	64.4762938396732	18.2083339540284
8	199530	10.5248795900909	16.9238024052655	19.929580483251	58.1226001756147	19.4633559508598
9	158490	13.889773194526	17.4684030039275	22.3175021654081	51.5104919230181	20.7983809474891
10	125890	17.3426604798455	17.4710134780666	24.6171522412724	45.2112403239587	22.0234049443962
11	100000	20.6292328758106	16.9763564021252	26.7163232076646	39.4518928019283	24.2084449388796
12	79433	23.5290742311004	16.1049200114935	28.5129055472998	34.3904275530741	25.358466935976
13	63096	26.0711720772347	15.0778241480572	30.1172175760065	30.0422199886675	26.6934889326054
14	50119	28.2931957402751	14.06404160089	31.5959204858647	26.4311491758476	27.9485129294368
15	39811	30.2238112978326	13.0660328107482	32.9271921484135	23.3792742245064	29.1785369263313
16	31623	32.2314019913518	12.1804092167701	34.4561408607536	20.7018313276786	30.4085599232258
17	25119	34.0042472763904	11.2179088739536	35.8068472828624	18.2575826251676	31.6285829201455
18	19953	35.5895793689326	10.2040598389505	37.0235195092853	15.9983817482772	32.8736039170021
19	15849	37.0035097948818	9.17846045762592	38.1248458818146	13.9306612482204	34.1136289138714
20	12589	38.0880675153109	8.18969681896855	38.9585936737647	12.1349762311765	35.358654910728
21	10000	39.0158522542713	7.28934894440489	39.6909477735217	10.5825908600866	37.4686909054006
22	7943.3	39.7164790337244	6.49075045249909	40.2433665126675	9.28163302081434	38.6087129025224
23	6309.6	40.3063401047102	5.92175918395941	40.7390265527955	8.35803312647256	39.853734899379
24	5011.9	40.7894675426636	5.49900771102435	41.1584711598951	7.67800391656091	41.0987558962356
25	3981.1	41.1965766131808	5.23801335037266	41.5282398917213	7.24609504303598	42.3287788931301
26	3162.3	41.5312687186808	5.14484817666678	41.8487245223104	7.06176196517909	43.5538018900372
27	2511.9	41.9058933304646	5.23146353796761	42.2311745819763	7.11589808647643	44.7788258869443
28	1995.3	42.2482529811496	5.48135696842065	42.602349162628	7.39235384153825	46.0088478838388
29	1584.9	42.5793004840496	5.91775587593166	42.9885643435334	7.91239593498273	47.2038708808217
30	1258.9	42.9258821216477	6.56544942343149	43.4250674386722	8.69591307847781	48.4288938777288
31	1000	43.2995723762418	7.40411835809268	43.928054095601	9.7035830243784	49.668914874598
32	794.33	43.711552079596	8.53235018755027	44.5365106954982	11.0450651659258	50.99894187124
33	630.96	44.0886446368007	9.97047358216565	45.2019792637752	12.7428688324227	52.208961868185
34	501.19	44.5847260423529	11.7981117587471	46.1193369135285	14.8220033540595	53.4489858650543
35	398.11	45.0392383258468	14.1238664505429	47.2018706460368	17.4109166592524	54.6540088620119
36	316.23	45.5243668768921	16.9642385290326	48.5824388890861	20.4374485139441	55.8940318588811
37	251.19	45.6009674418803	19.9725584640061	49.7830425268843	23.652717409887	57.1890568556115
38	199.53	46.6737195525155	25.2750345079695	53.0778999796141	28.436698696947	58.4540808524176
39	158.49	47.3324642023067	31.0291546287888	56.5965600053566	33.2471479799484	59.7191008492238
40	125.89	48.2104436777468	38.3435054504813	61.5992799457614	38.4964964520383	61.0291268459163
41	100	49.1271628451153	47.2489910795805	68.1611714046109	43.8835651638609	62.2241488428991
42	79.433	50.2075173086235	58.4745972419479	77.071871113291	49.34991884381	63.5541738395411
43	63.096	49.7221565789342	72.8948619443668	88.2380516146427	55.7017952668272	64.9341978360569
44	50.119	51.6246889601814	90.7287311276882	104.387792209031	60.3601042525926	66.3242268325474
45	39.811	55.4718075421157	112.600205028811	125.522617900201	63.7731173487401	76.1894098076402
46	31.623	62.2356256967939	137.837169155174	151.236101201345	65.7000837536019	77.6544338039414
47	25.119	60.768647318705	172.762938578229	183.13891296808	70.6208887071003	79.1444628001794
48	19.953	65.2954268756674	216.373221128745	226.010759904267	73.2076447350634	80.9644977955843
49	15.849	73.2000517540893	267.944606720401	277.76349624699	74.7201546853476	82.809530790926
50	12.589	76.1528713403566	337.016423355903	345.513139294276	77.2671701624425	84.6945637861668
51	10	86.0443178946023	416.640677205259	425.432813196167	78.3313630833066	86.8996047805996
52	7.9433	83.705994760992	494.254525427459	501.292558756312	80.3877050152877	89.1196477749945
53	6.3096	118.817302120715	639.345367196083	650.292280315812	79.4721353594498	91.4696887690612
54	5.0119	132.823713213973	815.041436722537	825.79336541697	80.7441253159821	93.8197327631279
55	3.9811	207.427975022528	1030.14509173758	1050.82123829554	78.6152709858481	96.1447757572578
56	3.1623	213.769444908297	1256.54542125818	1274.59945522556	80.3450093061183	98.5248217512487
57	2.5119	257.147009583234	1573.98989778529	1594.85697881275	80.7214037971222	106.744975730495
58	1.9953	273.793217917271	1907.9526723902	1927.4973738655	81.8337454323212	109.255020724158
59	1.5849	357.784734477551	2540.06982494912	2565.14417369516	81.9822783090141	111.985068717265
60	1.2589	512.274954700332	2831.83900490348	2877.80085810432	79.74617873487	114.825122710094
61	1	555.210027895845	3680.55015848575	3722.19124229339	81.4216252615161	119.75021569766
