# Supplementary material for: Dataset of N-doped CuO:NiO mixed oxide thin film sensor for glucose oxidation
Source: Data Brief. 2020 Oct 14;33:106408. doi: 10.1016/j.dib.2020.106408 (PMC7585048; doi:10.1016/j.dib.2020.106408)
Supplement: Supplementary file 1 [file mmc1.zip › Raw Data_DIB-D-20-01811/Figure 6/Figure 6c) CuO.NiO/CuO.NiO 1-1000000Hz 0.01V Fit and Sim.txt]

Z' (Ω)	-Z'' (Ω)	Error Z' (%)	Error Z'' (%)	Z (Ω)	-Phase (°)	Frequency (Hz)	Convergence	Number of iterations	χ²
-3.85676505484696	9.62037143929698	65.3010962238065	-16.6171706583533	10.3646603088731	111.845634548121	1000000	False	300	0.11362
-2.36993593102508	10.6260944620777	87.1021779628129	-6.17679217280931	10.8871704236758	102.572894580289	794330
-0.670557880997624	11.6295565642783	278.412020694233	0.32508233089878	11.648872638737	93.300009175423	630960
1.24859502146409	12.5955552525803	20.6882942974288	3.49782710615694	12.6572904544547	84.3387755714163	501190
3.38488928563203	13.4830161565298	35.2639773464693	3.19229499893399	13.9014100059393	75.9072364521441	398110
5.72316206359705	14.2477445231951	31.0782572222405	0.470657595514172	15.3542439737172	68.1152151458693	316230
8.23401080312795	14.8465174648889	23.1762627225675	-3.23149119920795	16.9769848542454	60.9868593761833	251190
10.873730107329	15.2421050555648	13.9055256266986	-6.46214999931455	18.7232415188158	54.4959086947598	199530
13.5875866314788	15.4084284061721	6.27054626752289	-8.17058313738874	20.5436651164312	48.5932433975988	158490
16.3129844136268	15.3342808432313	-2.49854185902265	1.2367970317543	22.3886942329901	43.2286710313535	125890
18.9857796257503	15.0253799406879	-1.34106048667688	-6.7093231733141	24.2120191301672	38.3581548049523	100000
21.5483730833177	14.5032453921494	-2.06301271104132	-4.38158508828866	25.9745357887827	33.9427319612109	79433
23.9525812868892	13.8021121799818	-1.76584266257701	-2.33039103868814	27.6446097989072	29.951686255713	63096
26.1639887562239	12.9640761294021	-0.993223308611229	-1.00379493587292	29.1996845449526	26.3580983177369	50119
28.1626045978555	12.0339687703215	-0.646563240949321	-1.16545519139615	30.6259481828763	23.1371697138593	39811
29.9417836697792	11.0548464986449	-0.504554680375359	-1.66901250474077	31.9173940107343	20.2647185302159	31623
31.5057543794099	10.0647884561736	-0.743426328234529	-2.07111879518386	33.0743484544024	17.7165357033124	25119
32.8665666324829	9.09517839829515	-0.995013724094518	-1.78206268962715	34.1018103962862	15.4683848035463	19953
34.0416049937301	8.16987238819475	-0.966387193580386	-1.21563637603756	35.0082516756912	13.4955537494672	15849
35.0504109611905	7.30612212393297	-1.32202671011294	1.8594034208554	35.8037809321609	11.7744821111775	12589
35.9131226856672	6.51536913399357	-1.21544621185827	5.36915675610851	36.4993481583984	10.2827769255664	10000
36.6497368992439	5.80392388383998	-0.831551071760895	9.0379318670707	37.1064515580945	8.99874305353667	7943.3
37.2785564030758	5.17490158515661	-0.410627193070064	12.9618010847544	37.6360249483571	7.90312804923295	6309.6
37.8162215823698	4.62899122585157	0.0526243996721625	16.2551625097141	38.098479950464	6.97871900605493	5011.9
38.2775309805773	4.16549393933561	0.564180993695109	18.0170237475497	38.5035156541282	6.21068599868186	3981.1
38.6755193179857	3.78311942931182	1.00629522201288	18.6655656114248	38.8601053412407	5.58672261435324	3162.3
39.0216176028716	3.48065305891887	1.40433785656266	16.7278192264113	39.1765438248616	5.0971833988948	2511.9
39.3258591392331	3.25750195627682	1.66225568454485	13.7103112416887	39.4605437878642	4.73520460647801	1995.3
39.5972190053751	3.11408386802909	1.85559147922541	9.00714910418118	39.7194822637048	4.4967142349662	1584.9
39.8437031498883	3.05234491873271	1.95231794684504	4.51532462749329	39.9604490740449	4.38075640364367	1258.9
40.0726475740337	3.07603813024259	1.95081182023916	-0.935791665775026	40.1905348828728	4.38950428753641	1000
40.2910981640834	3.19114426803404	1.86272433648668	-3.54887168783345	40.4172734484553	4.52849942600178	794.33
40.5058415588538	3.40631319929948	1.7309495624529	-8.42631045404437	40.6488151119155	4.80694238660502	630.96
40.7237400700819	3.73334232788908	1.57378658459259	-12.1141660747732	40.8945088029286	5.2379404237598	501.19
40.9519516583871	4.1877549202648	1.26882800648718	-10.8847495448585	41.1655151298156	5.83878219285231	398.11
41.1981889098514	4.78950692787433	0.959012820586811	-9.27470420226044	41.4756572710302	6.63116966052305	316.23
41.4709930902106	5.56382898831396	0.597793556180527	-20.8246218992652	41.8425556210361	7.64128482883592	251.19
41.780024361733	6.54218660149493	0.138912626995381	-8.67827881976226	42.2891314783808	8.89947714399809	199.53
42.1365286002476	7.76390449482867	-0.162661657076228	-6.71390858609808	42.8458312497763	10.439990379626	158.49
42.5535944922511	9.27720917271671	-0.344987979395515	-7.1081396793073	43.553128639	12.298746941517	125.89
43.0466214362309	11.1409483820164	-0.785083393267901	-4.15929311319424	44.4649564030476	14.5103982154316	100
43.6342391582159	13.428173783005	-0.894406457783104	-3.23051940858679	45.6537257851203	17.1054327151263	79.433
44.3386224133581	16.2275172611493	2.09886415553163	5.60063967407892	47.2148891132367	20.102148822845	63.096
45.186529008844	19.6473354897879	-0.48120319457189	-3.18636252427968	49.2731183883807	23.4996518231234	50.119
46.2102801700716	23.8197381297516	-0.998097917807044	-0.938843428583333	51.9881709426909	27.269477947728	39.811
47.4490167064371	28.9057622024058	2.5916633489371	-1.22023147290381	55.5603480452542	31.3496155476727	31.623
48.9501807652496	35.1015044846842	-1.35025955398367	1.06493828372962	60.2348388728559	35.6437891769449	25.119
50.7711973250556	42.6450989662256	-0.87476825700203	0.872867030537475	66.3047429951954	40.0284682805077	19.953
52.982340078035	51.8286276854091	-3.88979051511367	0.565065973541566	74.1170358817546	44.3693390809897	15.849
55.6684729910171	63.0053950249992	-0.585324884121976	0.485452562186117	84.0753155653179	48.5377653783065	12.589
58.932056189955	76.602441787859	0.0868931505025826	0.539218380737317	96.6484419669471	52.4280713064072	10
62.8993340546438	93.1463524401566	0.0878297679168171	4.15010363746762	112.394702710686	55.9698561291883	7.9433
67.7226195167327	113.272816054692	0.591232267922941	0.756577897868504	131.973800624094	59.125988209019	6.3096
73.5874107127656	137.756327781623	1.0992018711776	-0.118725869320618	156.179105066226	61.8895206995301	5.0119
80.7192487160121	167.538834604523	4.75242903098902	1.27456221403146	185.970046550296	64.2754997826124	3.9811
89.3925249833764	203.766527724107	-1.3981194440922	0.324957423404291	222.512519521134	66.3129034486229	3.1623
99.9409073825903	247.8334023845	1.15795333392671	-0.951323502662515	267.225710413375	68.0378284885788	2.5119
112.769195312915	301.430792225511	1.82337604714096	-0.669693886199663	321.834451097488	69.4885205866571	1.9953
128.37355092994	366.631905258978	-0.846742197528246	-0.433953746731335	388.456847709228	70.7026611189816	1.5849
147.353835241761	445.943377960979	-3.12861320994726	-1.12827873619867	469.658012928242	71.7148066241186	1.2589
170.434854079473	542.394055820014	-0.045215938337033	-1.54851952535203	568.541424413363	72.5558735702229	1
