# Supplementary material for: Dataset of N-doped CuO:NiO mixed oxide thin film sensor for glucose oxidation
Source: Data Brief. 2020 Oct 14;33:106408. doi: 10.1016/j.dib.2020.106408 (PMC7585048; doi:10.1016/j.dib.2020.106408)
Supplement: Supplementary file 1 [file mmc1.zip › Raw Data_DIB-D-20-01811/Figure 6/Figure 6c) CuO.NiO/CuO.NiO 1-1000000Hz 0.01V.txt]

Index	Frequency (Hz)	Z' (Ω)	-Z'' (Ω)	Z (Ω)	-Phase (°)	Time (s)
1	1000000	-2.3331757277793	11.5375929495978	11.7711409832398	101.43239294908	9.26517197660769
2	794330	-1.26665331041529	11.3256567411866	11.3962674252569	96.3814007314363	10.6401989731361
3	630960	-0.177203113095462	11.5918734319309	11.5932277906197	90.8758031902152	11.9502219698286
4	501190	1.03456182617595	12.169874097609	12.2137690220437	85.1409643580006	13.3902479661929
5	398110	2.50243217154695	13.0659136485617	13.3033930350443	79.1577965155364	14.7052729628728
6	316230	4.36621769687824	14.181000566907	14.8379457491645	72.886815678656	16.0202969595526
7	251190	6.68473829383311	15.3423026239372	16.7353510827084	66.4569384715501	18.2153399540107
8	199530	9.54627095349647	16.295120163071	18.8855031769474	59.6366847241076	19.4403589509178
9	158490	12.7858443460653	16.7794035207967	21.0956440564287	52.6927314105459	20.7553839475977
10	125890	16.7310158480296	15.1469438907886	22.5689344129871	42.1552117947578	21.9604079445553
11	100000	19.2438513118078	16.1059823465553	25.0943914183731	39.9273689786897	24.1554479390134
12	79433	22.0022829778704	15.1678370798563	26.7238421249518	34.5814320751086	25.2804699361729
13	63096	24.3831493404222	14.1314297525743	28.1821801606844	30.0947452269319	26.5954919328528
14	50119	26.4264625418308	13.0955283801074	29.4932328853414	26.3605323481098	27.9155179295201
15	39811	28.3458786293973	12.1758731156456	30.8502953211282	23.2457725067074	29.1455409264146
16	31623	30.0936224503469	11.2424849787844	32.1250615669794	20.4848655724551	30.3755639233091
17	25119	31.7417307629389	10.2776508138833	33.3641660779798	17.9414277664903	31.5955839202288
18	19953	33.1968801459059	9.26020098503393	34.4642448590545	15.5863343220295	32.8306069171107
19	15849	34.3737888874871	8.27041050676259	35.3547316837775	13.5283551889035	34.0506319140304
20	12589	35.5199947796076	7.17275173284302	36.2369755438331	11.4165293591649	35.2656529109628
21	10000	36.3549981332995	6.18337408647418	36.877093220121	9.65267785574764	37.3656949056607
22	7943.3	36.9570536751711	5.32284846608756	37.3384055918622	8.19583188990188	38.4957119028077
23	6309.6	37.4322634558069	4.58110753853324	37.7115485455655	6.97738541040458	39.7207368997148
24	5011.9	37.7963314898252	3.98175111188269	38.0054866566096	6.01378852273089	40.9357598966471
25	3981.1	38.0627879652071	3.52957040184815	38.2260865758701	5.29789909790747	42.1507808935795
26	3162.3	38.2902067964937	3.18805157150626	38.422696539166	4.75948225766798	43.3708038904992
27	2511.9	38.4812113837457	2.98185392478516	38.596568272183	4.43091356158205	44.5758258874569
28	1995.3	38.6828512454613	2.86473752530065	38.7887831926622	4.23542423648834	45.7908488843892
29	1584.9	38.8758421902164	2.85677030692077	38.9806649838752	4.20279535043713	46.97086888141
30	1258.9	39.0807231775364	2.9204759489689	39.1896938473336	4.27373106321879	48.1658928783928
31	1000	39.3058641305282	3.10509535377761	39.4283219552088	4.51688695283551	49.4259148752116
32	794.33	39.5543103981672	3.30856084721562	39.692443184494	4.78143360003163	50.7559388718536
33	630.96	39.8166356778054	3.71975096361062	39.9900115520159	5.33719694184323	51.9609628688112
34	501.19	40.0927655051694	4.24794550059729	40.3171785573909	6.04809039456349	53.1909858657057
35	398.11	40.4388521764701	4.69925730879567	40.7109786741202	6.62841187542521	54.3760088627138
36	316.23	40.8068460247965	5.27913068319108	41.1469063631965	7.37134241181507	55.6010298596209
37	251.19	41.2245553547359	7.02722124198143	41.8192037535322	9.67377195481458	56.8610538564396
38	199.53	41.7220671422289	7.16388885025819	42.3326374099171	9.74296562198386	58.0910748533341
39	158.49	42.2051802458075	8.3226817386752	43.0179528906755	11.1553569136457	59.3460988501655
40	125.89	42.7009074901851	9.98710666433936	43.8532758184635	13.1640010364248	60.6461228468833
41	100	43.3872475112376	11.6244430408622	44.9174901637619	14.9986016840732	61.9161458436768
42	79.433	44.0280286900543	13.8764553668552	46.1630081762505	17.4934555154745	63.236172840344
43	63.096	43.4271456201659	15.3668740182192	46.0657985256623	19.486534764897	64.6011978368977
44	50.119	45.4050194127541	20.2939751072934	49.733904064813	24.0824676802027	65.9662208334513
45	39.811	46.6761538901617	24.0454876100494	52.5057027034502	27.2555187154607	74.9763878107028
46	31.623	46.2503629998204	29.2628365437774	54.7303360139785	32.321742252509	76.5064158068399
47	25.119	49.6201820135922	34.7316340174673	60.5677213091702	34.9900878795178	77.9864428031032
48	19.953	51.2192470396338	42.2760849588181	66.4129402055973	39.5360780454813	79.7914787985459
49	15.849	55.1266513328812	51.5374073329252	75.4655685844671	43.0727250770514	81.6365107938876
50	12.589	55.9962328762125	62.7010113588411	84.0654204875497	48.2329959805528	83.5215467891284
51	10	58.8808927272202	76.1916026617286	96.2918472380562	52.3031401071833	85.7365877835359
52	7.9433	62.8441381939188	89.4347189172143	109.306699946241	54.904989714758	87.9666297779056
53	6.3096	67.3245749056486	112.422254127676	131.039542159511	59.0845261171743	90.2916727720354
54	5.0119	72.7873310083417	137.920074589146	155.948525257514	62.177144655309	94.501753761406
55	3.9811	77.0571617887093	165.430322226869	182.496568995193	65.0239765980299	96.7917937556242
56	3.1623	90.6600609231691	203.106518016395	222.421906086916	65.9455889110551	99.2368387494511
57	2.5119	98.7968855525192	250.213744543232	269.012532334877	68.4534171475088	101.646883743366
58	1.9953	110.74980980861	303.46306582421	323.040791065265	69.9502852849971	104.241930736814
59	1.5849	129.4698265847	368.229852500487	390.327631956031	70.62829659983	106.846977730237
60	1.2589	152.112858217998	451.032279261277	475.992057256075	71.363067976852	109.677029723092
61	1	170.511952658845	550.925240743013	576.708719274539	72.8026476471145	114.697124710418
