# Supplementary material for: Dataset of N-doped CuO:NiO mixed oxide thin film sensor for glucose oxidation
Source: Data Brief. 2020 Oct 14;33:106408. doi: 10.1016/j.dib.2020.106408 (PMC7585048; doi:10.1016/j.dib.2020.106408)
Supplement: Supplementary file 1 [file mmc1.zip › Raw Data_DIB-D-20-01811/Figure 6/Figure 6d) N.CuO.NiO/N.CuO.NiO 1-1000000Hz 0.01V Fit and Sim.txt]

Z' (Ω)	-Z'' (Ω)	Error Z' (%)	Error Z'' (%)	Z (Ω)	-Phase (°)	Frequency (Hz)	Convergence	Number of iterations	χ²
-3.22727032765023	10.0014022511966	98.258619986748	-18.8343599288293	10.5092017183976	107.883945137573	1000000	False	300	0.13556
-1.69341587267701	11.1251678698876	273.023120744419	-7.94237776914671	11.2533113993622	98.6548347809435	794330
0.0816049131806556	12.2564116697195	-88.8368423959896	-0.661756239117749	12.256683335205	89.6185222763991	630960
2.10969909839469	13.3537698347631	4.55345672445969	3.33632709417414	13.5193934437014	81.0223117692647	501190
4.39102044444348	14.3676286424207	23.1932983124653	3.72062158007085	15.0236418138223	73.0058515413815	398110
6.91010578273437	15.2434668223948	25.1085854647717	1.49440068078647	16.7365720114374	65.6144577872921	316230
9.6332084961243	15.9272043750392	20.9533918102341	-2.062800537345	18.6138267192447	58.8333047282851	251190
12.5079223437647	16.3720282014551	13.8696112733861	-5.27974106947951	20.6031897721419	52.6208513074689	199530
15.4672184297939	16.545505786063	7.22270329661218	-7.36646335636427	22.6492518126229	46.9291693334931	158490
18.4341615048035	16.4347679845513	-0.260258976045299	-11.5471801800001	24.6965566241776	41.7182386034206	125890
21.3305505296806	16.0490996504045	0.0269177062495188	-6.31663559868276	26.6939316228964	36.9577913623285	100000
24.0874158714212	15.4180457769366	-0.617999468226886	-4.59605144562119	28.599296126697	32.6227859792637	79433
26.6492343207018	14.5867113507621	-0.577100844080922	-2.87982526700524	30.3801553305792	28.6945107090217	63096
28.9788743610221	13.6088353668523	-0.128889091897294	-2.2044963894916	32.0152394848765	25.1553266174282	50119
31.0577315598584	12.5398498475669	0.0700685039531255	-2.55091686553217	33.4937385766914	21.986854230497	39811
32.883516335347	11.4311722059637	-0.0634058151357238	-3.49760853819722	34.813752233556	19.1687913429929	31623
34.4664571977994	10.3265377431963	-0.41176679162958	-4.17802166935477	35.9801897372623	16.6788065434707	25119
35.8250869375417	9.26040839046711	-0.944388653623556	-4.15118424543474	37.0025947419996	14.4931205283265	19953
36.9829224170366	8.25758607306904	-1.33307712643863	-4.23666563455353	37.8935915196579	12.5866066827727	15849
37.9648164799745	7.33479075779988	-1.3926714749102	-0.656217269878924	38.6668649597927	10.9348038981295	12589
38.795224890232	6.50200366442623	-1.34451607553485	2.75855547304241	39.3363130699343	9.51423586692213	10000
39.49745674986	5.76359263314599	-1.11215685133437	6.71543429650669	39.9157624222301	8.30218290033952	7943.3
40.0922714122478	5.12062984932008	-0.80907871617718	10.8040555675103	40.4179548845199	7.27847474178032	6309.6
40.5980637767742	4.57185884865866	-0.334282989017005	14.7460025272514	40.85467752602	6.42516495441561	5011.9
41.0308573908667	4.11486232419306	0.0494454605310257	17.61104261863	41.2366748195911	5.72687476026799	3981.1
41.4045346034145	3.74691656416176	0.503304985617002	19.3712915943496	41.5737281160126	5.17091496668987	3162.3
41.7311247890688	3.46567186216375	0.84692886087906	19.5359227365815	41.8747854635343	4.74738576600773	2511.9
42.0211127542926	3.26968268259867	1.18056737533588	17.916927674423	42.1481285700072	4.44924691091394	1995.3
42.2838536444463	3.15877747816837	1.40204193827668	15.6354353097326	42.4016763133433	4.27229430091138	1584.9
42.5277311402963	3.13452535798765	1.46622606592621	11.7980873776783	42.6430904738528	4.21538860929765	1258.9
42.7604976480341	3.20047254866176	1.65271119498588	7.5461225143459	42.8801024210795	4.28040613738633	1000
42.9896968307122	3.36255020549307	1.70786622666251	4.72156551678159	43.1210015825353	4.47243149200554	794.33
43.2227271974808	3.62943678502432	1.67104251454246	0.401284560389781	43.3748424523286	4.79989861027256	630.96
43.4672072873768	4.01300516328575	1.68133568202102	-2.25403730062638	43.652059742976	5.27474232790311	501.19
43.7312246600447	4.52884315809616	1.5014330358293	-1.10569717881327	43.9651046924483	5.91252323648394	398.11
44.023625543348	5.19689782322117	1.55444985959007	-3.31317309328073	44.3293058028876	6.73249036438504	316.23
44.3543203732455	6.04223892009394	2.91593663069918	7.0604356970202	44.7639853782033	7.75745844483698	251.19
44.7346037610251	7.09591760356038	1.0206286687718	-2.70045264382906	45.2938938521788	9.01330918122897	199.53
45.1776863563925	8.39649445334343	0.961141601185973	-1.64756301524416	45.9513271149115	10.5285722057753	158.49
45.6989589268863	9.99088598199117	1.24054863225718	-1.78013815672495	46.7783352601008	12.3321936602716	125.89
46.3165008191248	11.9358900272985	0.772882678163133	-1.43481088503415	47.8297367635632	14.4508594021033	100
47.0521406135382	14.3015667465982	0.578604900149397	-0.797310840353481	49.1776244619804	16.9067258178997	79.433
47.93173513684	17.1722138051389	4.46684128882837	0.238496183866233	50.9149895433318	19.7107725362397	63.096
48.9863246728643	20.6501210914892	-10.0556848669763	-4.53722074918495	53.1609584756374	22.8577920181535	50.119
50.253178691762	24.8590483765926	0.595811899959534	0.484853647738295	56.0656245378211	26.3205040436682	39.811
51.777138872111	29.9487053979589	0.441451215583813	3.53775593727772	59.8146893730595	30.0457585582325	31.623
53.6121846416736	36.0999969199856	0.328741719577765	-0.0565234817720491	64.6333978657773	33.9545244702026	25.119
55.8231785929796	43.5308846730132	0.536312200584473	-0.415796672349033	70.7895838993201	37.9470864717597	19.953
58.4889660273115	52.5068187118446	2.98445100403489	-1.31656519435229	78.5997783596271	41.9150134132227	15.849
61.7040072213215	63.3462508370838	-0.179599706260342	-0.149648859914594	88.4315102340994	45.7524032400078	12.589
65.5814442360198	76.4309694454815	-0.093914840662325	-0.386497256527272	100.710570043359	49.3688208333735	10
70.2597860439809	92.2286687942847	-4.71963554211615	0.88188000951959	115.942075548577	52.6998551534654	7.9433
75.9047603036721	111.299219255291	-0.644382712355602	0.463415436012544	134.718405734314	55.7064714740449	6.3096
82.7166953390891	134.319603644812	-0.503832833958374	-0.0512378219638101	157.74602248906	58.3744085278474	5.0119
90.9373005786448	162.106837714117	0.227577110170923	1.89570171333158	185.871513337041	60.7088210594348	3.9811
100.85839642657	195.647482955891	-3.43939258785024	0.36134081651819	220.114410515792	62.7284043974159	3.1623
112.832121004446	236.132156654312	-1.10998425600318	0.415122459479711	261.704953977907	64.459913793498	2.5119
127.282328761303	284.994074536285	-0.967041781019106	0.119077228701161	312.12563774175	65.9337949084072	1.9953
144.724862311679	343.977601010145	-3.279521813417	-1.02614732317531	373.183434476705	67.1816012960284	1.5849
165.778251615454	415.174433104263	-0.173797294494324	-0.536401498128196	447.048362721667	68.2332809636639	1.2589
191.183789428455	501.091489303375	-0.26101426903278	0.318842181205451	536.324455896333	69.1164117062333	1
