# Supplementary material for: Dataset of N-doped CuO:NiO mixed oxide thin film sensor for glucose oxidation
Source: Data Brief. 2020 Oct 14;33:106408. doi: 10.1016/j.dib.2020.106408 (PMC7585048; doi:10.1016/j.dib.2020.106408)
Supplement: Supplementary file 1 [file mmc1.zip › Raw Data_DIB-D-20-01811/Figure 6/Figure 6d) N.CuO.NiO/N.CuO.NiO 1-1000000Hz 0.01V.txt]

Index	Frequency (Hz)	Z' (Ω)	-Z'' (Ω)	Z (Ω)	-Phase (°)	Time (s)
1	1000000	-1.62780832826636	12.3222120128995	12.4292666253653	97.5254033442047	8.30215697903907
2	794330	-0.453970753688824	12.0850045876582	12.0935282415399	92.1512928459124	9.63717997566846
3	630960	0.731019986238828	12.3380595485682	12.3596967456445	86.6092357107081	10.9672049723105
4	501190	2.01781860159305	12.9226286730642	13.0792172445768	81.1251497941024	12.3972319687
5	398110	3.56433385954662	13.8522392399366	14.3034613930597	75.5701895955224	13.7372559653168
6	316230	5.52328663701511	15.0190224486744	16.0024288965274	69.8088631378034	15.0622789619714
7	251190	7.96439715492891	16.2626708364399	18.1081772902695	63.9073964811012	17.2223199565178
8	199530	10.9844252596374	17.2846109019449	20.4796331099019	57.5639115980755	18.4423439534376
9	158490	14.4253203419117	17.8612480809344	22.9589644795983	51.0745382557722	19.7723679500796
10	125890	18.4822632538981	18.5802646179012	26.2072564046224	45.1515021176309	20.9973909469867
11	100000	21.3248103798643	17.1312161481028	27.353721948762	38.7765395102849	23.1874309414574
12	79433	24.2372016487233	16.1608046737694	29.1309723741691	33.6944373881258	24.3274519385791
13	63096	26.8039199690902	15.0192391960416	30.7250333073425	29.2635413241224	25.6574779352211
14	50119	29.016273172016	13.9156043626018	32.1805555199023	25.6214125802808	26.9174999320398
15	39811	31.0359851094051	12.8681044954147	33.5979238200239	22.5198178178572	28.2425239286945
16	31623	32.9043796254639	11.845480752141	34.9716115268654	19.7987285042155	29.4625489256142
17	25119	34.6089654243434	10.7767945549646	36.2480315137707	17.2959286179674	30.6775679225466
18	19953	36.1666405876483	9.66147397603714	37.4348763960263	14.9566118671067	31.9175929194158
19	15849	37.4825943081543	8.62290993498296	38.4616621041852	12.9555421242643	33.1376139163356
20	12589	38.5010090505744	7.383240859396	39.2025502167942	10.85567513387	34.3576389132553
21	10000	39.3239416066675	6.32745724625524	39.8297514263871	9.14088272524114	36.4426769079911
22	7943.3	39.9416707779544	5.4008988213757	40.3051705444008	7.70080728149635	37.5726959051381
23	6309.6	40.4192953279752	4.6213379312639	40.6826277308266	6.52258611356861	38.8077199020199
24	5011.9	40.7342313829944	3.98432951733798	40.9286267551949	5.58649029703966	40.032741898927
25	3981.1	41.0105795209561	3.49870406092399	41.1595500795452	4.87622368237824	41.2577668958342
26	3162.3	41.1971871067722	3.13887578337899	41.3165919055998	4.35703374474739	42.4727858927665
27	2511.9	41.3806600363983	2.89927227131627	41.4821022219365	4.00779125716178	43.6778108897241
28	1995.3	41.5308135191737	2.77286963550009	41.6232780734514	3.81977305157731	44.9078318866186
29	1584.9	41.6992131876244	2.73166912003012	41.7885917045343	3.74802752440192	46.0928568836267
30	1258.9	41.9131890375665	2.80373790957491	42.0068608868167	3.82703821967173	47.2828748806222
31	1000	42.065280055357	2.97590696329832	42.1704138987256	4.04664621910088	48.5078998775293
32	794.33	42.2678190248402	3.21094340874251	42.3896058331613	4.34422288448052	49.8229228742092
33	630.96	42.5123281206627	3.61493062655117	42.6657446398591	4.86031312218851	51.0379468711416
34	501.19	42.7484621399034	4.10554569463713	42.9451571283364	5.48583928039719	52.2629688680487
35	398.11	43.0843421142714	4.57947832069242	43.3270372528433	6.06724601362169	53.4779918649811
36	316.23	43.3497750263188	5.37498022169555	43.6817285282539	7.06808500656897	54.7180148618503
37	251.19	43.0976210539728	5.64376455294223	43.4655843034565	7.46060332750916	55.9730358586817
38	199.53	44.2826424172252	7.29285777413264	44.8791509942597	9.35202954254645	57.1830588556267
39	158.49	44.7475985709949	8.5371493689016	45.5546978611191	10.8013446930717	58.4330848524706
40	125.89	45.1389878307374	10.1719609399707	46.2709089142168	12.6993364539729	59.7231058492137
41	100	45.961274092997	12.1096404668554	47.5298023190513	14.7605463116975	61.0081298459693
42	79.433	46.7814607890512	14.4165111528204	48.952434744116	17.1275810309256	62.3331538426239
43	63.096	45.8822479415444	17.1313561744184	48.9761578785448	20.4744535232667	63.7131798391397
44	50.119	54.4629469916088	21.6315942753289	58.6015227268306	21.6619870672666	65.0782048356933
45	39.811	49.9555376537323	24.7390999480767	55.7456617909806	26.3456426991641	74.1083728128943
46	31.623	51.5495726569884	28.9253955012329	59.110379342556	29.2975693369887	75.6434038090188
47	25.119	53.4365165183886	36.1204134352897	64.4991904162856	34.0567271413567	77.1484278052189
48	19.953	55.5253891565112	43.7126403770971	70.6672750975968	38.2117668432971	78.9534638006617
49	15.849	56.7939775928115	53.2073278714449	77.8240042019955	43.1325029416634	80.8034967959908
50	12.589	61.8150268279292	63.4411898544171	88.5769840979123	45.7438117362624	82.668530791282
51	10	65.6430928420682	76.7275192021994	100.975877519318	49.4518476730732	84.8585737857527
52	7.9433	73.7400475362764	91.4224326366456	117.454909645593	51.1108408982642	87.0686147801729
53	6.3096	76.3970496845893	110.785820661433	134.573427020853	55.4101523216167	91.2636917695813
54	5.0119	83.1355595849733	134.388461365386	158.02461775199	58.2581838546623	94.4687527614893
55	3.9811	90.7308180049946	159.090947889226	183.144781624123	60.3035480756706	96.7137917558211
56	3.1623	104.450871975231	194.943074060335	221.162353895231	61.8175089414822	99.1538367496606
57	2.5119	114.098597472713	235.155971402214	261.374866487501	64.1171570516774	101.573880743551
58	1.9953	128.525221350913	284.655115113851	312.325578657562	65.7002493529392	106.588975730889
59	1.5849	149.632078981755	347.543913576166	378.386747817943	66.7061159760875	109.109021724526
60	1.2589	166.066871344903	417.413445077045	449.235116491767	68.3049904830359	111.959073717331
61	1	191.684112313061	499.498876191429	535.015818672445	69.0055530000595	116.829165705035
