# Supplementary material for: Dataset of N-doped CuO:NiO mixed oxide thin film sensor for glucose oxidation
Source: Data Brief. 2020 Oct 14;33:106408. doi: 10.1016/j.dib.2020.106408 (PMC7585048; doi:10.1016/j.dib.2020.106408)
Supplement: Supplementary file 1 [file mmc1.zip › Raw Data_DIB-D-20-01811/Figure 7-9/Figure 7 CuO/Chrono CuO Pristine 5lyr.txt]

Time (s)	WE(1).Potential (V)	WE(1).Current (A)	Corrected time (s)	Index
5.7081139855884	0.550628662109375	3.08837890624999E-05	0	1
5.73811398551265	0.550048828125	3.37829589843749E-05	0.0299999999242573	2
5.76811398543691	0.549041748046875	2.0111083984375E-05	0.0599999998485146	3
5.79811398536117	0.549957275390625	3.65600585937501E-05	0.0899999997727718	4
5.82811398528543	0.549896240234375	2.56958007812499E-05	0.119999999697029	5
5.85811398520968	0.55029296875	2.5360107421875E-05	0.149999999621286	6
5.88811398513394	0.550201416015625	3.759765625E-05	0.179999999545544	7
5.9181139850582	0.549072265625	2.05963134765625E-05	0.209999999469801	8
5.94811398498246	0.550262451171875	3.240966796875E-05	0.239999999394058	9
5.97811398490671	0.55072021484375	3.2196044921875E-05	0.269999999318316	10
6.00811398483097	0.5499267578125	2.07733154296875E-05	0.299999999242573	11
6.03811398475523	0.549774169921875	3.7017822265625E-05	0.32999999916683	12
6.06811398467948	0.54925537109375	2.4017333984375E-05	0.359999999091087	13
6.09811398460374	0.550445556640625	2.5665283203125E-05	0.389999999015345	14
6.128113984528	0.55078125	3.5980224609375E-05	0.419999998939602	15
6.15811398445226	0.54949951171875	1.91680908203125E-05	0.449999998863859	16
6.18811398437651	0.5498046875	3.2562255859375E-05	0.479999998788117	17
6.21811398430077	0.550048828125	2.984619140625E-05	0.509999998712374	18
6.24811398422503	0.550140380859375	2.02972412109375E-05	0.539999998636631	19
6.27811398414929	0.54986572265625	3.61328125E-05	0.569999998560888	20
6.30811398407354	0.54901123046875	2.1942138671875E-05	0.599999998485146	21
6.3381139839978	0.550018310546875	2.55126953125E-05	0.629999998409403	22
6.36811398392206	0.55059814453125	3.436279296875E-05	0.65999999833366	23
6.39811398384632	0.549560546875	1.79229736328125E-05	0.689999998257917	24
6.42811398377057	0.549407958984375	3.216552734375E-05	0.719999998182175	25
6.45811398369483	0.549957275390625	2.789306640625E-05	0.749999998106432	26
6.48811398361909	0.54998779296875	1.96258544921875E-05	0.779999998030689	27
6.51811398354334	0.550201416015625	3.509521484375E-05	0.809999997954947	28
6.5481139834676	0.54937744140625	2.0233154296875E-05	0.839999997879204	29
6.57811398339186	0.549652099609375	2.508544921875E-05	0.869999997803461	30
6.60811398331612	0.550506591796875	3.2958984375E-05	0.899999997727718	31
6.63811398324037	0.54949951171875	1.69036865234375E-05	0.929999997651976	32
6.66811398316463	0.549713134765625	3.1494140625E-05	0.959999997576233	33
6.69811398308889	0.549591064453125	2.642822265625E-05	0.98999999750049	34
6.72811398301315	0.5501708984375	1.8914794921875E-05	1.01999999742475	35
6.7581139829374	0.55059814453125	3.4149169921875E-05	1.049999997349	36
6.78811398286166	0.549041748046875	1.9012451171875E-05	1.07999999727326	37
6.81811398278592	0.549591064453125	2.44140625E-05	1.10999999719752	38
6.84811398271017	0.550506591796875	3.18603515625E-05	1.13999999712178	39
6.87811398263443	0.55023193359375	1.59576416015625E-05	1.16999999704603	40
6.90811398255869	0.5501708984375	3.057861328125E-05	1.19999999697029	41
6.93811398248295	0.549102783203125	2.5360107421875E-05	1.22999999689455	42
6.9681139824072	0.5494384765625	1.80419921875E-05	1.25999999681881	43
6.99811398233146	0.55047607421875	3.3233642578125E-05	1.28999999674306	44
7.02811398225572	0.550048828125	1.8218994140625E-05	1.31999999666732	45
7.05811398217998	0.550048828125	2.33154296875E-05	1.34999999659158	46
7.08811398210423	0.54949951171875	3.106689453125E-05	1.37999999651583	47
7.11811398202849	0.5494384765625	1.51275634765625E-05	1.40999999644009	48
7.14811398195275	0.550628662109375	2.9632568359375E-05	1.43999999636435	49
7.178113981877	0.55010986328125	2.4749755859375E-05	1.46999999628861	50
7.20811398180126	0.549652099609375	1.70684814453125E-05	1.49999999621286	51
7.23811398172552	0.5496826171875	3.23486328125E-05	1.52999999613712	52
7.26811398164978	0.54974365234375	1.7547607421875E-05	1.55999999606138	53
7.29811398157403	0.550537109375	2.2308349609375E-05	1.58999999598564	54
7.32811398149829	0.549713134765625	3.033447265625E-05	1.61999999590989	55
7.35811398142255	0.5491943359375	1.4312744140625E-05	1.64999999583415	56
7.38811398134681	0.5504150390625	2.89306640625E-05	1.67999999575841	57
7.41811398127106	0.550201416015625	2.3944091796875E-05	1.70999999568267	58
7.44811398119532	0.54986572265625	1.650390625E-05	1.73999999560692	59
7.47811398111958	0.549591064453125	3.1707763671875E-05	1.76999999553118	60
7.50811398104383	0.549530029296875	1.63970947265625E-05	1.79999999545544	61
7.53811398096809	0.550689697265625	2.252197265625E-05	1.82999999537969	62
7.56811398089235	0.54974365234375	2.886962890625E-05	1.85999999530395	63
7.59811398081661	0.549407958984375	1.35467529296875E-05	1.88999999522821	64
7.62811398074086	0.549896240234375	2.91748046875E-05	1.91999999515247	65
7.65811398066512	0.549957275390625	2.15087890625E-05	1.94999999507672	66
7.68811398058938	0.55047607421875	1.70196533203125E-05	1.97999999500098	67
7.71811398051364	0.54962158203125	3.08837890625E-05	2.00999999492524	68
7.74811398043789	0.549102783203125	1.4251708984375E-05	2.0399999948495	69
7.77811398036215	0.550140380859375	2.40478515625E-05	2.06999999477375	70
7.80811398028641	0.54986572265625	2.63671875E-05	2.09999999469801	71
7.83811398021066	0.550201416015625	1.33544921875E-05	2.12999999462227	72
7.86811398013492	0.54962158203125	2.9876708984375E-05	2.15999999454652	73
7.89811398005918	0.54925537109375	1.79351806640625E-05	2.18999999447078	74
7.92811397998344	0.55059814453125	1.8804931640625E-05	2.21999999439504	75
7.95811397990769	0.550262451171875	2.9144287109375E-05	2.2499999943193	76
7.98811397983195	0.54962158203125	1.23504638671875E-05	2.27999999424355	77
8.01811397975621	0.549591064453125	2.630615234375E-05	2.30999999416781	78
8.04811397968047	0.549468994140625	2.2552490234375E-05	2.33999999409207	79
8.07811397960472	0.550323486328125	1.41510009765625E-05	2.36999999401633	80
8.10811397952898	0.550262451171875	2.9815673828125E-05	2.39999999394058	81
8.13811397945324	0.549102783203125	1.45751953125E-05	2.42999999386484	82
8.16811397937749	0.549835205078125	2.09686279296875E-05	2.4599999937891	83
8.19811397930175	0.55010986328125	2.6763916015625E-05	2.48999999371335	84
8.22811397922601	0.55010986328125	1.16363525390625E-05	2.51999999363761	85
8.25811397915027	0.55023193359375	2.7679443359375E-05	2.54999999356187	86
8.28811397907452	0.54931640625	1.9073486328125E-05	2.57999999348613	87
8.31811397899878	0.549896240234375	1.5386962890625E-05	2.60999999341038	88
8.34811397892304	0.550323486328125	2.89306640625E-05	2.63999999333464	89
8.3781139788473	0.549652099609375	1.2310791015625E-05	2.6699999932589	90
8.40811397877155	0.5499267578125	2.2760009765625E-05	2.69999999318316	91
8.43811397869581	0.549530029296875	2.4200439453125E-05	2.72999999310741	92
8.46811397862007	0.549468994140625	1.16302490234375E-05	2.75999999303167	93
8.49811397854432	0.55047607421875	2.8167724609375E-05	2.78999999295593	94
8.52811397846858	0.55010986328125	1.6082763671875E-05	2.81999999288018	95
8.55811397839284	0.550140380859375	1.680908203125E-05	2.84999999280444	96
8.5881139783171	0.549560546875	2.7740478515625E-05	2.8799999927287	97
8.61811397824135	0.5494384765625	1.09832763671875E-05	2.90999999265296	98
8.64811397816561	0.550537109375	2.40966796875E-05	2.93999999257721	99
8.67811397808987	0.55010986328125	2.1881103515625E-05	2.96999999250147	100
8.70811397801413	0.549224853515625	1.20147705078125E-05	2.99999999242573	101
8.73811397793838	0.54974365234375	2.8076171875E-05	3.02999999234999	102
8.76811397786264	0.549957275390625	1.3916015625E-05	3.05999999227424	103
8.7981139777869	0.5504150390625	1.7822265625E-05	3.0899999921985	104
8.82811397771115	0.54949951171875	2.62451171875E-05	3.11999999212276	105
8.85811397763541	0.549041748046875	1.0113525390625E-05	3.14999999204701	106
8.88811397755967	0.550323486328125	2.4810791015625E-05	3.17999999197127	107
8.91811397748393	0.550048828125	1.97967529296875E-05	3.20999999189553	108
8.94811397740818	0.550262451171875	1.2445068359375E-05	3.23999999181979	109
8.97811397733244	0.54962158203125	2.7587890625E-05	3.26999999174404	110
9.0081139772567	0.549072265625	1.2286376953125E-05	3.2999999916683	111
9.03811397718096	0.550689697265625	1.861572265625E-05	3.32999999159256	112
9.06811397710521	0.55010986328125	2.4810791015625E-05	3.35999999151682	113
9.09811397702947	0.549835205078125	9.5855712890625E-06	3.38999999144107	114
9.12811397695373	0.549652099609375	2.5115966796875E-05	3.41999999136533	115
9.15811397687798	0.54962158203125	1.798095703125E-05	3.44999999128959	116
9.18811397680224	0.55029296875	1.2725830078125E-05	3.47999999121384	117
9.2181139767265	0.55010986328125	2.69775390625E-05	3.5099999911381	118
9.24811397665076	0.5496826171875	1.0968017578125E-05	3.53999999106236	119
9.27811397657501	0.549652099609375	1.910400390625E-05	3.56999999098662	120
9.30811397649927	0.54901123046875	2.349853515625E-05	3.59999999091087	121
9.33811397642353	0.55023193359375	9.234619140625E-06	3.62999999083513	122
9.36811397634779	0.550140380859375	2.50244140625E-05	3.65999999075939	123
9.39811397627204	0.54937744140625	1.66839599609375E-05	3.68999999068365	124
9.4281139761963	0.549468994140625	1.2744140625E-05	3.7199999906079	125
9.45811397612056	0.549407958984375	2.6336669921875E-05	3.74999999053216	126
9.48811397604482	0.54998779296875	1.01043701171875E-05	3.77999999045642	127
9.51811397596907	0.55029296875	1.922607421875E-05	3.80999999038067	128
9.54811397589333	0.549072265625	2.25830078125E-05	3.83999999030493	129
9.57811397581759	0.54949951171875	8.89892578125E-06	3.86999999022919	130
9.60811397574184	0.5499267578125	2.47802734375E-05	3.89999999015345	131
9.6381139756661	0.550262451171875	1.57928466796875E-05	3.9299999900777	132
9.66811397559036	0.550262451171875	1.2445068359375E-05	3.95999999000196	133
9.69811397551462	0.5494384765625	2.581787109375E-05	3.98999998992622	134
9.72811397543887	0.549102783203125	9.48486328125E-06	4.01999998985048	135
9.75811397536313	0.549957275390625	1.898193359375E-05	4.04999998977473	136
9.78811397528739	0.550079345703125	2.191162109375E-05	4.07999998969899	137
9.81811397521165	0.550506591796875	8.4991455078125E-06	4.10999998962325	138
9.8481139751359	0.549713134765625	2.4322509765625E-05	4.1399999895475	139
9.87811397506016	0.549041748046875	1.52862548828125E-05	4.16999998947176	140
9.90811397498442	0.549957275390625	1.21002197265625E-05	4.19999998939602	141
9.93811397490867	0.550262451171875	2.5360107421875E-05	4.22999998932028	142
9.96811397483293	0.550048828125	8.9385986328125E-06	4.25999998924453	143
9.99811397475719	0.549896240234375	1.8402099609375E-05	4.28999998916879	144
10.0281139746814	0.54888916015625	2.1514892578125E-05	4.31999998909305	145
10.0581139746057	0.549957275390625	8.0841064453125E-06	4.34999998901731	146
10.08811397453	0.550018310546875	2.3712158203125E-05	4.37999998894156	147
10.1181139744542	0.549774169921875	1.5142822265625E-05	4.40999998886582	148
10.1481139743785	0.549713134765625	1.14471435546875E-05	4.43999998879008	149
10.1781139743027	0.54931640625	2.496337890625E-05	4.46999998871433	150
10.208113974227	0.549530029296875	8.80126953125E-06	4.49999998863859	151
10.2381139741512	0.550537109375	1.7669677734375E-05	4.52999998856285	152
10.2681139740755	0.549896240234375	2.142333984375E-05	4.55999998848711	153
10.2981139739998	0.5498046875	7.58056640625E-06	4.58999998841136	154
10.328113973924	0.54962158203125	2.3101806640625E-05	4.61999998833562	155
10.3581139738483	0.54925537109375	1.48956298828125E-05	4.64999998825988	156
10.3881139737725	0.55072021484375	1.09832763671875E-05	4.67999998818414	157
10.4181139736968	0.5504150390625	2.4688720703125E-05	4.70999998810839	158
10.448113973621	0.549560546875	8.3770751953125E-06	4.73999998803265	159
10.4781139735453	0.549591064453125	1.77032470703125E-05	4.76999998795691	160
10.5081139734696	0.549835205078125	2.0843505859375E-05	4.79999998788117	161
10.5381139733938	0.550689697265625	7.305908203125E-06	4.82999998780542	162
10.5681139733181	0.55029296875	2.3193359375E-05	4.85999998772968	163
10.5981139732423	0.549774169921875	1.3543701171875E-05	4.88999998765394	164
10.6281139731666	0.550048828125	1.14227294921875E-05	4.91999998757819	165
10.6581139730908	0.550262451171875	2.4078369140625E-05	4.94999998750245	166
10.6881139730151	0.550201416015625	7.2235107421875E-06	4.97999998742671	167
10.7181139729394	0.55029296875	1.8646240234375E-05	5.00999998735097	168
10.7481139728636	0.549530029296875	1.910400390625E-05	5.03999998727522	169
10.7781139727879	0.54901123046875	7.421875E-06	5.06999998719948	170
10.8081139727121	0.549957275390625	2.35595703125E-05	5.09999998712374	171
10.8381139726364	0.55023193359375	1.13861083984375E-05	5.129999987048	172
10.8681139725606	0.549896240234375	1.2451171875E-05	5.15999998697225	173
10.8981139724849	0.5499267578125	2.2979736328125E-05	5.18999998689651	174
10.9281139724092	0.549163818359375	6.34765625E-06	5.21999998682077	175
10.9581139723334	0.550567626953125	1.9744873046875E-05	5.24999998674502	176
10.9881139722577	0.55084228515625	1.72119140625E-05	5.27999998666928	177
11.0181139721819	0.549835205078125	7.9010009765625E-06	5.30999998659354	178
11.0481139721062	0.549530029296875	2.3590087890625E-05	5.3399999865178	179
11.0781139720305	0.549468994140625	9.6649169921875E-06	5.36999998644205	180
11.1081139719547	0.55059814453125	1.3641357421875E-05	5.39999998636631	181
11.138113971879	0.55084228515625	2.191162109375E-05	5.42999998629057	182
11.1681139718032	0.548309326171875	5.8319091796875E-06	5.45999998621483	183
11.1981139717275	0.548828125	2.056884765625E-05	5.48999998613908	184
11.2281139716517	0.549896240234375	1.5594482421875E-05	5.51999998606334	185
11.258113971576	0.550018310546875	8.4503173828125E-06	5.5499999859876	186
11.2881139715003	0.550018310546875	2.3406982421875E-05	5.57999998591185	187
11.3181139714245	0.549468994140625	8.477783203125E-06	5.60999998583611	188
11.3481139713488	0.549774169921875	1.4556884765625E-05	5.63999998576037	189
11.378113971273	0.550933837890625	2.08740234375E-05	5.66999998568463	190
11.4081139711973	0.550201416015625	5.5877685546875E-06	5.69999998560888	191
11.4381139711215	0.54937744140625	2.099609375E-05	5.72999998553314	192
11.4681139710458	0.54949951171875	1.416015625E-05	5.7599999854574	193
11.4981139709701	0.5498046875	8.770751953125E-06	5.78999998538166	194
11.5281139708943	0.550201416015625	2.2979736328125E-05	5.81999998530591	195
11.5581139708186	0.549835205078125	7.51953125E-06	5.84999998523017	196
11.5881139707428	0.54925537109375	1.50146484375E-05	5.87999998515443	197
11.6181139706671	0.550079345703125	2.001953125E-05	5.90999998507868	198
11.6481139705913	0.549560546875	5.3192138671875E-06	5.93999998500294	199
11.6781139705156	0.55047607421875	2.1026611328125E-05	5.9699999849272	200
11.7081139704399	0.550872802734375	1.3153076171875E-05	5.99999998485146	201
11.7381139703641	0.54962158203125	8.8623046875E-06	6.02999998477571	202
11.7681139702884	0.54925537109375	2.2491455078125E-05	6.05999998469997	203
11.7981139702126	0.549468994140625	6.8603515625E-06	6.08999998462423	204
11.8281139701369	0.549591064453125	1.5045166015625E-05	6.11999998454849	205
11.8581139700611	0.550445556640625	1.94091796875E-05	6.14999998447274	206
11.8881139699854	0.549102783203125	5.1025390625E-06	6.179999984397	207
11.9181139699097	0.54901123046875	2.093505859375E-05	6.20999998432126	208
11.9481139698339	0.5496826171875	1.2603759765625E-05	6.23999998424551	209
11.9781139697582	0.54998779296875	8.8287353515625E-06	6.26999998416977	210
12.0081139696824	0.550445556640625	2.2308349609375E-05	6.29999998409403	211
12.0381139696067	0.549835205078125	6.54296875E-06	6.32999998401829	212
12.0681139695309	0.549346923828125	1.4923095703125E-05	6.35999998394254	213
12.0981139694552	0.550811767578125	1.904296875E-05	6.3899999838668	214
12.1281139693795	0.550079345703125	4.8004150390625E-06	6.41999998379106	215
12.1581139693037	0.550201416015625	2.06298828125E-05	6.44999998371532	216
12.188113969228	0.54986572265625	1.2420654296875E-05	6.47999998363957	217
12.2181139691522	0.548675537109375	8.5052490234375E-06	6.50999998356383	218
12.2481139690765	0.549102783203125	2.203369140625E-05	6.53999998348809	219
12.2781139690007	0.550018310546875	6.4300537109375E-06	6.56999998341234	220
12.308113968925	0.549530029296875	1.4434814453125E-05	6.5999999833366	221
12.3381139688493	0.5499267578125	1.91650390625E-05	6.62999998326086	222
12.3681139687735	0.548736572265625	4.5440673828125E-06	6.65999998318512	223
12.3981139686978	0.549591064453125	2.0172119140625E-05	6.68999998310937	224
12.428113968622	0.550506591796875	1.2420654296875E-05	6.71999998303363	225
12.4581139685463	0.550567626953125	7.9498291015625E-06	6.74999998295789	226
12.4881139684705	0.550445556640625	2.1728515625E-05	6.77999998288215	227
12.5181139683948	0.548980712890625	6.085205078125E-06	6.8099999828064	228
12.5481139683191	0.549468994140625	1.4068603515625E-05	6.83999998273066	229
12.5781139682433	0.5509033203125	1.8585205078125E-05	6.86999998265492	230
12.6081139681676	0.5498046875	4.21142578125E-06	6.89999998257917	231
12.6381139680918	0.549285888671875	2.0294189453125E-05	6.92999998250343	232
12.6681139680161	0.54901123046875	1.1383056640625E-05	6.95999998242769	233
12.6981139679403	0.5496826171875	8.3648681640625E-06	6.98999998235195	234
12.7281139678646	0.550201416015625	2.1392822265625E-05	7.0199999822762	235
12.7581139677889	0.550384521484375	5.1513671875E-06	7.04999998220046	236
12.7881139677131	0.550262451171875	1.5167236328125E-05	7.07999998212472	237
12.8181139676374	0.549896240234375	1.73248291015625E-05	7.10999998204898	238
12.8481139675616	0.549774169921875	4.229736328125E-06	7.13999998197323	239
12.8781139674859	0.550384521484375	2.0782470703125E-05	7.16999998189749	240
12.9081139674101	0.54998779296875	9.552001953125E-06	7.19999998182175	241
12.9381139673344	0.549407958984375	9.5489501953125E-06	7.229999981746	242
12.9681139672587	0.549163818359375	2.0599365234375E-05	7.25999998167026	243
12.9981139671829	0.54925537109375	4.302978515625E-06	7.28999998159452	244
13.0281139671072	0.54949951171875	1.6448974609375E-05	7.31999998151878	245
13.0581139670314	0.55047607421875	1.5728759765625E-05	7.34999998144303	246
13.0881139669557	0.54962158203125	4.7332763671875E-06	7.37999998136729	247
13.1181139668799	0.5498046875	2.099609375E-05	7.40999998129155	248
13.1481139668042	0.549560546875	8.0169677734375E-06	7.43999998121581	249
13.1781139667285	0.5501708984375	1.04644775390625E-05	7.46999998114006	250
13.2081139666527	0.550140380859375	1.9683837890625E-05	7.49999998106432	251
13.238113966577	0.549224853515625	3.8116455078125E-06	7.52999998098858	252
13.2681139665012	0.549957275390625	1.708984375E-05	7.55999998091283	253
13.2981139664255	0.55035400390625	1.45355224609375E-05	7.58999998083709	254
13.3281139663497	0.549652099609375	5.029296875E-06	7.61999998076135	255
13.358113966274	0.551055908203125	2.0965576171875E-05	7.64999998068561	256
13.3881139661983	0.54876708984375	7.080078125E-06	7.67999998060986	257
13.4181139661225	0.548980712890625	1.1029052734375E-05	7.70999998053412	258
13.4481139660468	0.549407958984375	1.9256591796875E-05	7.73999998045838	259
13.478113965971	0.5496826171875	3.497314453125E-06	7.76999998038264	260
13.5081139658953	0.55010986328125	1.7333984375E-05	7.79999998030689	261
13.5381139658195	0.549591064453125	1.3720703125E-05	7.82999998023115	262
13.5681139657438	0.550140380859375	5.078125E-06	7.85999998015541	263
13.5981139656681	0.55084228515625	2.069091796875E-05	7.88999998007967	264
13.6281139655923	0.54925537109375	6.439208984375E-06	7.91999998000392	265
13.6581139655166	0.54876708984375	1.11480712890625E-05	7.94999997992818	266
13.6881139654408	0.54974365234375	1.8768310546875E-05	7.97999997985244	267
13.7181139653651	0.54913330078125	3.277587890625E-06	8.00999997977669	268
13.7481139652893	0.55023193359375	1.7486572265625E-05	8.03999997970095	269
13.7781139652136	0.5499267578125	1.312255859375E-05	8.06999997962521	270
13.8081139651379	0.55029296875	5.035400390625E-06	8.09999997954947	271
13.8381139650621	0.551177978515625	2.056884765625E-05	8.12999997947372	272
13.8681139649864	0.549835205078125	5.987548828125E-06	8.15999997939798	273
13.8981139649106	0.549285888671875	1.126708984375E-05	8.18999997932224	274
13.9281139648349	0.5487060546875	1.8310546875E-05	8.2199999792465	275
13.9581139647591	0.549774169921875	2.9937744140625E-06	8.24999997917075	276
13.9881139646834	0.55126953125	1.7730712890625E-05	8.27999997909501	277
14.0181139646077	0.5501708984375	1.2152099609375E-05	8.30999997901927	278
14.0481139645319	0.5499267578125	5.389404296875E-06	8.33999997894352	279
14.0781139644562	0.55029296875	2.03857421875E-05	8.36999997886778	280
14.1081139643804	0.550079345703125	4.815673828125E-06	8.39999997879204	281
14.1381139643047	0.55029296875	1.23291015625E-05	8.4299999787163	282
14.168113964229	0.5487060546875	1.73065185546875E-05	8.45999997864055	283
14.1981139641532	0.548095703125	2.8106689453125E-06	8.48999997856481	284
14.2281139640775	0.550018310546875	1.861572265625E-05	8.51999997848907	285
14.2581139640017	0.550262451171875	9.9517822265625E-06	8.54999997841333	286
14.288113963926	0.551025390625	6.6009521484375E-06	8.57999997833758	287
14.3181139638502	0.550384521484375	1.9866943359375E-05	8.60999997826184	288
14.3481139637745	0.5491943359375	3.369140625E-06	8.6399999781861	289
14.3781139636988	0.549530029296875	1.40411376953125E-05	8.66999997811035	290
14.408113963623	0.54937744140625	1.5557861328125E-05	8.69999997803461	291
14.4381139635473	0.54962158203125	3.1829833984375E-06	8.72999997795887	292
14.4681139634715	0.55035400390625	1.934814453125E-05	8.75999997788313	293
14.4981139633958	0.549560546875	7.8521728515625E-06	8.78999997780738	294
14.52811396332	0.550262451171875	7.89794921875E-06	8.81999997773164	295
14.5581139632443	0.55084228515625	1.910400390625E-05	8.8499999776559	296
14.5881139631686	0.550079345703125	2.5177001953125E-06	8.87999997758016	297
14.6181139630928	0.54974365234375	1.51824951171875E-05	8.90999997750441	298
14.6481139630171	0.549835205078125	1.4019775390625E-05	8.93999997742867	299
14.6781139629413	0.54888916015625	3.57666015625E-06	8.96999997735293	300
14.7081139628656	0.55047607421875	1.9378662109375E-05	8.99999997727718	301
14.7381139627898	0.550323486328125	6.427001953125E-06	9.02999997720144	302
14.7681139627141	0.550262451171875	8.9141845703125E-06	9.0599999771257	303
14.7981139626384	0.55047607421875	1.8524169921875E-05	9.08999997704996	304
14.8281139625626	0.549835205078125	2.0965576171875E-06	9.11999997697421	305
14.8581139624869	0.5506591796875	1.59576416015625E-05	9.14999997689847	306
14.8881139624111	0.5491943359375	1.2872314453125E-05	9.17999997682273	307
14.9181139623354	0.54864501953125	3.9154052734375E-06	9.20999997674699	308
14.9481139622596	0.549407958984375	1.9439697265625E-05	9.23999997667124	309
14.9781139621839	0.550018310546875	5.511474609375E-06	9.2699999765955	310
15.0081139621082	0.550933837890625	9.5306396484375E-06	9.29999997651976	311
15.0381139620324	0.550323486328125	1.79443359375E-05	9.32999997644401	312
15.0681139619567	0.54925537109375	1.837158203125E-06	9.35999997636827	313
15.0981139618809	0.550445556640625	1.629638671875E-05	9.38999997629253	314
15.1281139618052	0.54949951171875	1.2030029296875E-05	9.41999997621679	315
15.1581139617294	0.549530029296875	4.0496826171875E-06	9.44999997614104	316
15.1881139616537	0.549102783203125	1.9317626953125E-05	9.4799999760653	317
15.218113961578	0.5496826171875	4.9560546875E-06	9.50999997598956	318
15.2481139615022	0.550994873046875	9.7320556640625E-06	9.53999997591382	319
15.2781139614265	0.550872802734375	1.751708984375E-05	9.56999997583807	320
15.3081139613507	0.549468994140625	1.6082763671875E-06	9.59999997576233	321
15.338113961275	0.5501708984375	1.6204833984375E-05	9.62999997568659	322
15.3681139611992	0.549224853515625	1.1663818359375E-05	9.65999997561084	323
15.3981139611235	0.549835205078125	3.99169921875E-06	9.6899999755351	324
15.4281139610478	0.54937744140625	1.9073486328125E-05	9.71999997545936	325
15.458113960972	0.54949951171875	4.766845703125E-06	9.74999997538362	326
15.4881139608963	0.550506591796875	9.5489501953125E-06	9.77999997530787	327
15.5181139608205	0.551177978515625	1.7425537109375E-05	9.80999997523213	328
15.5481139607448	0.55010986328125	1.5350341796875E-06	9.83999997515639	329
15.578113960669	0.549896240234375	1.60400390625E-05	9.86999997508065	330
15.6081139605933	0.54876708984375	1.17218017578125E-05	9.8999999750049	331
15.6381139605176	0.549896240234375	3.72314453125E-06	9.92999997492916	332
15.6681139604418	0.550140380859375	1.8951416015625E-05	9.95999997485342	333
15.6981139603661	0.54937744140625	4.937744140625E-06	9.98999997477767	334
15.7281139602903	0.54986572265625	9.0087890625E-06	10.0199999747019	335
15.7581139602146	0.5504150390625	1.7486572265625E-05	10.0499999746262	336
15.7881139601388	0.55059814453125	1.4404296875E-06	10.0799999745504	337
15.8181139600631	0.5499267578125	1.54083251953125E-05	10.1099999744747	338
15.8481139599874	0.549072265625	1.2237548828125E-05	10.139999974399	339
15.8781139599116	0.549407958984375	3.1494140625E-06	10.1699999743232	340
15.9081139598359	0.549957275390625	1.86767578125E-05	10.1999999742475	341
15.9381139597601	0.54962158203125	5.3558349609375E-06	10.2299999741717	342
15.9681139596844	0.54913330078125	8.2305908203125E-06	10.259999974096	343
15.9981139596086	0.549285888671875	1.763916015625E-05	10.2899999740202	344
16.0281139595329	0.55047607421875	1.2847900390625E-06	10.3199999739445	345
16.0581139594572	0.55010986328125	1.49444580078125E-05	10.3499999738688	346
16.0881139593814	0.549896240234375	1.22039794921875E-05	10.379999973793	347
16.1181139593057	0.5491943359375	2.8228759765625E-06	10.4099999737173	348
16.1481139592299	0.548828125	1.8524169921875E-05	10.4399999736415	349
16.1781139591542	0.550018310546875	4.9285888671875E-06	10.4699999735658	350
16.2081139590784	0.550079345703125	8.4747314453125E-06	10.49999997349	351
16.2381139590027	0.550445556640625	1.7242431640625E-05	10.5299999734143	352
16.268113958927	0.54974365234375	9.82666015625E-07	10.5599999733386	353
16.2981139588512	0.55029296875	1.5521240234375E-05	10.5899999732628	354
16.3281139587755	0.550140380859375	1.11053466796875E-05	10.6199999731871	355
16.3581139586997	0.550445556640625	3.375244140625E-06	10.6499999731113	356
16.388113958624	0.548919677734375	1.8585205078125E-05	10.6799999730356	357
16.4181139585482	0.549530029296875	3.546142578125E-06	10.7099999729598	358
16.4481139584725	0.55010986328125	9.796142578125E-06	10.7399999728841	359
16.4781139583968	0.550872802734375	1.605224609375E-05	10.7699999728084	360
16.508113958321	0.551300048828125	8.056640625E-07	10.7999999727326	361
16.5381139582453	0.54937744140625	1.67877197265625E-05	10.8299999726569	362
16.5681139581695	0.5494384765625	8.85009765625E-06	10.8599999725811	363
16.5981139580938	0.54949951171875	4.681396484375E-06	10.8899999725054	364
16.628113958018	0.549530029296875	1.837158203125E-05	10.9199999724297	365
16.6581139579423	0.550018310546875	1.9317626953125E-06	10.9499999723539	366
16.6881139578666	0.549774169921875	1.1932373046875E-05	10.9799999722782	367
16.7181139577908	0.5499267578125	1.416015625E-05	11.0099999722024	368
16.7481139577151	0.55145263671875	1.1932373046875E-06	11.0399999721267	369
16.7781139576393	0.549896240234375	1.763916015625E-05	11.0699999720509	370
16.8081139575636	0.54986572265625	6.43310546875E-06	11.0999999719752	371
16.8381139574878	0.549072265625	6.3812255859375E-06	11.1299999718995	372
16.8681139574121	0.54949951171875	1.7608642578125E-05	11.1599999718237	373
16.8981139573364	0.55010986328125	1.0009765625E-06	11.189999971748	374
16.9281139572606	0.54931640625	1.3580322265625E-05	11.2199999716722	375
16.9581139571849	0.55059814453125	1.2445068359375E-05	11.2499999715965	376
16.9881139571091	0.5509033203125	1.89208984375E-06	11.2799999715207	377
17.0181139570334	0.550537109375	1.8096923828125E-05	11.309999971445	378
17.0481139569577	0.54986572265625	4.6661376953125E-06	11.3399999713693	379
17.0781139568819	0.548828125	7.8643798828125E-06	11.3699999712935	380
17.1081139568062	0.548553466796875	1.68365478515625E-05	11.3999999712178	381
17.1381139567304	0.55059814453125	6.011962890625E-07	11.429999971142	382
17.1681139566547	0.54962158203125	1.4739990234375E-05	11.4599999710663	383
17.1981139565789	0.550262451171875	1.0931396484375E-05	11.4899999709905	384
17.2281139565032	0.54974365234375	2.4993896484375E-06	11.5199999709148	385
17.2581139564275	0.55023193359375	1.812744140625E-05	11.5499999708391	386
17.2881139563517	0.550750732421875	3.5308837890625E-06	11.5799999707633	387
17.318113956276	0.54974365234375	8.868408203125E-06	11.6099999706876	388
17.3481139562002	0.548797607421875	1.60797119140625E-05	11.6399999706118	389
17.3781139561245	0.549652099609375	4.5166015625E-07	11.6699999705361	390
17.4081139560487	0.55029296875	1.531982421875E-05	11.6999999704603	391
17.438113955973	0.55084228515625	9.85107421875E-06	11.7299999703846	392
17.4681139558973	0.550567626953125	3.02734375E-06	11.7599999703089	393
17.4981139558215	0.549652099609375	1.800537109375E-05	11.7899999702331	394
17.5281139557458	0.550537109375	2.7740478515625E-06	11.8199999701574	395
17.55811395567	0.550048828125	9.417724609375E-06	11.8499999700816	396
17.5881139555943	0.54925537109375	1.54815673828125E-05	11.8799999700059	397
17.6181139555185	0.549468994140625	3.387451171875E-07	11.9099999699301	398
17.6481139554428	0.549896240234375	1.5594482421875E-05	11.9399999698544	399
17.6781139553671	0.55096435546875	9.136962890625E-06	11.9699999697787	400
17.7081139552913	0.550567626953125	3.192138671875E-06	11.9999999697029	401
17.7381139552156	0.5496826171875	1.7822265625E-05	12.0299999696272	402
17.7681139551398	0.550018310546875	2.4139404296875E-06	12.0599999695514	403
17.7981139550641	0.5498046875	9.5062255859375E-06	12.0899999694757	404
17.8281139549883	0.54962158203125	1.517333984375E-05	12.1199999693999	405
17.8581139549126	0.54913330078125	1.983642578125E-07	12.1499999693242	406
17.8881139548369	0.54937744140625	1.5472412109375E-05	12.1799999692485	407
17.9181139547611	0.550933837890625	9.014892578125E-06	12.2099999691727	408
17.9481139546854	0.55084228515625	3.01513671875E-06	12.239999969097	409
17.9781139546096	0.550262451171875	1.7669677734375E-05	12.2699999690212	410
18.0081139545339	0.549468994140625	2.3895263671875E-06	12.2999999689455	411
18.0381139544581	0.5494384765625	9.234619140625E-06	12.3299999688697	412
18.0681139543824	0.549835205078125	1.5106201171875E-05	12.359999968794	413
18.0981139543067	0.54937744140625	6.7138671875E-08	12.3899999687183	414
18.1281139542309	0.549468994140625	1.5380859375E-05	12.4199999686425	415
18.1581139541552	0.549652099609375	8.7738037109375E-06	12.4499999685668	416
18.1881139540794	0.55010986328125	3.070068359375E-06	12.479999968491	417
18.2181139540037	0.55096435546875	1.7608642578125E-05	12.5099999684153	418
18.2481139539279	0.550201416015625	1.9561767578125E-06	12.5399999683395	419
18.2781139538522	0.549102783203125	9.8114013671875E-06	12.5699999682638	420
18.3081139537765	0.54913330078125	1.4544677734375E-05	12.5999999681881	421
18.3381139537007	0.548828125	5.4931640625E-08	12.6299999681123	422
18.368113953625	0.55029296875	1.605224609375E-05	12.6599999680366	423
18.3981139535492	0.5509033203125	7.38525390625E-06	12.6899999679608	424
18.4281139534735	0.55010986328125	3.99169921875E-06	12.7199999678851	425
18.4581139533977	0.54998779296875	1.7333984375E-05	12.7499999678093	426
18.488113953322	0.55023193359375	9.002685546875E-07	12.7799999677336	427
18.5181139532463	0.54962158203125	1.12884521484375E-05	12.8099999676579	428
18.5481139531705	0.54986572265625	1.30767822265625E-05	12.8399999675821	429
18.5781139530948	0.54901123046875	3.60107421875E-07	12.8699999675064	430
18.608113953019	0.549072265625	1.6693115234375E-05	12.8999999674306	431
18.6381139529433	0.550048828125	5.5419921875E-06	12.9299999673549	432
18.6681139528675	0.55023193359375	5.26123046875E-06	12.9599999672791	433
18.6981139527918	0.55078125	1.67236328125E-05	12.9899999672034	434
18.7281139527161	0.550201416015625	1.77001953125E-07	13.0199999671277	435
18.7581139526403	0.548675537109375	1.25213623046875E-05	13.0499999670519	436
18.7881139525646	0.54901123046875	1.17919921875E-05	13.0799999669762	437
18.8181139524888	0.549591064453125	8.331298828125E-07	13.1099999669004	438
18.8481139524131	0.549591064453125	1.6998291015625E-05	13.1399999668247	439
18.8781139523373	0.550323486328125	4.3701171875E-06	13.1699999667489	440
18.9081139522616	0.5498046875	6.1981201171875E-06	13.1999999666732	441
18.9381139521859	0.549652099609375	1.6204833984375E-05	13.2299999665975	442
18.9681139521101	0.550323486328125	-1.64794921875E-07	13.2599999665217	443
18.9981139520344	0.549957275390625	1.3177490234375E-05	13.289999966446	444
19.0281139519586	0.54931640625	1.0845947265625E-05	13.3199999663702	445
19.0581139518829	0.548828125	1.165771484375E-06	13.3499999662945	446
19.0881139518071	0.5484619140625	1.708984375E-05	13.3799999662187	447
19.1181139517314	0.549163818359375	3.582763671875E-06	13.409999966143	448
19.1481139516557	0.55029296875	6.75048828125E-06	13.4399999660673	449
19.1781139515799	0.55078125	1.5777587890625E-05	13.4699999659915	450
19.2081139515042	0.55035400390625	-3.448486328125E-07	13.4999999659158	451
19.2381139514284	0.549041748046875	1.35223388671875E-05	13.52999996584	452
19.2681139513527	0.5494384765625	1.02783203125E-05	13.5599999657643	453
19.2981139512769	0.549072265625	1.2969970703125E-06	13.5899999656885	454
19.3281139512012	0.549896240234375	1.69677734375E-05	13.6199999656128	455
19.3581139511255	0.5496826171875	3.1646728515625E-06	13.6499999655371	456
19.3881139510497	0.549591064453125	6.84814453125E-06	13.6799999654613	457
19.418113950974	0.550537109375	1.5472412109375E-05	13.7099999653856	458
19.4481139508982	0.550994873046875	-5.18798828125E-07	13.7399999653098	459
19.4781139508225	0.549560546875	1.3665771484375E-05	13.7699999652341	460
19.5081139507467	0.54937744140625	9.7503662109375E-06	13.7999999651583	461
19.538113950671	0.548736572265625	1.385498046875E-06	13.8299999650826	462
19.5681139505953	0.549591064453125	1.6998291015625E-05	13.8599999650069	463
19.5981139505195	0.55047607421875	2.45361328125E-06	13.8899999649311	464
19.6281139504438	0.549957275390625	7.5531005859375E-06	13.9199999648554	465
19.658113950368	0.55035400390625	1.4923095703125E-05	13.9499999647796	466
19.6881139502923	0.550384521484375	-6.561279296875E-07	13.9799999647039	467
19.7181139502165	0.550140380859375	1.4556884765625E-05	14.0099999646282	468
19.7481139501408	0.550994873046875	8.36181640625E-06	14.0399999645524	469
19.7781139500651	0.549835205078125	2.34375E-06	14.0699999644767	470
19.8081139499893	0.548797607421875	1.702880859375E-05	14.0999999644009	471
19.8381139499136	0.549774169921875	1.055908203125E-06	14.1299999643252	472
19.8681139498378	0.5499267578125	9.4146728515625E-06	14.1599999642494	473
19.8981139497621	0.5504150390625	1.3702392578125E-05	14.1899999641737	474
19.9281139496863	0.550689697265625	-5.523681640625E-07	14.219999964098	475
19.9581139496106	0.548828125	1.57196044921875E-05	14.2499999640222	476
19.9881139495349	0.5504150390625	6.1431884765625E-06	14.2799999639465	477
20.0181139494591	0.55010986328125	3.802490234375E-06	14.3099999638707	478
20.0481139493834	0.54937744140625	1.6510009765625E-05	14.339999963795	479
20.0781139493076	0.549896240234375	-1.15966796875E-07	14.3699999637192	480
20.1081139492319	0.549072265625	1.1083984375E-05	14.3999999636435	481
20.1381139491562	0.550018310546875	1.190185546875E-05	14.4299999635678	482
20.1681139490804	0.55169677734375	-1.495361328125E-07	14.459999963492	483
20.1981139490047	0.549560546875	1.627197265625E-05	14.4899999634163	484
20.2281139489289	0.54974365234375	4.4708251953125E-06	14.5199999633405	485
20.2581139488532	0.5494384765625	4.974365234375E-06	14.5499999632648	486
20.2881139487774	0.54925537109375	1.6033935546875E-05	14.579999963189	487
20.3181139487017	0.55047607421875	-7.080078125E-07	14.6099999631133	488
20.348113948626	0.549285888671875	1.21246337890625E-05	14.6399999630376	489
20.3781139485502	0.54949951171875	1.08245849609375E-05	14.6699999629618	490
20.4081139484745	0.550872802734375	2.166748046875E-07	14.6999999628861	491
20.4381139483987	0.550018310546875	1.64215087890625E-05	14.7299999628103	492
20.468113948323	0.549652099609375	3.4088134765625E-06	14.7599999627346	493
20.4981139482472	0.548583984375	5.7342529296875E-06	14.7899999626588	494
20.5281139481715	0.548004150390625	1.544189453125E-05	14.8199999625831	495
20.5581139480958	0.55035400390625	-1.0040283203125E-06	14.8499999625074	496
20.58811394802	0.549835205078125	1.26556396484375E-05	14.8799999624316	497
20.6181139479443	0.550323486328125	1.00738525390625E-05	14.9099999623559	498
20.6481139478685	0.550384521484375	4.7607421875E-07	14.9399999622801	499
20.6781139477928	0.54974365234375	1.63818359375E-05	14.9699999622044	500
20.708113947717	0.55035400390625	2.8472900390625E-06	14.9999999621286	501
20.7381139476413	0.5494384765625	6.0272216796875E-06	15.0299999620529	502
20.7681139475656	0.548858642578125	1.5203857421875E-05	15.0599999619772	503
20.7981139474898	0.549957275390625	-1.1444091796875E-06	15.0899999619014	504
20.8281139474141	0.550506591796875	1.2921142578125E-05	15.1199999618257	505
20.8581139473383	0.550445556640625	9.6221923828125E-06	15.1499999617499	506
20.8881139472626	0.55035400390625	7.32421875E-07	15.1799999616742	507
20.9181139471868	0.549896240234375	1.64459228515625E-05	15.2099999615984	508
20.9481139471111	0.551116943359375	2.3223876953125E-06	15.2399999615227	509
20.9781139470354	0.54913330078125	6.67724609375E-06	15.269999961447	510
21.0081139469596	0.548614501953125	1.485595703125E-05	15.2999999613712	511
21.0381139468839	0.54986572265625	-1.3946533203125E-06	15.3299999612955	512
21.0681139468081	0.55029296875	1.3641357421875E-05	15.3599999612197	513
21.0981139467324	0.549774169921875	8.441162109375E-06	15.389999961144	514
21.1281139466566	0.55035400390625	1.348876953125E-06	15.4199999610682	515
21.1581139465809	0.549896240234375	1.6448974609375E-05	15.4499999609925	516
21.1881139465052	0.550750732421875	1.3671875E-06	15.4799999609168	517
21.2181139464294	0.548736572265625	7.6934814453125E-06	15.509999960841	518
21.2481139463537	0.548919677734375	1.4019775390625E-05	15.5399999607653	519
21.2781139462779	0.54998779296875	-1.4404296875E-06	15.5699999606895	520
21.3081139462022	0.550140380859375	1.42974853515625E-05	15.5999999606138	521
21.3381139461264	0.549652099609375	7.342529296875E-06	15.629999960538	522
21.3681139460507	0.55023193359375	1.861572265625E-06	15.6599999604623	523
21.398113945975	0.549713134765625	1.6143798828125E-05	15.6899999603866	524
21.4281139458992	0.550689697265625	7.598876953125E-07	15.7199999603108	525
21.4581139458235	0.548919677734375	8.2672119140625E-06	15.7499999602351	526
21.4881139457477	0.54840087890625	1.35467529296875E-05	15.7799999601593	527
21.518113945672	0.549346923828125	-1.4190673828125E-06	15.8099999600836	528
21.5481139455962	0.55010986328125	1.4434814453125E-05	15.8399999600078	529
21.5781139455205	0.549957275390625	6.8511962890625E-06	15.8699999599321	530
21.6081139454448	0.5501708984375	2.1514892578125E-06	15.8999999598564	531
21.638113945369	0.549285888671875	1.617431640625E-05	15.9299999597806	532
21.6681139452933	0.550140380859375	6.04248046875E-07	15.9599999597049	533
21.6981139452175	0.55023193359375	8.392333984375E-06	15.9899999596291	534
21.7281139451418	0.549041748046875	1.337890625E-05	16.0199999595534	535
21.758113945066	0.549102783203125	-1.4495849609375E-06	16.0499999594776	536
21.7881139449903	0.548980712890625	1.434326171875E-05	16.0799999594019	537
21.8181139449146	0.550079345703125	6.805419921875E-06	16.1099999593262	538
21.8481139448388	0.551422119140625	1.9287109375E-06	16.1399999592504	539
21.8781139447631	0.549652099609375	1.60430908203125E-05	16.1699999591747	540
21.9081139446873	0.55010986328125	5.645751953125E-07	16.1999999590989	541
21.9381139446116	0.550140380859375	7.940673828125E-06	16.2299999590232	542
21.9681139445358	0.549163818359375	1.33819580078125E-05	16.2599999589474	543
21.9981139444601	0.549224853515625	-1.6632080078125E-06	16.2899999588717	544
22.0281139443844	0.54937744140625	1.41357421875E-05	16.319999958796	545
22.0581139443086	0.550506591796875	6.982421875E-06	16.3499999587202	546
22.0881139442329	0.55096435546875	1.69677734375E-06	16.3799999586445	547
22.1181139441571	0.55072021484375	1.5869140625E-05	16.4099999585687	548
22.1481139440814	0.55035400390625	4.730224609375E-07	16.439999958493	549
22.1781139440056	0.54937744140625	8.0902099609375E-06	16.4699999584172	550
22.2081139439299	0.549468994140625	1.31744384765625E-05	16.4999999583415	551
22.2381139438542	0.54986572265625	-1.5899658203125E-06	16.5299999582658	552
22.2681139437784	0.549346923828125	1.45416259765625E-05	16.55999995819	553
22.2981139437027	0.549774169921875	6.1767578125E-06	16.5899999581143	554
22.3281139436269	0.5511474609375	2.2857666015625E-06	16.6199999580385	555
22.3581139435512	0.5501708984375	1.58905029296875E-05	16.6499999579628	556
22.3881139434754	0.550140380859375	-3.2958984375E-07	16.679999957887	557
22.4181139433997	0.54827880859375	9.320068359375E-06	16.7099999578113	558
22.448113943324	0.5494384765625	1.19537353515625E-05	16.7399999577356	559
22.4781139432482	0.5501708984375	-1.385498046875E-06	16.7699999576598	560
22.5081139431725	0.548828125	1.5167236328125E-05	16.7999999575841	561
22.5381139430967	0.550048828125	4.095458984375E-06	16.8299999575083	562
22.568113943021	0.5499267578125	3.8726806640625E-06	16.8599999574326	563
22.5981139429452	0.550628662109375	1.5240478515625E-05	16.8899999573568	564
22.6281139428695	0.55029296875	-1.4068603515625E-06	16.9199999572811	565
22.6581139427938	0.548980712890625	1.1517333984375E-05	16.9499999572054	566
22.688113942718	0.550201416015625	9.5733642578125E-06	16.9799999571296	567
22.7181139426423	0.549835205078125	-3.387451171875E-07	17.0099999570539	568
22.7481139425665	0.54937744140625	1.6021728515625E-05	17.0399999569781	569
22.7781139424908	0.54931640625	1.5228271484375E-06	17.0699999569024	570
22.808113942415	0.54913330078125	6.317138671875E-06	17.0999999568267	571
22.8381139423393	0.550506591796875	1.3763427734375E-05	17.1299999567509	572
22.8681139422636	0.5504150390625	-1.77001953125E-06	17.1599999566752	573
22.8981139421878	0.548828125	1.34796142578125E-05	17.1899999565994	574
22.9281139421121	0.550201416015625	7.061767578125E-06	17.2199999565237	575
22.9581139420363	0.550445556640625	1.2115478515625E-06	17.2499999564479	576
22.9881139419606	0.550323486328125	1.6046142578125E-05	17.2799999563722	577
23.0181139418848	0.54931640625	-2.0751953125E-07	17.3099999562965	578
23.0481139418091	0.548736572265625	8.4716796875E-06	17.3399999562207	579
23.0781139417334	0.5498046875	1.23748779296875E-05	17.369999956145	580
23.1081139416576	0.549835205078125	-1.52587890625E-06	17.3999999560692	581
23.1381139415819	0.54925537109375	1.461181640625E-05	17.4299999559935	582
23.1681139415061	0.5496826171875	4.9346923828125E-06	17.4599999559177	583
23.1981139414304	0.5494384765625	2.716064453125E-06	17.489999955842	584
23.2281139413547	0.550811767578125	1.55670166015625E-05	17.5199999557663	585
23.2581139412789	0.55010986328125	-1.2420654296875E-06	17.5499999556905	586
23.2881139412032	0.549652099609375	1.00341796875E-05	17.5799999556148	587
23.3181139411274	0.54998779296875	1.0894775390625E-05	17.609999955539	588
23.3481139410517	0.55029296875	-1.068115234375E-06	17.6399999554633	589
23.3781139409759	0.550048828125	1.51123046875E-05	17.6699999553875	590
23.4081139409002	0.550018310546875	3.3843994140625E-06	17.6999999553118	591
23.4381139408245	0.54937744140625	3.912353515625E-06	17.7299999552361	592
23.4681139407487	0.54962158203125	1.50634765625E-05	17.7599999551603	593
23.498113940673	0.549957275390625	-1.7547607421875E-06	17.7899999550846	594
23.5281139405972	0.549957275390625	1.11297607421875E-05	17.8199999550088	595
23.5581139405215	0.550018310546875	9.552001953125E-06	17.8499999549331	596
23.5881139404457	0.550079345703125	-5.950927734375E-07	17.8799999548573	597
23.61811394037	0.5498046875	1.54052734375E-05	17.9099999547816	598
23.6481139402943	0.55084228515625	2.386474609375E-06	17.9399999547059	599
23.6781139402185	0.550048828125	4.8065185546875E-06	17.9699999546301	600
23.7081139401428	0.5496826171875	1.45538330078125E-05	17.9999999545544	601
23.738113940067	0.550323486328125	-1.995849609375E-06	18.0299999544786	602
23.7681139399913	0.550018310546875	1.180419921875E-05	18.0599999544029	603
23.7981139399155	0.5501708984375	8.94775390625E-06	18.0899999543271	604
23.8281139398398	0.549346923828125	-2.197265625E-07	18.1199999542514	605
23.8581139397641	0.548553466796875	1.54327392578125E-05	18.1499999541757	606
23.8881139396883	0.550537109375	1.8341064453125E-06	18.1799999540999	607
23.9181139396126	0.549560546875	5.2642822265625E-06	18.2099999540242	608
23.9481139395368	0.54962158203125	1.42486572265625E-05	18.2399999539484	609
23.9781139394611	0.549591064453125	-2.0965576171875E-06	18.2699999538727	610
24.0081139393853	0.550262451171875	1.20361328125E-05	18.2999999537969	611
24.0381139393096	0.55084228515625	8.5418701171875E-06	18.3299999537212	612
24.0681139392339	0.54962158203125	-1.556396484375E-07	18.3599999536455	613
24.0981139391581	0.5498046875	1.53167724609375E-05	18.3899999535697	614
24.1281139390824	0.55084228515625	1.6143798828125E-06	18.419999953494	615
24.1581139390066	0.549530029296875	5.1788330078125E-06	18.4499999534182	616
24.1881139389309	0.549468994140625	1.414794921875E-05	18.4799999533425	617
24.2181139388551	0.54986572265625	-2.197265625E-06	18.5099999532667	618
24.2481139387794	0.54962158203125	1.1871337890625E-05	18.539999953191	619
24.2781139387037	0.549896240234375	8.6334228515625E-06	18.5699999531153	620
24.3081139386279	0.549468994140625	-2.44140625E-07	18.5999999530395	621
24.3381139385522	0.550079345703125	1.52130126953125E-05	18.6299999529638	622
24.3681139384764	0.55096435546875	1.85546875E-06	18.659999952888	623
24.3981139384007	0.549713134765625	4.8004150390625E-06	18.6899999528123	624
24.4281139383249	0.549896240234375	1.42303466796875E-05	18.7199999527365	625
24.4581139382492	0.550018310546875	-2.178955078125E-06	18.7499999526608	626
24.4881139381735	0.5501708984375	1.14013671875E-05	18.7799999525851	627
24.5181139380977	0.54974365234375	9.0667724609375E-06	18.8099999525093	628
24.548113938022	0.549072265625	-6.195068359375E-07	18.8399999524336	629
24.5781139379462	0.549407958984375	1.5032958984375E-05	18.8699999523578	630
24.6081139378705	0.550262451171875	2.2216796875E-06	18.8999999522821	631
24.6381139377947	0.549041748046875	4.278564453125E-06	18.9299999522063	632
24.668113937719	0.549835205078125	1.43402099609375E-05	18.9599999521306	633
24.6981139376433	0.550567626953125	-2.1820068359375E-06	18.9899999520549	634
24.7281139375675	0.549713134765625	1.1212158203125E-05	19.0199999519791	635
24.7581139374918	0.55035400390625	8.9599609375E-06	19.0499999519034	636
24.788113937416	0.5504150390625	-6.561279296875E-07	19.0799999518276	637
24.8181139373403	0.550262451171875	1.50909423828125E-05	19.1099999517519	638
24.8481139372645	0.5498046875	1.666259765625E-06	19.1399999516761	639
24.8781139371888	0.549163818359375	4.852294921875E-06	19.1699999516004	640
24.9081139371131	0.55029296875	1.40167236328125E-05	19.1999999515247	641
24.9381139370373	0.54974365234375	-2.45361328125E-06	19.2299999514489	642
24.9681139369616	0.549407958984375	1.2109375E-05	19.2599999513732	643
24.9981139368858	0.54974365234375	7.75146484375E-06	19.2899999512974	644
25.0281139368101	0.550018310546875	5.4931640625E-08	19.3199999512217	645
25.0581139367343	0.54974365234375	1.51947021484375E-05	19.3499999511459	646
25.0881139366586	0.550537109375	3.2958984375E-07	19.3799999510702	647
25.1181139365829	0.5496826171875	6.427001953125E-06	19.4099999509945	648
25.1481139365071	0.54986572265625	1.28173828125E-05	19.4399999509187	649
25.1781139364314	0.550567626953125	-2.581787109375E-06	19.469999950843	650
25.2081139363556	0.550140380859375	1.3458251953125E-05	19.4999999507672	651
25.2381139362799	0.549591064453125	5.3955078125E-06	19.5299999506915	652
25.2681139362041	0.5496826171875	1.4892578125E-06	19.5599999506157	653
25.2981139361284	0.54937744140625	1.49505615234375E-05	19.58999995054	654
25.3281139360527	0.550262451171875	-1.324462890625E-06	19.6199999504643	655
25.3581139359769	0.549468994140625	8.746337890625E-06	19.6499999503885	656
25.3881139359012	0.5494384765625	1.0882568359375E-05	19.6799999503128	657
25.4181139358254	0.550384521484375	-2.1270751953125E-06	19.709999950237	658
25.4481139357497	0.55010986328125	1.4495849609375E-05	19.7399999501613	659
25.4781139356739	0.549957275390625	2.960205078125E-06	19.7699999500855	660
25.5081139355982	0.55023193359375	3.411865234375E-06	19.7999999500098	661
25.5381139355225	0.5496826171875	1.4263916015625E-05	19.8299999499341	662
25.5681139354467	0.550537109375	-2.0965576171875E-06	19.8599999498583	663
25.598113935371	0.549774169921875	1.06475830078125E-05	19.8899999497826	664
25.6281139352952	0.549713134765625	9.027099609375E-06	19.9199999497068	665
25.6581139352195	0.549102783203125	-1.2054443359375E-06	19.9499999496311	666
25.6881139351437	0.54925537109375	1.5106201171875E-05	19.9799999495553	667
25.718113935068	0.5499267578125	1.2542724609375E-06	20.0099999494796	668
25.7481139349923	0.549835205078125	5.0384521484375E-06	20.0399999494039	669
25.7781139349165	0.54974365234375	1.34307861328125E-05	20.0699999493281	670
25.8081139348408	0.550384521484375	-2.3834228515625E-06	20.0999999492524	671
25.838113934765	0.54998779296875	1.1956787109375E-05	20.1299999491766	672
25.8681139346893	0.550201416015625	7.4249267578125E-06	20.1599999491009	673
25.8981139346135	0.550018310546875	-3.509521484375E-07	20.1899999490252	674
25.9281139345378	0.549652099609375	1.5106201171875E-05	20.2199999489494	675
25.9581139344621	0.550048828125	5.79833984375E-08	20.2499999488737	676
25.9881139343863	0.550018310546875	6.2347412109375E-06	20.2799999487979	677
26.0181139343106	0.548858642578125	1.258544921875E-05	20.3099999487222	678
26.0481139342348	0.5504150390625	-2.42919921875E-06	20.3399999486464	679
26.0781139341591	0.549957275390625	1.26495361328125E-05	20.3699999485707	680
26.1081139340833	0.550506591796875	6.268310546875E-06	20.399999948495	681
26.1381139340076	0.5494384765625	2.3193359375E-07	20.4299999484192	682
26.1681139339319	0.549713134765625	1.51580810546875E-05	20.4599999483435	683
26.1981139338561	0.550567626953125	-6.439208984375E-07	20.4899999482677	684
26.2281139337804	0.5501708984375	7.0098876953125E-06	20.519999948192	685
26.2581139337046	0.549530029296875	1.19873046875E-05	20.5499999481162	686
26.2881139336289	0.549468994140625	-2.3681640625E-06	20.5799999480405	687
26.3181139335532	0.549468994140625	1.30706787109375E-05	20.6099999479648	688
26.3481139334774	0.550811767578125	5.523681640625E-06	20.639999947889	689
26.3781139334017	0.54962158203125	6.805419921875E-07	20.6699999478133	690
26.4081139333259	0.54937744140625	1.5020751953125E-05	20.6999999477375	691
26.4381139332502	0.550140380859375	-9.765625E-07	20.7299999476618	692
26.4681139331744	0.550262451171875	7.373046875E-06	20.759999947586	693
26.4981139330987	0.550445556640625	1.1627197265625E-05	20.7899999475103	694
26.528113933023	0.5496826171875	-2.38037109375E-06	20.8199999474346	695
26.5581139329472	0.54931640625	1.31195068359375E-05	20.8499999473588	696
26.5881139328715	0.5506591796875	5.1727294921875E-06	20.8799999472831	697
26.6181139327957	0.54986572265625	7.87353515625E-07	20.9099999472073	698
26.64811393272	0.549468994140625	1.4874267578125E-05	20.9399999471316	699
26.6781139326442	0.54949951171875	-1.1566162109375E-06	20.9699999470558	700
26.7081139325685	0.549835205078125	7.45849609375E-06	20.9999999469801	701
26.7381139324928	0.550384521484375	1.14227294921875E-05	21.0299999469044	702
26.768113932417	0.549835205078125	-2.3956298828125E-06	21.0599999468286	703
26.7981139323413	0.5489501953125	1.32843017578125E-05	21.0899999467529	704
26.8281139322655	0.550262451171875	4.6783447265625E-06	21.1199999466771	705
26.8581139321898	0.550323486328125	1.1962890625E-06	21.1499999466014	706
26.888113932114	0.550079345703125	1.48101806640625E-05	21.1799999465256	707
26.9181139320383	0.549468994140625	-1.6815185546875E-06	21.2099999464499	708
26.9481139319626	0.5489501953125	8.4503173828125E-06	21.2399999463742	709
26.9781139318868	0.5504150390625	1.0601806640625E-05	21.2699999462984	710
27.0081139318111	0.550628662109375	-2.105712890625E-06	21.2999999462227	711
27.0381139317353	0.549957275390625	1.40350341796875E-05	21.3299999461469	712
27.0681139316596	0.54998779296875	3.0731201171875E-06	21.3599999460712	713
27.0981139315838	0.549468994140625	2.6580810546875E-06	21.3899999459954	714
27.1281139315081	0.550201416015625	1.43035888671875E-05	21.4199999459197	715
27.1581139314324	0.55059814453125	-2.5482177734375E-06	21.449999945844	716
27.1881139313566	0.5494384765625	1.02508544921875E-05	21.4799999457682	717
27.2181139312809	0.549346923828125	8.8287353515625E-06	21.5099999456925	718
27.2481139312051	0.550018310546875	-1.3092041015625E-06	21.5399999456167	719
27.2781139311294	0.550140380859375	1.463623046875E-05	21.569999945541	720
27.3081139310536	0.55010986328125	1.1383056640625E-06	21.5999999454652	721
27.3381139309779	0.54925537109375	4.400634765625E-06	21.6299999453895	722
27.3681139309022	0.549774169921875	1.33636474609375E-05	21.6599999453138	723
27.3981139308264	0.550750732421875	-2.9296875E-06	21.689999945238	724
27.4281139307507	0.549835205078125	1.15966796875E-05	21.7199999451623	725
27.4581139306749	0.549407958984375	7.1441650390625E-06	21.7499999450865	726
27.4881139305992	0.549560546875	-4.45556640625E-07	21.7799999450108	727
27.5181139305234	0.549774169921875	1.473388671875E-05	21.809999944935	728
27.5481139304477	0.550567626953125	-2.197265625E-07	21.8399999448593	729
27.578113930372	0.549835205078125	5.7708740234375E-06	21.8699999447836	730
27.6081139302962	0.548919677734375	1.243896484375E-05	21.8999999447078	731
27.6381139302205	0.549835205078125	-3.0364990234375E-06	21.9299999446321	732
27.6681139301447	0.54998779296875	1.24847412109375E-05	21.9599999445563	733
27.698113930069	0.549957275390625	5.7861328125E-06	21.9899999444806	734
27.7281139299932	0.549835205078125	2.8076171875E-07	22.0199999444048	735
27.7581139299175	0.548614501953125	1.46270751953125E-05	22.0499999443291	736
27.7881139298418	0.54949951171875	-9.765625E-07	22.0799999442534	737
27.818113929766	0.550628662109375	6.70166015625E-06	22.1099999441776	738
27.8481139296903	0.55023193359375	1.177978515625E-05	22.1399999441019	739
27.8781139296145	0.54925537109375	-2.9937744140625E-06	22.1699999440261	740
27.9081139295388	0.549896240234375	1.29180908203125E-05	22.1999999439504	741
27.938113929463	0.54962158203125	4.96826171875E-06	22.2299999438746	742
27.9681139293873	0.550445556640625	8.087158203125E-07	22.2599999437989	743
27.9981139293116	0.5496826171875	1.44683837890625E-05	22.2899999437232	744
28.0281139292358	0.548919677734375	-1.3916015625E-06	22.3199999436474	745
28.0581139291601	0.54949951171875	7.318115234375E-06	22.3499999435717	746
28.0881139290843	0.55010986328125	1.12945556640625E-05	22.3799999434959	747
28.1181139290086	0.54974365234375	-2.880859375E-06	22.4099999434202	748
28.1481139289328	0.549896240234375	1.31866455078125E-05	22.4399999433444	749
28.1781139288571	0.548919677734375	4.449462890625E-06	22.4699999432687	750
28.2081139287814	0.54937744140625	1.092529296875E-06	22.499999943193	751
28.2381139287056	0.55059814453125	1.43829345703125E-05	22.5299999431172	752
28.2681139286299	0.550323486328125	-1.5655517578125E-06	22.5599999430415	753
28.2981139285541	0.549774169921875	7.50732421875E-06	22.5899999429657	754
28.3281139284784	0.5496826171875	1.1090087890625E-05	22.61999994289	755
28.3581139284026	0.54962158203125	-2.8472900390625E-06	22.6499999428142	756
28.3881139283269	0.550384521484375	1.32293701171875E-05	22.6799999427385	757
28.4181139282512	0.550140380859375	4.4219970703125E-06	22.7099999426628	758
28.4481139281754	0.5491943359375	1.0711669921875E-06	22.739999942587	759
28.4781139280997	0.549652099609375	1.4373779296875E-05	22.7699999425113	760
28.5081139280239	0.55010986328125	-1.5289306640625E-06	22.7999999424355	761
28.5381139279482	0.550079345703125	7.26318359375E-06	22.8299999423598	762
28.5681139278724	0.55035400390625	1.1199951171875E-05	22.859999942284	763
28.5981139277967	0.54931640625	-2.978515625E-06	22.8899999422083	764
28.628113927721	0.549346923828125	1.295166015625E-05	22.9199999421326	765
28.6581139276452	0.550537109375	4.730224609375E-06	22.9499999420568	766
28.6881139275695	0.550323486328125	6.77490234375E-07	22.9799999419811	767
28.7181139274937	0.549957275390625	1.43096923828125E-05	23.0099999419053	768
28.748113927418	0.549774169921875	-1.2969970703125E-06	23.0399999418296	769
28.7781139273422	0.54962158203125	6.6650390625E-06	23.0699999417538	770
28.8081139272665	0.550750732421875	1.15447998046875E-05	23.0999999416781	771
28.8381139271908	0.54998779296875	-3.106689453125E-06	23.1299999416024	772
28.868113927115	0.54901123046875	1.265869140625E-05	23.1599999415266	773
28.8981139270393	0.5499267578125	5.0537109375E-06	23.1899999414509	774
28.9281139269635	0.550140380859375	4.82177734375E-07	23.2199999413751	775
28.9581139268878	0.550140380859375	1.439208984375E-05	23.2499999412994	776
28.988113926812	0.549713134765625	-1.3916015625E-06	23.2799999412237	777
29.0181139267363	0.549224853515625	6.927490234375E-06	23.3099999411479	778
29.0481139266606	0.55072021484375	1.126708984375E-05	23.3399999410722	779
29.0781139265848	0.55023193359375	-3.0548095703125E-06	23.3699999409964	780
29.1081139265091	0.549530029296875	1.3116455078125E-05	23.3999999409207	781
29.1381139264333	0.5496826171875	4.168701171875E-06	23.4299999408449	782
29.1681139263576	0.54974365234375	1.15966796875E-06	23.4599999407692	783
29.1981139262818	0.550262451171875	1.42059326171875E-05	23.4899999406935	784
29.2281139262061	0.549957275390625	-2.2186279296875E-06	23.5199999406177	785
29.2581139261304	0.548858642578125	8.270263671875E-06	23.549999940542	786
29.2881139260546	0.549957275390625	9.9151611328125E-06	23.5799999404662	787
29.3181139259789	0.550323486328125	-2.6824951171875E-06	23.6099999403905	788
29.3481139259031	0.550018310546875	1.3922119140625E-05	23.6399999403147	789
29.3781139258274	0.5498046875	1.9866943359375E-06	23.669999940239	790
29.4081139257517	0.549591064453125	2.9541015625E-06	23.6999999401633	791
29.4381139256759	0.5499267578125	1.34307861328125E-05	23.7299999400875	792
29.4681139256002	0.550567626953125	-3.155517578125E-06	23.7599999400118	793
29.4981139255244	0.549285888671875	1.0589599609375E-05	23.789999939936	794
29.5281139254487	0.549285888671875	7.489013671875E-06	23.8199999398603	795
29.5581139253729	0.550048828125	-1.4404296875E-06	23.8499999397845	796
29.5881139252972	0.54962158203125	1.45294189453125E-05	23.8799999397088	797
29.6181139252215	0.55029296875	-3.72314453125E-07	23.9099999396331	798
29.6481139251457	0.549591064453125	5.4046630859375E-06	23.9399999395573	799
29.67811392507	0.54901123046875	1.19903564453125E-05	23.9699999394816	800
29.7081139249942	0.550933837890625	-3.240966796875E-06	23.9999999394058	801
29.7381139249185	0.549957275390625	1.23199462890625E-05	24.0299999393301	802
29.7681139248427	0.549530029296875	5.0811767578125E-06	24.0599999392543	803
29.798113924767	0.549591064453125	1.03759765625E-07	24.0899999391786	804
29.8281139246913	0.549591064453125	1.44134521484375E-05	24.1199999391029	805
29.8581139246155	0.5506591796875	-1.8341064453125E-06	24.1499999390271	806
29.8881139245398	0.550201416015625	7.3455810546875E-06	24.1799999389514	807
29.918113924464	0.54888916015625	1.05499267578125E-05	24.2099999388756	808
29.9481139243883	0.549591064453125	-2.9388427734375E-06	24.2399999387999	809
29.9781139243125	0.550201416015625	1.3336181640625E-05	24.2699999387241	810
30.0081139242368	0.54974365234375	3.173828125E-06	24.2999999386484	811
30.0381139241611	0.549774169921875	1.47705078125E-06	24.3299999385727	812
30.0681139240853	0.54913330078125	1.40045166015625E-05	24.3599999384969	813
30.0981139240096	0.54998779296875	-2.6458740234375E-06	24.3899999384212	814
30.1281139239338	0.550506591796875	8.7554931640625E-06	24.4199999383454	815
30.1581139238581	0.54925537109375	9.3414306640625E-06	24.4499999382697	816
30.1881139237823	0.549652099609375	-2.4505615234375E-06	24.4799999381939	817
30.2181139237066	0.55029296875	1.3824462890625E-05	24.5099999381182	818
30.2481139236309	0.550140380859375	1.8890380859375E-06	24.5399999380425	819
30.2781139235551	0.549774169921875	2.532958984375E-06	24.5699999379667	820
30.3081139234794	0.549163818359375	1.3580322265625E-05	24.599999937891	821
30.3381139234036	0.549407958984375	-3.0242919921875E-06	24.6299999378152	822
30.3681139233279	0.550537109375	9.674072265625E-06	24.6599999377395	823
30.3981139232521	0.5494384765625	8.41064453125E-06	24.6899999376637	824
30.4281139231764	0.54888916015625	-2.0538330078125E-06	24.719999937588	825
30.4581139231007	0.55023193359375	1.40045166015625E-05	24.7499999375123	826
30.4881139230249	0.550262451171875	1.1138916015625E-06	24.7799999374365	827
30.5181139229492	0.54937744140625	3.2440185546875E-06	24.8099999373608	828
30.5481139228734	0.549774169921875	1.322021484375E-05	24.839999937285	829
30.5781139227977	0.55010986328125	-3.204345703125E-06	24.8699999372093	830
30.6081139227219	0.549957275390625	1.01898193359375E-05	24.8999999371335	831
30.6381139226462	0.54962158203125	7.8125E-06	24.9299999370578	832
30.6681139225705	0.549591064453125	-1.8035888671875E-06	24.9599999369821	833
30.6981139224947	0.550262451171875	1.40594482421875E-05	24.9899999369063	834
30.728113922419	0.55047607421875	7.110595703125E-07	25.0199999368306	835
30.7581139223432	0.549346923828125	3.5369873046875E-06	25.0499999367548	836
30.7881139222675	0.5496826171875	1.3006591796875E-05	25.0799999366791	837
30.8181139221917	0.55059814453125	-3.3355712890625E-06	25.1099999366033	838
30.848113922116	0.550079345703125	1.0272216796875E-05	25.1399999365276	839
30.8781139220403	0.549346923828125	7.5164794921875E-06	25.1699999364519	840
30.9081139219645	0.550537109375	-1.7974853515625E-06	25.1999999363761	841
30.9381139218888	0.55010986328125	1.395263671875E-05	25.2299999363004	842
30.968113921813	0.54998779296875	5.828857421875E-07	25.2599999362246	843
30.9981139217373	0.549652099609375	3.4271240234375E-06	25.2899999361489	844
31.0281139216615	0.5498046875	1.29241943359375E-05	25.3199999360731	845
31.0581139215858	0.55059814453125	-3.3599853515625E-06	25.3499999359974	846
31.0881139215101	0.549957275390625	1.00799560546875E-05	25.3799999359217	847
31.1181139214343	0.548980712890625	7.65380859375E-06	25.4099999358459	848
31.1481139213586	0.55029296875	-1.922607421875E-06	25.4399999357702	849
31.1781139212828	0.5501708984375	1.3909912109375E-05	25.4699999356944	850
31.2081139212071	0.54986572265625	5.4931640625E-07	25.4999999356187	851
31.2381139211313	0.549652099609375	3.4820556640625E-06	25.5299999355429	852
31.2681139210556	0.54931640625	1.27960205078125E-05	25.5599999354672	853
31.2981139209799	0.550750732421875	-3.4881591796875E-06	25.5899999353915	854
31.3281139209041	0.54998779296875	1.05316162109375E-05	25.6199999353157	855
31.3581139208284	0.549407958984375	6.9671630859375E-06	25.64999993524	856
31.3881139207526	0.550048828125	-1.5533447265625E-06	25.6799999351642	857
31.4181139206769	0.5499267578125	1.407470703125E-05	25.7099999350885	858
31.4481139206011	0.54986572265625	-5.31005859375E-07	25.7399999350127	859
31.4781139205254	0.549560546875	4.6661376953125E-06	25.769999934937	860
31.5081139204497	0.548980712890625	1.202392578125E-05	25.7999999348613	861
31.5381139203739	0.550384521484375	-3.643798828125E-06	25.8299999347855	862
31.5681139202982	0.5501708984375	1.18194580078125E-05	25.8599999347098	863
31.5981139202224	0.549224853515625	5.06591796875E-06	25.889999934634	864
31.6281139201467	0.549530029296875	-3.143310546875E-07	25.9199999345583	865
31.6581139200709	0.549713134765625	1.4068603515625E-05	25.9499999344825	866
31.6881139199952	0.5504150390625	-2.0172119140625E-06	25.9799999344068	867
31.7181139199195	0.5504150390625	6.7108154296875E-06	26.0099999343311	868
31.7481139198437	0.5491943359375	1.0626220703125E-05	26.0399999342553	869
31.778113919768	0.5489501953125	-3.3966064453125E-06	26.0699999341796	870
31.8081139196922	0.550201416015625	1.2896728515625E-05	26.0999999341038	871
31.8381139196165	0.550048828125	3.1707763671875E-06	26.1299999340281	872
31.8681139195407	0.549835205078125	1.0284423828125E-06	26.1599999339523	873
31.898113919465	0.549468994140625	1.36932373046875E-05	26.1899999338766	874
31.9281139193893	0.549072265625	-2.9205322265625E-06	26.2199999338009	875
31.9581139193135	0.55010986328125	8.154296875E-06	26.2499999337251	876
31.9881139192378	0.550567626953125	9.307861328125E-06	26.2799999336494	877
32.018113919162	0.5494384765625	-2.9937744140625E-06	26.3099999335736	878
32.0481139190863	0.5491943359375	1.337890625E-05	26.3399999334979	879
32.0781139190105	0.550048828125	1.8280029296875E-06	26.3699999334222	880
32.1081139189348	0.550048828125	2.0233154296875E-06	26.3999999333464	881
32.1381139188591	0.550384521484375	1.324462890625E-05	26.4299999332707	882
32.1681139187833	0.549713134765625	-3.387451171875E-06	26.4599999331949	883
32.1981139187076	0.54931640625	9.0576171875E-06	26.4899999331192	884
32.2281139186318	0.550140380859375	8.367919921875E-06	26.5199999330434	885
32.2581139185561	0.55084228515625	-2.6580810546875E-06	26.5499999329677	886
32.2881139184803	0.549346923828125	1.35498046875E-05	26.579999932892	887
32.3181139184046	0.54962158203125	1.031494140625E-06	26.6099999328162	888
32.3481139183289	0.55029296875	2.6458740234375E-06	26.6399999327405	889
32.3781139182531	0.550048828125	1.28814697265625E-05	26.6699999326647	890
32.4081139181774	0.549835205078125	-3.5888671875E-06	26.699999932589	891
32.4381139181016	0.5494384765625	9.5245361328125E-06	26.7299999325132	892
32.4681139180259	0.549774169921875	7.818603515625E-06	26.7599999324375	893
32.4981139179502	0.550750732421875	-2.4322509765625E-06	26.7899999323618	894
32.5281139178744	0.549346923828125	1.3623046875E-05	26.819999932286	895
32.5581139177987	0.549713134765625	6.500244140625E-07	26.8499999322103	896
32.5881139177229	0.5504150390625	2.9632568359375E-06	26.8799999321345	897
32.6181139176472	0.5501708984375	1.2744140625E-05	26.9099999320588	898
32.6481139175714	0.550048828125	-3.607177734375E-06	26.939999931983	899
32.6781139174957	0.54931640625	9.637451171875E-06	26.9699999319073	900
32.70811391742	0.54962158203125	7.666015625E-06	26.9999999318316	901
32.7381139173442	0.55059814453125	-2.4200439453125E-06	27.0299999317558	902
32.7681139172685	0.54931640625	1.35894775390625E-05	27.0599999316801	903
32.7981139171927	0.5494384765625	6.561279296875E-07	27.0899999316043	904
32.828113917117	0.549560546875	2.83203125E-06	27.1199999315286	905
32.8581139170412	0.549896240234375	1.27471923828125E-05	27.1499999314528	906
32.8881139169655	0.550567626953125	-3.594970703125E-06	27.1799999313771	907
32.9181139168898	0.549346923828125	9.423828125E-06	27.2099999313014	908
32.948113916814	0.54901123046875	7.89794921875E-06	27.2399999312256	909
32.9781139167383	0.550262451171875	-2.5726318359375E-06	27.2699999311499	910
33.0081139166625	0.550018310546875	1.34857177734375E-05	27.2999999310741	911
33.0381139165868	0.549896240234375	1.0345458984375E-06	27.3299999309984	912
33.068113916511	0.5499267578125	2.3895263671875E-06	27.3599999309226	913
33.0981139164353	0.549224853515625	1.29425048828125E-05	27.3899999308469	914
33.1281139163596	0.550262451171875	-3.50341796875E-06	27.4199999307712	915
33.1581139162838	0.55072021484375	8.89892578125E-06	27.4499999306954	916
33.1881139162081	0.549285888671875	8.4716796875E-06	27.4799999306197	917
33.2181139161323	0.549468994140625	-2.8564453125E-06	27.5099999305439	918
33.2481139160566	0.54949951171875	1.3287353515625E-05	27.5399999304682	919
33.2781139159808	0.54986572265625	1.52587890625E-06	27.5699999303924	920
33.3081139159051	0.5504150390625	1.904296875E-06	27.5999999303167	921
33.3381139158294	0.549530029296875	1.31072998046875E-05	27.629999930241	922
33.3681139157536	0.549072265625	-3.4576416015625E-06	27.6599999301652	923
33.3981139156779	0.550506591796875	8.782958984375E-06	27.6899999300895	924
33.4281139156021	0.5501708984375	8.4075927734375E-06	27.7199999300137	925
33.4581139155264	0.549530029296875	-2.838134765625E-06	27.749999929938	926
33.4881139154506	0.549591064453125	1.34124755859375E-05	27.7799999298622	927
33.5181139153749	0.549591064453125	9.94873046875E-07	27.8099999297865	928
33.5481139152992	0.550079345703125	2.423095703125E-06	27.8399999297108	929
33.5781139152234	0.550506591796875	1.2811279296875E-05	27.869999929635	930
33.6081139151477	0.549468994140625	-3.8360595703125E-06	27.8999999295593	931
33.6381139150719	0.549224853515625	9.7564697265625E-06	27.9299999294835	932
33.6681139149962	0.5501708984375	7.171630859375E-06	27.9599999294078	933
33.6981139149204	0.5501708984375	-2.2247314453125E-06	27.989999929332	934
33.7281139148447	0.54962158203125	1.3751220703125E-05	28.0199999292563	935
33.758113914769	0.549468994140625	-5.859375E-07	28.0499999291806	936
33.7881139146932	0.54962158203125	4.19921875E-06	28.0799999291048	937
33.8181139146175	0.550048828125	1.17767333984375E-05	28.1099999290291	938
33.8481139145417	0.55047607421875	-4.0771484375E-06	28.1399999289533	939
33.878113914466	0.549163818359375	1.1566162109375E-05	28.1699999288776	940
33.9081139143902	0.549102783203125	4.779052734375E-06	28.1999999288018	941
33.9381139143145	0.550537109375	-6.378173828125E-07	28.2299999287261	942
33.9681139142388	0.550140380859375	1.3824462890625E-05	28.2599999286504	943
33.998113914163	0.5498046875	-2.44140625E-06	28.2899999285746	944
34.0281139140873	0.549835205078125	6.8206787109375E-06	28.3199999284989	945
34.0581139140115	0.550079345703125	9.918212890625E-06	28.3499999284231	946
34.0881139139358	0.550140380859375	-3.67431640625E-06	28.3799999283474	947
34.11811391386	0.550537109375	1.30157470703125E-05	28.4099999282716	948
34.1481139137843	0.549163818359375	2.1484375E-06	28.4399999281959	949
34.1781139137086	0.54949951171875	1.3824462890625E-06	28.4699999281202	950
34.2081139136328	0.550994873046875	1.3201904296875E-05	28.4999999280444	951
34.2381139135571	0.5504150390625	-3.5064697265625E-06	28.5299999279687	952
34.2681139134813	0.550018310546875	8.978271484375E-06	28.5599999278929	953
34.2981139134056	0.549957275390625	7.928466796875E-06	28.5899999278172	954
34.3281139133298	0.549652099609375	-2.7679443359375E-06	28.6199999277414	955
34.3581139132541	0.55059814453125	1.368408203125E-05	28.6499999276657	956
34.3881139131784	0.550537109375	8.85009765625E-08	28.67999992759	957
34.4181139131026	0.549530029296875	3.2470703125E-06	28.7099999275142	958
34.4481139130269	0.54949951171875	1.2255859375E-05	28.7399999274385	959
34.4781139129511	0.55035400390625	-3.9398193359375E-06	28.7699999273627	960
34.5081139128754	0.549957275390625	1.046142578125E-05	28.799999927287	961
34.5381139127996	0.55023193359375	6.121826171875E-06	28.8299999272112	962
34.5681139127239	0.549163818359375	-1.74560546875E-06	28.8599999271355	963
34.5981139126482	0.549774169921875	1.38885498046875E-05	28.8899999270598	964
34.6281139125724	0.5506591796875	-1.4007568359375E-06	28.919999926984	965
34.6581139124967	0.550018310546875	4.8004150390625E-06	28.9499999269083	966
34.6881139124209	0.54913330078125	1.13433837890625E-05	28.9799999268325	967
34.7181139123452	0.549835205078125	-3.9398193359375E-06	29.0099999267568	968
34.7481139122694	0.549530029296875	1.14166259765625E-05	29.039999926681	969
34.7781139121937	0.550262451171875	4.8065185546875E-06	29.0699999266053	970
34.808113912118	0.549896240234375	-9.33837890625E-07	29.0999999265296	971
34.8381139120422	0.5494384765625	1.38519287109375E-05	29.1299999264538	972
34.8681139119665	0.55029296875	-2.1942138671875E-06	29.1599999263781	973
34.8981139118907	0.550628662109375	5.8685302734375E-06	29.1899999263023	974
34.928113911815	0.549530029296875	1.05865478515625E-05	29.2199999262266	975
34.9581139117392	0.549774169921875	-3.790283203125E-06	29.2499999261508	976
34.9881139116635	0.54974365234375	1.1956787109375E-05	29.2799999260751	977
35.0181139115878	0.55029296875	3.9276123046875E-06	29.3099999259994	978
35.048113911512	0.550140380859375	-2.716064453125E-07	29.3399999259236	979
35.0781139114363	0.54937744140625	1.3763427734375E-05	29.3699999258479	980
35.1081139113605	0.5489501953125	-2.64892578125E-06	29.3999999257721	981
35.1381139112848	0.550689697265625	6.536865234375E-06	29.4299999256964	982
35.168113911209	0.549652099609375	1.01348876953125E-05	29.4599999256207	983
35.1981139111333	0.549285888671875	-3.662109375E-06	29.4899999255449	984
35.2281139110576	0.549407958984375	1.22283935546875E-05	29.5199999254692	985
35.2581139109818	0.54986572265625	3.4210205078125E-06	29.5499999253934	986
35.2881139109061	0.549957275390625	2.44140625E-08	29.5799999253177	987
35.3181139108303	0.54986572265625	1.37176513671875E-05	29.6099999252419	988
35.3481139107546	0.549102783203125	-2.8045654296875E-06	29.6399999251662	989
35.3781139106788	0.55010986328125	6.781005859375E-06	29.6699999250905	990
35.4081139106031	0.55072021484375	9.9334716796875E-06	29.6999999250147	991
35.4381139105274	0.54949951171875	-3.607177734375E-06	29.729999924939	992
35.4681139104516	0.54949951171875	1.22161865234375E-05	29.7599999248632	993
35.4981139103759	0.55023193359375	3.4637451171875E-06	29.7899999247875	994
35.5281139103001	0.550018310546875	-1.220703125E-08	29.8199999247117	995
35.5581139102244	0.5498046875	1.36322021484375E-05	29.849999924636	996
35.5881139101487	0.549224853515625	-2.7496337890625E-06	29.8799999245603	997
35.6181139100729	0.549896240234375	6.591796875E-06	29.9099999244845	998
35.6481139099972	0.550567626953125	9.967041015625E-06	29.9399999244088	999
35.6781139099214	0.549407958984375	-3.64990234375E-06	29.969999924333	1000
35.7081139098457	0.549652099609375	1.2249755859375E-05	29.9999999242573	1001
35.7381139097699	0.55096435546875	3.1219482421875E-06	30.0299999241815	1002
35.7681139096942	0.550079345703125	2.44140625E-07	30.0599999241058	1003
35.7981139096185	0.54949951171875	1.351318359375E-05	30.0899999240301	1004
35.8281139095427	0.549835205078125	-3.173828125E-06	30.1199999239543	1005
35.858113909467	0.5498046875	7.4005126953125E-06	30.1499999238786	1006
35.8881139093912	0.550201416015625	9.197998046875E-06	30.1799999238028	1007
35.9181139093155	0.549652099609375	-3.4454345703125E-06	30.2099999237271	1008
35.9481139092397	0.5489501953125	1.28570556640625E-05	30.2399999236513	1009
35.978113909164	0.5504150390625	1.6571044921875E-06	30.2699999235756	1010
36.0081139090883	0.5499267578125	1.4617919921875E-06	30.2999999234999	1011
36.0381139090125	0.549163818359375	1.30096435546875E-05	30.3299999234241	1012
36.0681139089368	0.549468994140625	-3.9337158203125E-06	30.3599999233484	1013
36.098113908861	0.549957275390625	9.0087890625E-06	30.3899999232726	1014
36.1281139087853	0.550018310546875	7.5836181640625E-06	30.4199999231969	1015
36.1581139087095	0.550018310546875	-2.7252197265625E-06	30.4499999231211	1016
36.1881139086338	0.548797607421875	1.331787109375E-05	30.4799999230454	1017
36.2181139085581	0.549896240234375	-2.74658203125E-08	30.5099999229697	1018
36.2481139084823	0.550689697265625	2.9937744140625E-06	30.5399999228939	1019
36.2781139084066	0.549713134765625	1.2213134765625E-05	30.5699999228182	1020
36.3081139083308	0.5494384765625	-4.229736328125E-06	30.5999999227424	1021
36.3381139082551	0.55029296875	1.021728515625E-05	30.6299999226667	1022
36.3681139081793	0.5501708984375	6.201171875E-06	30.6599999225909	1023
36.3981139081036	0.55023193359375	-1.9805908203125E-06	30.6899999225152	1024
36.4281139080279	0.54937744140625	1.3482666015625E-05	30.7199999224395	1025
36.4581139079521	0.5491943359375	-1.0406494140625E-06	30.7499999223637	1026
36.4881139078764	0.550445556640625	4.06494140625E-06	30.779999922288	1027
36.5181139078006	0.55029296875	1.15936279296875E-05	30.8099999222122	1028
36.5481139077249	0.549224853515625	-4.290771484375E-06	30.8399999221365	1029
36.5781139076491	0.5498046875	1.0888671875E-05	30.8699999220607	1030
36.6081139075734	0.5499267578125	5.279541015625E-06	30.899999921985	1031
36.6381139074977	0.550048828125	-1.416015625E-06	30.9299999219093	1032
36.6681139074219	0.550018310546875	1.346435546875E-05	30.9599999218335	1033
36.6981139073462	0.5494384765625	-1.6021728515625E-06	30.9899999217578	1034
36.7281139072704	0.549652099609375	4.736328125E-06	31.019999921682	1035
36.7581139071947	0.550628662109375	1.11663818359375E-05	31.0499999216063	1036
36.7881139071189	0.549407958984375	-4.241943359375E-06	31.0799999215305	1037
36.8181139070432	0.5494384765625	1.123046875E-05	31.1099999214548	1038
36.8481139069675	0.550384521484375	4.8004150390625E-06	31.1399999213791	1039
36.8781139068917	0.550384521484375	-1.1627197265625E-06	31.1699999213033	1040
36.908113906816	0.549835205078125	1.34307861328125E-05	31.1999999212276	1041
36.9381139067402	0.5498046875	-1.7974853515625E-06	31.2299999211518	1042
36.9681139066645	0.54931640625	4.98046875E-06	31.2599999210761	1043
36.9981139065887	0.550384521484375	1.1004638671875E-05	31.2899999210003	1044
37.028113906513	0.5506591796875	-4.217529296875E-06	31.3199999209246	1045
37.0581139064373	0.549407958984375	1.12579345703125E-05	31.3499999208489	1046
37.0881139063615	0.549591064453125	4.8126220703125E-06	31.3799999207731	1047
37.1181139062858	0.5504150390625	-1.18408203125E-06	31.4099999206974	1048
37.14811390621	0.549957275390625	1.34002685546875E-05	31.4399999206216	1049
37.1781139061343	0.54998779296875	-1.654052734375E-06	31.4699999205459	1050
37.2081139060585	0.5494384765625	4.82177734375E-06	31.4999999204701	1051
37.2381139059828	0.54986572265625	1.1187744140625E-05	31.5299999203944	1052
37.2681139059071	0.5506591796875	-4.2236328125E-06	31.5599999203187	1053
37.2981139058313	0.549835205078125	1.12152099609375E-05	31.5899999202429	1054
37.3281139057556	0.549041748046875	4.7882080078125E-06	31.6199999201672	1055
37.3581139056798	0.550201416015625	-1.116943359375E-06	31.6499999200914	1056
37.3881139056041	0.550079345703125	1.34552001953125E-05	31.6799999200157	1057
37.4181139055283	0.550201416015625	-1.9378662109375E-06	31.7099999199399	1058
37.4481139054526	0.5496826171875	5.2978515625E-06	31.7399999198642	1059
37.4781139053769	0.549224853515625	1.0711669921875E-05	31.7699999197885	1060
37.5081139053011	0.550262451171875	-4.21142578125E-06	31.7999999197127	1061
37.5381139052254	0.550140380859375	1.180419921875E-05	31.829999919637	1062
37.5681139051496	0.548858642578125	3.704833984375E-06	31.8599999195612	1063
37.5981139050739	0.550079345703125	-2.899169921875E-07	31.8899999194855	1064
37.6281139049981	0.550262451171875	1.32720947265625E-05	31.9199999194097	1065
37.6581139049224	0.549560546875	-2.874755859375E-06	31.949999919334	1066
37.6881139048467	0.549468994140625	6.7718505859375E-06	31.9799999192583	1067
37.7181139047709	0.54998779296875	9.490966796875E-06	32.0099999191825	1068
37.7481139046952	0.5499267578125	-3.91845703125E-06	32.0399999191068	1069
37.7781139046194	0.550140380859375	1.26495361328125E-05	32.069999919031	1070
37.8081139045437	0.549224853515625	1.947021484375E-06	32.0999999189553	1071
37.8381139044679	0.54974365234375	9.979248046875E-07	32.1299999188795	1072
37.8681139043922	0.550506591796875	1.2835693359375E-05	32.1599999188038	1073
37.8981139043165	0.550201416015625	-3.60107421875E-06	32.1899999187281	1074
37.9281139042407	0.549072265625	8.0230712890625E-06	32.2199999186523	1075
37.958113904165	0.54974365234375	8.21533203125E-06	32.2499999185766	1076
37.9881139040892	0.550262451171875	-3.5369873046875E-06	32.2799999185008	1077
38.0181139040135	0.550506591796875	1.30462646484375E-05	32.3099999184251	1078
38.0481139039377	0.549591064453125	6.77490234375E-07	32.3399999183493	1079
38.078113903862	0.5498046875	1.971435546875E-06	32.3699999182736	1080
38.1081139037863	0.550567626953125	1.2310791015625E-05	32.3999999181979	1081
38.1381139037105	0.5499267578125	-3.9154052734375E-06	32.4299999181221	1082
38.1681139036348	0.549102783203125	8.8775634765625E-06	32.4599999180464	1083
38.198113903559	0.550689697265625	7.3486328125E-06	32.4899999179706	1084
38.2281139034833	0.550262451171875	-3.082275390625E-06	32.5199999178949	1085
38.2581139034075	0.54931640625	1.32781982421875E-05	32.5499999178192	1086
38.2881139033318	0.55029296875	-2.13623046875E-08	32.5799999177434	1087
38.3181139032561	0.550384521484375	2.6275634765625E-06	32.6099999176677	1088
38.3481139031803	0.5494384765625	1.20025634765625E-05	32.6399999175919	1089
38.3781139031046	0.54986572265625	-4.0435791015625E-06	32.6699999175162	1090
38.4081139030288	0.549957275390625	9.3658447265625E-06	32.6999999174404	1091
38.4381139029531	0.550079345703125	6.756591796875E-06	32.7299999173647	1092
38.4681139028773	0.549530029296875	-2.81982421875E-06	32.759999917289	1093
38.4981139028016	0.549468994140625	1.33331298828125E-05	32.7899999172132	1094
38.5281139027259	0.5501708984375	-4.45556640625E-07	32.8199999171375	1095
38.5581139026501	0.55059814453125	2.9815673828125E-06	32.8499999170617	1096
38.5881139025744	0.5491943359375	1.180419921875E-05	32.879999916986	1097
38.6181139024986	0.549560546875	-4.0435791015625E-06	32.9099999169102	1098
38.6481139024229	0.55023193359375	9.60693359375E-06	32.9399999168345	1099
38.6781139023472	0.550201416015625	6.427001953125E-06	32.9699999167588	1100
38.7081139022714	0.5499267578125	-2.557373046875E-06	32.999999916683	1101
38.7381139021957	0.54925537109375	1.343994140625E-05	33.0299999166073	1102
38.7681139021199	0.549652099609375	-9.857177734375E-07	33.0599999165315	1103
38.7981139020442	0.550567626953125	3.7322998046875E-06	33.0899999164558	1104
38.8281139019684	0.54974365234375	1.13677978515625E-05	33.11999991638	1105
38.8581139018927	0.549652099609375	-4.2144775390625E-06	33.1499999163043	1106
38.888113901817	0.5504150390625	1.06201171875E-05	33.1799999162286	1107
38.9181139017412	0.550262451171875	5.0323486328125E-06	33.2099999161528	1108
38.9481139016655	0.549713134765625	-1.64794921875E-06	33.2399999160771	1109
38.9781139015897	0.549774169921875	1.3531494140625E-05	33.2699999160013	1110
39.008113901514	0.54937744140625	-2.4078369140625E-06	33.2999999159256	1111
39.0381139014382	0.550567626953125	5.60302734375E-06	33.3299999158498	1112
39.0681139013625	0.549774169921875	1.0009765625E-05	33.3599999157741	1113
39.0981139012868	0.54931640625	-4.046630859375E-06	33.3899999156984	1114
39.128113901211	0.549468994140625	1.19720458984375E-05	33.4199999156226	1115
39.1581139011353	0.5501708984375	2.6214599609375E-06	33.4499999155469	1116
39.1881139010595	0.549774169921875	-1.220703125E-08	33.4799999154711	1117
39.2181139009838	0.549560546875	1.31256103515625E-05	33.5099999153954	1118
39.248113900908	0.549163818359375	-3.7506103515625E-06	33.5399999153196	1119
39.2781139008323	0.550201416015625	7.6416015625E-06	33.5699999152439	1120
39.3081139007566	0.55029296875	8.2672119140625E-06	33.5999999151682	1121
39.3381139006808	0.54949951171875	-3.3905029296875E-06	33.6299999150924	1122
39.3681139006051	0.549468994140625	1.2738037109375E-05	33.6599999150167	1123
39.3981139005293	0.55023193359375	6.988525390625E-07	33.6899999149409	1124
39.4281139004536	0.54974365234375	1.6937255859375E-06	33.7199999148652	1125
39.4581139003778	0.549835205078125	1.24725341796875E-05	33.7499999147894	1126
39.4881139003021	0.54974365234375	-4.33349609375E-06	33.7799999147137	1127
39.5181139002264	0.550079345703125	9.1400146484375E-06	33.809999914638	1128
39.5481139001506	0.55029296875	6.787109375E-06	33.8399999145622	1129
39.5781139000749	0.549560546875	-2.6519775390625E-06	33.8699999144865	1130
39.6081138999991	0.5491943359375	1.3067626953125E-05	33.8999999144107	1131
39.6381138999234	0.550445556640625	-5.950927734375E-07	33.929999914335	1132
39.6681138998476	0.5498046875	3.009033203125E-06	33.9599999142592	1133
39.6981138997719	0.549713134765625	1.17828369140625E-05	33.9899999141835	1134
39.7281138996962	0.549346923828125	-4.4830322265625E-06	34.0199999141078	1135
39.7581138996204	0.549835205078125	1.01165771484375E-05	34.049999914032	1136
39.7881138995447	0.5501708984375	5.62744140625E-06	34.0799999139563	1137
39.8181138994689	0.549713134765625	-1.9805908203125E-06	34.1099999138805	1138
39.8481138993932	0.5489501953125	1.31439208984375E-05	34.1399999138048	1139
39.8781138993174	0.54998779296875	-1.4556884765625E-06	34.169999913729	1140
39.9081138992417	0.5499267578125	3.96728515625E-06	34.1999999136533	1141
39.938113899166	0.54974365234375	1.1212158203125E-05	34.2299999135776	1142
39.9681138990902	0.549407958984375	-4.547119140625E-06	34.2599999135018	1143
39.9981138990145	0.54931640625	1.06781005859375E-05	34.2899999134261	1144
40.0281138989387	0.550079345703125	4.8309326171875E-06	34.3199999133503	1145
40.058113898863	0.54986572265625	-1.57470703125E-06	34.3499999132746	1146
40.0881138987872	0.548797607421875	1.31103515625E-05	34.3799999131988	1147
40.1181138987115	0.5501708984375	-1.8829345703125E-06	34.4099999131231	1148
40.1481138986358	0.550140380859375	4.437255859375E-06	34.4399999130474	1149
40.17811389856	0.549591064453125	1.0919189453125E-05	34.4699999129716	1150
40.2081138984843	0.549407958984375	-4.5074462890625E-06	34.4999999128959	1151
40.2381138984085	0.549713134765625	1.09405517578125E-05	34.5299999128201	1152
40.2681138983328	0.550140380859375	4.5013427734375E-06	34.5599999127444	1153
40.298113898257	0.550140380859375	-1.336669921875E-06	34.5899999126686	1154
40.3281138981813	0.54901123046875	1.3092041015625E-05	34.6199999125929	1155
40.3581138981056	0.5499267578125	-2.0294189453125E-06	34.6499999125172	1156
40.3881138980298	0.5501708984375	4.6112060546875E-06	34.6799999124414	1157
40.4181138979541	0.54998779296875	1.0784912109375E-05	34.7099999123657	1158
40.4481138978783	0.549896240234375	-4.5196533203125E-06	34.7399999122899	1159
40.4781138978026	0.5494384765625	1.092529296875E-05	34.7699999122142	1160
40.5081138977268	0.55010986328125	4.5074462890625E-06	34.7999999121384	1161
40.5381138976511	0.550537109375	-1.4312744140625E-06	34.8299999120627	1162
40.5681138975754	0.54931640625	1.30645751953125E-05	34.859999911987	1163
40.5981138974996	0.549468994140625	-2.0233154296875E-06	34.8899999119112	1164
40.6281138974239	0.55059814453125	4.4464111328125E-06	34.9199999118355	1165
40.6581138973481	0.549835205078125	1.083984375E-05	34.9499999117597	1166
40.6881138972724	0.5496826171875	-4.510498046875E-06	34.979999911684	1167
40.7181138971966	0.549713134765625	1.07086181640625E-05	35.0099999116082	1168
40.7481138971209	0.549957275390625	4.7271728515625E-06	35.0399999115325	1169
40.7781138970452	0.55035400390625	-1.568603515625E-06	35.0699999114568	1170
40.8081138969694	0.549407958984375	1.309814453125E-05	35.099999911381	1171
40.8381138968937	0.54925537109375	-2.01416015625E-06	35.1299999113053	1172
40.8681138968179	0.550262451171875	4.4952392578125E-06	35.1599999112295	1173
40.8981138967422	0.550201416015625	1.0699462890625E-05	35.1899999111538	1174
40.9281138966664	0.549896240234375	-4.559326171875E-06	35.219999911078	1175
40.9581138965907	0.549560546875	1.10748291015625E-05	35.2499999110023	1176
40.988113896515	0.549713134765625	4.0985107421875E-06	35.2799999109266	1177
41.0181138964392	0.550262451171875	-1.1322021484375E-06	35.3099999108508	1178
41.0481138963635	0.5499267578125	1.30950927734375E-05	35.3399999107751	1179
41.0781138962877	0.549072265625	-2.813720703125E-06	35.3699999106993	1180
41.108113896212	0.54949951171875	5.6304931640625E-06	35.3999999106236	1181
41.1381138961362	0.5501708984375	9.8358154296875E-06	35.4299999105478	1182
41.1681138960605	0.550140380859375	-4.443359375E-06	35.4599999104721	1183
41.1981138959848	0.54986572265625	1.19598388671875E-05	35.4899999103964	1184
41.228113895909	0.549224853515625	2.410888671875E-06	35.5199999103206	1185
41.2581138958333	0.549896240234375	1.28173828125E-07	35.5499999102449	1186
41.2881138957575	0.5504150390625	1.27410888671875E-05	35.5799999101691	1187
41.3181138956818	0.549468994140625	-3.7261962890625E-06	35.6099999100934	1188
41.348113895606	0.54949951171875	7.2357177734375E-06	35.6399999100177	1189
41.3781138955303	0.5504150390625	8.4197998046875E-06	35.6699999099419	1190
41.4081138954546	0.54998779296875	-3.955078125E-06	35.6999999098662	1191
41.4381138953788	0.549835205078125	1.25579833984375E-05	35.7299999097904	1192
41.4681138953031	0.549285888671875	8.85009765625E-07	35.7599999097147	1193
41.4981138952273	0.550048828125	1.287841796875E-06	35.7899999096389	1194
41.5281138951516	0.550537109375	1.2249755859375E-05	35.8199999095632	1195
41.5581138950758	0.5496826171875	-4.1717529296875E-06	35.8499999094875	1196
41.5881138950001	0.54913330078125	8.28857421875E-06	35.8799999094117	1197
41.6181138949244	0.5504150390625	7.2784423828125E-06	35.909999909336	1198
41.6481138948486	0.549835205078125	-3.5186767578125E-06	35.9399999092602	1199
41.6781138947729	0.5491943359375	1.28326416015625E-05	35.9699999091845	1200
41.7081138946971	0.549468994140625	-9.46044921875E-08	35.9999999091087	1201
41.7381138946214	0.550201416015625	2.1209716796875E-06	36.029999909033	1202
41.7681138945457	0.5504150390625	1.18194580078125E-05	36.0599999089573	1203
41.7981138944699	0.549652099609375	-4.3731689453125E-06	36.0899999088815	1204
41.8281138943942	0.549560546875	8.941650390625E-06	36.1199999088058	1205
41.8581138943184	0.550811767578125	6.634521484375E-06	36.14999990873	1206
41.8881138942427	0.549468994140625	-3.16162109375E-06	36.1799999086543	1207
41.9181138941669	0.5491943359375	1.29638671875E-05	36.2099999085785	1208
41.9481138940912	0.550262451171875	-5.584716796875E-07	36.2399999085028	1209
41.9781138940155	0.54998779296875	2.5970458984375E-06	36.2699999084271	1210
42.0081138939397	0.5498046875	1.16241455078125E-05	36.2999999083513	1211
42.038113893864	0.549530029296875	-4.4097900390625E-06	36.3299999082756	1212
42.0681138937882	0.5499267578125	9.2559814453125E-06	36.3599999081998	1213
42.0981138937125	0.550689697265625	6.3720703125E-06	36.3899999081241	1214
42.1281138936367	0.54931640625	-2.99072265625E-06	36.4199999080483	1215
42.158113893561	0.549285888671875	1.3031005859375E-05	36.4499999079726	1216
42.1881138934853	0.550506591796875	-6.65283203125E-07	36.4799999078969	1217
42.2181138934095	0.549957275390625	2.703857421875E-06	36.5099999078211	1218
42.2481138933338	0.54949951171875	1.15997314453125E-05	36.5399999077454	1219
42.278113893258	0.549224853515625	-4.4036865234375E-06	36.5699999076696	1220
42.3081138931823	0.54937744140625	9.2132568359375E-06	36.5999999075939	1221
42.3381138931065	0.5506591796875	6.43310546875E-06	36.6299999075181	1222
42.3681138930308	0.549346923828125	-3.0487060546875E-06	36.6599999074424	1223
42.3981138929551	0.54913330078125	1.2945556640625E-05	36.6899999073667	1224
42.4281138928793	0.550048828125	-7.2021484375E-07	36.7199999072909	1225
42.4581138928036	0.550048828125	2.7252197265625E-06	36.7499999072152	1226
42.4881138927278	0.549896240234375	1.1480712890625E-05	36.7799999071394	1227
42.5181138926521	0.5494384765625	-4.52880859375E-06	36.8099999070637	1228
42.5481138925763	0.549072265625	9.5428466796875E-06	36.8399999069879	1229
42.5781138925006	0.5506591796875	5.828857421875E-06	36.8699999069122	1230
42.6081138924249	0.549591064453125	-2.7191162109375E-06	36.8999999068365	1231
42.6381138923491	0.549102783203125	1.30889892578125E-05	36.9299999067607	1232
42.6681138922734	0.550018310546875	-1.66015625E-06	36.959999906685	1233
42.6981138921976	0.550140380859375	3.7872314453125E-06	36.9899999066092	1234
42.7281138921219	0.55029296875	1.07696533203125E-05	37.0199999065335	1235
42.7581138920461	0.54931640625	-4.6630859375E-06	37.0499999064577	1236
42.7881138919704	0.550018310546875	1.0772705078125E-05	37.079999906382	1237
42.8181138918947	0.550689697265625	3.9886474609375E-06	37.1099999063063	1238
42.8481138918189	0.5491943359375	-1.5472412109375E-06	37.1399999062305	1239
42.8781138917432	0.549560546875	1.3067626953125E-05	37.1699999061548	1240
42.9081138916674	0.550750732421875	-3.106689453125E-06	37.199999906079	1241
42.9381138915917	0.550048828125	5.706787109375E-06	37.2299999060033	1242
42.9681138915159	0.5498046875	9.3963623046875E-06	37.2599999059275	1243
42.9981138914402	0.54962158203125	-4.3853759765625E-06	37.2899999058518	1244
43.0281138913645	0.550201416015625	1.18255615234375E-05	37.3199999057761	1245
43.0581138912887	0.55059814453125	2.1026611328125E-06	37.3499999057003	1246
43.088113891213	0.549591064453125	-1.52587890625E-07	37.3799999056246	1247
43.1181138911372	0.549530029296875	1.2738037109375E-05	37.4099999055488	1248
43.1481138910615	0.5499267578125	-3.9764404296875E-06	37.4399999054731	1249
43.1781138909857	0.55047607421875	7.1624755859375E-06	37.4699999053973	1250
43.20811389091	0.550048828125	8.135986328125E-06	37.4999999053216	1251
43.2381138908343	0.549407958984375	-3.9276123046875E-06	37.5299999052459	1252
43.2681138907585	0.549713134765625	1.2347412109375E-05	37.5599999051701	1253
43.2981138906828	0.5506591796875	8.30078125E-07	37.5899999050944	1254
43.328113890607	0.549224853515625	8.331298828125E-07	37.6199999050186	1255
43.3581138905313	0.549163818359375	1.23016357421875E-05	37.6499999049429	1256
43.3881138904555	0.549896240234375	-4.3853759765625E-06	37.6799999048671	1257
43.4181138903798	0.550201416015625	8.0322265625E-06	37.7099999047914	1258
43.4481138903041	0.549713134765625	7.32421875E-06	37.7399999047157	1259
43.4781138902283	0.548980712890625	-3.582763671875E-06	37.7699999046399	1260
43.5081138901526	0.549957275390625	1.25396728515625E-05	37.7999999045642	1261
43.5381138900768	0.55047607421875	1.068115234375E-07	37.8299999044884	1262
43.5681138900011	0.549285888671875	1.422119140625E-06	37.8599999044127	1263
43.5981138899253	0.5498046875	1.2005615234375E-05	37.8899999043369	1264
43.6281138898496	0.550140380859375	-4.5135498046875E-06	37.9199999042612	1265
43.6581138897739	0.54998779296875	8.3740234375E-06	37.9499999041855	1266
43.6881138896981	0.5494384765625	6.9091796875E-06	37.9799999041097	1267
43.7181138896224	0.549407958984375	-3.436279296875E-06	38.009999904034	1268
43.7481138895466	0.550445556640625	1.263427734375E-05	38.0399999039582	1269
43.7781138894709	0.55047607421875	-2.13623046875E-07	38.0699999038825	1270
43.8081138893951	0.5491943359375	1.7181396484375E-06	38.0999999038067	1271
43.8381138893194	0.549774169921875	1.1920166015625E-05	38.129999903731	1272
43.8681138892437	0.550537109375	-4.5562744140625E-06	38.1599999036553	1273
43.8981138891679	0.550018310546875	8.612060546875E-06	38.1899999035795	1274
43.9281138890922	0.5494384765625	6.689453125E-06	38.2199999035038	1275
43.9581138890164	0.549713134765625	-3.3203125E-06	38.249999903428	1276
43.9881138889407	0.550140380859375	1.26861572265625E-05	38.2799999033523	1277
44.0181138888649	0.55078125	-2.62451171875E-07	38.3099999032765	1278
44.0481138887892	0.54937744140625	1.81884765625E-06	38.3399999032008	1279
44.0781138887135	0.54949951171875	1.18988037109375E-05	38.3699999031251	1280
44.1081138886377	0.55059814453125	-4.5196533203125E-06	38.3999999030493	1281
44.138113888562	0.5499267578125	8.5174560546875E-06	38.4299999029736	1282
44.1681138884862	0.54949951171875	6.8206787109375E-06	38.4599999028978	1283
44.1981138884105	0.54974365234375	-3.38134765625E-06	38.4899999028221	1284
44.2281138883347	0.54974365234375	1.25946044921875E-05	38.5199999027463	1285
44.258113888259	0.5504150390625	-1.15966796875E-07	38.5499999026706	1286
44.2881138881833	0.549407958984375	1.6326904296875E-06	38.5799999025949	1287
44.3181138881075	0.549652099609375	1.19476318359375E-05	38.6099999025191	1288
44.3481138880318	0.55047607421875	-4.5684814453125E-06	38.6399999024434	1289
44.378113887956	0.54949951171875	8.575439453125E-06	38.6699999023676	1290
44.4081138878803	0.5494384765625	6.597900390625E-06	38.6999999022919	1291
44.4381138878045	0.550384521484375	-3.277587890625E-06	38.7299999022162	1292
44.4681138877288	0.550201416015625	1.27349853515625E-05	38.7599999021404	1293
44.4981138876531	0.54986572265625	-7.781982421875E-07	38.7899999020647	1294
44.5281138875773	0.549346923828125	2.3529052734375E-06	38.8199999019889	1295
44.5581138875016	0.549560546875	1.14990234375E-05	38.8499999019132	1296
44.5881138874258	0.550384521484375	-4.827880859375E-06	38.8799999018374	1297
44.6181138873501	0.549957275390625	9.649658203125E-06	38.9099999017617	1298
44.6481138872743	0.54931640625	5.2337646484375E-06	38.939999901686	1299
44.6781138871986	0.55010986328125	-2.4383544921875E-06	38.9699999016102	1300
44.7081138871229	0.55010986328125	1.29150390625E-05	38.9999999015345	1301
44.7381138870471	0.550445556640625	-2.3345947265625E-06	39.0299999014587	1302
44.7681138869714	0.54974365234375	4.290771484375E-06	39.059999901383	1303
44.7981138868956	0.54925537109375	1.0235595703125E-05	39.0899999013072	1304
44.8281138868199	0.550506591796875	-4.8858642578125E-06	39.1199999012315	1305
44.8581138867442	0.549957275390625	1.1309814453125E-05	39.1499999011558	1306
44.8881138866684	0.549530029296875	2.6123046875E-06	39.17999990108	1307
44.9181138865927	0.549896240234375	-5.645751953125E-07	39.2099999010043	1308
44.9481138865169	0.550201416015625	1.26434326171875E-05	39.2399999009285	1309
44.9781138864412	0.550262451171875	-4.0679931640625E-06	39.2699999008528	1310
45.0081138863654	0.549560546875	7.1136474609375E-06	39.299999900777	1311
45.0381138862897	0.549560546875	7.9498291015625E-06	39.3299999007013	1312
45.068113886214	0.550537109375	-4.0374755859375E-06	39.3599999006256	1313
45.0981138861382	0.5499267578125	1.2554931640625E-05	39.3899999005498	1314
45.1281138860625	0.54925537109375	-1.373291015625E-07	39.4199999004741	1315
45.1581138859867	0.55029296875	1.885986328125E-06	39.4499999003983	1316
45.188113885911	0.55023193359375	1.1663818359375E-05	39.4799999003226	1317
45.2181138858352	0.549530029296875	-4.8126220703125E-06	39.5099999002468	1318
45.2481138857595	0.549713134765625	9.3597412109375E-06	39.5399999001711	1319
45.2781138856838	0.550018310546875	5.609130859375E-06	39.5699999000954	1320
45.308113885608	0.55035400390625	-2.7557373046875E-06	39.5999999000196	1321
45.3381138855323	0.549346923828125	1.292724609375E-05	39.6299998999439	1322
45.3681138854565	0.54925537109375	-2.05078125E-06	39.6599998998681	1323
45.3981138853808	0.550628662109375	3.9215087890625E-06	39.6899998997924	1324
45.428113885305	0.5498046875	1.04339599609375E-05	39.7199998997166	1325
45.4581138852293	0.54949951171875	-4.87060546875E-06	39.7499998996409	1326
45.4881138851536	0.549530029296875	1.08062744140625E-05	39.7799998995652	1327
45.5181138850778	0.549652099609375	3.5919189453125E-06	39.8099998994894	1328
45.5481138850021	0.5506591796875	-1.47705078125E-06	39.8399998994137	1329
45.5781138849263	0.5491943359375	1.28448486328125E-05	39.8699998993379	1330
45.6081138848506	0.54931640625	-3.2989501953125E-06	39.8999998992622	1331
45.6381138847748	0.550537109375	5.60302734375E-06	39.9299998991864	1332
45.6681138846991	0.549560546875	9.2041015625E-06	39.9599998991107	1333
45.6981138846234	0.54962158203125	-4.6234130859375E-06	39.989999899035	1334
45.7281138845476	0.549224853515625	1.16302490234375E-05	40.0199998989592	1335
45.7581138844719	0.54986572265625	2.11181640625E-06	40.0499998988835	1336
45.7881138843961	0.5504150390625	-3.47900390625E-07	40.0799998988077	1337
45.8181138843204	0.549346923828125	1.26220703125E-05	40.109999898732	1338
45.8481138842446	0.54986572265625	-3.9215087890625E-06	40.1399998986562	1339
45.8781138841689	0.55035400390625	6.744384765625E-06	40.1699998985805	1340
45.9081138840932	0.549407958984375	8.3251953125E-06	40.1999998985048	1341
45.9381138840174	0.549560546875	-4.2449951171875E-06	40.229999898429	1342
45.9681138839417	0.55010986328125	1.21185302734375E-05	40.2599998983533	1343
45.9981138838659	0.549957275390625	1.20849609375E-06	40.2899998982775	1344
46.0281138837902	0.5499267578125	4.180908203125E-07	40.3199998982018	1345
46.0581138837144	0.549041748046875	1.23809814453125E-05	40.349999898126	1346
46.0881138836387	0.550262451171875	-4.1473388671875E-06	40.3799998980503	1347
46.118113883563	0.55047607421875	7.3638916015625E-06	40.4099998979746	1348
46.1481138834872	0.5491943359375	7.8094482421875E-06	40.4399998978988	1349
46.1781138834115	0.5498046875	-4.0069580078125E-06	40.4699998978231	1350
46.2081138833357	0.550079345703125	1.23046875E-05	40.4999998977473	1351
46.23811388326	0.55029296875	7.781982421875E-07	40.5299998976716	1352
46.2681138831842	0.5501708984375	7.2021484375E-07	40.5599998975958	1353
46.2981138831085	0.548980712890625	1.224365234375E-05	40.5899998975201	1354
46.3281138830328	0.550506591796875	-4.248046875E-06	40.6199998974444	1355
46.358113882957	0.550537109375	7.5286865234375E-06	40.6499998973686	1356
46.3881138828813	0.549224853515625	7.6568603515625E-06	40.6799998972929	1357
46.4181138828055	0.55035400390625	-3.9459228515625E-06	40.7099998972171	1358
46.4481138827298	0.55047607421875	1.2310791015625E-05	40.7399998971414	1359
46.478113882654	0.55010986328125	6.988525390625E-07	40.7699998970656	1360
46.5081138825783	0.5496826171875	7.8125E-07	40.7999998969899	1361
46.5381138825026	0.5498046875	1.2200927734375E-05	40.8299998969142	1362
46.5681138824268	0.55059814453125	-4.2449951171875E-06	40.8599998968384	1363
46.5981138823511	0.54949951171875	7.53173828125E-06	40.8899998967627	1364
46.6281138822753	0.54937744140625	7.5927734375E-06	40.9199998966869	1365
46.6581138821996	0.5506591796875	-3.955078125E-06	40.9499998966112	1366
46.6881138821238	0.549560546875	1.240234375E-05	40.9799998965354	1367
46.7181138820481	0.549224853515625	3.41796875E-07	41.0099998964597	1368
46.7481138819724	0.55029296875	1.1474609375E-06	41.039999896384	1369
46.7781138818966	0.550018310546875	1.20391845703125E-05	41.0699998963082	1370
46.8081138818209	0.550140380859375	-4.5166015625E-06	41.0999998962325	1371
46.8381138817451	0.549346923828125	8.380126953125E-06	41.1299998961567	1372
46.8681138816694	0.549346923828125	6.6619873046875E-06	41.159999896081	1373
46.8981138815936	0.55047607421875	-3.3935546875E-06	41.1899998960052	1374
46.9281138815179	0.5499267578125	1.28082275390625E-05	41.2199998959295	1375
46.9581138814422	0.5494384765625	-1.0345458984375E-06	41.2499998958538	1376
46.9881138813664	0.54974365234375	2.667236328125E-06	41.279999895778	1377
47.0181138812907	0.549896240234375	1.12548828125E-05	41.3099998957023	1378
47.0481138812149	0.550567626953125	-4.864501953125E-06	41.3399998956265	1379
47.0781138811392	0.54974365234375	1.00341796875E-05	41.3699998955508	1380
47.1081138810634	0.549041748046875	4.67529296875E-06	41.399999895475	1381
47.1381138809877	0.55047607421875	-2.1392822265625E-06	41.4299998953993	1382
47.168113880912	0.54986572265625	1.29852294921875E-05	41.4599998953236	1383
47.1981138808362	0.54937744140625	-2.6885986328125E-06	41.4899998952478	1384
47.2281138807605	0.5498046875	4.6905517578125E-06	41.5199998951721	1385
47.2581138806847	0.549957275390625	1.00341796875E-05	41.5499998950963	1386
47.288113880609	0.550445556640625	-4.7454833984375E-06	41.5799998950206	1387
47.3181138805332	0.5494384765625	1.1175537109375E-05	41.6099998949448	1388
47.3481138804575	0.54949951171875	2.8533935546875E-06	41.6399998948691	1389
47.3781138803818	0.550567626953125	-8.60595703125E-07	41.6699998947934	1390
47.408113880306	0.549652099609375	1.27716064453125E-05	41.6999998947176	1391
47.4381138802303	0.54913330078125	-3.6651611328125E-06	41.7299998946419	1392
47.4681138801545	0.54962158203125	6.15234375E-06	41.7599998945661	1393
47.4981138800788	0.54962158203125	8.8897705078125E-06	41.7899998944904	1394
47.528113880003	0.55010986328125	-4.4464111328125E-06	41.8199998944147	1395
47.5581138799273	0.5498046875	1.1871337890625E-05	41.8499998943389	1396
47.5881138798516	0.548980712890625	1.5411376953125E-06	41.8799998942632	1397
47.6181138797758	0.55023193359375	1.190185546875E-07	41.9099998941874	1398
47.6481138797001	0.549957275390625	1.243896484375E-05	41.9399998941117	1399
47.6781138796243	0.5491943359375	-4.1839599609375E-06	41.9699998940359	1400
47.7081138795486	0.549591064453125	7.1746826171875E-06	41.9999998939602	1401
47.7381138794728	0.54974365234375	7.958984375E-06	42.0299998938845	1402
47.7681138793971	0.55010986328125	-4.1015625E-06	42.0599998938087	1403
47.7981138793214	0.549224853515625	1.22039794921875E-05	42.089999893733	1404
47.8281138792456	0.54925537109375	6.103515625E-07	42.1199998936572	1405
47.8581138791699	0.550567626953125	8.60595703125E-07	42.1499998935815	1406
47.8881138790941	0.54949951171875	1.21490478515625E-05	42.1799998935057	1407
47.9181138790184	0.5494384765625	-4.5196533203125E-06	42.20999989343	1408
47.9481138789427	0.550048828125	7.8094482421875E-06	42.2399998933543	1409
47.9781138788669	0.549957275390625	7.3577880859375E-06	42.2699998932785	1410
48.0081138787912	0.55010986328125	-3.84521484375E-06	42.2999998932028	1411
48.0381138787154	0.549163818359375	1.24114990234375E-05	42.329999893127	1412
48.0681138786397	0.549957275390625	1.5869140625E-07	42.3599998930513	1413
48.0981138785639	0.550506591796875	1.2054443359375E-06	42.3899998929755	1414
48.1281138784882	0.54962158203125	1.19842529296875E-05	42.4199998928998	1415
48.1581138784125	0.5496826171875	-4.595947265625E-06	42.4499998928241	1416
48.1881138783367	0.549346923828125	8.0657958984375E-06	42.4799998927483	1417
48.218113878261	0.550262451171875	7.06787109375E-06	42.5099998926726	1418
48.2481138781852	0.55072021484375	-3.7506103515625E-06	42.5399998925968	1419
48.2781138781095	0.549072265625	1.24420166015625E-05	42.5699998925211	1420
48.3081138780337	0.549560546875	-1.983642578125E-07	42.5999998924453	1421
48.338113877958	0.5496826171875	1.5869140625E-06	42.6299998923696	1422
48.3681138778823	0.550262451171875	1.17340087890625E-05	42.6599998922939	1423
48.3981138778065	0.550018310546875	-4.840087890625E-06	42.6899998922181	1424
48.4281138777308	0.549041748046875	8.758544921875E-06	42.7199998921424	1425
48.458113877655	0.550079345703125	6.1492919921875E-06	42.7499998920666	1426
48.4881138775793	0.550445556640625	-3.2562255859375E-06	42.7799998919909	1427
48.5181138775035	0.5494384765625	1.27166748046875E-05	42.8099998919151	1428
48.5481138774278	0.5496826171875	-1.4556884765625E-06	42.8399998918394	1429
48.5781138773521	0.549468994140625	3.021240234375E-06	42.8699998917637	1430
48.6081138772763	0.550201416015625	1.092529296875E-05	42.8999998916879	1431
48.6381138772006	0.5501708984375	-5.0872802734375E-06	42.9299998916122	1432
48.6681138771248	0.548980712890625	1.03515625E-05	42.9599998915364	1433
48.6981138770491	0.549652099609375	4.1290283203125E-06	42.9899998914607	1434
48.7281138769733	0.55084228515625	-1.959228515625E-06	43.0199998913849	1435
48.7581138768976	0.549713134765625	1.28570556640625E-05	43.0499998913092	1436
48.7881138768219	0.5499267578125	-3.0517578125E-06	43.0799998912335	1437
48.8181138767461	0.549957275390625	5.1422119140625E-06	43.1099998911577	1438
48.8481138766704	0.550079345703125	9.5611572265625E-06	43.139999891082	1439
48.8781138765946	0.550384521484375	-4.8431396484375E-06	43.1699998910062	1440
48.9081138765189	0.54949951171875	1.160888671875E-05	43.1999998909305	1441
48.9381138764431	0.5496826171875	2.2003173828125E-06	43.2299998908547	1442
48.9681138763674	0.55084228515625	-4.69970703125E-07	43.259999890779	1443
48.9981138762917	0.550018310546875	1.253662109375E-05	43.2899998907033	1444
49.0281138762159	0.54998779296875	-3.955078125E-06	43.3199998906275	1445
49.0581138761402	0.549957275390625	6.671142578125E-06	43.3499998905518	1446
49.0881138760644	0.55023193359375	8.258056640625E-06	43.379999890476	1447
49.1181138759887	0.550384521484375	-4.4830322265625E-06	43.4099998904003	1448
49.1481138759129	0.549560546875	1.21978759765625E-05	43.4399998903245	1449
49.1781138758372	0.548980712890625	7.38525390625E-07	43.4699998902488	1450
49.2081138757615	0.5509033203125	5.79833984375E-07	43.4999998901731	1451
49.2381138756857	0.5496826171875	1.207275390625E-05	43.5299998900973	1452
49.26811387561	0.5491943359375	-4.4830322265625E-06	43.5599998900216	1453
49.2981138755342	0.549957275390625	7.7545166015625E-06	43.5899998899458	1454
49.3281138754585	0.550384521484375	7.2265625E-06	43.6199998898701	1455
49.3581138753827	0.54949951171875	-3.9825439453125E-06	43.6499998897943	1456
49.388113875307	0.549530029296875	1.253662109375E-05	43.6799998897186	1457
49.4181138752313	0.549468994140625	-1.953125E-07	43.7099998896429	1458
49.4481138751555	0.5504150390625	1.4251708984375E-06	43.7399998895671	1459
49.4781138750798	0.54949951171875	1.17401123046875E-05	43.7699998894914	1460
49.508113875004	0.549102783203125	-4.6539306640625E-06	43.7999998894156	1461
49.5381138749283	0.550079345703125	8.2855224609375E-06	43.8299998893399	1462
49.5681138748525	0.550445556640625	6.5948486328125E-06	43.8599998892641	1463
49.5981138747768	0.549560546875	-3.729248046875E-06	43.8899998891884	1464
49.6281138747011	0.54974365234375	1.26190185546875E-05	43.9199998891127	1465
49.6581138746253	0.549346923828125	-7.171630859375E-07	43.9499998890369	1466
49.6881138745496	0.55047607421875	1.812744140625E-06	43.9799998889612	1467
49.7181138744738	0.550201416015625	1.1431884765625E-05	44.0099998888854	1468
49.7481138743981	0.549163818359375	-4.7515869140625E-06	44.0399998888097	1469
49.7781138743223	0.54949951171875	8.4869384765625E-06	44.0699998887339	1470
49.8081138742466	0.550567626953125	6.3079833984375E-06	44.0999998886582	1471
49.8381138741709	0.549774169921875	-3.62548828125E-06	44.1299998885825	1472
49.8681138740951	0.549957275390625	1.26129150390625E-05	44.1599998885067	1473
49.8981138740194	0.549560546875	-9.552001953125E-07	44.189999888431	1474
49.9281138739436	0.550048828125	1.922607421875E-06	44.2199998883552	1475
49.9581138738679	0.550262451171875	1.13494873046875E-05	44.2499998882795	1476
49.9881138737921	0.5496826171875	-4.791259765625E-06	44.2799998882037	1477
50.0181138737164	0.54931640625	8.4686279296875E-06	44.309999888128	1478
50.0481138736407	0.54998779296875	6.292724609375E-06	44.3399998880523	1479
50.0781138735649	0.550048828125	-3.6895751953125E-06	44.3699998879765	1480
50.1081138734892	0.550018310546875	1.25579833984375E-05	44.3999998879008	1481
50.1381138734134	0.549896240234375	-9.246826171875E-07	44.429999887825	1482
50.1681138733377	0.549530029296875	1.91650390625E-06	44.4599998877493	1483
50.1981138732619	0.55023193359375	1.12823486328125E-05	44.4899998876735	1484
50.2281138731862	0.550384521484375	-4.8248291015625E-06	44.5199998875978	1485
50.2581138731105	0.549560546875	8.7127685546875E-06	44.5499998875221	1486
50.2881138730347	0.5498046875	5.8837890625E-06	44.5799998874463	1487
50.318113872959	0.54931640625	-3.3935546875E-06	44.6099998873706	1488
50.3481138728832	0.550079345703125	1.2750244140625E-05	44.6399998872948	1489
50.3781138728075	0.550506591796875	-1.7303466796875E-06	44.6699998872191	1490
50.4081138727317	0.54998779296875	2.9083251953125E-06	44.6999998871433	1491
50.438113872656	0.54931640625	1.07269287109375E-05	44.7299998870676	1492
50.4681138725803	0.55010986328125	-4.962158203125E-06	44.7599998869919	1493
50.4981138725045	0.550201416015625	9.9395751953125E-06	44.7899998869161	1494
50.5281138724288	0.550537109375	4.23583984375E-06	44.8199998868404	1495
50.558113872353	0.54937744140625	-2.2552490234375E-06	44.8499998867646	1496
50.5881138722773	0.5491943359375	1.2896728515625E-05	44.8799998866889	1497
50.6181138722015	0.5498046875	-3.1341552734375E-06	44.9099998866132	1498
50.6481138721258	0.550323486328125	4.9041748046875E-06	44.9399998865374	1499
50.6781138720501	0.5501708984375	9.5062255859375E-06	44.9699998864617	1500
50.7081138719743	0.549713134765625	-4.766845703125E-06	44.9999998863859	1501
50.7381138718986	0.549041748046875	1.11602783203125E-05	45.0299998863102	1502
50.7681138718228	0.550048828125	2.30712890625E-06	45.0599998862344	1503
50.7981138717471	0.550537109375	-8.544921875E-07	45.0899998861587	1504
50.8281138716713	0.549896240234375	1.26129150390625E-05	45.119999886083	1505
50.8581138715956	0.549591064453125	-4.1717529296875E-06	45.1499998860072	1506
50.8881138715199	0.54974365234375	6.500244140625E-06	45.1799998859315	1507
50.9181138714441	0.550079345703125	8.1939697265625E-06	45.2099998858557	1508
50.9481138713684	0.550506591796875	-4.3731689453125E-06	45.23999988578	1509
50.9781138712926	0.54913330078125	1.18804931640625E-05	45.2699998857042	1510
51.0081138712169	0.549560546875	8.087158203125E-07	45.2999998856285	1511
51.0381138711412	0.55010986328125	3.936767578125E-07	45.3299998855528	1512
51.0681138710654	0.550140380859375	1.21551513671875E-05	45.359999885477	1513
51.0981138709897	0.550048828125	-4.693603515625E-06	45.3899998854013	1514
51.1281138709139	0.54913330078125	7.70263671875E-06	45.4199998853255	1515
51.1581138708382	0.54931640625	7.110595703125E-06	45.4499998852498	1516
51.1881138707624	0.550567626953125	-3.8909912109375E-06	45.479999885174	1517
51.2181138706867	0.550018310546875	1.22589111328125E-05	45.5099998850983	1518
51.248113870611	0.55010986328125	-2.8076171875E-07	45.5399998850226	1519
51.2781138705352	0.549591064453125	1.422119140625E-06	45.5699998849468	1520
51.3081138704595	0.549346923828125	1.17034912109375E-05	45.5999998848711	1521
51.3381138703837	0.55029296875	-4.96826171875E-06	45.6299998847953	1522
51.368113870308	0.55035400390625	8.5235595703125E-06	45.6599998847196	1523
51.3981138702322	0.54937744140625	6.2225341796875E-06	45.6899998846438	1524
51.4281138701565	0.54974365234375	-3.4210205078125E-06	45.7199998845681	1525
51.4581138700808	0.5496826171875	1.24420166015625E-05	45.7499998844924	1526
51.488113870005	0.55035400390625	-1.031494140625E-06	45.7799998844166	1527
51.5181138699293	0.54974365234375	2.0904541015625E-06	45.8099998843409	1528
51.5481138698535	0.549102783203125	1.136474609375E-05	45.8399998842651	1529
51.5781138697778	0.5504150390625	-5.09033203125E-06	45.8699998841894	1530
51.608113869702	0.550445556640625	9.0179443359375E-06	45.8999998841136	1531
51.6381138696263	0.549713134765625	5.7342529296875E-06	45.9299998840379	1532
51.6681138695506	0.550048828125	-3.173828125E-06	45.9599998839622	1533
51.6981138694748	0.54913330078125	1.24420166015625E-05	45.9899998838864	1534
51.7281138693991	0.55010986328125	-1.2420654296875E-06	46.0199998838107	1535
51.7581138693233	0.55059814453125	2.28271484375E-06	46.0499998837349	1536
51.7881138692476	0.54937744140625	1.119384765625E-05	46.0799998836592	1537
51.8181138691718	0.54937744140625	-5.059814453125E-06	46.1099998835834	1538
51.8481138690961	0.549285888671875	9.0362548828125E-06	46.1399998835077	1539
51.8781138690204	0.549957275390625	5.72509765625E-06	46.169999883432	1540
51.9081138689446	0.550628662109375	-3.143310546875E-06	46.1999998833562	1541
51.9381138688689	0.548980712890625	1.24267578125E-05	46.2299998832805	1542
51.9681138687931	0.5498046875	-1.1260986328125E-06	46.2599998832047	1543
51.9981138687174	0.550018310546875	2.1759033203125E-06	46.289999883129	1544
52.0281138686416	0.550262451171875	1.13555908203125E-05	46.3199998830532	1545
52.0581138685659	0.55023193359375	-5.0140380859375E-06	46.3499998829775	1546
52.0881138684902	0.54925537109375	8.7646484375E-06	46.3799998829018	1547
52.1181138684144	0.549346923828125	6.109619140625E-06	46.409999882826	1548
52.1481138683387	0.550750732421875	-3.363037109375E-06	46.4399998827503	1549
52.1781138682629	0.54949951171875	1.23260498046875E-05	46.4699998826745	1550
52.2081138681872	0.549285888671875	-6.683349609375E-07	46.4999998825988	1551
52.2381138681114	0.54986572265625	1.666259765625E-06	46.529999882523	1552
52.2681138680357	0.5501708984375	1.15509033203125E-05	46.5599998824473	1553
52.29811386796	0.55029296875	-4.998779296875E-06	46.5899998823716	1554
52.3281138678842	0.54931640625	8.4564208984375E-06	46.6199998822958	1555
52.3581138678085	0.549072265625	6.25E-06	46.6499998822201	1556
52.3881138677327	0.550750732421875	-3.4698486328125E-06	46.6799998821443	1557
52.418113867657	0.54974365234375	1.23382568359375E-05	46.7099998820686	1558
52.4481138675812	0.550201416015625	-9.58251953125E-07	46.7399998819928	1559
52.4781138675055	0.549652099609375	1.9287109375E-06	46.7699998819171	1560
52.5081138674298	0.54949951171875	1.1297607421875E-05	46.7999998818414	1561
52.538113867354	0.550567626953125	-5.1971435546875E-06	46.8299998817656	1562
52.5681138672783	0.5506591796875	9.1278076171875E-06	46.8599998816899	1563
52.5981138672025	0.54931640625	5.2978515625E-06	46.8899998816141	1564
52.6281138671268	0.5498046875	-2.911376953125E-06	46.9199998815384	1565
52.658113867051	0.549468994140625	1.2493896484375E-05	46.9499998814626	1566
52.6881138669753	0.550567626953125	-2.142333984375E-06	46.9799998813869	1567
52.7181138668996	0.5501708984375	3.375244140625E-06	47.0099998813112	1568
52.7481138668238	0.549072265625	1.03912353515625E-05	47.0399998812354	1569
52.7781138667481	0.549530029296875	-5.279541015625E-06	47.0699998811597	1570
52.8081138666723	0.5504150390625	1.0528564453125E-05	47.0999998810839	1571
52.8381138665966	0.54986572265625	3.2623291015625E-06	47.1299998810082	1572
52.8681138665208	0.55029296875	-1.519775390625E-06	47.1599998809324	1573
52.8981138664451	0.549072265625	1.24359130859375E-05	47.1899998808567	1574
52.9281138663694	0.549652099609375	-3.704833984375E-06	47.219999880781	1575
52.9581138662936	0.550750732421875	5.7098388671875E-06	47.2499998807052	1576
52.9881138662179	0.55010986328125	8.648681640625E-06	47.2799998806295	1577
53.0181138661421	0.549591064453125	-4.8553466796875E-06	47.3099998805537	1578
53.0481138660664	0.549560546875	1.18255615234375E-05	47.339999880478	1579
53.0781138659906	0.549468994140625	8.72802734375E-07	47.3699998804022	1580
53.1081138659149	0.550628662109375	3.448486328125E-07	47.3999998803265	1581
53.1381138658392	0.5494384765625	1.1865234375E-05	47.4299998802508	1582
53.1681138657634	0.54913330078125	-4.6295166015625E-06	47.459999880175	1583
53.1981138656877	0.5499267578125	7.6690673828125E-06	47.4899998800993	1584
53.2281138656119	0.55010986328125	6.8572998046875E-06	47.5199998800235	1585
53.2581138655362	0.549530029296875	-4.0740966796875E-06	47.5499998799478	1586
53.2881138654604	0.54962158203125	1.248779296875E-05	47.579999879872	1587
53.3181138653847	0.5496826171875	-9.368896484375E-07	47.6099998797963	1588
53.348113865309	0.55078125	1.9775390625E-06	47.6399998797206	1589
53.3781138652332	0.550323486328125	1.10992431640625E-05	47.6699998796448	1590
53.4081138651575	0.5494384765625	-4.962158203125E-06	47.6999998795691	1591
53.4381138650817	0.549530029296875	8.9874267578125E-06	47.7299998794933	1592
53.468113865006	0.550384521484375	5.3131103515625E-06	47.7599998794176	1593
53.4981138649302	0.550140380859375	-3.2470703125E-06	47.7899998793418	1594
53.5281138648545	0.550048828125	1.2646484375E-05	47.8199998792661	1595
53.5581138647788	0.549285888671875	-2.1209716796875E-06	47.8499998791904	1596
53.588113864703	0.54962158203125	3.1890869140625E-06	47.8799998791146	1597
53.6181138646273	0.550323486328125	1.03668212890625E-05	47.9099998790389	1598
53.6481138645515	0.55072021484375	-4.9774169921875E-06	47.9399998789631	1599
53.6781138644758	0.548980712890625	9.771728515625E-06	47.9699998788874	1600
53.7081138644	0.549957275390625	4.3426513671875E-06	47.9999998788117	1601
53.7381138643243	0.54998779296875	-2.6153564453125E-06	48.0299998787359	1602
53.7681138642486	0.550384521484375	1.26922607421875E-05	48.0599998786602	1603
53.7981138641728	0.550140380859375	-2.7740478515625E-06	48.0899998785844	1604
53.8281138640971	0.549530029296875	4.00390625E-06	48.1199998785087	1605
53.8581138640213	0.549591064453125	9.8907470703125E-06	48.1499998784329	1606
53.8881138639456	0.550567626953125	-4.91943359375E-06	48.1799998783572	1607
53.9181138638698	0.550048828125	1.02508544921875E-05	48.2099998782815	1608
53.9481138637941	0.549560546875	3.6346435546875E-06	48.2399998782057	1609
53.9781138637184	0.5494384765625	-2.166748046875E-06	48.26999987813	1610
54.0081138636426	0.549224853515625	1.26556396484375E-05	48.2999998780542	1611
54.0381138635669	0.55029296875	-3.0914306640625E-06	48.3299998779785	1612
54.0681138634911	0.5504150390625	4.461669921875E-06	48.3599998779027	1613
54.0981138634154	0.54901123046875	9.649658203125E-06	48.389999877827	1614
54.1281138633396	0.54986572265625	-4.8065185546875E-06	48.4199998777513	1615
54.1581138632639	0.550048828125	1.04339599609375E-05	48.4499998776755	1616
54.1881138631882	0.5504150390625	3.424072265625E-06	48.4799998775998	1617
54.2181138631124	0.549957275390625	-1.971435546875E-06	48.509999877524	1618
54.2481138630367	0.549591064453125	1.26739501953125E-05	48.5399998774483	1619
54.2781138629609	0.54949951171875	-3.0303955078125E-06	48.5699998773725	1620
54.3081138628852	0.550872802734375	4.5562744140625E-06	48.5999998772968	1621
54.3381138628095	0.550018310546875	9.6893310546875E-06	48.6299998772211	1622
54.3681138627337	0.549468994140625	-4.7821044921875E-06	48.6599998771453	1623
54.398113862658	0.549713134765625	1.0418701171875E-05	48.6899998770696	1624
54.4281138625822	0.549957275390625	3.64990234375E-06	48.7199998769938	1625
54.4581138625065	0.55035400390625	-2.099609375E-06	48.7499998769181	1626
54.4881138624307	0.550262451171875	1.27105712890625E-05	48.7799998768423	1627
54.518113862355	0.54913330078125	-2.8350830078125E-06	48.8099998767666	1628
54.5481138622793	0.54962158203125	4.205322265625E-06	48.8399998766909	1629
54.5781138622035	0.55023193359375	9.9090576171875E-06	48.8699998766151	1630
54.6081138621278	0.550140380859375	-4.791259765625E-06	48.8999998765394	1631
54.638113862052	0.54986572265625	1.00372314453125E-05	48.9299998764636	1632
54.6681138619763	0.549468994140625	4.1900634765625E-06	48.9599998763879	1633
54.6981138619005	0.549530029296875	-2.5115966796875E-06	48.9899998763121	1634
54.7281138618248	0.5506591796875	1.2615966796875E-05	49.0199998762364	1635
54.7581138617491	0.550140380859375	-2.3223876953125E-06	49.0499998761607	1636
54.7881138616733	0.549468994140625	3.45458984375E-06	49.0799998760849	1637
54.8181138615976	0.54962158203125	1.03240966796875E-05	49.1099998760092	1638
54.8481138615218	0.550262451171875	-4.864501953125E-06	49.1399998759334	1639
54.8781138614461	0.550384521484375	9.6160888671875E-06	49.1699998758577	1640
54.9081138613703	0.5506591796875	4.6905517578125E-06	49.1999998757819	1641
54.9381138612946	0.549163818359375	-2.825927734375E-06	49.2299998757062	1642
54.9681138612189	0.549591064453125	1.26983642578125E-05	49.2599998756305	1643
54.9981138611431	0.550079345703125	-2.3193359375E-06	49.2899998755547	1644
55.0281138610674	0.55010986328125	3.5400390625E-06	49.319999875479	1645
55.0581138609916	0.550079345703125	1.024169921875E-05	49.3499998754032	1646
55.0881138609159	0.549530029296875	-4.925537109375E-06	49.3799998753275	1647
55.1181138608401	0.549560546875	1.00006103515625E-05	49.4099998752517	1648
55.1481138607644	0.55059814453125	4.0618896484375E-06	49.439999875176	1649
55.1781138606887	0.549896240234375	-2.349853515625E-06	49.4699998751003	1650
55.2081138606129	0.5498046875	1.2750244140625E-05	49.4999998750245	1651
55.2381138605372	0.54937744140625	-3.0914306640625E-06	49.5299998749488	1652
55.2681138604614	0.549774169921875	4.6051025390625E-06	49.559999874873	1653
55.2981138603857	0.550506591796875	9.5306396484375E-06	49.5899998747973	1654
55.3281138603099	0.550506591796875	-4.815673828125E-06	49.6199998747215	1655
55.3581138602342	0.549560546875	1.08062744140625E-05	49.6499998746458	1656
55.3881138601585	0.549652099609375	2.8076171875E-06	49.6799998745701	1657
55.4181138600827	0.550201416015625	-1.46484375E-06	49.7099998744943	1658
55.448113860007	0.5499267578125	1.2603759765625E-05	49.7399998744186	1659
55.4781138599312	0.550140380859375	-3.72314453125E-06	49.7699998743428	1660
55.5081138598555	0.549713134765625	5.5816650390625E-06	49.7999998742671	1661
55.5381138597797	0.54901123046875	8.807373046875E-06	49.8299998741913	1662
55.568113859704	0.550567626953125	-4.6173095703125E-06	49.8599998741156	1663
55.5981138596283	0.5501708984375	1.1248779296875E-05	49.8899998740399	1664
55.6281138595525	0.549560546875	1.9744873046875E-06	49.9199998739641	1665
55.6581138594768	0.5496826171875	-8.36181640625E-07	49.9499998738884	1666
55.688113859401	0.549346923828125	1.24298095703125E-05	49.9799998738126	1667
55.7181138593253	0.550262451171875	-4.0496826171875E-06	50.0099998737369	1668
55.7481138592495	0.55047607421875	6.103515625E-06	50.0399998736611	1669
55.7781138591738	0.54888916015625	8.355712890625E-06	50.0699998735854	1670
55.8081138590981	0.54962158203125	-4.5013427734375E-06	50.0999998735097	1671
55.8381138590223	0.549774169921875	1.13677978515625E-05	50.1299998734339	1672
55.8681138589466	0.550140380859375	1.544189453125E-06	50.1599998733582	1673
55.8981138588708	0.549957275390625	-6.4697265625E-07	50.1899998732824	1674
55.9281138587951	0.549163818359375	1.23291015625E-05	50.2199998732067	1675
55.9581138587193	0.549835205078125	-4.2205810546875E-06	50.2499998731309	1676
55.9881138586436	0.550506591796875	6.243896484375E-06	50.2799998730552	1677
56.0181138585679	0.54931640625	8.2427978515625E-06	50.3099998729795	1678
56.0481138584921	0.5491943359375	-4.4921875E-06	50.3399998729037	1679
56.0781138584164	0.54949951171875	1.14105224609375E-05	50.369999872828	1680
56.1081138583406	0.54986572265625	1.5625E-06	50.3999998727522	1681
56.1381138582649	0.550201416015625	-6.561279296875E-07	50.4299998726765	1682
56.1681138581891	0.549530029296875	1.22711181640625E-05	50.4599998726007	1683
56.1981138581134	0.5489501953125	-4.144287109375E-06	50.489999872525	1684
56.2281138580377	0.550201416015625	6.1614990234375E-06	50.5199998724493	1685
56.2581138579619	0.54986572265625	8.258056640625E-06	50.5499998723735	1686
56.2881138578862	0.550048828125	-4.4952392578125E-06	50.5799998722978	1687
56.3181138578104	0.549560546875	1.15142822265625E-05	50.609999872222	1688
56.3481138577347	0.54937744140625	1.214599609375E-06	50.6399998721463	1689
56.3781138576589	0.550445556640625	-2.8076171875E-07	50.6699998720705	1690
56.4081138575832	0.550140380859375	1.2164306640625E-05	50.6999998719948	1691
56.4381138575075	0.549163818359375	-4.522705078125E-06	50.7299998719191	1692
56.4681138574317	0.550018310546875	7.012939453125E-06	50.7599998718433	1693
56.498113857356	0.55010986328125	7.4005126953125E-06	50.7899998717676	1694
56.5281138572802	0.55023193359375	-4.1748046875E-06	50.8199998716918	1695
56.5581138572045	0.5496826171875	1.202392578125E-05	50.8499998716161	1696
56.5881138571287	0.54937744140625	-2.960205078125E-07	50.8799998715403	1697
56.618113857053	0.55023193359375	1.0894775390625E-06	50.9099998714646	1698
56.6481138569773	0.55010986328125	1.15081787109375E-05	50.9399998713889	1699
56.6781138569015	0.549346923828125	-5.1788330078125E-06	50.9699998713131	1700
56.7081138568258	0.549530029296875	8.612060546875E-06	50.9999998712374	1701
56.73811385675	0.5496826171875	5.6365966796875E-06	51.0299998711616	1702
56.7681138566743	0.550384521484375	-3.2989501953125E-06	51.0599998710859	1703
56.7981138565985	0.550262451171875	1.23626708984375E-05	51.0899998710102	1704
56.8281138565228	0.54913330078125	-1.8829345703125E-06	51.1199998709344	1705
56.8581138564471	0.5496826171875	2.7069091796875E-06	51.1499998708587	1706
56.8881138563713	0.5504150390625	1.06414794921875E-05	51.1799998707829	1707
56.9181138562956	0.549468994140625	-5.340576171875E-06	51.2099998707072	1708
56.9481138562198	0.549560546875	9.765625E-06	51.2399998706314	1709
56.9781138561441	0.54962158203125	4.217529296875E-06	51.2699998705557	1710
57.0081138560683	0.5501708984375	-2.435302734375E-06	51.29999987048	1711
57.0381138559926	0.550048828125	1.23687744140625E-05	51.3299998704042	1712
57.0681138559169	0.5494384765625	-2.9144287109375E-06	51.3599998703285	1713
57.0981138558411	0.549072265625	3.90625E-06	51.3899998702527	1714
57.1281138557654	0.55035400390625	9.8388671875E-06	51.419999870177	1715
57.1581138556896	0.55010986328125	-5.31005859375E-06	51.4499998701012	1716
57.1881138556139	0.54937744140625	1.03790283203125E-05	51.4799998700255	1717
57.2181138555381	0.549468994140625	3.216552734375E-06	51.5099998699498	1718
57.2481138554624	0.54962158203125	-1.8402099609375E-06	51.539999869874	1719
57.2781138553867	0.550262451171875	1.2274169921875E-05	51.5699998697983	1720
57.3081138553109	0.549957275390625	-3.4454345703125E-06	51.5999998697225	1721
57.3381138552352	0.548919677734375	4.547119140625E-06	51.6299998696468	1722
57.3681138551594	0.5501708984375	9.368896484375E-06	51.659999869571	1723
57.3981138550837	0.550384521484375	-5.2734375E-06	51.6899998694953	1724
57.428113855008	0.54974365234375	1.07177734375E-05	51.7199998694196	1725
57.4581138549322	0.549713134765625	2.6214599609375E-06	51.7499998693438	1726
57.4881138548565	0.549774169921875	-1.5045166015625E-06	51.7799998692681	1727
57.5181138547807	0.550048828125	1.219482421875E-05	51.8099998691923	1728
57.548113854705	0.550384521484375	-3.6346435546875E-06	51.8399998691166	1729
57.5781138546292	0.549041748046875	4.864501953125E-06	51.8699998690408	1730
57.6081138545535	0.54986572265625	9.1156005859375E-06	51.8999998689651	1731
57.6381138544778	0.55029296875	-5.18798828125E-06	51.9299998688894	1732
57.668113854402	0.55010986328125	1.0797119140625E-05	51.9599998688136	1733
57.6981138543263	0.549774169921875	2.4749755859375E-06	51.9899998687379	1734
57.7281138542505	0.5491943359375	-1.4129638671875E-06	52.0199998686621	1735
57.7581138541748	0.5496826171875	1.21673583984375E-05	52.0499998685864	1736
57.788113854099	0.550506591796875	-3.6590576171875E-06	52.0799998685106	1737
57.8181138540233	0.54949951171875	4.852294921875E-06	52.1099998684349	1738
57.8481138539476	0.549346923828125	9.1552734375E-06	52.1399998683592	1739
57.8781138538718	0.549530029296875	-5.206298828125E-06	52.1699998682834	1740
57.9081138537961	0.549713134765625	1.07452392578125E-05	52.1999998682077	1741
57.9381138537203	0.55029296875	2.618408203125E-06	52.2299998681319	1742
57.9681138536446	0.550048828125	-1.5380859375E-06	52.2599998680562	1743
57.9981138535688	0.5489501953125	1.21978759765625E-05	52.2899998679804	1744
58.0281138534931	0.550018310546875	-3.4881591796875E-06	52.3199998679047	1745
58.0581138534174	0.55023193359375	4.6173095703125E-06	52.349999867829	1746
58.0881138533416	0.55010986328125	9.3597412109375E-06	52.3799998677532	1747
58.1181138532659	0.549713134765625	-5.2459716796875E-06	52.4099998676775	1748
58.1481138531901	0.5494384765625	1.0723876953125E-05	52.4399998676017	1749
58.1781138531144	0.550018310546875	2.630615234375E-06	52.469999867526	1750
58.2081138530386	0.550384521484375	-1.4373779296875E-06	52.4999998674502	1751
58.2381138529629	0.549468994140625	1.2237548828125E-05	52.5299998673745	1752
58.2681138528872	0.54974365234375	-3.7689208984375E-06	52.5599998672988	1753
58.2981138528114	0.54974365234375	5.2459716796875E-06	52.589999867223	1754
58.3281138527357	0.54986572265625	8.8226318359375E-06	52.6199998671473	1755
58.3581138526599	0.5504150390625	-5.1116943359375E-06	52.6499998670715	1756
58.3881138525842	0.5498046875	1.13311767578125E-05	52.6799998669958	1757
58.4181138525084	0.549072265625	1.4312744140625E-06	52.70999986692	1758
58.4481138524327	0.550323486328125	-4.119873046875E-07	52.7399998668443	1759
58.478113852357	0.5499267578125	1.195068359375E-05	52.7699998667686	1760
58.5081138522812	0.549774169921875	-4.595947265625E-06	52.7999998666928	1761
58.5381138522055	0.549713134765625	6.866455078125E-06	52.8299998666171	1762
58.5681138521297	0.549713134765625	7.281494140625E-06	52.8599998665413	1763
58.598113852054	0.550537109375	-4.4952392578125E-06	52.8899998664656	1764
58.6281138519782	0.550079345703125	1.21368408203125E-05	52.9199998663898	1765
58.6581138519025	0.54913330078125	-8.11767578125E-07	52.9499998663141	1766
58.6881138518268	0.54998779296875	1.6204833984375E-06	52.9799998662384	1767
58.718113851751	0.54998779296875	1.0943603515625E-05	53.0099998661626	1768
58.7481138516753	0.550201416015625	-5.3070068359375E-06	53.0399998660869	1769
58.7781138515995	0.55010986328125	9.1644287109375E-06	53.0699998660111	1770
58.8081138515238	0.5494384765625	4.6295166015625E-06	53.0999998659354	1771
58.838113851448	0.550201416015625	-3.033447265625E-06	53.1299998658596	1772
58.8681138513723	0.55059814453125	1.25274658203125E-05	53.1599998657839	1773
58.8981138512966	0.549346923828125	-3.106689453125E-06	53.1899998657082	1774
58.9281138512208	0.5498046875	4.2144775390625E-06	53.2199998656324	1775
58.9581138511451	0.549530029296875	9.3597412109375E-06	53.2499998655567	1776
58.9881138510693	0.550018310546875	-5.1727294921875E-06	53.2799998654809	1777
59.0181138509936	0.5499267578125	1.08306884765625E-05	53.3099998654052	1778
59.0481138509178	0.5494384765625	2.1331787109375E-06	53.3399998653294	1779
59.0781138508421	0.549591064453125	-1.239013671875E-06	53.3699998652537	1780
59.1081138507664	0.55029296875	1.2286376953125E-05	53.399999865178	1781
59.1381138506906	0.549896240234375	-4.4097900390625E-06	53.4299998651022	1782
59.1681138506149	0.550079345703125	6.28662109375E-06	53.4599998650265	1783
59.1981138505391	0.5494384765625	7.7789306640625E-06	53.4899998649507	1784
59.2281138504634	0.549560546875	-4.5989990234375E-06	53.519999864875	1785
59.2581138503876	0.550567626953125	1.17523193359375E-05	53.5499998647992	1786
59.2881138503119	0.55010986328125	2.105712890625E-07	53.5799998647235	1787
59.3181138502362	0.549468994140625	3.84521484375E-07	53.6099998646478	1788
59.3481138501604	0.549835205078125	1.173095703125E-05	53.639999864572	1789
59.3781138500847	0.54986572265625	-5.023193359375E-06	53.6699998644963	1790
59.4081138500089	0.550201416015625	7.806396484375E-06	53.6999998644205	1791
59.4381138499332	0.5496826171875	6.3629150390625E-06	53.7299998643448	1792
59.4681138498574	0.5494384765625	-3.900146484375E-06	53.759999864269	1793
59.4981138497817	0.550323486328125	1.21826171875E-05	53.7899998641933	1794
59.528113849706	0.550262451171875	-1.1016845703125E-06	53.8199998641176	1795
59.5581138496302	0.5499267578125	1.617431640625E-06	53.8499998640418	1796
59.5881138495545	0.54937744140625	1.11480712890625E-05	53.8799998639661	1797
59.6181138494787	0.549774169921875	-5.303955078125E-06	53.9099998638903	1798
59.648113849403	0.55029296875	8.740234375E-06	53.9399998638146	1799
59.6781138493272	0.55029296875	5.303955078125E-06	53.9699998637388	1800
59.7081138492515	0.549591064453125	-3.33251953125E-06	53.9999998636631	1801
59.7381138491758	0.549560546875	1.2237548828125E-05	54.0299998635874	1802
59.7681138491	0.550506591796875	-1.8798828125E-06	54.0599998635116	1803
59.7981138490243	0.5498046875	2.4017333984375E-06	54.0899998634359	1804
59.8281138489485	0.550048828125	1.0711669921875E-05	54.1199998633601	1805
59.8581138488728	0.54901123046875	-5.3619384765625E-06	54.1499998632844	1806
59.888113848797	0.54949951171875	9.2559814453125E-06	54.1799998632087	1807
59.9181138487213	0.55035400390625	4.693603515625E-06	54.2099998631329	1808
59.9481138486456	0.549957275390625	-2.9449462890625E-06	54.2399998630572	1809
59.9781138485698	0.5496826171875	1.2322998046875E-05	54.2699998629814	1810
60.0081138484941	0.549560546875	-2.215576171875E-06	54.2999998629057	1811
60.0381138484183	0.549560546875	2.84423828125E-06	54.3299998628299	1812
60.0681138483426	0.550689697265625	1.0516357421875E-05	54.3599998627542	1813
60.0981138482668	0.54998779296875	-5.2947998046875E-06	54.3899998626785	1814
60.1281138481911	0.54962158203125	9.3994140625E-06	54.4199998626027	1815
60.1581138481154	0.549957275390625	4.58984375E-06	54.449999862527	1816
60.1881138480396	0.5499267578125	-2.880859375E-06	54.4799998624512	1817
60.2181138479639	0.550750732421875	1.23199462890625E-05	54.5099998623755	1818
60.2481138478881	0.5501708984375	-2.2552490234375E-06	54.5399998622997	1819
60.2781138478124	0.549285888671875	2.8839111328125E-06	54.569999862224	1820
60.3081138477366	0.54998779296875	1.05255126953125E-05	54.5999998621483	1821
60.3381138476609	0.550537109375	-5.2703857421875E-06	54.6299998620725	1822
60.3681138475852	0.550140380859375	9.2926025390625E-06	54.6599998619968	1823
60.3981138475094	0.5498046875	4.7210693359375E-06	54.689999861921	1824
60.4281138474337	0.549560546875	-3.0517578125E-06	54.7199998618453	1825
60.4581138473579	0.55023193359375	1.22955322265625E-05	54.7499998617695	1826
60.4881138472822	0.550079345703125	-2.0416259765625E-06	54.7799998616938	1827
60.5181138472065	0.54925537109375	2.50244140625E-06	54.8099998616181	1828
60.5481138471307	0.550201416015625	1.06475830078125E-05	54.8399998615423	1829
60.578113847055	0.550445556640625	-5.279541015625E-06	54.8699998614666	1830
60.6081138469792	0.549652099609375	8.9813232421875E-06	54.8999998613908	1831
60.6381138469035	0.54937744140625	5.078125E-06	54.9299998613151	1832
60.6681138468277	0.550140380859375	-3.2470703125E-06	54.9599998612393	1833
60.698113846752	0.55029296875	1.22833251953125E-05	54.9899998611636	1834
60.7281138466763	0.55010986328125	-1.8707275390625E-06	55.0199998610879	1835
60.7581138466005	0.54925537109375	2.410888671875E-06	55.0499998610121	1836
60.7881138465248	0.55029296875	1.07421875E-05	55.0799998609364	1837
60.818113846449	0.55023193359375	-5.2947998046875E-06	55.1099998608606	1838
60.8481138463733	0.549530029296875	9.2681884765625E-06	55.1399998607849	1839
60.8781138462975	0.549652099609375	4.718017578125E-06	55.1699998607091	1840
60.9081138462218	0.5501708984375	-2.911376953125E-06	55.1999998606334	1841
60.9381138461461	0.55010986328125	1.241455078125E-05	55.2299998605577	1842
60.9681138460703	0.550079345703125	-2.5421142578125E-06	55.2599998604819	1843
60.9981138459946	0.549072265625	3.4210205078125E-06	55.2899998604062	1844
61.0281138459188	0.5494384765625	1.0101318359375E-05	55.3199998603304	1845
61.0581138458431	0.550537109375	-5.33447265625E-06	55.3499998602547	1846
61.0881138457673	0.54998779296875	1.0284423828125E-05	55.3799998601789	1847
61.1181138456916	0.549652099609375	3.1036376953125E-06	55.4099998601032	1848
61.1481138456159	0.549560546875	-1.763916015625E-06	55.4399998600275	1849
61.1781138455401	0.550079345703125	1.23138427734375E-05	55.4699998599517	1850
61.2081138454644	0.550628662109375	-3.9794921875E-06	55.499999859876	1851
61.2381138453886	0.5491943359375	5.5206298828125E-06	55.5299998598002	1852
61.2681138453129	0.54962158203125	8.4442138671875E-06	55.5599998597245	1853
61.2981138452371	0.550201416015625	-4.98046875E-06	55.5899998596487	1854
61.3281138451614	0.549774169921875	1.168212890625E-05	55.619999859573	1855
61.3581138450857	0.5498046875	3.72314453125E-07	55.6499998594973	1856
61.3881138450099	0.54974365234375	4.33349609375E-07	55.6799998594215	1857
61.4181138449342	0.549835205078125	1.1566162109375E-05	55.7099998593458	1858
61.4481138448584	0.550994873046875	-5.108642578125E-06	55.73999985927	1859
61.4781138447827	0.550018310546875	7.9925537109375E-06	55.7699998591943	1860
61.5081138447069	0.5494384765625	6.01806640625E-06	55.7999998591185	1861
61.5381138446312	0.550018310546875	-3.851318359375E-06	55.8299998590428	1862
61.5681138445555	0.549896240234375	1.2371826171875E-05	55.8599998589671	1863
61.5981138444797	0.550811767578125	-1.934814453125E-06	55.8899998588913	1864
61.628113844404	0.550140380859375	2.679443359375E-06	55.9199998588156	1865
61.6581138443282	0.549102783203125	1.0382080078125E-05	55.9499998587398	1866
61.6881138442525	0.5501708984375	-5.413818359375E-06	55.9799998586641	1867
61.7181138441767	0.550262451171875	9.7869873046875E-06	56.0099998585883	1868
61.748113844101	0.549957275390625	3.7567138671875E-06	56.0399998585126	1869
61.7781138440253	0.5496826171875	-2.471923828125E-06	56.0699998584369	1870
61.8081138439495	0.549346923828125	1.24237060546875E-05	56.0999998583611	1871
61.8381138438738	0.550323486328125	-3.4637451171875E-06	56.1299998582854	1872
61.868113843798	0.5504150390625	4.6478271484375E-06	56.1599998582096	1873
61.8981138437223	0.54949951171875	9.0667724609375E-06	56.1899998581339	1874
61.9281138436465	0.54986572265625	-5.1361083984375E-06	56.2199998580581	1875
61.9581138435708	0.54998779296875	1.0968017578125E-05	56.2499998579824	1876
61.9881138434951	0.550323486328125	1.9439697265625E-06	56.2799998579067	1877
62.0181138434193	0.550262451171875	-1.1016845703125E-06	56.3099998578309	1878
62.0481138433436	0.549560546875	1.21917724609375E-05	56.3399998577552	1879
62.0781138432678	0.549713134765625	-4.296875E-06	56.3699998576794	1880
62.1081138431921	0.55084228515625	6.1279296875E-06	56.3999998576037	1881
62.1381138431163	0.549896240234375	7.9742431640625E-06	56.4299998575279	1882
62.1681138430406	0.549285888671875	-4.718017578125E-06	56.4599998574522	1883
62.1981138429649	0.55023193359375	1.156005859375E-05	56.4899998573765	1884
62.2281138428891	0.550262451171875	7.415771484375E-07	56.5199998573007	1885
62.2581138428134	0.54998779296875	-1.434326171875E-07	56.549999857225	1886
62.2881138427376	0.5496826171875	1.1895751953125E-05	56.5799998571492	1887
62.3181138426619	0.549530029296875	-4.7027587890625E-06	56.6099998570735	1888
62.3481138425861	0.5504150390625	6.9122314453125E-06	56.6399998569977	1889
62.3781138425104	0.54949951171875	7.257080078125E-06	56.669999856922	1890
62.4081138424347	0.549346923828125	-4.443359375E-06	56.6999998568463	1891
62.4381138423589	0.54962158203125	1.18072509765625E-05	56.7299998567705	1892
62.4681138422832	0.550079345703125	1.220703125E-07	56.7599998566948	1893
62.4981138422074	0.54974365234375	3.90625E-07	56.789999856619	1894
62.5281138421317	0.549591064453125	1.1639404296875E-05	56.8199998565433	1895
62.5581138420559	0.54931640625	-4.9041748046875E-06	56.8499998564675	1896
62.5881138419802	0.54962158203125	7.2601318359375E-06	56.8799998563918	1897
62.6181138419045	0.55059814453125	6.890869140625E-06	56.9099998563161	1898
62.6481138418287	0.5499267578125	-4.3304443359375E-06	56.9399998562403	1899
62.678113841753	0.549224853515625	1.18560791015625E-05	56.9699998561646	1900
62.7081138416772	0.549713134765625	-1.5869140625E-07	56.9999998560888	1901
62.7381138416015	0.5498046875	4.7607421875E-07	57.0299998560131	1902
62.7681138415257	0.550048828125	1.15753173828125E-05	57.0599998559373	1903
62.79811384145	0.5499267578125	-4.8980712890625E-06	57.0899998558616	1904
62.8281138413743	0.548736572265625	7.2052001953125E-06	57.1199998557859	1905
62.8581138412985	0.5496826171875	6.9091796875E-06	57.1499998557101	1906
62.8881138412228	0.5506591796875	-4.3914794921875E-06	57.1799998556344	1907
62.918113841147	0.5499267578125	1.1724853515625E-05	57.2099998555586	1908
62.9481138410713	0.549468994140625	1.220703125E-07	57.2399998554829	1909
62.9781138409955	0.549652099609375	1.708984375E-07	57.2699998554072	1910
63.0081138409198	0.54925537109375	1.16912841796875E-05	57.2999998553314	1911
63.0381138408441	0.55023193359375	-4.74853515625E-06	57.3299998552557	1912
63.0681138407683	0.550445556640625	6.7626953125E-06	57.3599998551799	1913
63.0981138406926	0.54949951171875	7.3760986328125E-06	57.3899998551042	1914
63.1281138406168	0.549774169921875	-4.571533203125E-06	57.4199998550284	1915
63.1581138405411	0.54974365234375	1.151123046875E-05	57.4499998549527	1916
63.1881138404653	0.55010986328125	7.598876953125E-07	57.479999854877	1917
63.2181138403896	0.550628662109375	-3.35693359375E-07	57.5099998548012	1918
63.2481138403139	0.549560546875	1.1883544921875E-05	57.5399998547255	1919
63.2781138402381	0.54937744140625	-4.5166015625E-06	57.5699998546497	1920
63.3081138401624	0.550506591796875	6.33544921875E-06	57.599999854574	1921
63.3381138400866	0.550323486328125	7.708740234375E-06	57.6299998544982	1922
63.3681138400109	0.5499267578125	-4.7271728515625E-06	57.6599998544225	1923
63.3981138399351	0.549591064453125	1.14654541015625E-05	57.6899998543468	1924
63.4281138398594	0.549652099609375	6.927490234375E-07	57.719999854271	1925
63.4581138397837	0.550048828125	-2.593994140625E-07	57.7499998541953	1926
63.4881138397079	0.55023193359375	1.18011474609375E-05	57.7799998541195	1927
63.5181138396322	0.549224853515625	-4.766845703125E-06	57.8099998540438	1928
63.5481138395564	0.54913330078125	6.854248046875E-06	57.839999853968	1929
63.5781138394807	0.550445556640625	7.098388671875E-06	57.8699998538923	1930
63.608113839405	0.549957275390625	-4.4708251953125E-06	57.8999998538166	1931
63.6381138393292	0.5496826171875	1.18255615234375E-05	57.9299998537408	1932
63.6681138392535	0.549560546875	-4.852294921875E-07	57.9599998536651	1933
63.6981138391777	0.54962158203125	8.209228515625E-07	57.9899998535893	1934
63.728113839102	0.550262451171875	1.1309814453125E-05	58.0199998535136	1935
63.7581138390262	0.5498046875	-5.3192138671875E-06	58.0499998534378	1936
63.7881138389505	0.54931640625	8.306884765625E-06	58.0799998533621	1937
63.8181138388748	0.550445556640625	5.3955078125E-06	58.1099998532864	1938
63.848113838799	0.550140380859375	-3.57666015625E-06	58.1399998532106	1939
63.8781138387233	0.549346923828125	1.23016357421875E-05	58.1699998531349	1940
63.9081138386475	0.549560546875	-2.45361328125E-06	58.1999998530591	1941
63.9381138385718	0.54962158203125	2.9937744140625E-06	58.2299998529834	1942
63.968113838496	0.5501708984375	1.00616455078125E-05	58.2599998529076	1943
63.9981138384203	0.549774169921875	-5.499267578125E-06	58.2899998528319	1944
64.0281138383446	0.548980712890625	1.01348876953125E-05	58.3199998527562	1945
64.0581138382688	0.5501708984375	2.9998779296875E-06	58.3499998526804	1946
64.0881138381931	0.55029296875	-1.94091796875E-06	58.3799998526047	1947
64.1181138381173	0.549285888671875	1.22802734375E-05	58.4099998525289	1948
64.1481138380416	0.549530029296875	-4.0283203125E-06	58.4399998524532	1949
64.1781138379658	0.549652099609375	5.2001953125E-06	58.4699998523774	1950
64.2081138378901	0.549835205078125	8.50830078125E-06	58.4999998523017	1951
64.2381138378144	0.550537109375	-5.1300048828125E-06	58.529999852226	1952
64.2681138377386	0.5491943359375	1.12518310546875E-05	58.5599998521502	1953
64.2981138376629	0.5496826171875	9.27734375E-07	58.5899998520745	1954
64.3281138375871	0.550140380859375	-3.90625E-07	58.6199998519987	1955
64.3581138375114	0.549957275390625	1.1798095703125E-05	58.649999851923	1956
64.3881138374356	0.550079345703125	-4.9041748046875E-06	58.6799998518472	1957
64.4181138373599	0.549468994140625	6.8878173828125E-06	58.7099998517715	1958
64.4481138372842	0.549468994140625	7.061767578125E-06	58.7399998516958	1959
64.4781138372084	0.550506591796875	-4.5196533203125E-06	58.76999985162	1960
64.5081138371327	0.549774169921875	1.185302734375E-05	58.7999998515443	1961
64.5381138370569	0.54937744140625	-4.913330078125E-07	58.8299998514685	1962
64.5681138369812	0.54962158203125	9.185791015625E-07	58.8599998513928	1963
64.5981138369054	0.549713134765625	1.12518310546875E-05	58.889999851317	1964
64.6281138368297	0.55023193359375	-5.267333984375E-06	58.9199998512413	1965
64.658113836754	0.55029296875	8.0841064453125E-06	58.9499998511656	1966
64.6881138366782	0.549072265625	5.9173583984375E-06	58.9799998510898	1967
64.7181138366025	0.549591064453125	-3.9520263671875E-06	59.0099998510141	1968
64.7481138365267	0.550079345703125	1.2115478515625E-05	59.0399998509383	1969
64.778113836451	0.549896240234375	-1.4923095703125E-06	59.0699998508626	1970
64.8081138363752	0.550048828125	1.824951171875E-06	59.0999998507868	1971
64.8381138362995	0.549530029296875	1.077880859375E-05	59.1299998507111	1972
64.8681138362238	0.549224853515625	-5.4290771484375E-06	59.1599998506354	1973
64.898113836148	0.5504150390625	8.7158203125E-06	59.1899998505596	1974
64.9281138360723	0.550262451171875	5.1727294921875E-06	59.2199998504839	1975
64.9581138359965	0.549346923828125	-3.564453125E-06	59.2499998504081	1976
64.9881138359208	0.54949951171875	1.214599609375E-05	59.2799998503324	1977
65.018113835845	0.549774169921875	-1.9927978515625E-06	59.3099998502566	1978
65.0481138357693	0.54998779296875	2.337646484375E-06	59.3399998501809	1979
65.0781138356936	0.55010986328125	1.05010986328125E-05	59.3699998501052	1980
65.1081138356178	0.549407958984375	-5.4718017578125E-06	59.3999998500294	1981
65.1381138355421	0.549224853515625	8.990478515625E-06	59.4299998499537	1982
65.1681138354663	0.550445556640625	4.8370361328125E-06	59.4599998498779	1983
65.1981138353906	0.549835205078125	-3.363037109375E-06	59.4899998498022	1984
65.2281138353148	0.54937744140625	1.21612548828125E-05	59.5199998497264	1985
65.2581138352391	0.549713134765625	-2.1026611328125E-06	59.5499998496507	1986
65.2881138351634	0.5498046875	2.447509765625E-06	59.579999849575	1987
65.3181138350876	0.5504150390625	1.048583984375E-05	59.6099998494992	1988
65.3481138350119	0.549560546875	-5.4412841796875E-06	59.6399998494235	1989
65.3781138349361	0.549224853515625	8.941650390625E-06	59.6699998493477	1990
65.4081138348604	0.550201416015625	4.913330078125E-06	59.699999849272	1991
65.4381138347846	0.550323486328125	-3.466796875E-06	59.7299998491962	1992
65.4681138347089	0.549530029296875	1.209716796875E-05	59.7599998491205	1993
65.4981138346332	0.549774169921875	-1.898193359375E-06	59.7899998490448	1994
65.5281138345574	0.54949951171875	2.1820068359375E-06	59.819999848969	1995
65.5581138344817	0.55029296875	1.058349609375E-05	59.8499998488933	1996
65.5881138344059	0.55023193359375	-5.487060546875E-06	59.8799998488175	1997
65.6181138343302	0.54901123046875	8.8043212890625E-06	59.9099998487418	1998
65.6481138342544	0.549652099609375	5.0445556640625E-06	59.939999848666	1999
[truncated: 44,668 more rows]
