# Supplementary material for: Dataset of N-doped CuO:NiO mixed oxide thin film sensor for glucose oxidation
Source: Data Brief. 2020 Oct 14;33:106408. doi: 10.1016/j.dib.2020.106408 (PMC7585048; doi:10.1016/j.dib.2020.106408)
Supplement: Supplementary file 1 [file mmc1.zip › Raw Data_DIB-D-20-01811/Figure 7-9/Figure 7 CuO/Selectivity CuO Pristine 5lyr.txt]

Time (s)	WE(1).Potential (V)	WE(1).Current (A)	Corrected time (s)	Index
5.79011898538135	0.60015869140625	6.65283203125006E-06	0	1
5.82011898530561	0.599945068359375	1.27563476562501E-05	0.0299999999242573	2
5.85011898522987	0.5994873046875	3.0517578125E-07	0.0599999998485146	3
5.88011898515413	0.599151611328125	6.37817382812503E-06	0.0899999997727718	4
5.91011898507838	0.60015869140625	1.2542724609375E-05	0.119999999697029	5
5.94011898500264	0.60107421875	1.52587890625E-06	0.149999999621286	6
5.9701189849269	0.599761962890625	7.14111328125E-06	0.179999999545544	7
6.00011898485116	0.60003662109375	1.3671875E-05	0.209999999469801	8
6.03011898477541	0.6004638671875	1.251220703125E-06	0.239999999394058	9
6.06011898469967	0.599517822265625	7.110595703125E-06	0.269999999318316	10
6.09011898462393	0.598785400390625	1.336669921875E-05	0.299999999242573	11
6.12011898454818	0.599578857421875	1.64794921875E-06	0.32999999916683	12
6.15011898447244	0.59942626953125	6.744384765625E-06	0.359999999091087	13
6.1801189843967	0.599365234375	1.3671875E-05	0.389999999015345	14
6.21011898432096	0.599517822265625	1.617431640625E-06	0.419999998939602	15
6.24011898424521	0.60107421875	6.805419921875E-06	0.449999998863859	16
6.27011898416947	0.600128173828125	1.3397216796875E-05	0.479999998788117	17
6.30011898409373	0.60003662109375	1.77001953125E-06	0.509999998712374	18
6.33011898401799	0.600311279296875	6.195068359375E-06	0.539999998636631	19
6.36011898394224	0.600372314453125	1.3702392578125E-05	0.569999998560888	20
6.3901189838665	0.599273681640625	1.8310546875E-06	0.599999998485146	21
6.42011898379076	0.599639892578125	6.103515625E-06	0.629999998409403	22
6.45011898371502	0.599212646484375	1.3458251953125E-05	0.65999999833366	23
6.48011898363927	0.599761962890625	2.105712890625E-06	0.689999998257917	24
6.51011898356353	0.599334716796875	5.340576171875E-06	0.719999998182175	25
6.54011898348779	0.599945068359375	1.3702392578125E-05	0.749999998106432	26
6.57011898341204	0.600433349609375	2.227783203125E-06	0.779999998030689	27
6.6001189833363	0.600250244140625	5.218505859375E-06	0.809999997954947	28
6.63011898326056	0.599884033203125	1.348876953125E-05	0.839999997879204	29
6.66011898318482	0.600311279296875	2.655029296875E-06	0.869999997803461	30
6.69011898310907	0.599578857421875	4.608154296875E-06	0.899999997727718	31
6.72011898303333	0.5994873046875	1.373291015625E-05	0.929999997651976	32
6.75011898295759	0.599517822265625	2.960205078125E-06	0.959999997576233	33
6.78011898288185	0.5994873046875	4.241943359375E-06	0.98999999750049	34
6.8101189828061	0.600067138671875	1.3519287109375E-05	1.01999999742475	35
6.84011898273036	0.599853515625	3.448486328125E-06	1.049999997349	36
6.87011898265462	0.5999755859375	3.60107421875E-06	1.07999999727326	37
6.90011898257887	0.601287841796875	1.3641357421875E-05	1.10999999719752	38
6.93011898250313	0.600128173828125	3.96728515625E-06	1.13999999712178	39
6.96011898242739	0.5992431640625	3.204345703125E-06	1.16999999704603	40
6.99011898235165	0.599639892578125	1.3397216796875E-05	1.19999999697029	41
7.0201189822759	0.599395751953125	4.33349609375E-06	1.22999999689455	42
7.05011898220016	0.5992431640625	2.62451171875E-06	1.25999999681881	43
7.08011898212442	0.600006103515625	1.3458251953125E-05	1.28999999674306	44
7.11011898204868	0.600372314453125	5.157470703125E-06	1.31999999666732	45
7.14011898197293	0.600494384765625	2.13623046875E-06	1.34999999659158	46
7.17011898189719	0.59991455078125	1.3031005859375E-05	1.37999999651583	47
7.20011898182145	0.600250244140625	5.462646484375E-06	1.40999999644009	48
7.2301189817457	0.599945068359375	1.678466796875E-06	1.43999999636435	49
7.26011898166996	0.598724365234375	1.287841796875E-05	1.46999999628861	50
7.29011898159422	0.59942626953125	6.4697265625E-06	1.49999999621286	51
7.32011898151848	0.600494384765625	1.190185546875E-06	1.52999999613712	52
7.35011898144273	0.59930419921875	1.251220703125E-05	1.55999999606138	53
7.38011898136699	0.60040283203125	6.683349609375E-06	1.58999999598564	54
7.41011898129125	0.60076904296875	8.23974609375E-07	1.61999999590989	55
7.44011898121551	0.599884033203125	1.2054443359375E-05	1.64999999583415	56
7.47011898113976	0.599609375	7.75146484375E-06	1.67999999575841	57
7.50011898106402	0.599609375	4.8828125E-07	1.70999999568267	58
7.53011898098828	0.59954833984375	1.1688232421875E-05	1.73999999560692	59
7.56011898091253	0.59979248046875	7.6904296875E-06	1.76999999553118	60
7.59011898083679	0.59912109375	1.52587890625E-07	1.79999999545544	61
7.62011898076105	0.60028076171875	1.129150390625E-05	1.82999999537969	62
7.65011898068531	0.60015869140625	8.636474609375E-06	1.85999999530395	63
7.68011898060956	0.60009765625	-1.52587890625E-07	1.88999999522821	64
7.71011898053382	0.600250244140625	1.0528564453125E-05	1.91999999515247	65
7.74011898045808	0.599578857421875	8.880615234375E-06	1.94999999507672	66
7.77011898038234	0.59942626953125	-2.74658203125E-07	1.97999999500098	67
7.80011898030659	0.59942626953125	9.94873046875E-06	2.00999999492524	68
7.83011898023085	0.5992431640625	9.796142578125E-06	2.0399999948495	69
7.86011898015511	0.6002197265625	-5.4931640625E-07	2.06999999477375	70
7.89011898007936	0.600830078125	9.5916748046875E-06	2.09999999469801	71
7.92011898000362	0.599456787109375	1.033935546875E-05	2.12999999462227	72
7.95011897992788	0.601165771484375	-6.011962890625E-07	2.15999999454652	73
7.98011897985214	0.600830078125	8.6578369140625E-06	2.18999999447078	74
8.01011897977639	0.5997314453125	1.0833740234375E-05	2.21999999439504	75
8.04011897970065	0.59918212890625	-6.2255859375E-07	2.2499999943193	76
8.07011897962491	0.5997314453125	8.1634521484375E-06	2.27999999424355	77
8.10011897954917	0.59771728515625	1.134033203125E-05	2.30999999416781	78
8.13011897947342	0.59930419921875	-3.90625E-07	2.33999999409207	79
8.16011897939768	0.59967041015625	6.8572998046875E-06	2.36999999401633	80
8.19011897932194	0.60101318359375	1.180419921875E-05	2.39999999394058	81
8.22011897924619	0.59979248046875	-3.509521484375E-07	2.42999999386484	82
8.25011897917045	0.600341796875	6.3995361328125E-06	2.4599999937891	83
8.28011897909471	0.599578857421875	1.21734619140625E-05	2.48999999371335	84
8.31011897901897	0.600067138671875	1.861572265625E-07	2.51999999363761	85
8.34011897894322	0.5987548828125	5.2703857421875E-06	2.54999999356187	86
8.37011897886748	0.59918212890625	1.2579345703125E-05	2.57999999348613	87
8.40011897879174	0.59954833984375	4.0283203125E-07	2.60999999341038	88
8.430118978716	0.600555419921875	4.9407958984375E-06	2.63999999333464	89
8.46011897864025	0.599365234375	1.2701416015625E-05	2.6699999932589	90
8.49011897856451	0.60064697265625	1.104736328125E-06	2.69999999318316	91
8.52011897848877	0.600067138671875	3.96728515625E-06	2.72999999310741	92
8.55011897841302	0.60009765625	1.29852294921875E-05	2.75999999303167	93
8.58011897833728	0.59930419921875	1.2451171875E-06	2.78999999295593	94
8.61011897826154	0.599700927734375	3.7322998046875E-06	2.81999999288018	95
8.6401189781858	0.599090576171875	1.280517578125E-05	2.84999999280444	96
8.67011897811005	0.599761962890625	1.8646240234375E-06	2.8799999927287	97
8.70011897803431	0.599029541015625	3.0609130859375E-06	2.90999999265296	98
8.73011897795857	0.60089111328125	1.3079833984375E-05	2.93999999257721	99
8.76011897788283	0.599517822265625	1.9134521484375E-06	2.96999999250147	100
8.79011897780708	0.60015869140625	3.021240234375E-06	2.99999999242573	101
8.82011897773134	0.60003662109375	1.3006591796875E-05	3.02999999234999	102
8.8501189776556	0.60040283203125	2.5390625E-06	3.05999999227424	103
8.88011897757985	0.598907470703125	2.4658203125E-06	3.0899999921985	104
8.91011897750411	0.598876953125	1.31103515625E-05	3.11999999212276	105
8.94011897742837	0.5982666015625	2.398681640625E-06	3.14999999204701	106
8.97011897735263	0.600494384765625	2.5909423828125E-06	3.17999999197127	107
9.00011897727688	0.598785400390625	1.29913330078125E-05	3.20999999189553	108
9.03011897720114	0.6009521484375	2.72216796875E-06	3.23999999181979	109
9.0601189771254	0.600921630859375	2.2125244140625E-06	3.26999999174404	110
9.09011897704966	0.5992431640625	1.3037109375E-05	3.2999999916683	111
9.12011897697391	0.59942626953125	2.5848388671875E-06	3.32999999159256	112
9.15011897689817	0.60089111328125	2.410888671875E-06	3.35999999151682	113
9.18011897682243	0.5980224609375	1.29669189453125E-05	3.38999999144107	114
9.21011897674668	0.59918212890625	2.9083251953125E-06	3.41999999136533	115
9.24011897667094	0.599822998046875	2.001953125E-06	3.44999999128959	116
9.2701189765952	0.599395751953125	1.2969970703125E-05	3.47999999121384	117
9.30011897651946	0.59954833984375	2.7130126953125E-06	3.5099999911381	118
9.33011897644371	0.6007080078125	2.1636962890625E-06	3.53999999106236	119
9.36011897636797	0.600341796875	1.30401611328125E-05	3.56999999098662	120
9.39011897629223	0.60028076171875	3.1036376953125E-06	3.59999999091087	121
9.42011897621649	0.59918212890625	1.690673828125E-06	3.62999999083513	122
9.45011897614074	0.600860595703125	1.28875732421875E-05	3.65999999075939	123
9.480118976065	0.598541259765625	2.996826171875E-06	3.68999999068365	124
9.51011897598926	0.59857177734375	1.81884765625E-06	3.7199999906079	125
9.54011897591352	0.599853515625	1.275634765625E-05	3.74999999053216	126
9.57011897583777	0.600128173828125	3.448486328125E-06	3.77999999045642	127
9.60011897576203	0.599273681640625	1.2664794921875E-06	3.80999999038067	128
9.63011897568629	0.600555419921875	1.28387451171875E-05	3.83999999030493	129
9.66011897561054	0.600128173828125	3.4210205078125E-06	3.86999999022919	130
9.6901189755348	0.60052490234375	1.385498046875E-06	3.89999999015345	131
9.72011897545906	0.598968505859375	1.24847412109375E-05	3.9299999900777	132
9.75011897538332	0.59942626953125	4.0069580078125E-06	3.95999999000196	133
9.78011897530757	0.59967041015625	9.033203125E-07	3.98999998992622	134
9.81011897523183	0.5989990234375	1.25762939453125E-05	4.01999998985048	135
9.84011897515609	0.5989990234375	3.9276123046875E-06	4.04999998977473	136
9.87011897508035	0.60113525390625	9.82666015625E-07	4.07999998969899	137
9.9001189750046	0.599212646484375	1.2353515625E-05	4.10999998962325	138
9.93011897492886	0.6004638671875	4.656982421875E-06	4.1399999895475	139
9.96011897485312	0.6004638671875	3.84521484375E-07	4.16999998947176	140
9.99011897477737	0.59942626953125	1.240234375E-05	4.19999998939602	141
10.0201189747016	0.598541259765625	4.510498046875E-06	4.22999998932028	142
10.0501189746259	0.59954833984375	5.2490234375E-07	4.25999998924453	143
10.0801189745501	0.598785400390625	1.2030029296875E-05	4.28999998916879	144
10.1101189744744	0.600341796875	5.18798828125E-06	4.31999998909305	145
10.1401189743987	0.600067138671875	-3.96728515625E-08	4.34999998901731	146
10.1701189743229	0.600921630859375	1.19842529296875E-05	4.37999998894156	147
10.2001189742472	0.600341796875	5.2459716796875E-06	4.40999998886582	148
10.2301189741714	0.59991455078125	-1.8310546875E-08	4.43999998879008	149
10.2601189740957	0.598846435546875	1.162109375E-05	4.46999998871433	150
10.2901189740199	0.599273681640625	6.0638427734375E-06	4.49999998863859	151
10.3201189739442	0.59930419921875	-5.279541015625E-07	4.52999998856285	152
10.3501189738685	0.600250244140625	1.14959716796875E-05	4.55999998848711	153
10.3801189737927	0.597930908203125	6.0699462890625E-06	4.58999998841136	154
10.410118973717	0.6009521484375	-4.302978515625E-07	4.61999998833562	155
10.4401189736412	0.600067138671875	1.10198974609375E-05	4.64999998825988	156
10.4701189735655	0.599517822265625	6.8695068359375E-06	4.67999998818414	157
10.5001189734897	0.60040283203125	-9.735107421875E-07	4.70999998810839	158
10.530118973414	0.60064697265625	1.08428955078125E-05	4.73999998803265	159
10.5601189733383	0.597625732421875	7.0037841796875E-06	4.76999998795691	160
10.5901189732625	0.5994873046875	-9.490966796875E-07	4.79999998788117	161
10.6201189731868	0.599700927734375	1.02935791015625E-05	4.82999998780542	162
10.650118973111	0.599151611328125	7.9498291015625E-06	4.85999998772968	163
10.6801189730353	0.5992431640625	-1.3519287109375E-06	4.88999998765394	164
10.7101189729595	0.601043701171875	9.942626953125E-06	4.91999998757819	165
10.7401189728838	0.600311279296875	8.0963134765625E-06	4.94999998750245	166
10.7701189728081	0.600006103515625	-1.318359375E-06	4.97999998742671	167
10.8001189727323	0.600189208984375	9.0087890625E-06	5.00999998735097	168
10.8301189726566	0.599884033203125	8.9080810546875E-06	5.03999998727522	169
10.8601189725808	0.598419189453125	-1.5594482421875E-06	5.06999998719948	170
10.8901189725051	0.59954833984375	8.63037109375E-06	5.09999998712374	171
10.9201189724293	0.59912109375	9.2529296875E-06	5.129999987048	172
10.9501189723536	0.599884033203125	-1.483154296875E-06	5.15999998697225	173
10.9801189722779	0.60015869140625	7.6751708984375E-06	5.18999998689651	174
11.0101189722021	0.600341796875	1.0064697265625E-05	5.21999998682077	175
11.0401189721264	0.599609375	-1.5472412109375E-06	5.24999998674502	176
11.0701189720506	0.599456787109375	7.2021484375E-06	5.27999998666928	177
11.1001189719749	0.598419189453125	1.02081298828125E-05	5.30999998659354	178
11.1301189718992	0.599884033203125	-1.3336181640625E-06	5.3399999865178	179
11.1601189718234	0.599029541015625	6.1126708984375E-06	5.36999998644205	180
11.1901189717477	0.600189208984375	1.0833740234375E-05	5.39999998636631	181
11.2201189716719	0.600372314453125	-1.2237548828125E-06	5.42999998629057	182
11.2501189715962	0.60040283203125	5.743408203125E-06	5.45999998621483	183
11.2801189715204	0.599761962890625	1.1029052734375E-05	5.48999998613908	184
11.3101189714447	0.600921630859375	-8.7890625E-07	5.51999998606334	185
11.340118971369	0.598907470703125	4.6966552734375E-06	5.5499999859876	186
11.3701189712932	0.59991455078125	1.15997314453125E-05	5.57999998591185	187
11.4001189712175	0.599212646484375	-5.18798828125E-07	5.60999998583611	188
11.4301189711417	0.59942626953125	4.2266845703125E-06	5.63999998576037	189
11.460118971066	0.599609375	1.1737060546875E-05	5.66999998568463	190
11.4901189709902	0.6002197265625	1.64794921875E-07	5.69999998560888	191
11.5201189709145	0.60052490234375	3.204345703125E-06	5.72999998553314	192
11.5501189708388	0.60052490234375	1.209716796875E-05	5.7599999854574	193
11.580118970763	0.59967041015625	6.195068359375E-07	5.78999998538166	194
11.6101189706873	0.600799560546875	2.764892578125E-06	5.81999998530591	195
11.6401189706115	0.599517822265625	1.19415283203125E-05	5.84999998523017	196
11.6701189705358	0.598907470703125	1.3916015625E-06	5.87999998515443	197
11.70011897046	0.59930419921875	1.8402099609375E-06	5.90999998507868	198
11.7301189703843	0.5994873046875	1.214599609375E-05	5.93999998500294	199
11.7601189703086	0.599273681640625	2.008056640625E-06	5.9699999849272	200
11.7901189702328	0.600738525390625	1.4678955078125E-06	5.99999998485146	201
11.8201189701571	0.599822998046875	1.18133544921875E-05	6.02999998477571	202
11.8501189700813	0.60113525390625	3.0609130859375E-06	6.05999998469997	203
11.8801189700056	0.600006103515625	5.340576171875E-07	6.08999998462423	204
11.9101189699298	0.599212646484375	1.187744140625E-05	6.11999998454849	205
11.9401189698541	0.59942626953125	3.64990234375E-06	6.14999998447274	206
11.9701189697784	0.5997314453125	2.349853515625E-07	6.179999984397	207
12.0001189697026	0.59881591796875	1.15447998046875E-05	6.20999998432126	208
12.0301189696269	0.600799560546875	4.931640625E-06	6.23999998424551	209
12.0601189695511	0.600006103515625	-5.645751953125E-07	6.26999998416977	210
12.0901189694754	0.60028076171875	1.12152099609375E-05	6.29999998409403	211
12.1201189693996	0.599700927734375	5.401611328125E-06	6.32999998401829	212
12.1501189693239	0.6004638671875	-7.293701171875E-07	6.35999998394254	213
12.1801189692482	0.59954833984375	1.05560302734375E-05	6.3899999838668	214
12.2101189691724	0.59893798828125	6.640625E-06	6.41999998379106	215
12.2401189690967	0.59881591796875	-1.3702392578125E-06	6.44999998371532	216
12.2701189690209	0.600067138671875	1.00921630859375E-05	6.47999998363957	217
12.3001189689452	0.598388671875	7.025146484375E-06	6.50999998356383	218
12.3301189688694	0.59979248046875	-1.4068603515625E-06	6.53999998348809	219
12.3601189687937	0.60052490234375	9.100341796875E-06	6.56999998341234	220
12.390118968718	0.6004638671875	8.3038330078125E-06	6.5999999833366	221
12.4201189686422	0.599884033203125	-1.9378662109375E-06	6.62999998326086	222
12.4501189685665	0.600555419921875	8.349609375E-06	6.65999998318512	223
12.4801189684907	0.59967041015625	8.8043212890625E-06	6.68999998310937	224
12.510118968415	0.599639892578125	-1.6937255859375E-06	6.71999998303363	225
12.5401189683392	0.597900390625	6.99462890625E-06	6.74999998295789	226
12.5701189682635	0.600006103515625	9.9761962890625E-06	6.77999998288215	227
12.6001189681878	0.599212646484375	-1.79443359375E-06	6.8099999828064	228
12.630118968112	0.59893798828125	6.23779296875E-06	6.83999998273066	229
12.6601189680363	0.599090576171875	1.02264404296875E-05	6.86999998265492	230
12.6901189679605	0.60113525390625	-1.2176513671875E-06	6.89999998257917	231
12.7201189678848	0.598785400390625	4.6600341796875E-06	6.92999998250343	232
12.750118967809	0.600830078125	1.136474609375E-05	6.95999998242769	233
12.7801189677333	0.60076904296875	-9.735107421875E-07	6.98999998235195	234
12.8101189676576	0.600067138671875	4.08935546875E-06	7.0199999822762	235
12.8401189675818	0.597991943359375	1.11968994140625E-05	7.04999998220046	236
12.8701189675061	0.600433349609375	1.129150390625E-07	7.07999998212472	237
12.9001189674303	0.598785400390625	2.496337890625E-06	7.10999998204898	238
12.9301189673546	0.599151611328125	1.18804931640625E-05	7.13999998197323	239
12.9601189672788	0.598907470703125	7.75146484375E-07	7.16999998189749	240
12.9901189672031	0.6005859375	2.1392822265625E-06	7.19999998182175	241
13.0201189671274	0.597900390625	1.1651611328125E-05	7.229999981746	242
13.0501189670516	0.6009521484375	2.337646484375E-06	7.25999998167026	243
13.0801189669759	0.600128173828125	5.859375E-07	7.28999998159452	244
13.1101189669001	0.600799560546875	1.19537353515625E-05	7.31999998151878	245
13.1401189668244	0.59912109375	3.01513671875E-06	7.34999998144303	246
13.1701189667486	0.6007080078125	3.692626953125E-07	7.37999998136729	247
13.2001189666729	0.598480224609375	1.10107421875E-05	7.40999998129155	248
13.2301189665972	0.599884033203125	4.96826171875E-06	7.43999998121581	249
13.2601189665214	0.598480224609375	-9.490966796875E-07	7.46999998114006	250
13.2901189664457	0.5997314453125	1.08551025390625E-05	7.49999998106432	251
13.3201189663699	0.59820556640625	5.7464599609375E-06	7.52999998098858	252
13.3501189662942	0.600494384765625	-1.0711669921875E-06	7.55999998091283	253
13.3801189662184	0.598480224609375	9.5428466796875E-06	7.58999998083709	254
13.4101189661427	0.600921630859375	7.6385498046875E-06	7.61999998076135	255
13.440118966067	0.600189208984375	-2.0172119140625E-06	7.64999998068561	256
13.4701189659912	0.600433349609375	8.795166015625E-06	7.67999998060986	257
13.5001189659155	0.598876953125	8.0322265625E-06	7.70999998053412	258
13.5301189658397	0.60150146484375	-1.580810546875E-06	7.73999998045838	259
13.560118965764	0.5982666015625	7.04345703125E-06	7.76999998038264	260
13.5901189656882	0.59942626953125	9.7991943359375E-06	7.79999998030689	261
13.6201189656125	0.5989990234375	-2.0721435546875E-06	7.82999998023115	262
13.6501189655368	0.599365234375	6.622314453125E-06	7.85999998015541	263
13.680118965461	0.5977783203125	9.814453125E-06	7.88999998007967	264
13.7101189653853	0.6019287109375	-1.2603759765625E-06	7.91999998000392	265
13.7401189653095	0.5994873046875	4.864501953125E-06	7.94999997992818	266
13.7701189652338	0.6002197265625	1.10198974609375E-05	7.97999997985244	267
13.800118965158	0.59930419921875	-1.458740234375E-06	8.00999997977669	268
13.8301189650823	0.600677490234375	4.8248291015625E-06	8.03999997970095	269
13.8601189650066	0.597808837890625	1.06414794921875E-05	8.06999997962521	270
13.8901189649308	0.599884033203125	-5.7373046875E-07	8.09999997954947	271
13.9201189648551	0.599151611328125	3.265380859375E-06	8.12999997947372	272
13.9501189647793	0.599334716796875	1.15814208984375E-05	8.15999997939798	273
13.9801189647036	0.597747802734375	-7.6904296875E-07	8.18999997932224	274
14.0101189646278	0.60150146484375	3.5308837890625E-06	8.2199999792465	275
14.0401189645521	0.5982666015625	1.107177734375E-05	8.24999997917075	276
14.0701189644764	0.600311279296875	2.838134765625E-07	8.27999997909501	277
14.1001189644006	0.60015869140625	2.044677734375E-06	8.30999997901927	278
14.1301189643249	0.60113525390625	1.1981201171875E-05	8.33999997894352	279
14.1601189642491	0.59844970703125	2.777099609375E-07	8.36999997886778	280
14.1901189641734	0.60107421875	2.362060546875E-06	8.39999997879204	281
14.2201189640977	0.59820556640625	1.148681640625E-05	8.4299999787163	282
14.2501189640219	0.600799560546875	1.52587890625E-06	8.45999997864055	283
14.2801189639462	0.597900390625	1.0467529296875E-06	8.48999997856481	284
14.3101189638704	0.5992431640625	1.2200927734375E-05	8.51999997848907	285
14.3401189637947	0.598419189453125	1.4739990234375E-06	8.54999997841333	286
14.3701189637189	0.600921630859375	1.30615234375E-06	8.57999997833758	287
14.4001189636432	0.598114013671875	1.136474609375E-05	8.60999997826184	288
14.4301189635675	0.60186767578125	2.94189453125E-06	8.6399999781861	289
14.4601189634917	0.599151611328125	-9.765625E-08	8.66999997811035	290
14.490118963416	0.600433349609375	1.1859130859375E-05	8.69999997803461	291
14.5201189633402	0.597930908203125	2.984619140625E-06	8.72999997795887	292
14.5501189632645	0.6004638671875	2.685546875E-07	8.75999997788313	293
14.5801189631887	0.5980224609375	1.10107421875E-05	8.78999997780738	294
14.610118963113	0.600006103515625	4.65087890625E-06	8.81999997773164	295
14.6401189630373	0.59912109375	-1.1383056640625E-06	8.8499999776559	296
14.6701189629615	0.602142333984375	1.11907958984375E-05	8.87999997758016	297
14.7001189628858	0.5982666015625	4.7088623046875E-06	8.90999997750441	298
14.73011896281	0.601409912109375	-8.087158203125E-07	8.93999997742867	299
14.7601189627343	0.598602294921875	9.8541259765625E-06	8.96999997735293	300
14.7901189626585	0.6004638671875	6.5277099609375E-06	8.99999997727718	301
14.8201189625828	0.598175048828125	-2.093505859375E-06	9.02999997720144	302
14.8501189625071	0.60076904296875	9.771728515625E-06	9.0599999771257	303
14.8801189624313	0.596954345703125	6.585693359375E-06	9.08999997704996	304
14.9101189623556	0.6009521484375	-1.5594482421875E-06	9.11999997697421	305
14.9401189622798	0.59796142578125	8.1634521484375E-06	9.14999997689847	306
14.9701189622041	0.60107421875	8.49609375E-06	9.17999997682273	307
15.0001189621283	0.599273681640625	-2.50244140625E-06	9.20999997674699	308
15.0301189620526	0.60113525390625	7.8125E-06	9.23999997667124	309
15.0601189619769	0.598236083984375	8.447265625E-06	9.2699999765955	310
15.0901189619011	0.602508544921875	-1.7303466796875E-06	9.29999997651976	311
15.1201189618254	0.599029541015625	5.816650390625E-06	9.32999997644401	312
15.1501189617496	0.60015869140625	1.01776123046875E-05	9.35999997636827	313
15.1801189616739	0.5980224609375	-2.197265625E-06	9.38999997629253	314
15.2101189615981	0.60076904296875	5.511474609375E-06	9.41999997621679	315
15.2401189615224	0.59710693359375	9.8388671875E-06	9.44999997614104	316
15.2701189614467	0.600189208984375	-1.0711669921875E-06	9.4799999760653	317
15.3001189613709	0.599822998046875	3.436279296875E-06	9.50999997598956	318
15.3301189612952	0.600494384765625	1.124267578125E-05	9.53999997591382	319
15.3601189612194	0.598419189453125	-1.092529296875E-06	9.56999997583807	320
15.3901189611437	0.6024169921875	3.4576416015625E-06	9.59999997576233	321
15.4201189610679	0.598388671875	1.07147216796875E-05	9.62999997568659	322
15.4501189609922	0.5994873046875	4.058837890625E-07	9.65999997561084	323
15.4801189609165	0.5982666015625	1.4892578125E-06	9.6899999755351	324
15.5101189608407	0.600982666015625	1.187744140625E-05	9.71999997545936	325
15.540118960765	0.59710693359375	6.34765625E-07	9.74999997538362	326
15.5701189606892	0.600860595703125	1.59912109375E-06	9.77999997530787	327
15.6001189606135	0.598907470703125	1.097412109375E-05	9.80999997523213	328
15.6301189605377	0.601470947265625	2.4566650390625E-06	9.83999997515639	329
15.660118960462	0.5987548828125	-1.617431640625E-07	9.86999997508065	330
15.6901189603863	0.601898193359375	1.15142822265625E-05	9.8999999750049	331
15.7201189603105	0.59796142578125	2.716064453125E-06	9.92999997492916	332
15.7501189602348	0.600616455078125	1.007080078125E-07	9.95999997485342	333
15.780118960159	0.59832763671875	1.05010986328125E-05	9.98999997477767	334
15.8101189600833	0.600311279296875	4.69970703125E-06	10.0199999747019	335
15.8401189600075	0.598052978515625	-1.397705078125E-06	10.0499999746262	336
15.8701189599318	0.600250244140625	1.0784912109375E-05	10.0799999745504	337
15.9001189598561	0.59771728515625	5.010986328125E-06	10.1099999744747	338
15.9301189597803	0.601898193359375	-1.0833740234375E-06	10.139999974399	339
15.9601189597046	0.599090576171875	9.295654296875E-06	10.1699999743232	340
15.9901189596288	0.600738525390625	7.183837890625E-06	10.1999999742475	341
16.0201189595531	0.597869873046875	-2.4688720703125E-06	10.2299999741717	342
16.0501189594773	0.6004638671875	9.063720703125E-06	10.259999974096	343
16.0801189594016	0.59735107421875	7.1807861328125E-06	10.2899999740202	344
16.1101189593259	0.60015869140625	-1.8585205078125E-06	10.3199999739445	345
16.1401189592501	0.598419189453125	7.14111328125E-06	10.3499999738688	346
16.1701189591744	0.601837158203125	9.051513671875E-06	10.379999973793	347
16.2001189590986	0.598358154296875	-2.6336669921875E-06	10.4099999737173	348
16.2301189590229	0.60174560546875	6.82373046875E-06	10.4399999736415	349
16.2601189589471	0.59942626953125	8.8775634765625E-06	10.4699999735658	350
16.2901189588714	0.60040283203125	-1.641845703125E-06	10.49999997349	351
16.3201189587957	0.5977783203125	4.67529296875E-06	10.5299999734143	352
16.3501189587199	0.600921630859375	1.058349609375E-05	10.5599999733386	353
16.3801189586442	0.598114013671875	-1.9378662109375E-06	10.5899999732628	354
16.4101189585684	0.601348876953125	4.4921875E-06	10.6199999731871	355
16.4401189584927	0.5982666015625	1.0186767578125E-05	10.6499999731113	356
16.4701189584169	0.60125732421875	-4.57763671875E-07	10.6799999730356	357
16.5001189583412	0.599212646484375	2.264404296875E-06	10.7099999729598	358
16.5301189582655	0.5999755859375	1.1431884765625E-05	10.7399999728841	359
16.5601189581897	0.597198486328125	-1.28173828125E-07	10.7699999728084	360
16.590118958114	0.601776123046875	2.01416015625E-06	10.7999999727326	361
16.6201189580382	0.597320556640625	1.07391357421875E-05	10.8299999726569	362
16.6501189579625	0.600128173828125	1.9866943359375E-06	10.8599999725811	363
16.6801189578867	0.598907470703125	-3.0517578125E-08	10.8899999725054	364
16.710118957811	0.601715087890625	1.1431884765625E-05	10.9199999724297	365
16.7401189577353	0.59869384765625	2.581787109375E-06	10.9499999723539	366
16.7701189576595	0.60113525390625	-2.74658203125E-08	10.9799999722782	367
16.8001189575838	0.5982666015625	1.04248046875E-05	11.0099999722024	368
16.830118957508	0.601287841796875	4.8004150390625E-06	11.0399999721267	369
16.8601189574323	0.59686279296875	-1.593017578125E-06	11.0699999720509	370
16.8901189573565	0.60052490234375	1.04888916015625E-05	11.0999999719752	371
16.9201189572808	0.598388671875	5.2490234375E-06	11.1299999718995	372
16.9501189572051	0.6015625	-1.3336181640625E-06	11.1599999718237	373
16.9801189571293	0.5992431640625	8.9630126953125E-06	11.189999971748	374
17.0101189570536	0.60113525390625	7.183837890625E-06	11.2199999716722	375
17.0401189569778	0.59808349609375	-2.5787353515625E-06	11.2499999715965	376
17.0701189569021	0.600860595703125	8.85009765625E-06	11.2799999715207	377
17.1001189568264	0.597015380859375	6.976318359375E-06	11.309999971445	378
17.1301189567506	0.600372314453125	-1.9134521484375E-06	11.3399999713693	379
17.1601189566749	0.598907470703125	7.38525390625E-06	11.3699999712935	380
17.1901189565991	0.60089111328125	8.60595703125E-06	11.3999999712178	381
17.2201189565234	0.59814453125	-2.7862548828125E-06	11.429999971142	382
17.2501189564476	0.60235595703125	7.647705078125E-06	11.4599999710663	383
17.2801189563719	0.598602294921875	8.1634521484375E-06	11.4899999709905	384
17.3101189562962	0.600616455078125	-2.06298828125E-06	11.5199999709148	385
17.3401189562204	0.5972900390625	6.31103515625E-06	11.5499999708391	386
17.3701189561447	0.600433349609375	9.576416015625E-06	11.5799999707633	387
17.4001189560689	0.59814453125	-2.801513671875E-06	11.6099999706876	388
17.4301189559932	0.60101318359375	6.6925048828125E-06	11.6399999706118	389
17.4601189559174	0.59906005859375	8.917236328125E-06	11.6699999705361	390
17.4901189558417	0.601898193359375	-1.934814453125E-06	11.6999999704603	391
17.520118955766	0.598541259765625	5.37109375E-06	11.7299999703846	392
17.5501189556902	0.600921630859375	1.01348876953125E-05	11.7599999703089	393
17.5801189556145	0.59832763671875	-2.6092529296875E-06	11.7899999702331	394
17.6101189555387	0.60101318359375	5.938720703125E-06	11.8199999701574	395
17.640118955463	0.597503662109375	9.41162109375E-06	11.8499999700816	396
17.6701189553872	0.599761962890625	-1.7822265625E-06	11.8799999700059	397
17.7001189553115	0.59735107421875	4.5562744140625E-06	11.9099999699301	398
17.7301189552358	0.60162353515625	1.04736328125E-05	11.9399999698544	399
17.76011895516	0.598358154296875	-2.3101806640625E-06	11.9699999697787	400
17.7901189550843	0.600830078125	5.072021484375E-06	11.9999999697029	401
17.8201189550085	0.59918212890625	9.80224609375E-06	12.0299999696272	402
17.8501189549328	0.6009521484375	-1.4495849609375E-06	12.0599999695514	403
17.880118954857	0.597320556640625	3.6773681640625E-06	12.0899999694757	404
17.9101189547813	0.60052490234375	1.0882568359375E-05	12.1199999693999	405
17.9401189547056	0.59814453125	-1.8951416015625E-06	12.1499999693242	406
17.9701189546298	0.599395751953125	4.2022705078125E-06	12.1799999692485	407
18.0001189545541	0.5987548828125	1.02294921875E-05	12.2099999691727	408
18.0301189544783	0.602081298828125	-9.6435546875E-07	12.239999969097	409
18.0601189544026	0.59857177734375	2.83203125E-06	12.2699999690212	410
18.0901189543268	0.60107421875	1.13555908203125E-05	12.2999999689455	411
18.1201189542511	0.5994873046875	-1.324462890625E-06	12.3299999688697	412
18.1501189541754	0.600738525390625	3.3050537109375E-06	12.359999968794	413
18.1801189540996	0.59710693359375	1.06842041015625E-05	12.3899999687183	414
18.2101189540239	0.6004638671875	-3.143310546875E-07	12.4199999686425	415
18.2401189539481	0.59832763671875	2.0416259765625E-06	12.4499999685668	416
18.2701189538724	0.60064697265625	1.15570068359375E-05	12.479999968491	417
18.3001189537966	0.599090576171875	-5.706787109375E-07	12.5099999684153	418
18.3301189537209	0.60223388671875	2.3101806640625E-06	12.5399999683395	419
18.3601189536452	0.598052978515625	1.08612060546875E-05	12.5699999682638	420
18.3901189535694	0.6007080078125	6.439208984375E-07	12.5999999681881	421
18.4201189534937	0.597930908203125	9.21630859375E-07	12.6299999681123	422
18.4501189534179	0.599700927734375	1.160888671875E-05	12.6599999680366	423
18.4801189533422	0.59796142578125	6.195068359375E-07	12.6899999679608	424
18.5101189532664	0.600128173828125	1.251220703125E-06	12.7199999678851	425
18.5401189531907	0.59686279296875	1.09375E-05	12.7499999678093	426
18.570118953115	0.6016845703125	1.959228515625E-06	12.7799999677336	427
18.6001189530392	0.598907470703125	-2.227783203125E-07	12.8099999676579	428
18.6301189529635	0.600830078125	1.14898681640625E-05	12.8399999675821	429
18.6601189528877	0.599334716796875	2.2003173828125E-06	12.8699999675064	430
18.690118952812	0.60076904296875	8.85009765625E-08	12.8999999674306	431
18.7201189527362	0.597808837890625	1.0638427734375E-05	12.9299999673549	432
18.7501189526605	0.601165771484375	3.7261962890625E-06	12.9599999672791	433
18.7801189525848	0.5977783203125	-1.2969970703125E-06	12.9899999672034	434
18.810118952509	0.600250244140625	1.0894775390625E-05	13.0199999671277	435
18.8401189524333	0.598052978515625	3.961181640625E-06	13.0499999670519	436
18.8701189523575	0.6015625	-1.01318359375E-06	13.0799999669762	437
18.9001189522818	0.599151611328125	9.6710205078125E-06	13.1099999669004	438
18.930118952206	0.6007080078125	5.6610107421875E-06	13.1399999668247	439
18.9601189521303	0.5994873046875	-2.1942138671875E-06	13.1699999667489	440
18.9901189520546	0.6015625	9.8175048828125E-06	13.1999999666732	441
19.0201189519788	0.597900390625	5.8197021484375E-06	13.2299999665975	442
19.0501189519031	0.601593017578125	-1.824951171875E-06	13.2599999665217	443
19.0801189518273	0.5982666015625	8.465576171875E-06	13.289999966446	444
19.1101189517516	0.59979248046875	7.5775146484375E-06	13.3199999663702	445
19.1401189516758	0.598052978515625	-2.6824951171875E-06	13.3499999662945	446
19.1701189516001	0.600189208984375	8.2000732421875E-06	13.3799999662187	447
19.2001189515244	0.597991943359375	7.5836181640625E-06	13.409999966143	448
19.2301189514486	0.601318359375	-2.1575927734375E-06	13.4399999660673	449
19.2601189513729	0.597930908203125	6.646728515625E-06	13.4699999659915	450
19.2901189512971	0.602081298828125	9.033203125E-06	13.4999999659158	451
19.3201189512214	0.60028076171875	-2.7008056640625E-06	13.52999996584	452
19.3501189511456	0.600189208984375	6.390380859375E-06	13.5599999657643	453
19.3801189510699	0.59912109375	8.978271484375E-06	13.5899999656885	454
19.4101189509942	0.601287841796875	-1.9134521484375E-06	13.6199999656128	455
19.4401189509184	0.597808837890625	4.7393798828125E-06	13.6499999655371	456
19.4701189508427	0.599822998046875	1.02813720703125E-05	13.6799999654613	457
19.5001189507669	0.598846435546875	-2.1453857421875E-06	13.7099999653856	458
19.5301189506912	0.60015869140625	4.4464111328125E-06	13.7399999653098	459
19.5601189506154	0.597198486328125	1.00738525390625E-05	13.7699999652341	460
19.5901189505397	0.60040283203125	-1.104736328125E-06	13.7999999651583	461
19.620118950464	0.59918212890625	2.7252197265625E-06	13.8299999650826	462
19.6501189503882	0.60009765625	1.102294921875E-05	13.8599999650069	463
19.6801189503125	0.59912109375	-8.758544921875E-07	13.8899999649311	464
19.7101189502367	0.602325439453125	2.57568359375E-06	13.9199999648554	465
19.740118950161	0.59881591796875	1.06048583984375E-05	13.9499999647796	466
19.7701189500852	0.601165771484375	4.33349609375E-07	13.9799999647039	467
19.8001189500095	0.599029541015625	8.544921875E-07	14.0099999646282	468
19.8301189499338	0.59967041015625	1.15570068359375E-05	14.0399999645524	469
19.860118949858	0.597900390625	8.1787109375E-07	14.0699999644767	470
19.8901189497823	0.600555419921875	7.62939453125E-07	14.0999999644009	471
19.9201189497065	0.597625732421875	1.0748291015625E-05	14.1299999643252	472
19.9501189496308	0.6009521484375	2.423095703125E-06	14.1599999642494	473
19.980118949555	0.600189208984375	-6.500244140625E-07	14.1899999641737	474
20.0101189494793	0.60040283203125	1.10015869140625E-05	14.219999964098	475
20.0401189494036	0.599029541015625	2.99072265625E-06	14.2499999640222	476
20.0701189493278	0.60174560546875	-6.378173828125E-07	14.2799999639465	477
20.1001189492521	0.59820556640625	1.02020263671875E-05	14.3099999638707	478
20.1301189491763	0.5987548828125	4.6051025390625E-06	14.339999963795	479
20.1601189491006	0.59881591796875	-1.8402099609375E-06	14.3699999637192	480
20.1901189490249	0.601226806640625	9.9884033203125E-06	14.3999999636435	481
20.2201189489491	0.598876953125	5.1055908203125E-06	14.4299999635678	482
20.2501189488734	0.601715087890625	-1.66015625E-06	14.459999963492	483
20.2801189487976	0.5994873046875	8.8897705078125E-06	14.4899999634163	484
20.3101189487219	0.6005859375	6.8450927734375E-06	14.5199999633405	485
20.3401189486461	0.5989990234375	-2.557373046875E-06	14.5499999632648	486
20.3701189485704	0.599456787109375	8.48388671875E-06	14.579999963189	487
20.4001189484947	0.598114013671875	7.122802734375E-06	14.6099999631133	488
20.4301189484189	0.60015869140625	-2.3101806640625E-06	14.6399999630376	489
20.4601189483432	0.59893798828125	6.988525390625E-06	14.6699999629618	490
20.4901189482674	0.599639892578125	8.75244140625E-06	14.6999999628861	491
20.5201189481917	0.599365234375	-2.679443359375E-06	14.7299999628103	492
20.5501189481159	0.601593017578125	6.2957763671875E-06	14.7599999627346	493
20.5801189480402	0.598541259765625	8.953857421875E-06	14.7899999626588	494
20.6101189479645	0.599761962890625	-2.032470703125E-06	14.8199999625831	495
20.6401189478887	0.599700927734375	4.4097900390625E-06	14.8499999625074	496
20.670118947813	0.599822998046875	1.02996826171875E-05	14.8799999624316	497
20.7001189477372	0.59735107421875	-1.898193359375E-06	14.9099999623559	498
20.7301189476615	0.600799560546875	3.790283203125E-06	14.9399999622801	499
20.7601189475857	0.598724365234375	1.044921875E-05	14.9699999622044	500
20.79011894751	0.60052490234375	-7.568359375E-07	14.9999999621286	501
20.8201189474343	0.59979248046875	2.08740234375E-06	15.0299999620529	502
20.8501189473585	0.60076904296875	1.11846923828125E-05	15.0599999619772	503
20.8801189472828	0.599884033203125	3.0517578125E-08	15.0899999619014	504
20.910118947207	0.60107421875	1.5869140625E-06	15.1199999618257	505
20.9401189471313	0.59820556640625	1.09130859375E-05	15.1499999617499	506
20.9701189470555	0.5999755859375	1.50146484375E-06	15.1799999616742	507
21.0001189469798	0.599090576171875	1.15966796875E-07	15.2099999615984	508
21.0301189469041	0.599609375	1.1175537109375E-05	15.2399999615227	509
21.0601189468283	0.598114013671875	2.3284912109375E-06	15.269999961447	510
21.0901189467526	0.599761962890625	-1.922607421875E-07	15.2999999613712	511
21.1201189466768	0.5997314453125	1.0723876953125E-05	15.3299999612955	512
21.1501189466011	0.600738525390625	3.668212890625E-06	15.3599999612197	513
21.1801189465253	0.599090576171875	-1.275634765625E-06	15.389999961144	514
21.2101189464496	0.600830078125	1.04888916015625E-05	15.4199999610682	515
21.2401189463739	0.599609375	4.278564453125E-06	15.4499999609925	516
21.2701189462981	0.600250244140625	-1.3214111328125E-06	15.4799999609168	517
21.3001189462224	0.599151611328125	9.930419921875E-06	15.509999960841	518
21.3301189461466	0.59991455078125	5.389404296875E-06	15.5399999607653	519
21.3601189460709	0.599090576171875	-2.105712890625E-06	15.5699999606895	520
21.3901189459951	0.59942626953125	9.796142578125E-06	15.5999999606138	521
21.4201189459194	0.59857177734375	5.4107666015625E-06	15.629999960538	522
21.4501189458437	0.601226806640625	-1.91650390625E-06	15.6599999604623	523
21.4801189457679	0.599822998046875	9.1064453125E-06	15.6899999603866	524
21.5101189456922	0.599517822265625	6.451416015625E-06	15.7199999603108	525
21.5401189456164	0.60052490234375	-2.569580078125E-06	15.7499999602351	526
21.5701189455407	0.60101318359375	8.88671875E-06	15.7799999601593	527
21.6001189454649	0.5989990234375	6.488037109375E-06	15.8099999600836	528
21.6301189453892	0.60009765625	-2.3895263671875E-06	15.8399999600078	529
21.6601189453135	0.598724365234375	8.04443359375E-06	15.8699999599321	530
21.6901189452377	0.599212646484375	7.537841796875E-06	15.8999999598564	531
21.720118945162	0.598968505859375	-2.789306640625E-06	15.9299999597806	532
21.7501189450862	0.599853515625	7.8094482421875E-06	15.9599999597049	533
21.7801189450105	0.599395751953125	7.6446533203125E-06	15.9899999596291	534
21.8101189449347	0.600555419921875	-2.5360107421875E-06	16.0199999595534	535
21.840118944859	0.59930419921875	6.829833984375E-06	16.0499999594776	536
21.8701189447833	0.600860595703125	8.55712890625E-06	16.0799999594019	537
21.9001189447075	0.599609375	-2.7801513671875E-06	16.1099999593262	538
21.9301189446318	0.60076904296875	6.5826416015625E-06	16.1399999592504	539
21.960118944556	0.59820556640625	8.7127685546875E-06	16.1699999591747	540
21.9901189444803	0.599517822265625	-2.4322509765625E-06	16.1999999590989	541
22.0201189444045	0.5994873046875	5.5145263671875E-06	16.2299999590232	542
22.0501189443288	0.599273681640625	9.5428466796875E-06	16.2599999589474	543
22.0801189442531	0.59832763671875	-2.4658203125E-06	16.2899999588717	544
22.1101189441773	0.601348876953125	5.255126953125E-06	16.319999958796	545
22.1401189441016	0.599884033203125	9.58251953125E-06	16.3499999587202	546
22.1701189440258	0.599884033203125	-2.0233154296875E-06	16.3799999586445	547
22.2001189439501	0.60089111328125	4.1107177734375E-06	16.4099999585687	548
22.2301189438743	0.600341796875	1.025390625E-05	16.439999958493	549
22.2601189437986	0.59857177734375	-1.7608642578125E-06	16.4699999584172	550
22.2901189437229	0.5992431640625	3.7994384765625E-06	16.4999999583415	551
22.3201189436471	0.598724365234375	1.04034423828125E-05	16.5299999582658	552
22.3501189435714	0.59906005859375	-1.0711669921875E-06	16.55999995819	553
22.3801189434956	0.59912109375	2.734375E-06	16.5899999581143	554
22.4101189434199	0.6004638671875	1.10076904296875E-05	16.6199999580385	555
22.4401189433441	0.599517822265625	-5.859375E-07	16.6499999579628	556
22.4701189432684	0.600555419921875	2.2674560546875E-06	16.679999957887	557
22.5001189431927	0.599884033203125	1.107177734375E-05	16.7099999578113	558
22.5301189431169	0.600799560546875	2.838134765625E-07	16.7399999577356	559
22.5601189430412	0.60015869140625	1.0955810546875E-06	16.7699999576598	560
22.5901189429654	0.600006103515625	1.12579345703125E-05	16.7999999575841	561
22.6201189428897	0.59844970703125	1.03759765625E-06	16.8299999575083	562
22.6501189428139	0.600067138671875	7.568359375E-07	16.8599999574326	563
22.6801189427382	0.59893798828125	1.11328125E-05	16.8899999573568	564
22.7101189426625	0.599822998046875	2.0416259765625E-06	16.9199999572811	565
22.7401189425867	0.59991455078125	-3.11279296875E-07	16.9499999572054	566
22.770118942511	0.60064697265625	1.08612060546875E-05	16.9799999571296	567
22.8001189424352	0.5999755859375	2.862548828125E-06	17.0099999570539	568
22.8301189423595	0.60009765625	-6.744384765625E-07	17.0399999569781	569
22.8601189422837	0.599456787109375	1.03759765625E-05	17.0699999569024	570
22.890118942208	0.6007080078125	4.193115234375E-06	17.0999999568267	571
22.9201189421323	0.599365234375	-1.611328125E-06	17.1299999567509	572
22.9501189420565	0.598968505859375	9.9639892578125E-06	17.1599999566752	573
22.9801189419808	0.598419189453125	4.949951171875E-06	17.1899999565994	574
23.010118941905	0.60003662109375	-1.81884765625E-06	17.2199999565237	575
23.0401189418293	0.600189208984375	9.3353271484375E-06	17.2499999564479	576
23.0701189417535	0.59918212890625	6.2164306640625E-06	17.2799999563722	577
23.1001189416778	0.600494384765625	-2.398681640625E-06	17.3099999562965	578
23.1301189416021	0.601287841796875	8.5601806640625E-06	17.3399999562207	579
23.1601189415263	0.599639892578125	6.9061279296875E-06	17.369999956145	580
23.1901189414506	0.600189208984375	-2.52685546875E-06	17.3999999560692	581
23.2201189413748	0.60052490234375	7.4798583984375E-06	17.4299999559935	582
23.2501189412991	0.59942626953125	7.940673828125E-06	17.4599999559177	583
23.2801189412234	0.5989990234375	-2.764892578125E-06	17.489999955842	584
23.3101189411476	0.599395751953125	6.67724609375E-06	17.5199999557663	585
23.3401189410719	0.599212646484375	8.4808349609375E-06	17.5499999556905	586
23.3701189409961	0.601287841796875	-2.4658203125E-06	17.5799999556148	587
23.4001189409204	0.59991455078125	5.3619384765625E-06	17.609999955539	588
23.4301189408446	0.600250244140625	9.47265625E-06	17.6399999554633	589
23.4601189407689	0.6002197265625	-2.3101806640625E-06	17.6699999553875	590
23.4901189406932	0.60040283203125	4.7088623046875E-06	17.6999999553118	591
23.5201189406174	0.5987548828125	9.8846435546875E-06	17.7299999552361	592
23.5501189405417	0.59881591796875	-1.77001953125E-06	17.7599999551603	593
23.5801189404659	0.599090576171875	3.2745361328125E-06	17.7899999550846	594
23.6101189403902	0.60015869140625	1.04949951171875E-05	17.8199999550088	595
23.6401189403144	0.598724365234375	-1.18408203125E-06	17.8499999549331	596
23.6701189402387	0.600494384765625	2.569580078125E-06	17.8799999548573	597
23.700118940163	0.60076904296875	1.0528564453125E-05	17.9099999547816	598
23.7301189400872	0.60015869140625	-2.74658203125E-07	17.9399999547059	599
23.7601189400115	0.600433349609375	1.348876953125E-06	17.9699999546301	600
23.7901189399357	0.599761962890625	1.0888671875E-05	17.9999999545544	601
23.82011893986	0.59857177734375	5.279541015625E-07	18.0299999544786	602
23.8501189397842	0.5999755859375	7.568359375E-07	18.0599999544029	603
23.8801189397085	0.5987548828125	1.08856201171875E-05	18.0899999543271	604
23.9101189396328	0.598236083984375	1.7425537109375E-06	18.1199999542514	605
23.940118939557	0.59979248046875	-2.8076171875E-07	18.1499999541757	606
23.9701189394813	0.600555419921875	1.080322265625E-05	18.1799999540999	607
24.0001189394055	0.599212646484375	2.6885986328125E-06	18.2099999540242	608
24.0301189393298	0.600311279296875	-7.87353515625E-07	18.2399999539484	609
24.060118939254	0.600555419921875	1.0406494140625E-05	18.2699999538727	610
24.0901189391783	0.600555419921875	4.04052734375E-06	18.2999999537969	611
24.1201189391026	0.598785400390625	-1.617431640625E-06	18.3299999537212	612
24.1501189390268	0.5994873046875	9.8907470703125E-06	18.3599999536455	613
24.1801189389511	0.599700927734375	4.8431396484375E-06	18.3899999535697	614
24.2101189388753	0.59942626953125	-1.96533203125E-06	18.419999953494	615
24.2401189387996	0.599090576171875	9.0850830078125E-06	18.4499999534182	616
24.2701189387238	0.601104736328125	6.1920166015625E-06	18.4799999533425	617
24.3001189386481	0.60009765625	-2.52685546875E-06	18.5099999532667	618
24.3301189385724	0.60028076171875	8.294677734375E-06	18.539999953191	619
24.3601189384966	0.599456787109375	6.9854736328125E-06	18.5699999531153	620
24.3901189384209	0.599151611328125	-2.57568359375E-06	18.5999999530395	621
24.4201189383451	0.599365234375	7.0770263671875E-06	18.6299999529638	622
24.4501189382694	0.59906005859375	8.282470703125E-06	18.659999952888	623
24.4801189381936	0.59912109375	-2.67333984375E-06	18.6899999528123	624
24.5101189381179	0.600250244140625	6.04248046875E-06	18.7199999527365	625
24.5401189380422	0.60015869140625	8.9324951171875E-06	18.7499999526608	626
24.5701189379664	0.600128173828125	-2.3712158203125E-06	18.7799999525851	627
24.6001189378907	0.5999755859375	4.461669921875E-06	18.8099999525093	628
24.6301189378149	0.600311279296875	9.857177734375E-06	18.8399999524336	629
24.6601189377392	0.600311279296875	-1.9073486328125E-06	18.8699999523578	630
24.6901189376634	0.59912109375	3.4576416015625E-06	18.8999999522821	631
24.7201189375877	0.5989990234375	1.033935546875E-05	18.9299999522063	632
24.750118937512	0.59967041015625	-1.06201171875E-06	18.9599999521306	633
24.7801189374362	0.5992431640625	2.0782470703125E-06	18.9899999520549	634
24.8101189373605	0.599365234375	1.07574462890625E-05	19.0199999519791	635
24.8401189372847	0.599609375	-2.471923828125E-07	19.0499999519034	636
24.870118937209	0.60101318359375	1.4007568359375E-06	19.0799999518276	637
24.9001189371332	0.600006103515625	1.083984375E-05	19.1099999517519	638
24.9301189370575	0.599639892578125	8.941650390625E-07	19.1399999516761	639
24.9601189369818	0.599609375	3.326416015625E-07	19.1699999516004	640
24.990118936906	0.59967041015625	1.09100341796875E-05	19.1999999515247	641
25.0201189368303	0.598907470703125	1.605224609375E-06	19.2299999514489	642
25.0501189367545	0.599609375	-6.7138671875E-08	19.2599999513732	643
25.0801189366788	0.599273681640625	1.08551025390625E-05	19.2899999512974	644
25.110118936603	0.60028076171875	2.47802734375E-06	19.3199999512217	645
25.1401189365273	0.6002197265625	-8.056640625E-07	19.3499999511459	646
25.1701189364516	0.5997314453125	1.0504150390625E-05	19.3799999510702	647
25.2001189363758	0.6004638671875	2.9937744140625E-06	19.4099999509945	648
25.2301189363001	0.600921630859375	-9.82666015625E-07	19.4399999509187	649
25.2601189362243	0.5999755859375	1.04644775390625E-05	19.469999950843	650
25.2901189361486	0.59967041015625	3.8482666015625E-06	19.4999999507672	651
25.3201189360728	0.59906005859375	-1.5869140625E-06	19.5299999506915	652
25.3501189359971	0.599609375	1.0125732421875E-05	19.5599999506157	653
25.3801189359214	0.598663330078125	4.33349609375E-06	19.58999995054	654
25.4101189358456	0.599639892578125	-1.7181396484375E-06	19.6199999504643	655
25.4401189357699	0.600494384765625	9.783935546875E-06	19.6499999503885	656
25.4701189356941	0.600128173828125	5.224609375E-06	19.6799999503128	657
25.5001189356184	0.599212646484375	-2.2430419921875E-06	19.709999950237	658
25.5301189355426	0.60052490234375	9.2559814453125E-06	19.7399999501613	659
25.5601189354669	0.59930419921875	5.560302734375E-06	19.7699999500855	660
25.5901189353912	0.599334716796875	-2.3345947265625E-06	19.7999999500098	661
25.6201189353154	0.599151611328125	8.65478515625E-06	19.8299999499341	662
25.6501189352397	0.599853515625	6.561279296875E-06	19.8599999498583	663
25.6801189351639	0.599609375	-2.685546875E-06	19.8899999497826	664
25.7101189350882	0.60064697265625	8.23974609375E-06	19.9199999497068	665
25.7401189350124	0.59906005859375	6.87255859375E-06	19.9499999496311	666
25.7701189349367	0.601165771484375	-2.655029296875E-06	19.9799999495553	667
25.800118934861	0.599761962890625	7.55615234375E-06	20.0099999494796	668
25.8301189347852	0.599853515625	7.6263427734375E-06	20.0399999494039	669
25.8601189347095	0.600006103515625	-2.91748046875E-06	20.0699999493281	670
25.8901189346337	0.599334716796875	7.0648193359375E-06	20.0999999492524	671
25.920118934558	0.598663330078125	7.794189453125E-06	20.1299999491766	672
25.9501189344822	0.599334716796875	-2.862548828125E-06	20.1599999491009	673
25.9801189344065	0.598968505859375	6.2225341796875E-06	20.1899999490252	674
26.0101189343308	0.600311279296875	8.770751953125E-06	20.2199999489494	675
26.040118934255	0.598785400390625	-2.728271484375E-06	20.2499999488737	676
26.0701189341793	0.5992431640625	5.5999755859375E-06	20.2799999487979	677
26.1001189341035	0.600494384765625	8.9752197265625E-06	20.3099999487222	678
26.1301189340278	0.600677490234375	-2.496337890625E-06	20.3399999486464	679
26.160118933952	0.599090576171875	4.5806884765625E-06	20.3699999485707	680
26.1901189338763	0.6005859375	9.710693359375E-06	20.399999948495	681
26.2201189338006	0.599609375	-2.3895263671875E-06	20.4299999484192	682
26.2501189337248	0.59930419921875	4.1290283203125E-06	20.4599999483435	683
26.2801189336491	0.599029541015625	9.954833984375E-06	20.4899999482677	684
26.3101189335733	0.600341796875	-1.7974853515625E-06	20.519999948192	685
26.3401189334976	0.6005859375	2.978515625E-06	20.5499999481162	686
26.3701189334219	0.599609375	1.04248046875E-05	20.5799999480405	687
26.4001189333461	0.600250244140625	-1.3641357421875E-06	20.6099999479648	688
26.4301189332704	0.6009521484375	2.508544921875E-06	20.639999947889	689
26.4601189331946	0.599151611328125	1.05438232421875E-05	20.6699999478133	690
26.4901189331189	0.599395751953125	-5.7373046875E-07	20.6999999477375	691
26.5201189330431	0.599365234375	1.3519287109375E-06	20.7299999476618	692
26.5501189329674	0.599090576171875	1.07452392578125E-05	20.759999947586	693
26.5801189328917	0.59991455078125	2.166748046875E-07	20.7899999475103	694
26.6101189328159	0.599639892578125	8.636474609375E-07	20.8199999474346	695
26.6401189327402	0.599395751953125	1.08978271484375E-05	20.8499999473588	696
26.6701189326644	0.601318359375	1.385498046875E-06	20.8799999472831	697
26.7001189325887	0.60003662109375	-1.52587890625E-07	20.9099999472073	698
26.7301189325129	0.599945068359375	1.0870361328125E-05	20.9399999471316	699
26.7601189324372	0.59979248046875	2.1697998046875E-06	20.9699999470558	700
26.7901189323615	0.599609375	-5.4931640625E-07	20.9999999469801	701
26.8201189322857	0.598968505859375	1.0406494140625E-05	21.0299999469044	702
26.85011893221	0.599456787109375	3.5003662109375E-06	21.0599999468286	703
26.8801189321342	0.59967041015625	-1.4373779296875E-06	21.0899999467529	704
26.9101189320585	0.601104736328125	1.02020263671875E-05	21.1199999466771	705
26.9401189319827	0.59857177734375	4.26025390625E-06	21.1499999466014	706
26.970118931907	0.6005859375	-1.751708984375E-06	21.1799999465256	707
27.0001189318313	0.600311279296875	9.4085693359375E-06	21.2099999464499	708
27.0301189317555	0.600067138671875	5.5694580078125E-06	21.2399999463742	709
27.0601189316798	0.59893798828125	-2.3773193359375E-06	21.2699999462984	710
27.090118931604	0.60009765625	8.953857421875E-06	21.2999999462227	711
27.1201189315283	0.598541259765625	6.2255859375E-06	21.3299999461469	712
27.1501189314525	0.5992431640625	-2.4993896484375E-06	21.3599999460712	713
27.1801189313768	0.598419189453125	7.7423095703125E-06	21.3899999459954	714
27.2101189313011	0.60015869140625	7.4981689453125E-06	21.4199999459197	715
27.2401189312253	0.600067138671875	-2.801513671875E-06	21.449999945844	716
27.2701189311496	0.600494384765625	7.14111328125E-06	21.4799999457682	717
27.3001189310738	0.60003662109375	7.928466796875E-06	21.5099999456925	718
27.3301189309981	0.6007080078125	-2.691650390625E-06	21.5399999456167	719
27.3601189309223	0.60015869140625	5.6640625E-06	21.569999945541	720
27.3901189308466	0.599334716796875	8.8836669921875E-06	21.5999999454652	721
27.4201189307709	0.59912109375	-2.63671875E-06	21.6299999453895	722
27.4501189306951	0.59954833984375	4.98046875E-06	21.6599999453138	723
27.4801189306194	0.59869384765625	9.4146728515625E-06	21.689999945238	724
27.5101189305436	0.599884033203125	-2.197265625E-06	21.7199999451623	725
27.5401189304679	0.60009765625	3.5491943359375E-06	21.7499999450865	726
27.5701189303921	0.600494384765625	1.0064697265625E-05	21.7799999450108	727
27.6001189303164	0.60028076171875	-1.7425537109375E-06	21.809999944935	728
27.6301189302407	0.59967041015625	2.99072265625E-06	21.8399999448593	729
27.6601189301649	0.59967041015625	1.029052734375E-05	21.8699999447836	730
27.6901189300892	0.600128173828125	-8.97216796875E-07	21.8999999447078	731
27.7201189300134	0.598052978515625	1.5594482421875E-06	21.9299999446321	732
27.7501189299377	0.59918212890625	1.087646484375E-05	21.9599999445563	733
27.7801189298619	0.60040283203125	-1.64794921875E-07	21.9899999444806	734
27.8101189297862	0.59930419921875	1.08642578125E-06	22.0199999444048	735
27.8401189297105	0.59954833984375	1.06170654296875E-05	22.0499999443291	736
27.8701189296347	0.601043701171875	9.765625E-07	22.0799999442534	737
27.900118929559	0.60028076171875	-7.9345703125E-08	22.1099999441776	738
27.9301189294832	0.600921630859375	1.07879638671875E-05	22.1399999441019	739
27.9601189294075	0.5987548828125	1.8524169921875E-06	22.1699999440261	740
27.9901189293317	0.59979248046875	-5.18798828125E-07	22.1999999439504	741
28.020118929256	0.599365234375	1.04095458984375E-05	22.2299999438746	742
28.0501189291803	0.599151611328125	3.2196044921875E-06	22.2599999437989	743
28.0801189291045	0.5989990234375	-1.5289306640625E-06	22.2899999437232	744
28.1101189290288	0.599639892578125	1.01776123046875E-05	22.3199999436474	745
28.140118928953	0.599334716796875	3.9642333984375E-06	22.3499999435717	746
28.1701189288773	0.601165771484375	-1.727294921875E-06	22.3799999434959	747
28.2001189288015	0.59930419921875	9.4329833984375E-06	22.4099999434202	748
28.2301189287258	0.60064697265625	5.55419921875E-06	22.4399999433444	749
28.2601189286501	0.600860595703125	-2.545166015625E-06	22.4699999432687	750
28.2901189285743	0.599151611328125	8.929443359375E-06	22.499999943193	751
28.3201189284986	0.599090576171875	6.109619140625E-06	22.5299999431172	752
28.3501189284228	0.60040283203125	-2.6702880859375E-06	22.5599999430415	753
28.3801189283471	0.5982666015625	7.672119140625E-06	22.5899999429657	754
28.4101189282713	0.599090576171875	7.4981689453125E-06	22.61999994289	755
28.4401189281956	0.59979248046875	-2.96630859375E-06	22.6499999428142	756
28.4701189281199	0.600311279296875	6.8267822265625E-06	22.6799999427385	757
28.5001189280441	0.599761962890625	8.2366943359375E-06	22.7099999426628	758
28.5301189279684	0.60028076171875	-2.6123046875E-06	22.739999942587	759
28.5601189278926	0.600494384765625	5.096435546875E-06	22.7699999425113	760
28.5901189278169	0.600372314453125	9.2803955078125E-06	22.7999999424355	761
28.6201189277411	0.59918212890625	-2.4993896484375E-06	22.8299999423598	762
28.6501189276654	0.59991455078125	4.2755126953125E-06	22.859999942284	763
28.6801189275897	0.598785400390625	9.637451171875E-06	22.8899999422083	764
28.7101189275139	0.59930419921875	-1.6998291015625E-06	22.9199999421326	765
28.7401189274382	0.5997314453125	2.6580810546875E-06	22.9499999420568	766
28.7701189273624	0.600067138671875	1.04766845703125E-05	22.9799999419811	767
28.8001189272867	0.600433349609375	-9.185791015625E-07	23.0099999419053	768
28.8301189272109	0.600341796875	1.84326171875E-06	23.0399999418296	769
28.8601189271352	0.59857177734375	1.060791015625E-05	23.0699999417538	770
28.8901189270595	0.5994873046875	4.180908203125E-07	23.0999999416781	771
28.9201189269837	0.599334716796875	4.119873046875E-07	23.1299999416024	772
28.950118926908	0.598907470703125	1.09283447265625E-05	23.1599999415266	773
28.9801189268322	0.599273681640625	1.3580322265625E-06	23.1899999414509	774
29.0101189267565	0.600921630859375	-1.556396484375E-07	23.2199999413751	775
29.0401189266807	0.59991455078125	1.06170654296875E-05	23.2499999412994	776
29.070118926605	0.60015869140625	2.716064453125E-06	23.2799999412237	777
29.1001189265293	0.5997314453125	-1.141357421875E-06	23.3099999411479	778
29.1301189264535	0.60052490234375	1.04949951171875E-05	23.3399999410722	779
29.1601189263778	0.59893798828125	3.3203125E-06	23.3699999409964	780
29.190118926302	0.5989990234375	-1.361083984375E-06	23.3999999409207	781
29.2201189262263	0.599609375	1.00341796875E-05	23.4299999408449	782
29.2501189261505	0.601043701171875	4.5928955078125E-06	23.4599999407692	783
29.2801189260748	0.599609375	-2.056884765625E-06	23.4899999406935	784
29.3101189259991	0.60028076171875	9.70458984375E-06	23.5199999406177	785
29.3401189259233	0.59967041015625	4.815673828125E-06	23.549999940542	786
29.3701189258476	0.600006103515625	-2.099609375E-06	23.5799999404662	787
29.4001189257718	0.59808349609375	9.197998046875E-06	23.6099999403905	788
29.4301189256961	0.599639892578125	5.767822265625E-06	23.6399999403147	789
29.4601189256204	0.5992431640625	-2.4871826171875E-06	23.669999940239	790
29.4901189255446	0.59979248046875	8.9996337890625E-06	23.6999999401633	791
29.5201189254689	0.59942626953125	5.89599609375E-06	23.7299999400875	792
29.5501189253931	0.5997314453125	-2.532958984375E-06	23.7599999400118	793
29.5801189253174	0.599456787109375	8.2611083984375E-06	23.789999939936	794
29.6101189252416	0.60076904296875	6.7840576171875E-06	23.8199999398603	795
29.6401189251659	0.599822998046875	-2.850341796875E-06	23.8499999397845	796
29.6701189250902	0.59918212890625	7.9803466796875E-06	23.8799999397088	797
29.7001189250144	0.599456787109375	7.0343017578125E-06	23.9099999396331	798
29.7301189249387	0.599884033203125	-2.8106689453125E-06	23.9399999395573	799
29.7601189248629	0.599212646484375	7.18994140625E-06	23.9699999394816	800
29.7901189247872	0.599884033203125	7.8399658203125E-06	23.9999999394058	801
29.8201189247114	0.60101318359375	-2.9052734375E-06	24.0299999393301	802
29.8501189246357	0.60028076171875	6.927490234375E-06	24.0599999392543	803
29.88011892456	0.59912109375	8.1329345703125E-06	24.0899999391786	804
29.9101189244842	0.6007080078125	-2.7374267578125E-06	24.1199999391029	805
29.9401189244085	0.5997314453125	5.9539794921875E-06	24.1499999390271	806
29.9701189243327	0.598419189453125	8.740234375E-06	24.1799999389514	807
30.000118924257	0.599853515625	-2.7862548828125E-06	24.2099999388756	808
30.0301189241812	0.60015869140625	5.6884765625E-06	24.2399999387999	809
30.0601189241055	0.598358154296875	9.088134765625E-06	24.2699999387241	810
30.0901189240298	0.600494384765625	-2.4932861328125E-06	24.2999999386484	811
30.120118923954	0.60052490234375	4.559326171875E-06	24.3299999385727	812
30.1501189238783	0.60028076171875	9.661865234375E-06	24.3599999384969	813
30.1801189238025	0.599945068359375	-2.4810791015625E-06	24.3899999384212	814
30.2101189237268	0.600189208984375	4.2144775390625E-06	24.4199999383454	815
30.240118923651	0.59979248046875	9.7900390625E-06	24.4499999382697	816
30.2701189235753	0.598663330078125	-1.9134521484375E-06	24.4799999381939	817
30.3001189234996	0.598846435546875	3.118896484375E-06	24.5099999381182	818
30.3301189234238	0.599945068359375	1.021728515625E-05	24.5399999380425	819
30.3601189233481	0.599395751953125	-1.59912109375E-06	24.5699999379667	820
30.3901189232723	0.6005859375	2.6092529296875E-06	24.599999937891	821
30.4201189231966	0.599884033203125	1.04156494140625E-05	24.6299999378152	822
30.4501189231208	0.60028076171875	-7.354736328125E-07	24.6599999377395	823
30.4801189230451	0.60064697265625	1.568603515625E-06	24.6899999376637	824
30.5101189229694	0.60076904296875	1.0833740234375E-05	24.719999937588	825
30.5401189228936	0.598846435546875	-2.532958984375E-07	24.7499999375123	826
30.5701189228179	0.60113525390625	1.092529296875E-06	24.7799999374365	827
30.6001189227421	0.598968505859375	1.07940673828125E-05	24.8099999373608	828
30.6301189226664	0.59912109375	8.85009765625E-07	24.839999937285	829
30.6601189225906	0.599090576171875	4.8828125E-08	24.8699999372093	830
30.6901189225149	0.599609375	1.09283447265625E-05	24.8999999371335	831
30.7201189224392	0.59942626953125	1.446533203125E-06	24.9299999370578	832
30.7501189223634	0.5999755859375	-3.96728515625E-07	24.9599999369821	833
30.7801189222877	0.5994873046875	1.04827880859375E-05	24.9899999369063	834
30.8101189222119	0.601318359375	2.874755859375E-06	25.0199999368306	835
30.8401189221362	0.599853515625	-1.287841796875E-06	25.0499999367548	836
30.8701189220604	0.60009765625	1.02935791015625E-05	25.0799999366791	837
30.9001189219847	0.5994873046875	3.5186767578125E-06	25.1099999366033	838
30.930118921909	0.599853515625	-1.5289306640625E-06	25.1399999365276	839
30.9601189218332	0.598907470703125	9.710693359375E-06	25.1699999364519	840
30.9901189217575	0.59954833984375	5.06591796875E-06	25.1999999363761	841
31.0201189216817	0.59942626953125	-2.3406982421875E-06	25.2299999363004	842
31.050118921606	0.600433349609375	9.2132568359375E-06	25.2599999362246	843
31.0801189215302	0.59954833984375	5.6243896484375E-06	25.2899999361489	844
31.1101189214545	0.60003662109375	-2.581787109375E-06	25.3199999360731	845
31.1401189213788	0.600372314453125	8.2183837890625E-06	25.3499999359974	846
31.170118921303	0.599761962890625	6.92138671875E-06	25.3799999359217	847
31.2001189212273	0.59918212890625	-2.8594970703125E-06	25.4099999358459	848
31.2301189211515	0.599456787109375	7.48291015625E-06	25.4399999357702	849
31.2601189210758	0.59869384765625	7.5408935546875E-06	25.4699999356944	850
31.290118921	0.59918212890625	-2.8228759765625E-06	25.4999999356187	851
31.3201189209243	0.599273681640625	6.1279296875E-06	25.5299999355429	852
31.3501189208486	0.6007080078125	8.45947265625E-06	25.5599999354672	853
31.3801189207728	0.600830078125	-2.9083251953125E-06	25.5899999353915	854
31.4101189206971	0.600341796875	5.322265625E-06	25.6199999353157	855
31.4401189206213	0.59979248046875	9.0087890625E-06	25.64999993524	856
31.4701189205456	0.601165771484375	-2.4322509765625E-06	25.6799999351642	857
31.5001189204698	0.59942626953125	3.9764404296875E-06	25.7099999350885	858
31.5301189203941	0.599761962890625	9.722900390625E-06	25.7399999350127	859
31.5601189203184	0.5994873046875	-2.06298828125E-06	25.769999934937	860
31.5901189202426	0.599517822265625	3.2470703125E-06	25.7999999348613	861
31.6201189201669	0.59869384765625	1.01776123046875E-05	25.8299999347855	862
31.6501189200911	0.599639892578125	-1.1993408203125E-06	25.8599999347098	863
31.6801189200154	0.600341796875	2.020263671875E-06	25.889999934634	864
31.7101189199396	0.599517822265625	1.04400634765625E-05	25.9199999345583	865
31.7401189198639	0.599517822265625	-4.57763671875E-07	25.9499999344825	866
31.7701189197882	0.600921630859375	1.3092041015625E-06	25.9799999344068	867
31.8001189197124	0.599853515625	1.065673828125E-05	26.0099999343311	868
31.8301189196367	0.60052490234375	7.415771484375E-07	26.0399999342553	869
31.8601189195609	0.5999755859375	2.716064453125E-07	26.0699999341796	870
31.8901189194852	0.6002197265625	1.075439453125E-05	26.0999999341038	871
31.9201189194094	0.599212646484375	1.52587890625E-06	26.1299999340281	872
31.9501189193337	0.600006103515625	-3.997802734375E-07	26.1599999339523	873
31.980118919258	0.59844970703125	1.06048583984375E-05	26.1899999338766	874
32.0101189191822	0.599212646484375	2.8961181640625E-06	26.2199999338009	875
32.0401189191065	0.59979248046875	-1.1688232421875E-06	26.2499999337251	876
32.0701189190307	0.599945068359375	1.02935791015625E-05	26.2799999336494	877
32.100118918955	0.5985107421875	3.86962890625E-06	26.3099999335736	878
32.1301189188792	0.600311279296875	-1.7364501953125E-06	26.3399999334979	879
32.1601189188035	0.6002197265625	9.4573974609375E-06	26.3699999334222	880
32.1901189187278	0.599609375	5.2154541015625E-06	26.3999999333464	881
32.220118918652	0.599761962890625	-2.325439453125E-06	26.4299999332707	882
32.2501189185763	0.601531982421875	8.87451171875E-06	26.4599999331949	883
32.2801189185005	0.599578857421875	6.0272216796875E-06	26.4899999331192	884
32.3101189184248	0.599853515625	-2.6702880859375E-06	26.5199999330434	885
32.340118918349	0.60009765625	7.67822265625E-06	26.5499999329677	886
32.3701189182733	0.600128173828125	7.2174072265625E-06	26.579999932892	887
32.4001189181976	0.599456787109375	-2.96630859375E-06	26.6099999328162	888
32.4301189181218	0.599212646484375	6.884765625E-06	26.6399999327405	889
32.4601189180461	0.598724365234375	8.0902099609375E-06	26.6699999326647	890
32.4901189179703	0.599609375	-2.79541015625E-06	26.699999932589	891
32.5201189178946	0.5982666015625	5.2642822265625E-06	26.7299999325132	892
32.5501189178189	0.59991455078125	8.966064453125E-06	26.7599999324375	893
32.5801189177431	0.6007080078125	-2.6458740234375E-06	26.7899999323618	894
32.6101189176674	0.600372314453125	4.278564453125E-06	26.819999932286	895
32.6401189175916	0.599853515625	9.5611572265625E-06	26.8499999322103	896
32.6701189175159	0.600555419921875	-1.8798828125E-06	26.8799999321345	897
32.7001189174401	0.599761962890625	2.838134765625E-06	26.9099999320588	898
32.7301189173644	0.60052490234375	1.00677490234375E-05	26.939999931983	899
32.7601189172887	0.5989990234375	-1.20849609375E-06	26.9699999319073	900
32.7901189172129	0.598907470703125	1.74560546875E-06	26.9999999318316	901
32.8201189171372	0.599578857421875	1.04736328125E-05	27.0299999317558	902
32.8501189170614	0.599273681640625	1.373291015625E-07	27.0599999316801	903
32.8801189169857	0.5989990234375	5.126953125E-07	27.0899999316043	904
32.9101189169099	0.60009765625	1.06201171875E-05	27.1199999315286	905
32.9401189168342	0.6004638671875	1.15966796875E-06	27.1499999314528	906
32.9701189167585	0.600982666015625	-3.23486328125E-07	27.1799999313771	907
33.0001189166827	0.599761962890625	1.0430908203125E-05	27.2099999313014	908
33.030118916607	0.600830078125	2.459716796875E-06	27.2399999312256	909
33.0601189165312	0.60064697265625	-1.0772705078125E-06	27.2699999311499	910
33.0901189164555	0.599365234375	1.0235595703125E-05	27.2999999310741	911
33.1201189163797	0.599029541015625	3.4027099609375E-06	27.3299999309984	912
33.150118916304	0.599700927734375	-1.6937255859375E-06	27.3599999309226	913
33.1801189162283	0.598785400390625	9.698486328125E-06	27.3899999308469	914
33.2101189161525	0.59942626953125	4.4525146484375E-06	27.4199999307712	915
33.2401189160768	0.59954833984375	-2.215576171875E-06	27.4499999306954	916
33.270118916001	0.59991455078125	9.3017578125E-06	27.4799999306197	917
33.3001189159253	0.600341796875	5.059814453125E-06	27.5099999305439	918
33.3301189158495	0.5999755859375	-2.5787353515625E-06	27.5399999304682	919
33.3601189157738	0.60015869140625	8.87451171875E-06	27.5699999303924	920
33.3901189156981	0.60040283203125	5.7342529296875E-06	27.5999999303167	921
33.4201189156223	0.59991455078125	-2.6519775390625E-06	27.629999930241	922
33.4501189155466	0.599090576171875	8.5601806640625E-06	27.6599999301652	923
33.4801189154708	0.599609375	6.048583984375E-06	27.6899999300895	924
33.5101189153951	0.59991455078125	-2.9296875E-06	27.7199999300137	925
33.5401189153193	0.5992431640625	8.154296875E-06	27.749999929938	926
33.5701189152436	0.5977783203125	6.40869140625E-06	27.7799999298622	927
33.6001189151679	0.5997314453125	-2.874755859375E-06	27.8099999297865	928
33.6301189150921	0.60015869140625	7.9864501953125E-06	27.8399999297108	929
33.6601189150164	0.599395751953125	6.6497802734375E-06	27.869999929635	930
33.6901189149406	0.6004638671875	-3.13720703125E-06	27.8999999295593	931
33.7201189148649	0.6015625	7.733154296875E-06	27.9299999294835	932
33.7501189147891	0.599700927734375	6.866455078125E-06	27.9599999294078	933
33.7801189147134	0.599639892578125	-2.9449462890625E-06	27.989999929332	934
33.8101189146377	0.59930419921875	7.5531005859375E-06	28.0199999292563	935
33.8401189145619	0.599456787109375	7.2479248046875E-06	28.0499999291806	936
33.8701189144862	0.599365234375	-3.23486328125E-06	28.0799999291048	937
33.9001189144104	0.599700927734375	7.1502685546875E-06	28.1099999290291	938
33.9301189143347	0.599090576171875	7.3577880859375E-06	28.1399999289533	939
33.9601189142589	0.60064697265625	-3.082275390625E-06	28.1699999288776	940
33.9901189141832	0.599761962890625	6.8450927734375E-06	28.1999999288018	941
34.0201189141075	0.6007080078125	7.867431640625E-06	28.2299999287261	942
34.0501189140317	0.59991455078125	-3.28369140625E-06	28.2599999286504	943
34.080118913956	0.6009521484375	6.50634765625E-06	28.2899999285746	944
34.1101189138802	0.598968505859375	7.843017578125E-06	28.3199999284989	945
34.1401189138045	0.599029541015625	-3.0364990234375E-06	28.3499999284231	946
34.1701189137287	0.599090576171875	6.207275390625E-06	28.3799999283474	947
34.200118913653	0.5997314453125	8.404541015625E-06	28.4099999282716	948
34.2301189135773	0.599517822265625	-3.216552734375E-06	28.4399999281959	949
34.2601189135015	0.6007080078125	5.76171875E-06	28.4699999281202	950
34.2901189134258	0.600006103515625	8.4381103515625E-06	28.4999999280444	951
34.32011891335	0.600555419921875	-2.8656005859375E-06	28.5299999279687	952
34.3501189132743	0.59912109375	5.2337646484375E-06	28.5599999278929	953
34.3801189131985	0.60028076171875	9.1033935546875E-06	28.5899999278172	954
34.4101189131228	0.600128173828125	-2.935791015625E-06	28.6199999277414	955
34.4401189130471	0.599029541015625	4.7515869140625E-06	28.6499999276657	956
34.4701189129713	0.598419189453125	9.1064453125E-06	28.67999992759	957
34.5001189128956	0.600860595703125	-2.4871826171875E-06	28.7099999275142	958
34.5301189128198	0.598724365234375	4.1259765625E-06	28.7399999274385	959
34.5601189127441	0.599639892578125	9.8175048828125E-06	28.7699999273627	960
34.5901189126683	0.59954833984375	-2.44140625E-06	28.799999927287	961
34.6201189125926	0.601654052734375	3.594970703125E-06	28.8299999272112	962
34.6501189125169	0.60015869140625	9.814453125E-06	28.8599999271355	963
34.6801189124411	0.600433349609375	-1.7913818359375E-06	28.8899999270598	964
34.7101189123654	0.60015869140625	2.911376953125E-06	28.919999926984	965
34.7401189122896	0.600341796875	1.0455322265625E-05	28.9499999269083	966
34.7701189122139	0.598388671875	-1.568603515625E-06	28.9799999268325	967
34.8001189121381	0.59967041015625	2.34375E-06	29.0099999267568	968
34.8301189120624	0.59906005859375	1.03363037109375E-05	29.039999926681	969
34.8601189119867	0.599365234375	-9.063720703125E-07	29.0699999266053	970
34.8901189119109	0.599212646484375	1.5838623046875E-06	29.0999999265296	971
34.9201189118352	0.599365234375	1.07666015625E-05	29.1299999264538	972
34.9501189117594	0.599945068359375	-4.730224609375E-07	29.1599999263781	973
34.9801189116837	0.601409912109375	1.1810302734375E-06	29.1899999263023	974
35.0101189116079	0.599151611328125	1.0614013671875E-05	29.2199999262266	975
35.0401189115322	0.601043701171875	2.899169921875E-07	29.2499999261508	976
35.0701189114565	0.600250244140625	4.45556640625E-07	29.2799999260751	977
35.1001189113807	0.59954833984375	1.090087890625E-05	29.3099999259994	978
35.130118911305	0.59912109375	8.331298828125E-07	29.3399999259236	979
35.1601189112292	0.600250244140625	1.373291015625E-07	29.3699999258479	980
35.1901189111535	0.59893798828125	1.065673828125E-05	29.3999999257721	981
35.2201189110777	0.59979248046875	1.629638671875E-06	29.4299999256964	982
35.250118911002	0.59918212890625	-5.859375E-07	29.4599999256207	983
35.2801189109263	0.600616455078125	1.07391357421875E-05	29.4899999255449	984
35.3101189108505	0.60009765625	2.2552490234375E-06	29.5199999254692	985
35.3401189107748	0.599884033203125	-8.453369140625E-07	29.5499999253934	986
35.370118910699	0.60101318359375	1.0308837890625E-05	29.5799999253177	987
35.4001189106233	0.599761962890625	3.143310546875E-06	29.6099999252419	988
35.4301189105475	0.5987548828125	-1.5289306640625E-06	29.6399999251662	989
35.4601189104718	0.599609375	1.026611328125E-05	29.6699999250905	990
35.4901189103961	0.598602294921875	3.7445068359375E-06	29.6999999250147	991
35.5201189103203	0.599456787109375	-1.7120361328125E-06	29.729999924939	992
35.5501189102446	0.599334716796875	9.82666015625E-06	29.7599999248632	993
35.5801189101688	0.60076904296875	4.58984375E-06	29.7899999247875	994
35.6101189100931	0.600067138671875	-2.3101806640625E-06	29.8199999247117	995
35.6401189100174	0.60040283203125	9.3170166015625E-06	29.849999924636	996
35.6701189099416	0.5999755859375	5.17578125E-06	29.8799999245603	997
35.7001189098659	0.60015869140625	-2.398681640625E-06	29.9099999244845	998
35.7301189097901	0.59844970703125	8.6883544921875E-06	29.9399999244088	999
35.7601189097144	0.59954833984375	6.036376953125E-06	29.969999924333	1000
35.7901189096386	0.59967041015625	-2.9327392578125E-06	29.9999999242573	1001
35.8201189095629	0.599365234375	8.2061767578125E-06	30.0299999241815	1002
35.8501189094872	0.5994873046875	6.5093994140625E-06	30.0599999241058	1003
35.8801189094114	0.60107421875	-2.7740478515625E-06	30.0899999240301	1004
35.9101189093357	0.599822998046875	7.50732421875E-06	30.1199999239543	1005
35.9401189092599	0.6007080078125	7.4432373046875E-06	30.1499999238786	1006
35.9701189091842	0.600372314453125	-3.1768798828125E-06	30.1799999238028	1007
36.0001189091084	0.600555419921875	6.8878173828125E-06	30.2099999237271	1008
36.0301189090327	0.5994873046875	7.568359375E-06	30.2399999236513	1009
36.060118908957	0.600433349609375	-2.9083251953125E-06	30.2699999235756	1010
36.0901189088812	0.599639892578125	6.134033203125E-06	30.2999999234999	1011
36.1201189088055	0.600128173828125	8.5296630859375E-06	30.3299999234241	1012
36.1501189087297	0.59893798828125	-3.143310546875E-06	30.3599999233484	1013
36.180118908654	0.5992431640625	5.426025390625E-06	30.3899999232726	1014
36.2101189085782	0.59869384765625	8.6090087890625E-06	30.4199999231969	1015
36.2401189085025	0.6002197265625	-2.642822265625E-06	30.4499999231211	1016
36.2701189084268	0.59808349609375	4.40673828125E-06	30.4799999230454	1017
36.300118908351	0.600006103515625	9.588623046875E-06	30.5099999229697	1018
36.3301189082753	0.59930419921875	-2.667236328125E-06	30.5399999228939	1019
36.3601189081995	0.600311279296875	3.839111328125E-06	30.5699999228182	1020
36.3901189081238	0.5987548828125	9.576416015625E-06	30.5999999227424	1021
36.420118908048	0.60162353515625	-1.8280029296875E-06	30.6299999226667	1022
36.4501189079723	0.599609375	2.7587890625E-06	30.6599999225909	1023
36.4801189078966	0.600189208984375	1.04461669921875E-05	30.6899999225152	1024
36.5101189078208	0.59967041015625	-1.5899658203125E-06	30.7199999224395	1025
36.5401189077451	0.6011962890625	2.197265625E-06	30.7499999223637	1026
36.5701189076693	0.5982666015625	1.0186767578125E-05	30.779999922288	1027
36.6001189075936	0.59979248046875	-4.974365234375E-07	30.8099999222122	1028
36.6301189075178	0.59930419921875	8.941650390625E-07	30.8399999221365	1029
36.6601189074421	0.59967041015625	1.10382080078125E-05	30.8699999220607	1030
36.6901189073664	0.597747802734375	-7.32421875E-08	30.899999921985	1031
36.7201189072906	0.601470947265625	7.14111328125E-07	30.9299999219093	1032
36.7501189072149	0.598968505859375	1.04217529296875E-05	30.9599999218335	1033
36.7801189071391	0.6004638671875	1.507568359375E-06	30.9899999217578	1034
36.8101189070634	0.599517822265625	-8.056640625E-07	31.019999921682	1035
36.8401189069876	0.60101318359375	1.08917236328125E-05	31.0499999216063	1036
36.8701189069119	0.598175048828125	1.9439697265625E-06	31.0799999215305	1037
36.9001189068362	0.599945068359375	-7.14111328125E-07	31.1099999214548	1038
36.9301189067604	0.597869873046875	9.8724365234375E-06	31.1399999213791	1039
36.9601189066847	0.6011962890625	3.61328125E-06	31.1699999213033	1040
36.9901189066089	0.597930908203125	-2.08740234375E-06	31.1999999212276	1041
37.0201189065332	0.60076904296875	1.01531982421875E-05	31.2299999211518	1042
37.0501189064574	0.599365234375	4.0130615234375E-06	31.2599999210761	1043
37.0801189063817	0.6011962890625	-1.800537109375E-06	31.2899999210003	1044
37.110118906306	0.59881591796875	8.9019775390625E-06	31.3199999209246	1045
37.1401189062302	0.6014404296875	5.6732177734375E-06	31.3499999208489	1046
37.1701189061545	0.599212646484375	-3.094482421875E-06	31.3799999207731	1047
37.2001189060787	0.6009521484375	8.92333984375E-06	31.4099999206974	1048
37.230118906003	0.59808349609375	5.9295654296875E-06	31.4399999206216	1049
37.2601189059272	0.600982666015625	-2.435302734375E-06	31.4699999205459	1050
37.2901189058515	0.597869873046875	7.3760986328125E-06	31.4999999204701	1051
37.3201189057758	0.599639892578125	7.65380859375E-06	31.5299999203944	1052
37.3501189057	0.5977783203125	-3.4088134765625E-06	31.5599999203187	1053
37.3801189056243	0.60125732421875	6.97021484375E-06	31.5899999202429	1054
37.4101189055485	0.59759521484375	7.5653076171875E-06	31.6199999201672	1055
37.4401189054728	0.601837158203125	-2.6611328125E-06	31.6499999200914	1056
37.470118905397	0.59918212890625	5.5633544921875E-06	31.6799999200157	1057
37.5001189053213	0.6011962890625	9.014892578125E-06	31.7099999199399	1058
37.5301189052456	0.599578857421875	-3.1890869140625E-06	31.7399999198642	1059
37.5601189051698	0.6004638671875	5.11474609375E-06	31.7699999197885	1060
37.5901189050941	0.597747802734375	8.7860107421875E-06	31.7999999197127	1061
37.6201189050183	0.60162353515625	-2.1331787109375E-06	31.829999919637	1062
37.6501189049426	0.59735107421875	3.5430908203125E-06	31.8599999195612	1063
37.6801189048668	0.600341796875	1.01409912109375E-05	31.8899999194855	1064
37.7101189047911	0.599761962890625	-2.3193359375E-06	31.9199999194097	1065
37.7401189047154	0.601593017578125	3.0670166015625E-06	31.949999919334	1066
37.7701189046396	0.597930908203125	9.85107421875E-06	31.9799999192583	1067
37.8001189045639	0.601104736328125	-1.068115234375E-06	32.0099999191825	1068
37.8301189044881	0.59979248046875	1.5716552734375E-06	32.0399999191068	1069
37.8601189044124	0.600128173828125	1.0723876953125E-05	32.069999919031	1070
37.8901189043366	0.59759521484375	-8.11767578125E-07	32.0999999189553	1071
37.9201189042609	0.600921630859375	1.2847900390625E-06	32.1299999188795	1072
37.9501189041852	0.597625732421875	1.02691650390625E-05	32.1599999188038	1073
37.9801189041094	0.599609375	5.4931640625E-07	32.1899999187281	1074
38.0101189040337	0.599822998046875	-1.46484375E-07	32.2199999186523	1075
38.0401189039579	0.60125732421875	1.08551025390625E-05	32.2499999185766	1076
38.0701189038822	0.597900390625	1.0711669921875E-06	32.2799999185008	1077
38.1001189038064	0.6015625	-2.13623046875E-07	32.3099999184251	1078
38.1301189037307	0.59912109375	1.0174560546875E-05	32.3399999183493	1079
38.160118903655	0.599273681640625	2.4993896484375E-06	32.3699999182736	1080
38.1901189035792	0.5986328125	-1.593017578125E-06	32.3999999181979	1081
38.2201189035035	0.60015869140625	1.04766845703125E-05	32.4299999181221	1082
38.2501189034277	0.598785400390625	3.1280517578125E-06	32.4599999180464	1083
38.280118903352	0.6011962890625	-1.593017578125E-06	32.4899999179706	1084
38.3101189032762	0.599395751953125	9.5062255859375E-06	32.5199999178949	1085
38.3401189032005	0.600494384765625	4.6539306640625E-06	32.5499999178192	1086
38.3701189031248	0.59991455078125	-2.62451171875E-06	32.5799999177434	1087
38.400118903049	0.6015625	9.02099609375E-06	32.6099999176677	1088
38.4301189029733	0.598480224609375	5.3375244140625E-06	32.6399999175919	1089
38.4601189028975	0.600189208984375	-2.5299072265625E-06	32.6699999175162	1090
38.4901189028218	0.5994873046875	7.8765869140625E-06	32.6999999174404	1091
38.520118902746	0.599365234375	6.8511962890625E-06	32.7299999173647	1092
38.5501189026703	0.5982666015625	-3.2470703125E-06	32.759999917289	1093
38.5801189025946	0.6011962890625	7.16552734375E-06	32.7899999172132	1094
38.6101189025188	0.5999755859375	7.2845458984375E-06	32.8199999171375	1095
38.6401189024431	0.600067138671875	-2.8472900390625E-06	32.8499999170617	1096
38.6701189023673	0.599609375	5.743408203125E-06	32.879999916986	1097
38.7001189022916	0.600372314453125	8.6517333984375E-06	32.9099999169102	1098
38.7301189022159	0.59893798828125	-3.0487060546875E-06	32.9399999168345	1099
38.7601189021401	0.599822998046875	4.8187255859375E-06	32.9699999167588	1100
38.7901189020644	0.599090576171875	8.941650390625E-06	32.999999916683	1101
38.8201189019886	0.6004638671875	-2.2613525390625E-06	33.0299999166073	1102
38.8501189019129	0.600006103515625	3.253173828125E-06	33.0599999165315	1103
38.8801189018371	0.601318359375	9.9517822265625E-06	33.0899999164558	1104
38.9101189017614	0.599090576171875	-1.788330078125E-06	33.11999991638	1105
38.9401189016857	0.600067138671875	2.4749755859375E-06	33.1499999163043	1106
38.9701189016099	0.599365234375	9.991455078125E-06	33.1799999162286	1107
39.0001189015342	0.598876953125	-6.622314453125E-07	33.2099999161528	1108
39.0301189014584	0.59869384765625	9.857177734375E-07	33.2399999160771	1109
39.0601189013827	0.600128173828125	1.06048583984375E-05	33.2699999160013	1110
39.0901189013069	0.598724365234375	1.89208984375E-07	33.2999999159256	1111
39.1201189012312	0.599761962890625	4.730224609375E-07	33.3299999158498	1112
39.1501189011555	0.599334716796875	1.04339599609375E-05	33.3599999157741	1113
39.1801189010797	0.60089111328125	1.6448974609375E-06	33.3899999156984	1114
39.210118901004	0.59954833984375	-9.124755859375E-07	33.4199999156226	1115
39.2401189009282	0.599884033203125	1.04888916015625E-05	33.4499999155469	1116
39.2701189008525	0.599456787109375	2.5299072265625E-06	33.4799999154711	1117
39.3001189007767	0.6004638671875	-1.1444091796875E-06	33.5099999153954	1118
39.330118900701	0.59820556640625	9.625244140625E-06	33.5399999153196	1119
39.3601189006253	0.59954833984375	4.150390625E-06	33.5699999152439	1120
39.3901189005495	0.59918212890625	-2.25830078125E-06	33.5999999151682	1121
39.4201189004738	0.599822998046875	9.283447265625E-06	33.6299999150924	1122
39.450118900398	0.59942626953125	5.035400390625E-06	33.6599999150167	1123
39.4801189003223	0.60028076171875	-2.4078369140625E-06	33.6899999149409	1124
39.5101189002465	0.600006103515625	8.28857421875E-06	33.7199999148652	1125
39.5401189001708	0.60076904296875	6.45751953125E-06	33.7499999147894	1126
39.5701189000951	0.599456787109375	-3.179931640625E-06	33.7799999147137	1127
39.6001189000193	0.6015625	7.7301025390625E-06	33.809999914638	1128
39.6301188999436	0.599090576171875	6.7047119140625E-06	33.8399999145622	1129
39.6601188998678	0.60009765625	-2.874755859375E-06	33.8699999144865	1130
39.6901188997921	0.59942626953125	6.6680908203125E-06	33.8999999144107	1131
39.7201188997163	0.5997314453125	7.94677734375E-06	33.929999914335	1132
39.7501188996406	0.599029541015625	-3.3447265625E-06	33.9599999142592	1133
39.7801188995649	0.599822998046875	6.1859130859375E-06	33.9899999141835	1134
39.8101188994891	0.59747314453125	7.9833984375E-06	34.0199999141078	1135
39.8401188994134	0.60076904296875	-2.77099609375E-06	34.049999914032	1136
39.8701188993376	0.599365234375	4.998779296875E-06	34.0799999139563	1137
39.9001188992619	0.599822998046875	9.075927734375E-06	34.1099999138805	1138
39.9301188991861	0.599365234375	-3.0242919921875E-06	34.1399999138048	1139
39.9601188991104	0.60101318359375	4.5379638671875E-06	34.169999913729	1140
39.9901188990347	0.59857177734375	9.1461181640625E-06	34.1999999136533	1141
40.0201188989589	0.60064697265625	-2.142333984375E-06	34.2299999135776	1142
40.0501188988832	0.599090576171875	3.2989501953125E-06	34.2599999135018	1143
40.0801188988074	0.59991455078125	1.0089111328125E-05	34.2899999134261	1144
40.1101188987317	0.598175048828125	-2.0843505859375E-06	34.3199999133503	1145
40.1401188986559	0.600433349609375	2.9205322265625E-06	34.3499999132746	1146
40.1701188985802	0.59942626953125	9.893798828125E-06	34.3799999131988	1147
40.2001188985045	0.600189208984375	-1.1260986328125E-06	34.4099999131231	1148
40.2301188984287	0.599212646484375	1.416015625E-06	34.4399999130474	1149
40.260118898353	0.6016845703125	1.06842041015625E-05	34.4699999129716	1150
40.2901188982772	0.59869384765625	-6.744384765625E-07	34.4999999128959	1151
40.3201188982015	0.6005859375	1.2481689453125E-06	34.5299999128201	1152
40.3501188981257	0.598724365234375	1.0107421875E-05	34.5599999127444	1153
40.38011889805	0.59991455078125	7.6904296875E-07	34.5899999126686	1154
40.4101188979743	0.598602294921875	-3.204345703125E-07	34.6199999125929	1155
40.4401188978985	0.600738525390625	1.0809326171875E-05	34.6499999125172	1156
40.4701188978228	0.598846435546875	1.1199951171875E-06	34.6799999124414	1157
40.500118897747	0.601715087890625	-1.77001953125E-07	34.7099999123657	1158
40.5301188976713	0.5987548828125	1.01776123046875E-05	34.7399999122899	1159
40.5601188975955	0.60003662109375	2.6702880859375E-06	34.7699999122142	1160
40.5901188975198	0.598968505859375	-1.708984375E-06	34.7999999121384	1161
40.6201188974441	0.6004638671875	1.0321044921875E-05	34.8299999120627	1162
40.6501188973683	0.597930908203125	3.411865234375E-06	34.859999911987	1163
40.6801188972926	0.600067138671875	-1.6815185546875E-06	34.8899999119112	1164
40.7101188972168	0.59912109375	9.3353271484375E-06	34.9199999118355	1165
40.7401188971411	0.600372314453125	4.9346923828125E-06	34.9499999117597	1166
40.7701188970653	0.598663330078125	-2.801513671875E-06	34.979999911684	1167
40.8001188969896	0.601593017578125	9.039306640625E-06	35.0099999116082	1168
40.8301188969139	0.59942626953125	5.4290771484375E-06	35.0399999115325	1169
40.8601188968381	0.600555419921875	-2.55126953125E-06	35.0699999114568	1170
40.8901188967624	0.599090576171875	7.5897216796875E-06	35.099999911381	1171
40.9201188966866	0.600921630859375	7.0648193359375E-06	35.1299999113053	1172
40.9501188966109	0.598297119140625	-3.363037109375E-06	35.1599999112295	1173
40.9801188965351	0.599639892578125	7.0648193359375E-06	35.1899999111538	1174
41.0101188964594	0.59820556640625	7.3211669921875E-06	35.219999911078	1175
41.0401188963837	0.6005859375	-2.8533935546875E-06	35.2499999110023	1176
41.0701188963079	0.59808349609375	5.3680419921875E-06	35.2799999109266	1177
41.1001188962322	0.600494384765625	8.782958984375E-06	35.3099999108508	1178
41.1301188961564	0.59967041015625	-3.1707763671875E-06	35.3399999107751	1179
41.1601188960807	0.60101318359375	4.864501953125E-06	35.3699999106993	1180
41.1901188960049	0.5986328125	8.7982177734375E-06	35.3999999106236	1181
41.2201188959292	0.601043701171875	-2.252197265625E-06	35.4299999105478	1182
41.2501188958535	0.59918212890625	3.1646728515625E-06	35.4599999104721	1183
41.2801188957777	0.600250244140625	1.00982666015625E-05	35.4899999103964	1184
41.310118895702	0.5982666015625	-2.1148681640625E-06	35.5199999103206	1185
41.3401188956262	0.601104736328125	2.7435302734375E-06	35.5499999102449	1186
41.3701188955505	0.598388671875	9.857177734375E-06	35.5799999101691	1187
41.4001188954747	0.599822998046875	-7.720947265625E-07	35.6099999100934	1188
41.430118895399	0.599639892578125	9.552001953125E-07	35.6399999100177	1189
41.4601188953233	0.6009521484375	1.08428955078125E-05	35.6699999099419	1190
41.4901188952475	0.59869384765625	-3.143310546875E-07	35.6999999098662	1191
41.5201188951718	0.60137939453125	7.965087890625E-07	35.7299999097904	1192
41.550118895096	0.59857177734375	1.01959228515625E-05	35.7599999097147	1193
41.5801188950203	0.60003662109375	1.3702392578125E-06	35.7899999096389	1194
41.6101188949445	0.5986328125	-8.209228515625E-07	35.8199999095632	1195
41.6401188948688	0.59967041015625	1.06353759765625E-05	35.8499999094875	1196
41.6701188947931	0.59783935546875	1.86767578125E-06	35.8799999094117	1197
41.7001188947173	0.600677490234375	-7.904052734375E-07	35.909999909336	1198
41.7301188946416	0.59857177734375	9.68017578125E-06	35.9399999092602	1199
41.7601188945658	0.6016845703125	3.7750244140625E-06	35.9699999091845	1200
41.7901188944901	0.599395751953125	-2.25830078125E-06	35.9999999091087	1201
41.8201188944144	0.60107421875	9.72900390625E-06	36.029999909033	1202
41.8501188943386	0.599273681640625	4.1778564453125E-06	36.0599999089573	1203
41.8801188942629	0.60089111328125	-1.983642578125E-06	36.0899999088815	1204
41.9101188941871	0.598724365234375	8.441162109375E-06	36.1199999088058	1205
41.9401188941114	0.6007080078125	6.14013671875E-06	36.14999990873	1206
41.9701188940356	0.597900390625	-3.131103515625E-06	36.1799999086543	1207
42.0001188939599	0.600616455078125	8.1787109375E-06	36.2099999085785	1208
42.0301188938842	0.5975341796875	6.2103271484375E-06	36.2399999085028	1209
42.0601188938084	0.600189208984375	-2.6275634765625E-06	36.2699999084271	1210
42.0901188937327	0.599365234375	6.5277099609375E-06	36.2999999083513	1211
42.1201188936569	0.6002197265625	8.1024169921875E-06	36.3299999082756	1212
42.1501188935812	0.598907470703125	-3.3538818359375E-06	36.3599999081998	1213
42.1801188935054	0.60247802734375	6.134033203125E-06	36.3899999081241	1214
42.2101188934297	0.598663330078125	7.9742431640625E-06	36.4199999080483	1215
42.240118893354	0.60101318359375	-2.557373046875E-06	36.4499999079726	1216
42.2701188932782	0.599090576171875	4.26025390625E-06	36.4799999078969	1217
42.3001188932025	0.601043701171875	9.625244140625E-06	36.5099999078211	1218
42.3301188931267	0.59771728515625	-2.7923583984375E-06	36.5399999077454	1219
42.360118893051	0.60052490234375	3.9764404296875E-06	36.5699999076696	1220
42.3901188929752	0.598175048828125	9.4451904296875E-06	36.5999999075939	1221
42.4201188928995	0.600433349609375	-1.446533203125E-06	36.6299999075181	1222
42.4501188928238	0.597991943359375	1.971435546875E-06	36.6599999074424	1223
42.480118892748	0.60211181640625	1.0589599609375E-05	36.6899999073667	1224
42.5101188926723	0.598846435546875	-1.3153076171875E-06	36.7199999072909	1225
42.5401188925965	0.6005859375	1.7303466796875E-06	36.7499999072152	1226
42.5701188925208	0.599273681640625	1.0247802734375E-05	36.7799999071394	1227
42.600118892445	0.6002197265625	1.28173828125E-07	36.8099999070637	1228
42.6301188923693	0.597686767578125	1.15966796875E-07	36.8399999069879	1229
42.6601188922936	0.6011962890625	1.0784912109375E-05	36.8699999069122	1230
42.6901188922178	0.59869384765625	7.049560546875E-07	36.8999999068365	1231
42.7201188921421	0.600738525390625	7.32421875E-08	36.9299999067607	1232
42.7501188920663	0.5999755859375	1.0198974609375E-05	36.959999906685	1233
42.7801188919906	0.600433349609375	1.9317626953125E-06	36.9899999066092	1234
42.8101188919148	0.59857177734375	-1.1383056640625E-06	37.0199999065335	1235
42.8401188918391	0.600433349609375	1.05926513671875E-05	37.0499999064577	1236
42.8701188917634	0.5982666015625	2.2186279296875E-06	37.079999906382	1237
42.9001188916876	0.599700927734375	-9.490966796875E-07	37.1099999063063	1238
42.9301188916119	0.598419189453125	9.979248046875E-06	37.1399999062305	1239
42.9601188915361	0.600555419921875	3.271484375E-06	37.1699999061548	1240
42.9901188914604	0.5986328125	-1.9378662109375E-06	37.199999906079	1241
43.0201188913846	0.599884033203125	1.00738525390625E-05	37.2299999060033	1242
43.0501188913089	0.599578857421875	3.3966064453125E-06	37.2599999059275	1243
43.0801188912332	0.600982666015625	-1.7120361328125E-06	37.2899999058518	1244
43.1101188911574	0.599212646484375	9.490966796875E-06	37.3199999057761	1245
43.1401188910817	0.60101318359375	4.534912109375E-06	37.3499999057003	1246
43.1701188910059	0.599945068359375	-2.4078369140625E-06	37.3799999056246	1247
43.2001188909302	0.5999755859375	9.41162109375E-06	37.4099999055488	1248
43.2301188908544	0.5986328125	4.6295166015625E-06	37.4399999054731	1249
43.2601188907787	0.60015869140625	-2.4688720703125E-06	37.4699999053973	1250
43.290118890703	0.598297119140625	8.6761474609375E-06	37.4999999053216	1251
43.3201188906272	0.59893798828125	5.5877685546875E-06	37.5299999052459	1252
43.3501188905515	0.599273681640625	-2.9022216796875E-06	37.5599999051701	1253
43.3801188904757	0.600341796875	8.5479736328125E-06	37.5899999050944	1254
43.4101188904	0.59906005859375	5.865478515625E-06	37.6199999050186	1255
43.4401188903242	0.60009765625	-2.813720703125E-06	37.6499999049429	1256
43.4701188902485	0.599456787109375	7.769775390625E-06	37.6799999048671	1257
43.5001188901728	0.6005859375	6.884765625E-06	37.7099999047914	1258
43.530118890097	0.599945068359375	-3.1951904296875E-06	37.7399999047157	1259
43.5601188900213	0.600189208984375	7.4127197265625E-06	37.7699999046399	1260
43.5901188899455	0.60028076171875	6.927490234375E-06	37.7999999045642	1261
43.6201188898698	0.599639892578125	-3.1005859375E-06	37.8299999044884	1262
43.650118889794	0.598602294921875	6.671142578125E-06	37.8599999044127	1263
43.6801188897183	0.60003662109375	7.7056884765625E-06	37.8899999043369	1264
43.7101188896426	0.599639892578125	-3.2623291015625E-06	37.9199999042612	1265
43.7401188895668	0.59979248046875	6.2896728515625E-06	37.9499999041855	1266
43.7701188894911	0.60052490234375	7.879638671875E-06	37.9799999041097	1267
43.8001188894153	0.599884033203125	-3.1219482421875E-06	38.009999904034	1268
43.8301188893396	0.600250244140625	5.45654296875E-06	38.0399999039582	1269
43.8601188892638	0.599761962890625	8.502197265625E-06	38.0699999038825	1270
43.8901188891881	0.599517822265625	-3.0853271484375E-06	38.0999999038067	1271
43.9201188891124	0.599945068359375	5.0323486328125E-06	38.129999903731	1272
43.9501188890366	0.598480224609375	8.7066650390625E-06	38.1599999036553	1273
43.9801188889609	0.599029541015625	-2.8350830078125E-06	38.1899999035795	1274
44.0101188888851	0.59979248046875	4.229736328125E-06	38.2199999035038	1275
44.0401188888094	0.5997314453125	9.4085693359375E-06	38.249999903428	1276
44.0701188887336	0.600341796875	-2.685546875E-06	38.2799999033523	1277
44.1001188886579	0.59991455078125	3.9764404296875E-06	38.3099999032765	1278
44.1301188885822	0.60040283203125	9.3505859375E-06	38.3399999032008	1279
44.1601188885064	0.601287841796875	-2.2308349609375E-06	38.3699999031251	1280
44.1901188884307	0.599212646484375	3.0731201171875E-06	38.3999999030493	1281
44.2201188883549	0.59954833984375	9.906005859375E-06	38.4299999029736	1282
44.2501188882792	0.600982666015625	-1.9439697265625E-06	38.4599999028978	1283
44.2801188882034	0.598876953125	2.691650390625E-06	38.4899999028221	1284
44.3101188881277	0.597930908203125	1.014404296875E-05	38.5199999027463	1285
44.340118888052	0.60064697265625	-1.348876953125E-06	38.5499999026706	1286
44.3701188879762	0.600006103515625	1.800537109375E-06	38.5799999025949	1287
44.4001188879005	0.600250244140625	1.04034423828125E-05	38.6099999025191	1288
44.4301188878247	0.60003662109375	-9.21630859375E-07	38.6399999024434	1289
44.460118887749	0.6002197265625	1.422119140625E-06	38.6699999023676	1290
44.4901188876732	0.598968505859375	1.05224609375E-05	38.6999999022919	1291
44.5201188875975	0.598724365234375	-1.068115234375E-07	38.7299999022162	1292
44.5501188875218	0.59954833984375	4.058837890625E-07	38.7599999021404	1293
44.580118887446	0.600433349609375	1.0711669921875E-05	38.7899999020647	1294
44.6101188873703	0.599456787109375	3.96728515625E-07	38.8199999019889	1295
44.6401188872945	0.600830078125	1.190185546875E-07	38.8499999019132	1296
44.6701188872188	0.5999755859375	1.03057861328125E-05	38.8799999018374	1297
44.700118887143	0.601043701171875	1.4556884765625E-06	38.9099999017617	1298
44.7301188870673	0.600372314453125	-7.87353515625E-07	38.939999901686	1299
44.7601188869916	0.599456787109375	1.05316162109375E-05	38.9699999016102	1300
44.7901188869158	0.59930419921875	2.1759033203125E-06	38.9999999015345	1301
44.8201188868401	0.600006103515625	-1.1627197265625E-06	39.0299999014587	1302
44.8501188867643	0.5982666015625	1.005859375E-05	39.059999901383	1303
44.8801188866886	0.599578857421875	3.515625E-06	39.0899999013072	1304
44.9101188866129	0.600494384765625	-1.9683837890625E-06	39.1199999012315	1305
44.9401188865371	0.5992431640625	9.85107421875E-06	39.1499999011558	1306
44.9701188864614	0.5994873046875	3.961181640625E-06	39.17999990108	1307
45.0001188863856	0.60137939453125	-2.099609375E-06	39.2099999010043	1308
45.0301188863099	0.599700927734375	9.136962890625E-06	39.2399999009285	1309
45.0601188862341	0.599151611328125	5.2032470703125E-06	39.2699999008528	1310
45.0901188861584	0.599029541015625	-2.8045654296875E-06	39.299999900777	1311
45.1201188860827	0.599945068359375	8.660888671875E-06	39.3299999007013	1312
45.1501188860069	0.598785400390625	5.70068359375E-06	39.3599999006256	1313
45.1801188859312	0.600128173828125	-2.9571533203125E-06	39.3899999005498	1314
45.2101188858554	0.6007080078125	7.7178955078125E-06	39.4199999004741	1315
45.2401188857797	0.6005859375	6.72607421875E-06	39.4499999003983	1316
45.2701188857039	0.599029541015625	-3.1494140625E-06	39.4799999003226	1317
45.3001188856282	0.600250244140625	7.0587158203125E-06	39.5099999002468	1318
45.3301188855525	0.59906005859375	7.32421875E-06	39.5399999001711	1319
45.3601188854767	0.599212646484375	-3.0364990234375E-06	39.5699999000954	1320
45.390118885401	0.59954833984375	5.938720703125E-06	39.5999999000196	1321
45.4201188853252	0.60107421875	8.3221435546875E-06	39.6299998999439	1322
45.4501188852495	0.59942626953125	-3.0792236328125E-06	39.6599998998681	1323
45.4801188851737	0.60028076171875	5.4931640625E-06	39.6899998997924	1324
45.510118885098	0.600341796875	8.6517333984375E-06	39.7199998997166	1325
45.5401188850223	0.599578857421875	-2.703857421875E-06	39.7499998996409	1326
45.5701188849465	0.59881591796875	4.1717529296875E-06	39.7799998995652	1327
45.6001188848708	0.600799560546875	9.3963623046875E-06	39.8099998994894	1328
45.630118884795	0.598663330078125	-2.4658203125E-06	39.8399998994137	1329
45.6601188847193	0.598968505859375	3.50341796875E-06	39.8699998993379	1330
45.6901188846435	0.59906005859375	9.7869873046875E-06	39.8999998992622	1331
45.7201188845678	0.600616455078125	-1.79443359375E-06	39.9299998991864	1332
45.7501188844921	0.59942626953125	2.2613525390625E-06	39.9599998991107	1333
45.7801188844163	0.6004638671875	1.0150146484375E-05	39.989999899035	1334
45.8101188843406	0.600830078125	-1.2481689453125E-06	40.0199998989592	1335
45.8401188842648	0.600616455078125	1.81884765625E-06	40.0499998988835	1336
45.8701188841891	0.598175048828125	1.0357666015625E-05	40.0799998988077	1337
45.9001188841133	0.5999755859375	-2.50244140625E-07	40.109999898732	1338
45.9301188840376	0.59954833984375	7.01904296875E-07	40.1399998986562	1339
45.9601188839619	0.598724365234375	1.05682373046875E-05	40.1699998985805	1340
45.9901188838861	0.599945068359375	3.47900390625E-07	40.1999998985048	1341
46.0201188838104	0.601104736328125	1.220703125E-07	40.229999898429	1342
46.0501188837346	0.599212646484375	1.036376953125E-05	40.2599998983533	1343
46.0801188836589	0.6004638671875	1.385498046875E-06	40.2899998982775	1344
46.1101188835831	0.599456787109375	-7.232666015625E-07	40.3199998982018	1345
46.1401188835074	0.599365234375	1.0302734375E-05	40.349999898126	1346
46.1701188834317	0.598602294921875	2.1942138671875E-06	40.3799998980503	1347
46.2001188833559	0.59930419921875	-1.2237548828125E-06	40.4099998979746	1348
46.2301188832802	0.5997314453125	9.9517822265625E-06	40.4399998978988	1349
46.2601188832044	0.60040283203125	3.369140625E-06	40.4699998978231	1350
46.2901188831287	0.59991455078125	-1.8768310546875E-06	40.4999998977473	1351
46.3201188830529	0.600921630859375	9.6038818359375E-06	40.5299998976716	1352
46.3501188829772	0.599456787109375	4.16259765625E-06	40.5599998975958	1353
46.3801188829015	0.60076904296875	-2.3284912109375E-06	40.5899998975201	1354
46.4101188828257	0.599456787109375	8.734130859375E-06	40.6199998974444	1355
46.44011888275	0.59869384765625	5.4656982421875E-06	40.6499998973686	1356
46.4701188826742	0.599822998046875	-2.8167724609375E-06	40.6799998972929	1357
46.5001188825985	0.600341796875	8.123779296875E-06	40.7099998972171	1358
46.5301188825227	0.598602294921875	6.2408447265625E-06	40.7399998971414	1359
46.560118882447	0.601287841796875	-2.9998779296875E-06	40.7699998970656	1360
46.5901188823713	0.601287841796875	6.9305419921875E-06	40.7999998969899	1361
46.6201188822955	0.599853515625	7.32421875E-06	40.8299998969142	1362
46.6501188822198	0.599884033203125	-3.179931640625E-06	40.8599998968384	1363
46.680118882144	0.6005859375	6.2103271484375E-06	40.8899998967627	1364
46.7101188820683	0.5992431640625	8.1390380859375E-06	40.9199998966869	1365
46.7401188819925	0.59930419921875	-3.01513671875E-06	40.9499998966112	1366
46.7701188819168	0.598419189453125	4.742431640625E-06	40.9799998965354	1367
46.8001188818411	0.600128173828125	8.8226318359375E-06	41.0099998964597	1368
46.8301188817653	0.598785400390625	-2.6611328125E-06	41.039999896384	1369
46.8601188816896	0.599395751953125	3.7811279296875E-06	41.0699998963082	1370
46.8901188816138	0.6004638671875	9.564208984375E-06	41.0999998962325	1371
46.9201188815381	0.599700927734375	-2.08740234375E-06	41.1299998961567	1372
46.9501188814623	0.60015869140625	2.508544921875E-06	41.159999896081	1373
46.9801188813866	0.600921630859375	9.8480224609375E-06	41.1899998960052	1374
47.0101188813109	0.600250244140625	-1.30615234375E-06	41.2199998959295	1375
47.0401188812351	0.599395751953125	1.593017578125E-06	41.2499998958538	1376
47.0701188811594	0.599029541015625	1.03790283203125E-05	41.279999895778	1377
47.1001188810836	0.5992431640625	-3.7841796875E-07	41.3099998957023	1378
47.1301188810079	0.599822998046875	5.92041015625E-07	41.3399998956265	1379
47.1601188809321	0.599609375	1.0357666015625E-05	41.3699998955508	1380
47.1901188808564	0.60064697265625	7.476806640625E-07	41.399999895475	1381
47.2201188807807	0.600799560546875	-3.2958984375E-07	41.4299998953993	1382
47.2501188807049	0.6002197265625	1.0400390625E-05	41.4599998953236	1383
47.2801188806292	0.599456787109375	1.8402099609375E-06	41.4899998952478	1384
47.3101188805534	0.6005859375	-9.490966796875E-07	41.5199998951721	1385
47.3401188804777	0.598876953125	9.942626953125E-06	41.5499998950963	1386
47.3701188804019	0.599334716796875	3.0853271484375E-06	41.5799998950206	1387
47.4001188803262	0.598968505859375	-1.873779296875E-06	41.6099998949448	1388
47.4301188802505	0.59991455078125	9.6954345703125E-06	41.6399998948691	1389
47.4601188801747	0.59869384765625	4.205322265625E-06	41.6699998947934	1390
47.490118880099	0.599822998046875	-2.1697998046875E-06	41.6999998947176	1391
47.5201188800232	0.5997314453125	8.9019775390625E-06	41.7299998946419	1392
47.5501188799475	0.6007080078125	5.48095703125E-06	41.7599998945661	1393
47.5801188798717	0.600189208984375	-2.9266357421875E-06	41.7899998944904	1394
47.610118879796	0.601104736328125	8.19091796875E-06	41.8199998944147	1395
47.6401188797203	0.598968505859375	6.26220703125E-06	41.8499998943389	1396
47.6701188796445	0.60009765625	-2.8900146484375E-06	41.8799998942632	1397
47.7001188795688	0.598541259765625	7.080078125E-06	41.9099998941874	1398
47.730118879493	0.600341796875	7.415771484375E-06	41.9399998941117	1399
47.7601188794173	0.599456787109375	-3.2684326171875E-06	41.9699998940359	1400
47.7901188793415	0.5994873046875	6.1553955078125E-06	41.9999998939602	1401
47.8201188792658	0.59942626953125	7.9681396484375E-06	42.0299998938845	1402
47.8501188791901	0.601348876953125	-2.96630859375E-06	42.0599998938087	1403
47.8801188791143	0.599517822265625	4.99267578125E-06	42.089999893733	1404
47.9101188790386	0.600616455078125	9.0606689453125E-06	42.1199998936572	1405
47.9401188789628	0.60009765625	-2.825927734375E-06	42.1499998935815	1406
47.9701188788871	0.599945068359375	3.936767578125E-06	42.1799998935057	1407
48.0001188788114	0.597869873046875	9.3658447265625E-06	42.20999989343	1408
48.0301188787356	0.59954833984375	-2.105712890625E-06	42.2399998933543	1409
48.0601188786599	0.59979248046875	2.8594970703125E-06	42.2699998932785	1410
48.0901188785841	0.599853515625	1.01226806640625E-05	42.2999998932028	1411
48.1201188785084	0.59930419921875	-1.5289306640625E-06	42.329999893127	1412
48.1501188784326	0.601287841796875	1.94091796875E-06	42.3599998930513	1413
48.1801188783569	0.59979248046875	1.01806640625E-05	42.3899998929755	1414
48.2101188782812	0.600006103515625	-4.150390625E-07	42.4199998928998	1415
48.2401188782054	0.6005859375	6.927490234375E-07	42.4499998928241	1416
48.2701188781297	0.599395751953125	1.04644775390625E-05	42.4799998927483	1417
48.3001188780539	0.598358154296875	6.89697265625E-07	42.5099998926726	1418
48.3301188779782	0.60009765625	-4.2724609375E-08	42.5399998925968	1419
48.3601188779024	0.598968505859375	1.03271484375E-05	42.5699998925211	1420
48.3901188778267	0.6004638671875	1.7852783203125E-06	42.5999998924453	1421
48.420118877751	0.600433349609375	-1.1810302734375E-06	42.6299998923696	1422
48.4501188776752	0.6007080078125	1.0235595703125E-05	42.6599998922939	1423
48.4801188775995	0.5999755859375	3.057861328125E-06	42.6899998922181	1424
48.5101188775237	0.5997314453125	-1.6357421875E-06	42.7199998921424	1425
48.540118877448	0.5997314453125	9.5977783203125E-06	42.7499998920666	1426
48.5701188773722	0.5999755859375	4.4097900390625E-06	42.7799998919909	1427
48.6001188772965	0.598358154296875	-2.496337890625E-06	42.8099998919151	1428
48.6301188772208	0.599945068359375	8.8623046875E-06	42.8399998918394	1429
48.660118877145	0.599945068359375	5.6640625E-06	42.8699998917637	1430
48.6901188770693	0.600311279296875	-2.8045654296875E-06	42.8999998916879	1431
48.7201188769935	0.60040283203125	7.72705078125E-06	42.9299998916122	1432
48.7501188769178	0.6007080078125	7.037353515625E-06	42.9599998915364	1433
48.780118876842	0.599700927734375	-3.350830078125E-06	42.9899998914607	1434
48.8101188767663	0.600738525390625	6.5643310546875E-06	43.0199998913849	1435
48.8401188766906	0.599212646484375	7.794189453125E-06	43.0499998913092	1436
48.8701188766148	0.600006103515625	-2.8106689453125E-06	43.0799998912335	1437
48.9001188765391	0.59857177734375	5.242919921875E-06	43.1099998911577	1438
48.9301188764633	0.599273681640625	8.9202880859375E-06	43.139999891082	1439
48.9601188763876	0.59954833984375	-2.874755859375E-06	43.1699998910062	1440
48.9901188763118	0.59979248046875	4.3975830078125E-06	43.1999998909305	1441
49.0201188762361	0.598297119140625	9.1156005859375E-06	43.2299998908547	1442
49.0501188761604	0.6009521484375	-2.2216796875E-06	43.259999890779	1443
49.0801188760846	0.598968505859375	3.2257080078125E-06	43.2899998907033	1444
49.1101188760089	0.600067138671875	1.00433349609375E-05	43.3199998906275	1445
49.1401188759331	0.60076904296875	-2.1759033203125E-06	43.3499998905518	1446
49.1701188758574	0.600860595703125	2.7679443359375E-06	43.379999890476	1447
49.2001188757816	0.598876953125	9.918212890625E-06	43.4099998904003	1448
49.2301188757059	0.600921630859375	-1.26953125E-06	43.4399998903245	1449
49.2601188756302	0.598968505859375	1.7913818359375E-06	43.4699998902488	1450
49.2901188755544	0.599456787109375	1.08001708984375E-05	43.4999998901731	1451
49.3201188754787	0.598236083984375	-1.373291015625E-06	43.5299998900973	1452
49.3501188754029	0.600250244140625	1.8524169921875E-06	43.5599998900216	1453
49.3801188753272	0.598114013671875	1.0223388671875E-05	43.5899998899458	1454
49.4101188752514	0.600921630859375	-4.82177734375E-07	43.6199998898701	1455
49.4401188751757	0.59979248046875	7.6904296875E-07	43.6499998897943	1456
49.4701188751	0.6015625	1.1004638671875E-05	43.6799998897186	1457
49.5001188750242	0.5985107421875	-8.331298828125E-07	43.7099998896429	1458
49.5301188749485	0.601104736328125	1.3580322265625E-06	43.7399998895671	1459
49.5601188748727	0.59783935546875	1.02020263671875E-05	43.7699998894914	1460
49.590118874797	0.60052490234375	5.18798828125E-08	43.7999998894156	1461
49.6201188747212	0.5982666015625	3.35693359375E-07	43.8299998893399	1462
49.6501188746455	0.599609375	1.10260009765625E-05	43.8599998892641	1463
49.6801188745698	0.598358154296875	-3.5400390625E-07	43.8899998891884	1464
49.710118874494	0.602325439453125	8.544921875E-07	43.9199998891127	1465
49.7401188744183	0.59814453125	1.02386474609375E-05	43.9499998890369	1466
49.7701188743425	0.60089111328125	6.439208984375E-07	43.9799998889612	1467
49.8001188742668	0.599273681640625	-1.007080078125E-07	44.0099998888854	1468
49.830118874191	0.600189208984375	1.10748291015625E-05	44.0399998888097	1469
49.8601188741153	0.596527099609375	2.838134765625E-07	44.0699998887339	1470
49.8901188740396	0.60089111328125	4.547119140625E-07	44.0999998886582	1471
49.9201188739638	0.59857177734375	1.03302001953125E-05	44.1299998885825	1472
49.9501188738881	0.59979248046875	1.2054443359375E-06	44.1599998885067	1473
49.9801188738123	0.599578857421875	-5.55419921875E-07	44.189999888431	1474
50.0101188737366	0.6024169921875	1.10198974609375E-05	44.2199998883552	1475
50.0401188736608	0.598175048828125	9.6435546875E-07	44.2499998882795	1476
50.0701188735851	0.60162353515625	-7.32421875E-08	44.2799998882037	1477
50.1001188735094	0.599395751953125	1.04217529296875E-05	44.309999888128	1478
50.1301188734336	0.600189208984375	1.77001953125E-06	44.3399998880523	1479
50.1601188733579	0.597869873046875	-1.0223388671875E-06	44.3699998879765	1480
50.1901188732821	0.60028076171875	1.08245849609375E-05	44.3999998879008	1481
50.2201188732064	0.598419189453125	1.715087890625E-06	44.429999887825	1482
50.2501188731306	0.5997314453125	-6.53076171875E-07	44.4599998877493	1483
50.2801188730549	0.599151611328125	1.011962890625E-05	44.4899998876735	1484
50.3101188729792	0.60198974609375	2.6214599609375E-06	44.5199998875978	1485
50.3401188729034	0.598846435546875	-1.641845703125E-06	44.5499998875221	1486
50.3701188728277	0.600616455078125	1.04949951171875E-05	44.5799998874463	1487
50.4001188727519	0.599334716796875	2.6763916015625E-06	44.6099998873706	1488
50.4301188726762	0.599884033203125	-1.318359375E-06	44.6399998872948	1489
50.4601188726004	0.597900390625	9.77783203125E-06	44.6699998872191	1490
50.4901188725247	0.599700927734375	3.6529541015625E-06	44.6999998871433	1491
50.520118872449	0.598297119140625	-2.215576171875E-06	44.7299998870676	1492
50.5501188723732	0.6009521484375	9.869384765625E-06	44.7599998869919	1493
50.5801188722975	0.599365234375	3.826904296875E-06	44.7899998869161	1494
50.6101188722217	0.600341796875	-1.959228515625E-06	44.8199998868404	1495
50.640118872146	0.6005859375	9.173583984375E-06	44.8499998867646	1496
50.6701188720702	0.60040283203125	4.8797607421875E-06	44.8799998866889	1497
50.7001188719945	0.59857177734375	-2.734375E-06	44.9099998866132	1498
50.7301188719188	0.600250244140625	9.09423828125E-06	44.9399998865374	1499
50.760118871843	0.599212646484375	5.169677734375E-06	44.9699998864617	1500
50.7901188717673	0.599273681640625	-2.60009765625E-06	44.9999998863859	1501
50.8201188716915	0.59881591796875	8.184814453125E-06	45.0299998863102	1502
50.8501188716158	0.60052490234375	6.1767578125E-06	45.0599998862344	1503
50.88011887154	0.600372314453125	-3.1463623046875E-06	45.0899998861587	1504
50.9101188714643	0.599884033203125	7.87353515625E-06	45.119999886083	1505
50.9401188713886	0.59942626953125	6.488037109375E-06	45.1499998860072	1506
50.9701188713128	0.600677490234375	-2.9083251953125E-06	45.1799998859315	1507
51.0001188712371	0.598114013671875	7.1197509765625E-06	45.2099998858557	1508
51.0301188711613	0.5994873046875	7.5042724609375E-06	45.23999988578	1509
51.0601188710856	0.59930419921875	-3.2989501953125E-06	45.2699998857042	1510
51.0901188710099	0.59967041015625	6.62841796875E-06	45.2999998856285	1511
51.1201188709341	0.59844970703125	7.6324462890625E-06	45.3299998855528	1512
51.1501188708584	0.6004638671875	-2.9998779296875E-06	45.359999885477	1513
51.1801188707826	0.600250244140625	5.7586669921875E-06	45.3899998854013	1514
51.2101188707069	0.600982666015625	8.5113525390625E-06	45.4199998853255	1515
51.2401188706311	0.599639892578125	-3.1829833984375E-06	45.4499998852498	1516
51.2701188705554	0.6009521484375	5.3375244140625E-06	45.479999885174	1517
51.3001188704797	0.59979248046875	8.575439453125E-06	45.5099998850983	1518
51.3301188704039	0.599029541015625	-2.67333984375E-06	45.5399998850226	1519
51.3601188703282	0.599151611328125	4.23583984375E-06	45.5699998849468	1520
51.3901188702524	0.600616455078125	9.521484375E-06	45.5999998848711	1521
51.4201188701767	0.59820556640625	-2.69775390625E-06	45.6299998847953	1522
51.4501188701009	0.5994873046875	3.9276123046875E-06	45.6599998847196	1523
51.4801188700252	0.599029541015625	9.381103515625E-06	45.6899998846438	1524
51.5101188699495	0.6005859375	-2.0477294921875E-06	45.7199998845681	1525
51.5401188698737	0.60009765625	2.734375E-06	45.7499998844924	1526
51.570118869798	0.60107421875	1.02691650390625E-05	45.7799998844166	1527
51.6001188697222	0.59991455078125	-1.7974853515625E-06	45.8099998843409	1528
51.6301188696465	0.5999755859375	2.5299072265625E-06	45.8399998842651	1529
51.6601188695707	0.5980224609375	9.9365234375E-06	45.8699998841894	1530
51.690118869495	0.5997314453125	-9.979248046875E-07	45.8999998841136	1531
51.7201188694193	0.598785400390625	1.3671875E-06	45.9299998840379	1532
51.7501188693435	0.599822998046875	1.05499267578125E-05	45.9599998839622	1533
51.7801188692678	0.598541259765625	-7.232666015625E-07	45.9899998838864	1534
51.810118869192	0.600921630859375	1.220703125E-06	46.0199998838107	1535
51.8401188691163	0.599822998046875	1.02447509765625E-05	46.0499998837349	1536
51.8701188690405	0.600799560546875	4.302978515625E-07	46.0799998836592	1537
51.9001188689648	0.59942626953125	-4.57763671875E-08	46.1099998835834	1538
51.9301188688891	0.600982666015625	1.0723876953125E-05	46.1399998835077	1539
51.9601188688133	0.59820556640625	7.293701171875E-07	46.169999883432	1540
51.9901188687376	0.59912109375	3.0517578125E-09	46.1999998833562	1541
52.0201188686618	0.599334716796875	1.025390625E-05	46.2299998832805	1542
52.0501188685861	0.600372314453125	1.9561767578125E-06	46.2599998832047	1543
52.0801188685103	0.598602294921875	-1.1383056640625E-06	46.289999883129	1544
52.1101188684346	0.6014404296875	1.04705810546875E-05	46.3199998830532	1545
52.1401188683589	0.59991455078125	2.3345947265625E-06	46.3499998829775	1546
52.1701188682831	0.60113525390625	-1.0894775390625E-06	46.3799998829018	1547
52.2001188682074	0.59906005859375	9.8297119140625E-06	46.409999882826	1548
52.2301188681316	0.6009521484375	3.7109375E-06	46.4399998827503	1549
52.2601188680559	0.598358154296875	-2.227783203125E-06	46.4699998826745	1550
52.2901188679801	0.599517822265625	9.7412109375E-06	46.4999998825988	1551
52.3201188679044	0.598724365234375	4.0863037109375E-06	46.529999882523	1552
52.3501188678287	0.600250244140625	-2.0172119140625E-06	46.5599998824473	1553
52.3801188677529	0.598602294921875	8.7738037109375E-06	46.5899998823716	1554
52.4101188676772	0.600982666015625	5.50537109375E-06	46.6199998822958	1555
52.4401188676014	0.599884033203125	-2.9022216796875E-06	46.6499998822201	1556
52.4701188675257	0.600921630859375	8.5052490234375E-06	46.6799998821443	1557
52.5001188674499	0.59832763671875	5.9051513671875E-06	46.7099998820686	1558
52.5301188673742	0.60052490234375	-2.734375E-06	46.7399998819928	1559
52.5601188672985	0.598785400390625	7.36083984375E-06	46.7699998819171	1560
52.5901188672227	0.599334716796875	7.33642578125E-06	46.7999998818414	1561
52.620118867147	0.59814453125	-3.521728515625E-06	46.8299998817656	1562
52.6501188670712	0.60052490234375	6.787109375E-06	46.8599998816899	1563
52.6801188669955	0.598724365234375	7.2967529296875E-06	46.8899998816141	1564
52.7101188669197	0.60064697265625	-2.7740478515625E-06	46.9199998815384	1565
52.740118866844	0.599609375	5.242919921875E-06	46.9499998814626	1566
52.7701188667683	0.60137939453125	8.807373046875E-06	46.9799998813869	1567
52.8001188666925	0.599365234375	-3.179931640625E-06	47.0099998813112	1568
52.8301188666168	0.60052490234375	4.864501953125E-06	47.0399998812354	1569
52.860118866541	0.5989990234375	8.67919921875E-06	47.0699998811597	1570
52.8901188664653	0.600830078125	-2.3193359375E-06	47.0999998810839	1571
52.9201188663895	0.597412109375	3.2135009765625E-06	47.1299998810082	1572
52.9501188663138	0.6004638671875	9.8907470703125E-06	47.1599998809324	1573
52.9801188662381	0.598602294921875	-2.2369384765625E-06	47.1899998808567	1574
53.0101188661623	0.59942626953125	2.8961181640625E-06	47.219999880781	1575
53.0401188660866	0.5987548828125	9.68017578125E-06	47.2499998807052	1576
53.0701188660108	0.6009521484375	-1.0467529296875E-06	47.2799998806295	1577
53.1001188659351	0.598846435546875	1.13525390625E-06	47.3099998805537	1578
53.1301188658593	0.6005859375	1.04888916015625E-05	47.339999880478	1579
53.1601188657836	0.598876953125	-5.767822265625E-07	47.3699998804022	1580
53.1901188657079	0.60198974609375	1.07421875E-06	47.3999998803265	1581
53.2201188656321	0.59881591796875	1.007080078125E-05	47.4299998802508	1582
53.2501188655564	0.6004638671875	9.3994140625E-07	47.459999880175	1583
53.2801188654806	0.599334716796875	-5.462646484375E-07	47.4899998800993	1584
53.3101188654049	0.600860595703125	1.07177734375E-05	47.5199998800235	1585
53.3401188653291	0.59747314453125	1.4923095703125E-06	47.5499998799478	1586
53.3701188652534	0.60064697265625	-4.364013671875E-07	47.579999879872	1587
53.4001188651777	0.597991943359375	9.9212646484375E-06	47.6099998797963	1588
53.4301188651019	0.60040283203125	3.1341552734375E-06	47.6399998797206	1589
53.4601188650262	0.598358154296875	-1.86767578125E-06	47.6699998796448	1590
53.4901188649504	0.601043701171875	1.00189208984375E-05	47.6999998795691	1591
53.5201188648747	0.59979248046875	3.369140625E-06	47.7299998794933	1592
53.5501188647989	0.601165771484375	-1.6571044921875E-06	47.7599998794176	1593
53.5801188647232	0.598114013671875	8.8714599609375E-06	47.7899998793418	1594
53.6101188646475	0.6019287109375	5.242919921875E-06	47.8199998792661	1595
53.6401188645717	0.598175048828125	-2.972412109375E-06	47.8499998791904	1596
53.670118864496	0.599365234375	8.7860107421875E-06	47.8799998791146	1597
53.7001188644202	0.5980224609375	5.3558349609375E-06	47.9099998790389	1598
53.7301188643445	0.600677490234375	-2.545166015625E-06	47.9399998789631	1599
53.7601188642687	0.597442626953125	7.3699951171875E-06	47.9699998788874	1600
53.790118864193	0.6014404296875	7.244873046875E-06	47.9999998788117	1601
53.8201188641173	0.60015869140625	-3.4210205078125E-06	48.0299998787359	1602
53.8501188640415	0.600982666015625	7.0709228515625E-06	48.0599998786602	1603
53.8801188639658	0.597869873046875	7.2021484375E-06	48.0899998785844	1604
53.91011886389	0.601226806640625	-2.7496337890625E-06	48.1199998785087	1605
53.9401188638143	0.59783935546875	5.26123046875E-06	48.1499998784329	1606
53.9701188637385	0.59967041015625	8.8104248046875E-06	48.1799998783572	1607
54.0001188636628	0.5986328125	-3.21044921875E-06	48.2099998782815	1608
54.0301188635871	0.6009521484375	5.120849609375E-06	48.2399998782057	1609
54.0601188635113	0.59710693359375	8.416748046875E-06	48.26999987813	1610
54.0901188634356	0.6014404296875	-2.294921875E-06	48.2999998780542	1611
54.1201188633598	0.59942626953125	3.2379150390625E-06	48.3299998779785	1612
54.1501188632841	0.600830078125	9.918212890625E-06	48.3599998779027	1613
54.1801188632083	0.598907470703125	-2.294921875E-06	48.389999877827	1614
54.2101188631326	0.601226806640625	2.813720703125E-06	48.4199998777513	1615
54.2401188630569	0.59759521484375	9.77783203125E-06	48.4499998776755	1616
54.2701188629811	0.60009765625	-9.613037109375E-07	48.4799998775998	1617
54.3001188629054	0.598480224609375	1.104736328125E-06	48.509999877524	1618
54.3301188628296	0.599365234375	1.04888916015625E-05	48.5399998774483	1619
54.3601188627539	0.597869873046875	-3.96728515625E-07	48.5699998773725	1620
54.3901188626782	0.600616455078125	8.48388671875E-07	48.5999998772968	1621
54.4201188626024	0.59783935546875	1.01104736328125E-05	48.6299998772211	1622
54.4501188625267	0.601776123046875	1.2359619140625E-06	48.6599998771453	1623
54.4801188624509	0.600006103515625	-7.843017578125E-07	48.6899998770696	1624
54.5101188623752	0.599945068359375	1.0357666015625E-05	48.7199998769938	1625
54.5401188622994	0.59881591796875	1.9317626953125E-06	48.7499998769181	1626
54.5701188622237	0.601409912109375	-1.0040283203125E-06	48.7799998768423	1627
54.600118862148	0.598114013671875	9.613037109375E-06	48.8099998767666	1628
54.6301188620722	0.599395751953125	3.7353515625E-06	48.8399998766909	1629
54.6601188619965	0.599029541015625	-2.2369384765625E-06	48.8699998766151	1630
54.6901188619207	0.600250244140625	9.3994140625E-06	48.8999998765394	1631
54.720118861845	0.598419189453125	4.522705078125E-06	48.9299998764636	1632
54.7501188617692	0.601043701171875	-2.3529052734375E-06	48.9599998763879	1633
54.7801188616935	0.599884033203125	8.3648681640625E-06	48.9899998763121	1634
54.8101188616178	0.600372314453125	6.0211181640625E-06	49.0199998762364	1635
54.840118861542	0.59893798828125	-3.045654296875E-06	49.0499998761607	1636
54.8701188614663	0.600006103515625	7.7972412109375E-06	49.0799998760849	1637
54.9001188613905	0.598663330078125	6.402587890625E-06	49.1099998760092	1638
54.9301188613148	0.599334716796875	-3.0120849609375E-06	49.1399998759334	1639
54.960118861239	0.599151611328125	6.915283203125E-06	49.1699998758577	1640
54.9901188611633	0.59979248046875	7.5592041015625E-06	49.1999998757819	1641
55.0201188610876	0.600982666015625	-3.277587890625E-06	49.2299998757062	1642
55.0501188610118	0.6009521484375	6.451416015625E-06	49.2599998756305	1643
55.0801188609361	0.599151611328125	7.5531005859375E-06	49.2899998755547	1644
55.1101188608603	0.600494384765625	-3.2135009765625E-06	49.319999875479	1645
55.1401188607846	0.599822998046875	5.7647705078125E-06	49.3499998754032	1646
55.1701188607088	0.599151611328125	8.1634521484375E-06	49.3799998753275	1647
55.2001188606331	0.599365234375	-3.35693359375E-06	49.4099998752517	1648
55.2301188605574	0.599609375	5.3955078125E-06	49.439999875176	1649
55.2601188604816	0.599273681640625	8.28857421875E-06	49.4699998751003	1650
55.2901188604059	0.600006103515625	-3.0517578125E-06	49.4999998750245	1651
55.3201188603301	0.5997314453125	4.3670654296875E-06	49.5299998749488	1652
55.3501188602544	0.601348876953125	9.02099609375E-06	49.559999874873	1653
55.3801188601786	0.600433349609375	-2.9571533203125E-06	49.5899998747973	1654
55.4101188601029	0.600006103515625	4.16259765625E-06	49.6199998747215	1655
55.4401188600272	0.600433349609375	9.112548828125E-06	49.6499998746458	1656
55.4701188599514	0.600341796875	-2.7099609375E-06	49.6799998745701	1657
55.5001188598757	0.598785400390625	3.23486328125E-06	49.7099998744943	1658
55.5301188597999	0.59930419921875	9.552001953125E-06	49.7399998744186	1659
55.5601188597242	0.59991455078125	-2.42919921875E-06	49.7699998743428	1660
55.5901188596484	0.59942626953125	3.021240234375E-06	49.7999998742671	1661
55.6201188595727	0.598724365234375	9.70458984375E-06	49.8299998741913	1662
55.650118859497	0.599945068359375	-1.9805908203125E-06	49.8599998741156	1663
55.6801188594212	0.60089111328125	2.001953125E-06	49.8899998740399	1664
55.7101188593455	0.599090576171875	9.9578857421875E-06	49.9199998739641	1665
55.7401188592697	0.600189208984375	-1.629638671875E-06	49.9499998738884	1666
55.770118859194	0.6009521484375	1.8829345703125E-06	49.9799998738126	1667
55.8001188591182	0.598785400390625	1.01531982421875E-05	50.0099998737369	1668
55.8301188590425	0.600067138671875	-1.007080078125E-06	50.0399998736611	1669
55.8601188589668	0.600982666015625	1.031494140625E-06	50.0699998735854	1670
55.890118858891	0.59881591796875	1.02752685546875E-05	50.0999998735097	1671
55.9201188588153	0.5987548828125	-5.37109375E-07	50.1299998734339	1672
55.9501188587395	0.60009765625	7.568359375E-07	50.1599998733582	1673
55.9801188586638	0.5992431640625	1.03240966796875E-05	50.1899998732824	1674
56.010118858588	0.599334716796875	1.678466796875E-07	50.2199998732067	1675
56.0401188585123	0.600128173828125	6.103515625E-08	50.2499998731309	1676
56.0701188584366	0.60009765625	1.0552978515625E-05	50.2799998730552	1677
56.1001188583608	0.599395751953125	6.9580078125E-07	50.3099998729795	1678
56.1301188582851	0.600250244140625	-2.716064453125E-07	50.3399998729037	1679
56.1601188582093	0.5997314453125	1.0400390625E-05	50.369999872828	1680
56.1901188581336	0.6002197265625	1.605224609375E-06	50.3999998727522	1681
56.2201188580578	0.59942626953125	-9.613037109375E-07	50.4299998726765	1682
56.2501188579821	0.5997314453125	1.02752685546875E-05	50.4599998726007	1683
56.2801188579064	0.5982666015625	2.08740234375E-06	50.489999872525	1684
56.3101188578306	0.6002197265625	-1.2664794921875E-06	50.5199998724493	1685
56.3401188577549	0.59942626953125	9.9517822265625E-06	50.5499998723735	1686
56.3701188576791	0.599884033203125	3.21044921875E-06	50.5799998722978	1687
56.4001188576034	0.59979248046875	-1.9683837890625E-06	50.609999872222	1688
56.4301188575276	0.600616455078125	9.6466064453125E-06	50.6399998721463	1689
56.4601188574519	0.59893798828125	3.8238525390625E-06	50.6699998720705	1690
56.4901188573762	0.60107421875	-2.227783203125E-06	50.6999998719948	1691
56.5201188573004	0.599761962890625	9.0240478515625E-06	50.7299998719191	1692
56.5501188572247	0.59991455078125	4.9591064453125E-06	50.7599998718433	1693
56.5801188571489	0.599395751953125	-2.886962890625E-06	50.7899998717676	1694
56.6101188570732	0.600067138671875	8.7921142578125E-06	50.8199998716918	1695
56.6401188569974	0.598785400390625	5.694580078125E-06	50.8499998716161	1696
56.6701188569217	0.5992431640625	-2.8594970703125E-06	50.8799998715403	1697
56.700118856846	0.5999755859375	7.6141357421875E-06	50.9099998714646	1698
56.7301188567702	0.599700927734375	6.7413330078125E-06	50.9399998713889	1699
56.7601188566945	0.599090576171875	-3.240966796875E-06	50.9699998713131	1700
56.7901188566187	0.600921630859375	6.976318359375E-06	50.9999998712374	1701
56.820118856543	0.60052490234375	7.1258544921875E-06	51.0299998711616	1702
56.8501188564672	0.60052490234375	-3.1402587890625E-06	51.0599998710859	1703
56.8801188563915	0.59942626953125	5.810546875E-06	51.0899998710102	1704
56.9101188563158	0.59942626953125	8.245849609375E-06	51.1199998709344	1705
56.94011885624	0.599517822265625	-3.2562255859375E-06	51.1499998708587	1706
56.9701188561643	0.599273681640625	5.1788330078125E-06	51.1799998707829	1707
57.0001188560885	0.598663330078125	8.6334228515625E-06	51.2099998707072	1708
57.0301188560128	0.60107421875	-2.7496337890625E-06	51.2399998706314	1709
57.060118855937	0.599700927734375	3.7750244140625E-06	51.2699998705557	1710
57.0901188558613	0.600067138671875	9.43603515625E-06	51.29999987048	1711
57.1201188557856	0.60028076171875	-2.484130859375E-06	51.3299998704042	1712
57.1501188557098	0.600433349609375	3.240966796875E-06	51.3599998703285	1713
57.1801188556341	0.59918212890625	9.72900390625E-06	51.3899998702527	1714
57.2101188555583	0.600067138671875	-1.7852783203125E-06	51.419999870177	1715
57.2401188554826	0.599090576171875	1.934814453125E-06	51.4499998701012	1716
57.2701188554068	0.599853515625	1.02752685546875E-05	51.4799998700255	1717
57.3001188553311	0.5985107421875	-1.1932373046875E-06	51.5099998699498	1718
57.3301188552554	0.5997314453125	1.361083984375E-06	51.539999869874	1719
57.3601188551796	0.599853515625	1.02752685546875E-05	51.5699998697983	1720
57.3901188551039	0.600372314453125	-7.62939453125E-08	51.5999998697225	1721
57.4201188550281	0.599273681640625	2.50244140625E-07	51.6299998696468	1722
57.4501188549524	0.601043701171875	1.0528564453125E-05	51.659999869571	1723
57.4801188548767	0.599334716796875	6.072998046875E-07	51.6899998694953	1724
57.5101188548009	0.60076904296875	-2.0751953125E-07	51.7199998694196	1725
57.5401188547252	0.599609375	1.02691650390625E-05	51.7499998693438	1726
57.5701188546494	0.600555419921875	1.898193359375E-06	51.7799998692681	1727
57.6001188545737	0.60040283203125	-1.171875E-06	51.8099998691923	1728
57.6301188544979	0.5992431640625	1.0211181640625E-05	51.8399998691166	1729
57.6601188544222	0.598876953125	2.69775390625E-06	51.8699998690408	1730
57.6901188543465	0.60028076171875	-1.654052734375E-06	51.8999998689651	1731
57.7201188542707	0.597900390625	9.5550537109375E-06	51.9299998688894	1732
57.750118854195	0.599273681640625	4.0618896484375E-06	51.9599998688136	1733
57.7801188541192	0.600067138671875	-2.3468017578125E-06	51.9899998687379	1734
57.8101188540435	0.59979248046875	9.1522216796875E-06	52.0199998686621	1735
57.8401188539677	0.59930419921875	4.7393798828125E-06	52.0499998685864	1736
57.870118853892	0.601104736328125	-2.642822265625E-06	52.0799998685106	1737
57.9001188538163	0.599945068359375	8.306884765625E-06	52.1099998684349	1738
57.9301188537405	0.600372314453125	6.0089111328125E-06	52.1399998683592	1739
57.9601188536648	0.600128173828125	-3.06396484375E-06	52.1699998682834	1740
57.990118853589	0.600738525390625	7.6507568359375E-06	52.1999998682077	1741
58.0201188535133	0.59906005859375	6.561279296875E-06	52.2299998681319	1742
58.0501188534375	0.599151611328125	-3.1494140625E-06	52.2599998680562	1743
58.0801188533618	0.5999755859375	6.4666748046875E-06	52.2899998679804	1744
58.1101188532861	0.599212646484375	7.5836181640625E-06	52.3199998679047	1745
58.1401188532103	0.59906005859375	-3.2623291015625E-06	52.349999867829	1746
58.1701188531346	0.60150146484375	5.76171875E-06	52.3799998677532	1747
58.2001188530588	0.60015869140625	8.1878662109375E-06	52.4099998676775	1748
58.2301188529831	0.59954833984375	-2.91748046875E-06	52.4399998676017	1749
58.2601188529073	0.59954833984375	4.2572021484375E-06	52.469999867526	1750
58.2901188528316	0.5992431640625	9.0545654296875E-06	52.4999998674502	1751
58.3201188527559	0.598785400390625	-2.67333984375E-06	52.5299998673745	1752
58.3501188526801	0.59930419921875	3.5003662109375E-06	52.5599998672988	1753
58.3801188526044	0.599395751953125	9.4329833984375E-06	52.589999867223	1754
58.4101188525286	0.60028076171875	-1.8829345703125E-06	52.6199998671473	1755
58.4401188524529	0.5997314453125	2.0050048828125E-06	52.6499998670715	1756
58.4701188523771	0.60003662109375	1.009521484375E-05	52.6799998669958	1757
58.5001188523014	0.6004638671875	-1.177978515625E-06	52.70999986692	1758
58.5301188522257	0.601043701171875	1.1993408203125E-06	52.7399998668443	1759
58.5601188521499	0.599822998046875	1.016845703125E-05	52.7699998667686	1760
58.5901188520742	0.6002197265625	1.708984375E-07	52.7999998666928	1761
58.6201188519984	0.599365234375	-1.922607421875E-07	52.8299998666171	1762
58.6501188519227	0.59979248046875	1.03729248046875E-05	52.8599998665413	1763
58.6801188518469	0.5986328125	1.068115234375E-06	52.8899998664656	1764
58.7101188517712	0.599639892578125	-7.720947265625E-07	52.9199998663898	1765
58.7401188516955	0.599273681640625	1.0003662109375E-05	52.9499998663141	1766
58.7701188516197	0.600555419921875	2.74658203125E-06	52.9799998662384	1767
58.800118851544	0.59967041015625	-1.7822265625E-06	53.0099998661626	1768
58.8301188514682	0.600982666015625	9.5458984375E-06	53.0399998660869	1769
58.8601188513925	0.600494384765625	3.9276123046875E-06	53.0699998660111	1770
58.8901188513167	0.600311279296875	-2.3529052734375E-06	53.0999998659354	1771
58.920118851241	0.59954833984375	8.6944580078125E-06	53.1299998658596	1772
58.9501188511653	0.600616455078125	5.31005859375E-06	53.1599998657839	1773
58.9801188510895	0.5986328125	-2.9815673828125E-06	53.1899998657082	1774
59.0101188510138	0.5992431640625	8.19091796875E-06	53.2199998656324	1775
59.040118850938	0.599090576171875	6.048583984375E-06	53.2499998655567	1776
59.0701188508623	0.60064697265625	-3.0670166015625E-06	53.2799998654809	1777
59.1001188507865	0.59954833984375	6.9122314453125E-06	53.3099998654052	1778
59.1301188507108	0.60040283203125	7.2662353515625E-06	53.3399998653294	1779
59.1601188506351	0.60040283203125	-3.2867431640625E-06	53.3699998652537	1780
59.1901188505593	0.600433349609375	6.6070556640625E-06	53.399999865178	1781
59.2201188504836	0.598602294921875	7.6202392578125E-06	53.4299998651022	1782
59.2501188504078	0.599517822265625	-3.11279296875E-06	53.4599998650265	1783
59.2801188503321	0.5994873046875	5.4473876953125E-06	53.4899998649507	1784
59.3101188502563	0.5987548828125	8.2672119140625E-06	53.519999864875	1785
59.3401188501806	0.59918212890625	-3.2073974609375E-06	53.5499998647992	1786
59.3701188501049	0.600433349609375	5.2886962890625E-06	53.5799998647235	1787
59.4001188500291	0.599334716796875	8.4991455078125E-06	53.6099998646478	1788
59.4301188499534	0.600860595703125	-2.984619140625E-06	53.639999864572	1789
59.4601188498776	0.60009765625	4.4464111328125E-06	53.6699998644963	1790
59.4901188498019	0.60028076171875	8.8409423828125E-06	53.6999998644205	1791
59.5201188497261	0.600372314453125	-3.0670166015625E-06	53.7299998643448	1792
59.5501188496504	0.598724365234375	4.4219970703125E-06	53.759999864269	1793
59.5801188495747	0.599029541015625	8.953857421875E-06	53.7899998641933	1794
59.6101188494989	0.60015869140625	-2.8533935546875E-06	53.8199998641176	1795
59.6401188494232	0.59991455078125	3.875732421875E-06	53.8499998640418	1796
59.6701188493474	0.599945068359375	9.09423828125E-06	53.8799998639661	1797
59.7001188492717	0.600250244140625	-2.8472900390625E-06	53.9099998638903	1798
59.7301188491959	0.60076904296875	3.8330078125E-06	53.9399998638146	1799
59.7601188491202	0.600555419921875	9.320068359375E-06	53.9699998637388	1800
59.7901188490445	0.599395751953125	-2.5665283203125E-06	53.9999998636631	1801
59.8201188489687	0.59954833984375	3.1463623046875E-06	54.0299998635874	1802
59.850118848893	0.599700927734375	9.442138671875E-06	54.0599998635116	1803
59.8801188488172	0.598602294921875	-2.5238037109375E-06	54.0899998634359	1804
59.9101188487415	0.599700927734375	3.125E-06	54.1199998633601	1805
59.9401188486657	0.59967041015625	9.68017578125E-06	54.1499998632844	1806
59.97011884859	0.600555419921875	-2.1636962890625E-06	54.1799998632087	1807
60.0001188485143	0.600341796875	2.5054931640625E-06	54.2099998631329	1808
60.0301188484385	0.599609375	9.77783203125E-06	54.2399998630572	1809
60.0601188483628	0.599639892578125	-2.0782470703125E-06	54.2699998629814	1810
60.090118848287	0.60015869140625	2.42919921875E-06	54.2999998629057	1811
60.1201188482113	0.598297119140625	9.991455078125E-06	54.3299998628299	1812
60.1501188481355	0.599090576171875	-1.6326904296875E-06	54.3599998627542	1813
60.1801188480598	0.599761962890625	1.7913818359375E-06	54.3899998626785	1814
60.2101188479841	0.6002197265625	1.019287109375E-05	54.4199998626027	1815
60.2401188479083	0.600341796875	-1.40380859375E-06	54.449999862527	1816
60.2701188478326	0.600555419921875	1.5777587890625E-06	54.4799998624512	1817
60.3001188477568	0.60003662109375	1.03118896484375E-05	54.5099998623755	1818
60.3301188476811	0.600494384765625	-7.476806640625E-07	54.5399998622997	1819
60.3601188476053	0.598419189453125	8.941650390625E-07	54.569999862224	1820
60.3901188475296	0.599365234375	1.03302001953125E-05	54.5999998621483	1821
60.4201188474539	0.599822998046875	-4.608154296875E-07	54.6299998620725	1822
60.4501188473781	0.5999755859375	5.9814453125E-07	54.6599998619968	1823
60.4801188473024	0.59979248046875	1.03912353515625E-05	54.689999861921	1824
60.5101188472266	0.6009521484375	3.570556640625E-07	54.7199998618453	1825
60.5401188471509	0.60015869140625	-1.15966796875E-07	54.7499998617695	1826
60.5701188470752	0.599853515625	1.03240966796875E-05	54.7799998616938	1827
60.6001188469994	0.598663330078125	7.781982421875E-07	54.8099998616181	1828
60.6301188469237	0.599822998046875	-4.730224609375E-07	54.8399998615423	1829
60.6601188468479	0.599090576171875	1.0272216796875E-05	54.8699998614666	1830
60.6901188467722	0.599609375	1.922607421875E-06	54.8999998613908	1831
60.7201188466964	0.60015869140625	-1.1932373046875E-06	54.9299998613151	1832
60.7501188466207	0.601226806640625	1.011962890625E-05	54.9599998612393	1833
60.780118846545	0.600006103515625	2.33154296875E-06	54.9899998611636	1834
60.8101188464692	0.600189208984375	-1.5838623046875E-06	55.0199998610879	1835
60.8401188463935	0.599212646484375	9.70458984375E-06	55.0499998610121	1836
60.8701188463177	0.60009765625	3.3935546875E-06	55.0799998609364	1837
60.900118846242	0.599456787109375	-2.08740234375E-06	55.1099998608606	1838
60.9301188461662	0.599029541015625	9.521484375E-06	55.1399998607849	1839
60.9601188460905	0.5987548828125	3.9764404296875E-06	55.1699998607091	1840
60.9901188460148	0.60064697265625	-2.3590087890625E-06	55.1999998606334	1841
61.020118845939	0.599639892578125	8.8714599609375E-06	55.2299998605577	1842
61.0501188458633	0.60040283203125	5.0079345703125E-06	55.2599998604819	1843
61.0801188457875	0.600555419921875	-2.83203125E-06	55.2899998604062	1844
61.1101188457118	0.60137939453125	8.5784912109375E-06	55.3199998603304	1845
61.140118845636	0.599151611328125	5.5145263671875E-06	55.3499998602547	1846
61.1701188455603	0.600189208984375	-3.0975341796875E-06	55.3799998601789	1847
61.2001188454846	0.600067138671875	7.6263427734375E-06	55.4099998601032	1848
61.2301188454088	0.599609375	6.4788818359375E-06	55.4399998600275	1849
61.2601188453331	0.598663330078125	-3.2501220703125E-06	55.4699998599517	1850
61.2901188452573	0.599212646484375	7.220458984375E-06	55.499999859876	1851
61.3201188451816	0.598968505859375	7.0037841796875E-06	55.5299998598002	1852
61.3501188451058	0.5997314453125	-3.1951904296875E-06	55.5599998597245	1853
61.3801188450301	0.59906005859375	6.11572265625E-06	55.5899998596487	1854
61.4101188449544	0.60028076171875	7.7606201171875E-06	55.619999859573	1855
61.4401188448786	0.60064697265625	-3.2684326171875E-06	55.6499998594973	1856
61.4701188448029	0.600341796875	5.645751953125E-06	55.6799998594215	1857
61.5001188447271	0.600341796875	8.2000732421875E-06	55.7099998593458	1858
61.5301188446514	0.600067138671875	-3.0364990234375E-06	55.73999985927	1859
61.5601188445756	0.599700927734375	4.364013671875E-06	55.7699998591943	1860
61.5901188444999	0.599853515625	8.7921142578125E-06	55.7999998591185	1861
61.6201188444242	0.599090576171875	-2.8839111328125E-06	55.8299998590428	1862
61.6501188443484	0.598846435546875	3.814697265625E-06	55.8599998589671	1863
61.6801188442727	0.6007080078125	9.3292236328125E-06	55.8899998588913	1864
61.7101188441969	0.6002197265625	-2.35595703125E-06	55.9199998588156	1865
61.7401188441212	0.599761962890625	2.7069091796875E-06	55.9499998587398	1866
61.7701188440454	0.60040283203125	9.6038818359375E-06	55.9799998586641	1867
61.8001188439697	0.600921630859375	-1.9134521484375E-06	56.0099998585883	1868
61.830118843894	0.60125732421875	2.1087646484375E-06	56.0399998585126	1869
61.8601188438182	0.5992431640625	1.0015869140625E-05	56.0699998584369	1870
61.8901188437425	0.599884033203125	-1.165771484375E-06	56.0999998583611	1871
61.9201188436667	0.600830078125	1.141357421875E-06	56.1299998582854	1872
61.950118843591	0.5986328125	1.02203369140625E-05	56.1599998582096	1873
61.9801188435152	0.598876953125	-5.2490234375E-07	56.1899998581339	1874
62.0101188434395	0.599365234375	4.7607421875E-07	56.2199998580581	1875
62.0401188433638	0.598724365234375	1.02874755859375E-05	56.2499998579824	1876
62.070118843288	0.60009765625	5.279541015625E-07	56.2799998579067	1877
62.1001188432123	0.60009765625	-3.0517578125E-07	56.3099998578309	1878
62.1301188431365	0.5992431640625	1.03363037109375E-05	56.3399998577552	1879
62.1601188430608	0.600433349609375	1.3214111328125E-06	56.3699998576794	1880
62.190118842985	0.6007080078125	-9.979248046875E-07	56.3999998576037	1881
62.2201188429093	0.5994873046875	1.011962890625E-05	56.4299998575279	1882
62.2501188428336	0.59991455078125	2.62451171875E-06	56.4599998574522	1883
62.2801188427578	0.599334716796875	-1.6082763671875E-06	56.4899998573765	1884
62.3101188426821	0.598358154296875	9.8876953125E-06	56.5199998573007	1885
62.3401188426063	0.598907470703125	3.57666015625E-06	56.549999857225	1886
62.3701188425306	0.60003662109375	-2.154541015625E-06	56.5799998571492	1887
62.4001188424548	0.6009521484375	9.1064453125E-06	56.6099998570735	1888
62.4301188423791	0.599578857421875	4.8248291015625E-06	56.6399998569977	1889
62.4601188423034	0.600311279296875	-2.593994140625E-06	56.669999856922	1890
62.4901188422276	0.600372314453125	8.45947265625E-06	56.6999998568463	1891
62.5201188421519	0.599151611328125	5.7647705078125E-06	56.7299998567705	1892
62.5501188420761	0.59881591796875	-3.0242919921875E-06	56.7599998566948	1893
62.5801188420004	0.59954833984375	7.3272705078125E-06	56.789999856619	1894
62.6101188419246	0.599090576171875	6.8267822265625E-06	56.8199998565433	1895
62.6401188418489	0.600250244140625	-3.143310546875E-06	56.8499998564675	1896
62.6701188417732	0.60003662109375	6.3873291015625E-06	56.8799998563918	1897
62.7001188416974	0.599700927734375	7.879638671875E-06	56.9099998563161	1898
62.7301188416217	0.60107421875	-3.143310546875E-06	56.9399998562403	1899
62.7601188415459	0.600616455078125	4.9530029296875E-06	56.9699998561646	1900
62.7901188414702	0.599395751953125	8.4991455078125E-06	56.9999998560888	1901
62.8201188413944	0.599456787109375	-2.8167724609375E-06	57.0299998560131	1902
62.8501188413187	0.599822998046875	3.900146484375E-06	57.0599998559373	1903
62.880118841243	0.598724365234375	9.417724609375E-06	57.0899998558616	1904
62.9101188411672	0.5986328125	-2.2552490234375E-06	57.1199998557859	1905
62.9401188410915	0.600341796875	2.5146484375E-06	57.1499998557101	1906
62.9701188410157	0.60052490234375	9.6954345703125E-06	57.1799998556344	1907
63.00011884094	0.600311279296875	-1.3885498046875E-06	57.2099998555586	1908
63.0301188408642	0.60009765625	1.361083984375E-06	57.2399998554829	1909
63.0601188407885	0.600311279296875	1.01531982421875E-05	57.2699998554072	1910
63.0901188407128	0.600006103515625	-1.77001953125E-07	57.2999998553314	1911
63.120118840637	0.59942626953125	3.47900390625E-07	57.3299998552557	1912
63.1501188405613	0.59869384765625	1.02081298828125E-05	57.3599998551799	1913
63.1801188404855	0.599273681640625	7.904052734375E-07	57.3899998551042	1914
63.2101188404098	0.5997314453125	-5.7373046875E-07	57.4199998550284	1915
63.240118840334	0.600616455078125	1.03363037109375E-05	57.4499998549527	1916
63.2701188402583	0.599853515625	1.7669677734375E-06	57.479999854877	1917
63.3001188401826	0.60040283203125	-1.0833740234375E-06	57.5099998548012	1918
63.3301188401068	0.6002197265625	1.00677490234375E-05	57.5399998547255	1919
63.3601188400311	0.60009765625	2.5848388671875E-06	57.5699998546497	1920
63.3901188399553	0.598480224609375	-1.7425537109375E-06	57.599999854574	1921
63.4201188398796	0.59912109375	9.808349609375E-06	57.6299998544982	1922
63.4501188398038	0.60003662109375	3.375244140625E-06	57.6599998544225	1923
63.4801188397281	0.60003662109375	-1.9744873046875E-06	57.6899998543468	1924
63.5101188396524	0.5999755859375	9.48486328125E-06	57.719999854271	1925
63.5401188395766	0.599822998046875	4.04052734375E-06	57.7499998541953	1926
63.5701188395009	0.60064697265625	-2.4658203125E-06	57.7799998541195	1927
63.6001188394251	0.6004638671875	9.1888427734375E-06	57.8099998540438	1928
63.6301188393494	0.5994873046875	4.742431640625E-06	57.839999853968	1929
63.6601188392737	0.600494384765625	-2.6397705078125E-06	57.8699998538923	1930
63.6901188391979	0.59930419921875	8.807373046875E-06	57.8999998538166	1931
63.7201188391222	0.599395751953125	5.291748046875E-06	57.9299998537408	1932
63.7501188390464	0.599395751953125	-2.99072265625E-06	57.9599998536651	1933
63.7801188389707	0.598724365234375	8.1817626953125E-06	57.9899998535893	1934
63.8101188388949	0.59930419921875	5.89599609375E-06	58.0199998535136	1935
63.8401188388192	0.601043701171875	-2.9693603515625E-06	58.0499998534378	1936
63.8701188387435	0.599456787109375	7.720947265625E-06	58.0799998533621	1937
63.9001188386677	0.600372314453125	6.524658203125E-06	58.1099998532864	1938
63.930118838592	0.600982666015625	-3.33251953125E-06	58.1399998532106	1939
63.9601188385162	0.600830078125	7.1380615234375E-06	58.1699998531349	1940
63.9901188384405	0.599609375	6.9183349609375E-06	58.1999998530591	1941
64.0201188383647	0.600067138671875	-3.253173828125E-06	58.2299998529834	1942
64.050118838289	0.5994873046875	6.4361572265625E-06	58.2599998529076	1943
64.0801188382133	0.5999755859375	7.659912109375E-06	58.2899998528319	1944
64.1101188381375	0.598114013671875	-3.33251953125E-06	58.3199998527562	1945
64.1401188380618	0.59918212890625	5.5572509765625E-06	58.3499998526804	1946
64.170118837986	0.598907470703125	8.0902099609375E-06	58.3799998526047	1947
64.2001188379103	0.599700927734375	-3.0975341796875E-06	58.4099998525289	1948
64.2301188378345	0.60028076171875	4.82177734375E-06	58.4399998524532	1949
64.2601188377588	0.599517822265625	8.8775634765625E-06	58.4699998523774	1950
64.2901188376831	0.599212646484375	-2.9510498046875E-06	58.4999998523017	1951
64.3201188376073	0.601776123046875	3.9276123046875E-06	58.529999852226	1952
64.3501188375316	0.60028076171875	9.1339111328125E-06	58.5599998521502	1953
64.3801188374558	0.60028076171875	-2.5054931640625E-06	58.5899998520745	1954
64.4101188373801	0.60003662109375	3.1829833984375E-06	58.6199998519987	1955
64.4401188373043	0.6005859375	9.8846435546875E-06	58.649999851923	1956
64.4701188372286	0.59979248046875	-2.03857421875E-06	58.6799998518472	1957
64.5001188371529	0.599212646484375	2.313232421875E-06	58.7099998517715	1958
64.5301188370771	0.598663330078125	9.9853515625E-06	58.7399998516958	1959
64.5601188370014	0.5999755859375	-1.2725830078125E-06	58.76999985162	1960
64.5901188369256	0.599639892578125	1.4068603515625E-06	58.7999998515443	1961
64.6201188368499	0.599365234375	1.03851318359375E-05	58.8299998514685	1962
64.6501188367741	0.600006103515625	-4.94384765625E-07	58.8599998513928	1963
64.6801188366984	0.6005859375	6.34765625E-07	58.889999851317	1964
64.7101188366227	0.60052490234375	1.0235595703125E-05	58.9199998512413	1965
64.7401188365469	0.59991455078125	6.34765625E-07	58.9499998511656	1966
64.7701188364712	0.598876953125	-3.23486328125E-07	58.9799998510898	1967
64.8001188363954	0.6002197265625	1.03057861328125E-05	59.0099998510141	1968
64.8301188363197	0.599517822265625	1.7059326171875E-06	59.0399998509383	1969
64.8601188362439	0.599365234375	-1.07421875E-06	59.0699998508626	1970
64.8901188361682	0.599639892578125	9.9365234375E-06	59.0999998507868	1971
64.9201188360925	0.600250244140625	2.8289794921875E-06	59.1299998507111	1972
64.9501188360167	0.600067138671875	-1.9287109375E-06	59.1599998506354	1973
64.980118835941	0.600250244140625	9.5184326171875E-06	59.1899998505596	1974
65.0101188358652	0.60015869140625	4.01611328125E-06	59.2199998504839	1975
65.0401188357895	0.6011962890625	-2.3223876953125E-06	59.2499998504081	1976
65.0701188357137	0.5997314453125	8.856201171875E-06	59.2799998503324	1977
65.100118835638	0.60009765625	5.035400390625E-06	59.3099998502566	1978
65.1301188355623	0.599151611328125	-2.9327392578125E-06	59.3399998501809	1979
65.1601188354865	0.599639892578125	8.0291748046875E-06	59.3699998501052	1980
65.1901188354108	0.599273681640625	6.005859375E-06	59.3999998500294	1981
65.220118835335	0.599212646484375	-3.02734375E-06	59.4299998499537	1982
65.2501188352593	0.598358154296875	7.1533203125E-06	59.4599998498779	1983
65.2801188351835	0.599578857421875	7.04345703125E-06	59.4899998498022	1984
65.3101188351078	0.60040283203125	-3.3721923828125E-06	59.5199998497264	1985
65.3401188350321	0.599853515625	6.06689453125E-06	59.5499998496507	1986
65.3701188349563	0.5992431640625	7.7545166015625E-06	59.579999849575	1987
65.4001188348806	0.601409912109375	-3.1280517578125E-06	59.6099998494992	1988
65.4301188348048	0.600677490234375	4.98046875E-06	59.6399998494235	1989
65.4601188347291	0.599639892578125	8.685302734375E-06	59.6699998493477	1990
65.4901188346533	0.600341796875	-2.923583984375E-06	59.699999849272	1991
65.5201188345776	0.600799560546875	3.7872314453125E-06	59.7299998491962	1992
65.5501188345019	0.599609375	9.09423828125E-06	59.7599998491205	1993
65.5801188344261	0.600067138671875	-2.28271484375E-06	59.7899998490448	1994
65.6101188343504	0.598968505859375	2.5909423828125E-06	59.819999848969	1995
65.6401188342746	0.59906005859375	9.94873046875E-06	59.8499998488933	1996
65.6701188341989	0.598968505859375	-1.5289306640625E-06	59.8799998488175	1997
65.7001188341231	0.599212646484375	1.64794921875E-06	59.9099998487418	1998
65.7301188340474	0.59930419921875	9.99755859375E-06	59.939999848666	1999
[truncated: 24,668 more rows]
