# Supplementary material for: Dataset of N-doped CuO:NiO mixed oxide thin film sensor for glucose oxidation
Source: Data Brief. 2020 Oct 14;33:106408. doi: 10.1016/j.dib.2020.106408 (PMC7585048; doi:10.1016/j.dib.2020.106408)
Supplement: Supplementary file 1 [file mmc1.zip › Raw Data_DIB-D-20-01811/Figure 7-9/Figure 8 N.CuO/Chrono CuO Pristine 5lyr Plasma.txt]

Time (s)	WE(1).Potential (V)	WE(1).Current (A)	Corrected time (s)	Index
5.69611698561869	0.60015869140625	7.50732421874997E-06	0	1
5.72611698554294	0.5997314453125	1.33666992187501E-05	0.0299999999242573	2
5.7561169854672	0.600128173828125	1.76391601562501E-05	0.0599999998485146	3
5.78611698539146	0.599609375	6.98852539062503E-06	0.0899999997727718	4
5.81611698531572	0.600494384765625	1.3275146484375E-05	0.119999999697029	5
5.84611698523997	0.599853515625	1.8402099609375E-05	0.149999999621286	6
5.87611698516423	0.599456787109375	8.087158203125E-06	0.179999999545544	7
5.90611698508849	0.600494384765625	1.397705078125E-05	0.209999999469801	8
5.93611698501275	0.6002197265625	1.8310546875E-05	0.239999999394058	9
5.966116984937	0.5999755859375	7.720947265625E-06	0.269999999318316	10
5.99611698486126	0.60009765625	1.4312744140625E-05	0.299999999242573	11
6.02611698478552	0.600067138671875	1.8585205078125E-05	0.32999999916683	12
6.05611698470977	0.599822998046875	8.1787109375E-06	0.359999999091087	13
6.08611698463403	0.600189208984375	1.4373779296875E-05	0.389999999015345	14
6.11611698455829	0.600738525390625	1.800537109375E-05	0.419999998939602	15
6.14611698448255	0.5989990234375	8.056640625E-06	0.449999998863859	16
6.1761169844068	0.600372314453125	1.4312744140625E-05	0.479999998788117	17
6.20611698433106	0.6004638671875	1.7974853515625E-05	0.509999998712374	18
6.23611698425532	0.598419189453125	7.232666015625E-06	0.539999998636631	19
6.26611698417958	0.60101318359375	1.4617919921875E-05	0.569999998560888	20
6.29611698410383	0.598968505859375	1.7364501953125E-05	0.599999998485146	21
6.32611698402809	0.59979248046875	6.988525390625E-06	0.629999998409403	22
6.35611698395235	0.60052490234375	1.4862060546875E-05	0.65999999833366	23
6.3861169838766	0.598968505859375	1.74560546875E-05	0.689999998257917	24
6.41611698380086	0.600799560546875	7.01904296875E-06	0.719999998182175	25
6.44611698372512	0.600250244140625	1.4984130859375E-05	0.749999998106432	26
6.47611698364938	0.599212646484375	1.6571044921875E-05	0.779999998030689	27
6.50611698357363	0.60076904296875	6.7138671875E-06	0.809999997954947	28
6.53611698349789	0.59967041015625	1.5106201171875E-05	0.839999997879204	29
6.56611698342215	0.600341796875	1.64794921875E-05	0.869999997803461	30
6.59611698334641	0.5999755859375	6.805419921875E-06	0.899999997727718	31
6.62611698327066	0.6007080078125	1.5228271484375E-05	0.929999997651976	32
6.65611698319492	0.600921630859375	1.611328125E-05	0.959999997576233	33
6.68611698311918	0.599761962890625	6.65283203125E-06	0.98999999750049	34
6.71611698304343	0.6015625	1.531982421875E-05	1.01999999742475	35
6.74611698296769	0.60015869140625	1.611328125E-05	1.049999997349	36
6.77611698289195	0.600006103515625	6.195068359375E-06	1.07999999727326	37
6.80611698281621	0.60107421875	1.5350341796875E-05	1.10999999719752	38
6.83611698274046	0.5994873046875	1.5472412109375E-05	1.13999999712178	39
6.86611698266472	0.60028076171875	6.500244140625E-06	1.16999999704603	40
6.89611698258898	0.599884033203125	1.5289306640625E-05	1.19999999697029	41
6.92611698251324	0.599761962890625	1.5655517578125E-05	1.22999999689455	42
6.95611698243749	0.60028076171875	6.16455078125E-06	1.25999999681881	43
6.98611698236175	0.599334716796875	1.5289306640625E-05	1.28999999674306	44
7.01611698228601	0.600372314453125	1.513671875E-05	1.31999999666732	45
7.04611698221026	0.599517822265625	5.9814453125E-06	1.34999999659158	46
7.07611698213452	0.5997314453125	1.5228271484375E-05	1.37999999651583	47
7.10611698205878	0.60009765625	1.5350341796875E-05	1.40999999644009	48
7.13611698198304	0.60040283203125	5.92041015625E-06	1.43999999636435	49
7.16611698190729	0.60015869140625	1.4923095703125E-05	1.46999999628861	50
7.19611698183155	0.600799560546875	1.519775390625E-05	1.49999999621286	51
7.22611698175581	0.6005859375	5.859375E-06	1.52999999613712	52
7.25611698168007	0.60003662109375	1.519775390625E-05	1.55999999606138	53
7.28611698160432	0.6011962890625	1.483154296875E-05	1.58999999598564	54
7.31611698152858	0.599884033203125	6.072998046875E-06	1.61999999590989	55
7.34611698145284	0.600494384765625	1.47705078125E-05	1.64999999583415	56
7.37611698137709	0.600250244140625	1.483154296875E-05	1.67999999575841	57
7.40611698130135	0.59967041015625	5.55419921875E-06	1.70999999568267	58
7.43611698122561	0.600799560546875	1.483154296875E-05	1.73999999560692	59
7.46611698114987	0.599365234375	1.47705078125E-05	1.76999999553118	60
7.49611698107412	0.600341796875	5.4931640625E-06	1.79999999545544	61
7.52611698099838	0.5994873046875	1.416015625E-05	1.82999999537969	62
7.55611698092264	0.5994873046875	1.4892578125E-05	1.85999999530395	63
7.5861169808469	0.59967041015625	5.55419921875E-06	1.88999999522821	64
7.61611698077115	0.599822998046875	1.4251708984375E-05	1.91999999515247	65
7.64611698069541	0.599365234375	1.5167236328125E-05	1.94999999507672	66
7.67611698061967	0.60009765625	5.55419921875E-06	1.97999999500098	67
7.70611698054392	0.599853515625	1.3580322265625E-05	2.00999999492524	68
7.73611698046818	0.599090576171875	1.4892578125E-05	2.0399999948495	69
7.76611698039244	0.600067138671875	5.218505859375E-06	2.06999999477375	70
7.7961169803167	0.599639892578125	1.3580322265625E-05	2.09999999469801	71
7.82611698024095	0.598968505859375	1.495361328125E-05	2.12999999462227	72
7.85611698016521	0.6011962890625	5.43212890625E-06	2.15999999454652	73
7.88611698008947	0.599029541015625	1.2481689453125E-05	2.18999999447078	74
7.91611698001373	0.6004638671875	1.5167236328125E-05	2.21999999439504	75
7.94611697993798	0.600189208984375	4.913330078125E-06	2.2499999943193	76
7.97611697986224	0.599945068359375	1.2908935546875E-05	2.27999999424355	77
8.0061169797865	0.5989990234375	1.4984130859375E-05	2.30999999416781	78
8.03611697971076	0.60076904296875	5.218505859375E-06	2.33999999409207	79
8.06611697963501	0.598785400390625	1.2664794921875E-05	2.36999999401633	80
8.09611697955927	0.598663330078125	1.519775390625E-05	2.39999999394058	81
8.12611697948353	0.60052490234375	5.096435546875E-06	2.42999999386484	82
8.15611697940778	0.598114013671875	1.3031005859375E-05	2.4599999937891	83
8.18611697933204	0.59954833984375	1.507568359375E-05	2.48999999371335	84
8.2161169792563	0.599700927734375	5.035400390625E-06	2.51999999363761	85
8.24611697918056	0.598419189453125	1.2359619140625E-05	2.54999999356187	86
8.27611697910481	0.599578857421875	1.4923095703125E-05	2.57999999348613	87
8.30611697902907	0.59954833984375	4.638671875E-06	2.60999999341038	88
8.33611697895333	0.5992431640625	1.2786865234375E-05	2.63999999333464	89
8.36611697887759	0.599029541015625	1.4404296875E-05	2.6699999932589	90
8.39611697880184	0.60089111328125	4.57763671875E-06	2.69999999318316	91
8.4261169787261	0.598785400390625	1.2451171875E-05	2.72999999310741	92
8.45611697865036	0.599822998046875	1.4373779296875E-05	2.75999999303167	93
8.48611697857461	0.6002197265625	4.150390625E-06	2.78999999295593	94
8.51611697849887	0.599884033203125	1.3214111328125E-05	2.81999999288018	95
8.54611697842313	0.599822998046875	1.3671875E-05	2.84999999280444	96
8.57611697834739	0.60003662109375	4.425048828125E-06	2.8799999927287	97
8.60611697827164	0.599884033203125	1.318359375E-05	2.90999999265296	98
8.6361169781959	0.5994873046875	1.3763427734375E-05	2.93999999257721	99
8.66611697812016	0.600189208984375	4.08935546875E-06	2.96999999250147	100
8.69611697804442	0.599517822265625	1.3580322265625E-05	2.99999999242573	101
8.72611697796867	0.5989990234375	1.324462890625E-05	3.02999999234999	102
8.75611697789293	0.600921630859375	4.33349609375E-06	3.05999999227424	103
8.78611697781719	0.5980224609375	1.3153076171875E-05	3.0899999921985	104
8.81611697774144	0.60052490234375	1.3427734375E-05	3.11999999212276	105
8.8461169776657	0.5989990234375	3.96728515625E-06	3.14999999204701	106
8.87611697758996	0.59979248046875	1.3702392578125E-05	3.17999999197127	107
8.90611697751422	0.599700927734375	1.275634765625E-05	3.20999999189553	108
8.93611697743847	0.599365234375	4.5166015625E-06	3.23999999181979	109
8.96611697736273	0.600067138671875	1.348876953125E-05	3.26999999174404	110
8.99611697728699	0.59967041015625	1.312255859375E-05	3.2999999916683	111
9.02611697721125	0.599884033203125	3.96728515625E-06	3.32999999159256	112
9.0561169771355	0.599853515625	1.3427734375E-05	3.35999999151682	113
9.08611697705976	0.600311279296875	1.2603759765625E-05	3.38999999144107	114
9.11611697698402	0.599456787109375	4.058837890625E-06	3.41999999136533	115
9.14611697690827	0.60040283203125	1.3397216796875E-05	3.44999999128959	116
9.17611697683253	0.6005859375	1.30615234375E-05	3.47999999121384	117
9.20611697675679	0.600311279296875	3.875732421875E-06	3.5099999911381	118
9.23611697668105	0.60137939453125	1.318359375E-05	3.53999999106236	119
9.2661169766053	0.599639892578125	1.2603759765625E-05	3.56999999098662	120
9.29611697652956	0.60113525390625	3.875732421875E-06	3.59999999091087	121
9.32611697645382	0.600433349609375	1.3092041015625E-05	3.62999999083513	122
9.35611697637808	0.6004638671875	1.2969970703125E-05	3.65999999075939	123
9.38611697630233	0.5997314453125	3.72314453125E-06	3.68999999068365	124
9.41611697622659	0.600677490234375	1.2664794921875E-05	3.7199999906079	125
9.44611697615085	0.599609375	1.2725830078125E-05	3.74999999053216	126
9.4761169760751	0.59912109375	3.90625E-06	3.77999999045642	127
9.50611697599936	0.60107421875	1.28173828125E-05	3.80999999038067	128
9.53611697592362	0.59857177734375	1.3275146484375E-05	3.83999999030493	129
9.56611697584788	0.6004638671875	3.60107421875E-06	3.86999999022919	130
9.59611697577213	0.60003662109375	1.239013671875E-05	3.89999999015345	131
9.62611697569639	0.599517822265625	1.2908935546875E-05	3.9299999900777	132
9.65611697562065	0.600250244140625	3.570556640625E-06	3.95999999000196	133
9.68611697554491	0.5997314453125	1.214599609375E-05	3.98999998992622	134
9.71611697546916	0.599639892578125	1.3458251953125E-05	4.01999998985048	135
9.74611697539342	0.600433349609375	3.509521484375E-06	4.04999998977473	136
9.77611697531768	0.600799560546875	1.1871337890625E-05	4.07999998969899	137
9.80611697524193	0.599090576171875	1.318359375E-05	4.10999998962325	138
9.83611697516619	0.6004638671875	3.509521484375E-06	4.1399999895475	139
9.86611697509045	0.60009765625	1.1444091796875E-05	4.16999998947176	140
9.89611697501471	0.5994873046875	1.3580322265625E-05	4.19999998939602	141
9.92611697493896	0.599945068359375	3.47900390625E-06	4.22999998932028	142
9.95611697486322	0.59912109375	1.07421875E-05	4.25999998924453	143
9.98611697478748	0.6002197265625	1.37939453125E-05	4.28999998916879	144
10.0161169747117	0.59869384765625	3.448486328125E-06	4.31999998909305	145
10.046116974636	0.599853515625	1.0772705078125E-05	4.34999998901731	146
10.0761169745603	0.59906005859375	1.397705078125E-05	4.37999998894156	147
10.1061169744845	0.598876953125	3.448486328125E-06	4.40999998886582	148
10.1361169744088	0.600250244140625	1.0467529296875E-05	4.43999998879008	149
10.166116974333	0.59857177734375	1.373291015625E-05	4.46999998871433	150
10.1961169742573	0.600677490234375	3.2958984375E-06	4.49999998863859	151
10.2261169741815	0.59930419921875	1.0345458984375E-05	4.52999998856285	152
10.2561169741058	0.599945068359375	1.3916015625E-05	4.55999998848711	153
10.2861169740301	0.599609375	3.326416015625E-06	4.58999998841136	154
10.3161169739543	0.600250244140625	9.94873046875E-06	4.61999998833562	155
10.3461169738786	0.599884033203125	1.3580322265625E-05	4.64999998825988	156
10.3761169738028	0.599334716796875	3.173828125E-06	4.67999998818414	157
10.4061169737271	0.60076904296875	1.0406494140625E-05	4.70999998810839	158
10.4361169736513	0.59942626953125	1.3671875E-05	4.73999998803265	159
10.4661169735756	0.60028076171875	3.11279296875E-06	4.76999998795691	160
10.4961169734999	0.60003662109375	1.043701171875E-05	4.79999998788117	161
10.5261169734241	0.600006103515625	1.3153076171875E-05	4.82999998780542	162
10.5561169733484	0.599456787109375	2.899169921875E-06	4.85999998772968	163
10.5861169732726	0.600830078125	1.0650634765625E-05	4.88999998765394	164
10.6161169731969	0.5997314453125	1.3336181640625E-05	4.91999998757819	165
10.6461169731211	0.599639892578125	2.9296875E-06	4.94999998750245	166
10.6761169730454	0.600738525390625	1.0894775390625E-05	4.97999998742671	167
10.7061169729697	0.598724365234375	1.3092041015625E-05	5.00999998735097	168
10.7361169728939	0.599945068359375	2.685546875E-06	5.03999998727522	169
10.7661169728182	0.60028076171875	1.1383056640625E-05	5.06999998719948	170
10.7961169727424	0.598846435546875	1.2725830078125E-05	5.09999998712374	171
10.8261169726667	0.599884033203125	2.74658203125E-06	5.129999987048	172
10.8561169725909	0.60028076171875	1.141357421875E-05	5.15999998697225	173
10.8861169725152	0.59918212890625	1.2176513671875E-05	5.18999998689651	174
10.9161169724395	0.59979248046875	2.38037109375E-06	5.21999998682077	175
10.9461169723637	0.600921630859375	1.220703125E-05	5.24999998674502	176
10.976116972288	0.599273681640625	1.18408203125E-05	5.27999998666928	177
11.0061169722122	0.601776123046875	2.655029296875E-06	5.30999998659354	178
11.0361169721365	0.599273681640625	1.1810302734375E-05	5.3399999865178	179
11.0661169720607	0.600494384765625	1.1566162109375E-05	5.36999998644205	180
11.096116971985	0.60009765625	2.62451171875E-06	5.39999998636631	181
11.1261169719093	0.60040283203125	1.23291015625E-05	5.42999998629057	182
11.1561169718335	0.59991455078125	1.1322021484375E-05	5.45999998621483	183
11.1861169717578	0.5999755859375	2.62451171875E-06	5.48999998613908	184
11.216116971682	0.60064697265625	1.214599609375E-05	5.51999998606334	185
11.2461169716063	0.599212646484375	1.129150390625E-05	5.5499999859876	186
11.2761169715305	0.60028076171875	2.50244140625E-06	5.57999998591185	187
11.3061169714548	0.60028076171875	1.2603759765625E-05	5.60999998583611	188
11.3361169713791	0.598907470703125	1.0833740234375E-05	5.63999998576037	189
11.3661169713033	0.600616455078125	2.716064453125E-06	5.66999998568463	190
11.3961169712276	0.59857177734375	1.2451171875E-05	5.69999998560888	191
11.4261169711518	0.6004638671875	1.068115234375E-05	5.72999998553314	192
11.4561169710761	0.599700927734375	2.471923828125E-06	5.7599999854574	193
11.4861169710003	0.59967041015625	1.2603759765625E-05	5.78999998538166	194
11.5161169709246	0.599945068359375	1.0528564453125E-05	5.81999998530591	195
11.5461169708489	0.59979248046875	2.685546875E-06	5.84999998523017	196
11.5761169707731	0.60009765625	1.2176513671875E-05	5.87999998515443	197
11.6061169706974	0.599609375	1.1016845703125E-05	5.90999998507868	198
11.6361169706216	0.599700927734375	2.349853515625E-06	5.93999998500294	199
11.6661169705459	0.59991455078125	1.2420654296875E-05	5.9699999849272	200
11.6961169704701	0.599395751953125	1.0498046875E-05	5.99999998485146	201
11.7261169703944	0.6004638671875	2.685546875E-06	6.02999998477571	202
11.7561169703187	0.59893798828125	1.1962890625E-05	6.05999998469997	203
11.7861169702429	0.60052490234375	1.0833740234375E-05	6.08999998462423	204
11.8161169701672	0.599151611328125	2.227783203125E-06	6.11999998454849	205
11.8461169700914	0.600616455078125	1.214599609375E-05	6.14999998447274	206
11.8761169700157	0.59869384765625	1.0498046875E-05	6.179999984397	207
11.9061169699399	0.599639892578125	2.62451171875E-06	6.20999998432126	208
11.9361169698642	0.59954833984375	1.153564453125E-05	6.23999998424551	209
11.9661169697885	0.599639892578125	1.1077880859375E-05	6.26999998416977	210
11.9961169697127	0.599853515625	2.38037109375E-06	6.29999998409403	211
12.026116969637	0.598876953125	1.1688232421875E-05	6.32999998401829	212
12.0561169695612	0.6005859375	1.0772705078125E-05	6.35999998394254	213
12.0861169694855	0.598419189453125	2.227783203125E-06	6.3899999838668	214
12.1161169694097	0.599212646484375	1.141357421875E-05	6.41999998379106	215
12.146116969334	0.599945068359375	1.141357421875E-05	6.44999998371532	216
12.1761169692583	0.598785400390625	2.166748046875E-06	6.47999998363957	217
12.2061169691825	0.599212646484375	1.08642578125E-05	6.50999998356383	218
12.2361169691068	0.6004638671875	1.1199951171875E-05	6.53999998348809	219
12.266116969031	0.59893798828125	2.044677734375E-06	6.56999998341234	220
12.2961169689553	0.599456787109375	1.1016845703125E-05	6.5999999833366	221
12.3261169688795	0.601226806640625	1.171875E-05	6.62999998326086	222
12.3561169688038	0.59844970703125	1.983642578125E-06	6.65999998318512	223
12.3861169687281	0.600616455078125	1.0345458984375E-05	6.68999998310937	224
12.4161169686523	0.600311279296875	1.141357421875E-05	6.71999998303363	225
12.4461169685766	0.599456787109375	2.105712890625E-06	6.74999998295789	226
12.4761169685008	0.599884033203125	1.0223388671875E-05	6.77999998288215	227
12.5061169684251	0.60003662109375	1.226806640625E-05	6.8099999828064	228
12.5361169683493	0.599700927734375	1.983642578125E-06	6.83999998273066	229
12.5661169682736	0.598876953125	9.765625E-06	6.86999998265492	230
12.5961169681979	0.6005859375	1.2115478515625E-05	6.89999998257917	231
12.6261169681221	0.59912109375	2.01416015625E-06	6.92999998250343	232
12.6561169680464	0.598876953125	9.613037109375E-06	6.95999998242769	233
12.6861169679706	0.60052490234375	1.239013671875E-05	6.98999998235195	234
12.7161169678949	0.5987548828125	1.983642578125E-06	7.0199999822762	235
12.7461169678191	0.599945068359375	9.185791015625E-06	7.04999998220046	236
12.7761169677434	0.600006103515625	1.2054443359375E-05	7.07999998212472	237
12.8061169676677	0.59979248046875	1.983642578125E-06	7.10999998204898	238
12.8361169675919	0.599609375	9.3994140625E-06	7.13999998197323	239
12.8661169675162	0.600555419921875	1.239013671875E-05	7.16999998189749	240
12.8961169674404	0.5997314453125	1.89208984375E-06	7.19999998182175	241
12.9261169673647	0.59967041015625	9.307861328125E-06	7.229999981746	242
12.9561169672889	0.600799560546875	1.2054443359375E-05	7.25999998167026	243
12.9861169672132	0.5997314453125	1.8310546875E-06	7.28999998159452	244
13.0161169671375	0.600677490234375	9.552001953125E-06	7.31999998151878	245
13.0461169670617	0.599945068359375	1.220703125E-05	7.34999998144303	246
13.076116966986	0.600921630859375	1.8310546875E-06	7.37999998136729	247
13.1061169669102	0.600006103515625	9.674072265625E-06	7.40999998129155	248
13.1361169668345	0.6005859375	1.1810302734375E-05	7.43999998121581	249
13.1661169667588	0.60107421875	1.64794921875E-06	7.46999998114006	250
13.196116966683	0.599273681640625	1.0040283203125E-05	7.49999998106432	251
13.2261169666073	0.6005859375	1.171875E-05	7.52999998098858	252
13.2561169665315	0.60064697265625	1.5869140625E-06	7.55999998091283	253
13.2861169664558	0.599456787109375	1.0040283203125E-05	7.58999998083709	254
13.31611696638	0.600860595703125	1.0986328125E-05	7.61999998076135	255
13.3461169663043	0.59979248046875	1.495361328125E-06	7.64999998068561	256
13.3761169662286	0.6005859375	1.08642578125E-05	7.67999998060986	257
13.4061169661528	0.59991455078125	1.0772705078125E-05	7.70999998053412	258
13.4361169660771	0.600372314453125	1.556396484375E-06	7.73999998045838	259
13.4661169660013	0.600494384765625	1.092529296875E-05	7.76999998038264	260
13.4961169659256	0.600372314453125	1.043701171875E-05	7.79999998030689	261
13.5261169658498	0.6007080078125	1.556396484375E-06	7.82999998023115	262
13.5561169657741	0.60028076171875	1.1566162109375E-05	7.85999998015541	263
13.5861169656984	0.60052490234375	1.019287109375E-05	7.88999998007967	264
13.6161169656226	0.60125732421875	1.617431640625E-06	7.91999998000392	265
13.6461169655469	0.5994873046875	1.165771484375E-05	7.94999997992818	266
13.6761169654711	0.6011962890625	9.6435546875E-06	7.97999997985244	267
13.7061169653954	0.59967041015625	1.5869140625E-06	8.00999997977669	268
13.7361169653196	0.600616455078125	1.1993408203125E-05	8.03999997970095	269
13.7661169652439	0.60064697265625	9.490966796875E-06	8.06999997962521	270
13.7961169651682	0.5997314453125	1.708984375E-06	8.09999997954947	271
13.8261169650924	0.600006103515625	1.1932373046875E-05	8.12999997947372	272
13.8561169650167	0.600494384765625	9.1552734375E-06	8.15999997939798	273
13.8861169649409	0.599212646484375	1.708984375E-06	8.18999997932224	274
13.9161169648652	0.600372314453125	1.2237548828125E-05	8.2199999792465	275
13.9461169647894	0.59979248046875	8.7890625E-06	8.24999997917075	276
13.9761169647137	0.598724365234375	2.0751953125E-06	8.27999997909501	277
14.006116964638	0.600860595703125	1.20849609375E-05	8.30999997901927	278
14.0361169645622	0.599365234375	8.7890625E-06	8.33999997894352	279
14.0661169644865	0.5994873046875	1.800537109375E-06	8.36999997886778	280
14.0961169644107	0.60101318359375	1.2359619140625E-05	8.39999997879204	281
14.126116964335	0.599151611328125	8.758544921875E-06	8.4299999787163	282
14.1561169642592	0.6005859375	1.922607421875E-06	8.45999997864055	283
14.1861169641835	0.59991455078125	1.1932373046875E-05	8.48999997856481	284
14.2161169641078	0.600128173828125	8.636474609375E-06	8.51999997848907	285
14.246116964032	0.600311279296875	1.739501953125E-06	8.54999997841333	286
14.2761169639563	0.60015869140625	1.226806640625E-05	8.57999997833758	287
14.3061169638805	0.600555419921875	8.48388671875E-06	8.60999997826184	288
14.3361169638048	0.5997314453125	1.922607421875E-06	8.6399999781861	289
14.366116963729	0.60089111328125	1.2054443359375E-05	8.66999997811035	290
14.3961169636533	0.600006103515625	8.6669921875E-06	8.69999997803461	291
14.4261169635776	0.599884033203125	1.678466796875E-06	8.72999997795887	292
14.4561169635018	0.60137939453125	1.1993408203125E-05	8.75999997788313	293
14.4861169634261	0.599090576171875	8.514404296875E-06	8.78999997780738	294
14.5161169633503	0.600494384765625	1.8310546875E-06	8.81999997773164	295
14.5461169632746	0.599700927734375	1.1505126953125E-05	8.8499999776559	296
14.5761169631988	0.600311279296875	9.063720703125E-06	8.87999997758016	297
14.6061169631231	0.599395751953125	1.434326171875E-06	8.90999997750441	298
14.6361169630474	0.6002197265625	1.18408203125E-05	8.93999997742867	299
14.6661169629716	0.60028076171875	8.7890625E-06	8.96999997735293	300
14.6961169628959	0.5994873046875	1.800537109375E-06	8.99999997727718	301
14.7261169628201	0.6009521484375	1.1444091796875E-05	9.02999997720144	302
14.7561169627444	0.600067138671875	9.368896484375E-06	9.0599999771257	303
14.7861169626686	0.600555419921875	1.40380859375E-06	9.08999997704996	304
14.8161169625929	0.60076904296875	1.1322021484375E-05	9.11999997697421	305
14.8461169625172	0.600006103515625	9.063720703125E-06	9.14999997689847	306
14.8761169624414	0.601104736328125	1.617431640625E-06	9.17999997682273	307
14.9061169623657	0.59979248046875	1.1077880859375E-05	9.20999997674699	308
14.9361169622899	0.60101318359375	9.3994140625E-06	9.23999997667124	309
14.9661169622142	0.59967041015625	1.129150390625E-06	9.2699999765955	310
14.9961169621384	0.601165771484375	1.1444091796875E-05	9.29999997651976	311
15.0261169620627	0.59967041015625	9.185791015625E-06	9.32999997644401	312
15.056116961987	0.600189208984375	1.434326171875E-06	9.35999997636827	313
15.0861169619112	0.601318359375	1.0986328125E-05	9.38999997629253	314
15.1161169618355	0.598602294921875	9.674072265625E-06	9.41999997621679	315
15.1461169617597	0.601409912109375	1.220703125E-06	9.44999997614104	316
15.176116961684	0.59967041015625	1.1016845703125E-05	9.4799999760653	317
15.2061169616082	0.599212646484375	9.063720703125E-06	9.50999997598956	318
15.2361169615325	0.6015625	1.312255859375E-06	9.53999997591382	319
15.2661169614568	0.598876953125	1.141357421875E-05	9.56999997583807	320
15.296116961381	0.599945068359375	9.33837890625E-06	9.59999997576233	321
15.3261169613053	0.600341796875	1.251220703125E-06	9.62999997568659	322
15.3561169612295	0.599822998046875	1.153564453125E-05	9.65999997561084	323
15.3861169611538	0.600128173828125	8.514404296875E-06	9.6899999755351	324
15.416116961078	0.60003662109375	1.3427734375E-06	9.71999997545936	325
15.4461169610023	0.60009765625	1.1627197265625E-05	9.74999997538362	326
15.4761169609266	0.599853515625	8.636474609375E-06	9.77999997530787	327
15.5061169608508	0.60076904296875	1.3427734375E-06	9.80999997523213	328
15.5361169607751	0.599609375	1.1749267578125E-05	9.83999997515639	329
15.5661169606993	0.600433349609375	7.781982421875E-06	9.86999997508065	330
15.5961169606236	0.600341796875	1.52587890625E-06	9.8999999750049	331
15.6261169605478	0.599609375	1.220703125E-05	9.92999997492916	332
15.6561169604721	0.60015869140625	7.720947265625E-06	9.95999997485342	333
15.6861169603964	0.59918212890625	1.617431640625E-06	9.98999997477767	334
15.7161169603206	0.600250244140625	1.1993408203125E-05	10.0199999747019	335
15.7461169602449	0.598968505859375	7.62939453125E-06	10.0499999746262	336
15.7761169601691	0.600067138671875	1.8310546875E-06	10.0799999745504	337
15.8061169600934	0.598663330078125	1.2359619140625E-05	10.1099999744747	338
15.8361169600176	0.5997314453125	7.50732421875E-06	10.139999974399	339
15.8661169599419	0.59906005859375	1.922607421875E-06	10.1699999743232	340
15.8961169598662	0.598785400390625	1.2420654296875E-05	10.1999999742475	341
15.9261169597904	0.599761962890625	6.988525390625E-06	10.2299999741717	342
15.9561169597147	0.59930419921875	1.922607421875E-06	10.259999974096	343
15.9861169596389	0.599609375	1.2481689453125E-05	10.2899999740202	344
16.0161169595632	0.599090576171875	6.866455078125E-06	10.3199999739445	345
16.0461169594874	0.600128173828125	1.953125E-06	10.3499999738688	346
16.0761169594117	0.599456787109375	1.2451171875E-05	10.379999973793	347
16.106116959336	0.6009521484375	6.8359375E-06	10.4099999737173	348
16.1361169592602	0.59991455078125	1.953125E-06	10.4399999736415	349
16.1661169591845	0.60064697265625	1.2237548828125E-05	10.4699999735658	350
16.1961169591087	0.60052490234375	6.89697265625E-06	10.49999997349	351
16.226116959033	0.599639892578125	1.89208984375E-06	10.5299999734143	352
16.2561169589573	0.60125732421875	1.214599609375E-05	10.5599999733386	353
16.2861169588815	0.599517822265625	6.805419921875E-06	10.5899999732628	354
16.3161169588058	0.60113525390625	1.861572265625E-06	10.6199999731871	355
16.34611695873	0.60003662109375	1.2359619140625E-05	10.6499999731113	356
16.3761169586543	0.60003662109375	6.988525390625E-06	10.6799999730356	357
16.4061169585785	0.6005859375	1.89208984375E-06	10.7099999729598	358
16.4361169585028	0.599639892578125	1.1993408203125E-05	10.7399999728841	359
16.4661169584271	0.600006103515625	6.927490234375E-06	10.7699999728084	360
16.4961169583513	0.599395751953125	1.678466796875E-06	10.7999999727326	361
16.5261169582756	0.600067138671875	1.2176513671875E-05	10.8299999726569	362
16.5561169581998	0.599365234375	7.354736328125E-06	10.8599999725811	363
16.5861169581241	0.600433349609375	1.678466796875E-06	10.8899999725054	364
16.6161169580483	0.599609375	1.1932373046875E-05	10.9199999724297	365
16.6461169579726	0.6004638671875	7.14111328125E-06	10.9499999723539	366
16.6761169578969	0.600128173828125	1.40380859375E-06	10.9799999722782	367
16.7061169578211	0.599334716796875	1.190185546875E-05	11.0099999722024	368
16.7361169577454	0.600799560546875	7.87353515625E-06	11.0399999721267	369
16.7661169576696	0.599761962890625	1.373291015625E-06	11.0699999720509	370
16.7961169575939	0.599822998046875	1.129150390625E-05	11.0999999719752	371
16.8261169575181	0.600677490234375	7.965087890625E-06	11.1299999718995	372
16.8561169574424	0.5994873046875	1.068115234375E-06	11.1599999718237	373
16.8861169573667	0.6002197265625	1.153564453125E-05	11.189999971748	374
16.9161169572909	0.599517822265625	7.99560546875E-06	11.2199999716722	375
16.9461169572152	0.600006103515625	1.03759765625E-06	11.2499999715965	376
16.9761169571394	0.598388671875	1.080322265625E-05	11.2799999715207	377
17.0061169570637	0.600189208984375	8.544921875E-06	11.309999971445	378
17.0361169569879	0.599395751953125	6.103515625E-07	11.3399999713693	379
17.0661169569122	0.598175048828125	1.1260986328125E-05	11.3699999712935	380
17.0961169568365	0.600616455078125	8.331298828125E-06	11.3999999712178	381
17.1261169567607	0.59808349609375	7.9345703125E-07	11.429999971142	382
17.156116956685	0.599517822265625	1.07421875E-05	11.4599999710663	383
17.1861169566092	0.600250244140625	8.544921875E-06	11.4899999709905	384
17.2161169565335	0.598724365234375	7.32421875E-07	11.5199999709148	385
17.2461169564577	0.60015869140625	1.116943359375E-05	11.5499999708391	386
17.276116956382	0.600311279296875	8.48388671875E-06	11.5799999707633	387
17.3061169563063	0.599700927734375	8.23974609375E-07	11.6099999706876	388
17.3361169562305	0.59991455078125	1.07421875E-05	11.6399999706118	389
17.3661169561548	0.600860595703125	8.6669921875E-06	11.6699999705361	390
17.396116956079	0.599090576171875	7.01904296875E-07	11.6999999704603	391
17.4261169560033	0.601165771484375	1.1016845703125E-05	11.7299999703846	392
17.4561169559275	0.600067138671875	8.1787109375E-06	11.7599999703089	393
17.4861169558518	0.60137939453125	9.765625E-07	11.7899999702331	394
17.5161169557761	0.599639892578125	1.0986328125E-05	11.8199999701574	395
17.5461169557003	0.601898193359375	8.209228515625E-06	11.8499999700816	396
17.5761169556246	0.599578857421875	7.01904296875E-07	11.8799999700059	397
17.6061169555488	0.600555419921875	1.165771484375E-05	11.9099999699301	398
17.6361169554731	0.600738525390625	7.598876953125E-06	11.9399999698544	399
17.6661169553973	0.59954833984375	1.15966796875E-06	11.9699999697787	400
17.6961169553216	0.599853515625	1.13525390625E-05	11.9999999697029	401
17.7261169552459	0.60003662109375	7.568359375E-06	12.0299999696272	402
17.7561169551701	0.599700927734375	1.03759765625E-06	12.0599999695514	403
17.7861169550944	0.599090576171875	1.18408203125E-05	12.0899999694757	404
17.8161169550186	0.6007080078125	6.683349609375E-06	12.1199999693999	405
17.8461169549429	0.598724365234375	1.64794921875E-06	12.1499999693242	406
17.8761169548671	0.599700927734375	1.190185546875E-05	12.1799999692485	407
17.9061169547914	0.600250244140625	6.4697265625E-06	12.2099999691727	408
17.9361169547157	0.5994873046875	1.434326171875E-06	12.239999969097	409
17.9661169546399	0.600067138671875	1.239013671875E-05	12.2699999690212	410
17.9961169545642	0.599334716796875	5.706787109375E-06	12.2999999689455	411
18.0261169544884	0.600341796875	2.197265625E-06	12.3299999688697	412
18.0561169544127	0.59912109375	1.214599609375E-05	12.359999968794	413
18.0861169543369	0.600372314453125	5.523681640625E-06	12.3899999687183	414
18.1161169542612	0.599456787109375	1.861572265625E-06	12.4199999686425	415
18.1461169541855	0.5994873046875	1.2298583984375E-05	12.4499999685668	416
18.1761169541097	0.59930419921875	4.94384765625E-06	12.479999968491	417
18.206116954034	0.59942626953125	2.5634765625E-06	12.5099999684153	418
18.2361169539582	0.599945068359375	1.2115478515625E-05	12.5399999683395	419
18.2661169538825	0.598602294921875	4.730224609375E-06	12.5699999682638	420
18.2961169538067	0.599273681640625	2.44140625E-06	12.5999999681881	421
18.326116953731	0.599517822265625	1.23291015625E-05	12.6299999681123	422
18.3561169536553	0.598419189453125	4.45556640625E-06	12.6599999680366	423
18.3861169535795	0.600128173828125	2.9296875E-06	12.6899999679608	424
18.4161169535038	0.59893798828125	1.2115478515625E-05	12.7199999678851	425
18.446116953428	0.599578857421875	4.486083984375E-06	12.7499999678093	426
18.4761169533523	0.599365234375	2.62451171875E-06	12.7799999677336	427
18.5061169532765	0.60015869140625	1.2481689453125E-05	12.8099999676579	428
18.5361169532008	0.598663330078125	4.2724609375E-06	12.8399999675821	429
18.5661169531251	0.601104736328125	2.86865234375E-06	12.8699999675064	430
18.5961169530493	0.598907470703125	1.2359619140625E-05	12.8999999674306	431
18.6261169529736	0.5999755859375	4.33349609375E-06	12.9299999673549	432
18.6561169528978	0.601104736328125	2.655029296875E-06	12.9599999672791	433
18.6861169528221	0.599456787109375	1.220703125E-05	12.9899999672034	434
18.7161169527463	0.600738525390625	4.180908203125E-06	13.0199999671277	435
18.7461169526706	0.600494384765625	2.838134765625E-06	13.0499999670519	436
18.7761169525949	0.6005859375	1.2451171875E-05	13.0799999669762	437
18.8061169525191	0.600006103515625	4.33349609375E-06	13.1099999669004	438
18.8361169524434	0.600677490234375	2.62451171875E-06	13.1399999668247	439
18.8661169523676	0.599853515625	1.23291015625E-05	13.1699999667489	440
18.8961169522919	0.5997314453125	4.57763671875E-06	13.1999999666732	441
18.9261169522161	0.601043701171875	2.62451171875E-06	13.2299999665975	442
18.9561169521404	0.599395751953125	1.20849609375E-05	13.2599999665217	443
18.9861169520647	0.600616455078125	4.547119140625E-06	13.289999966446	444
19.0161169519889	0.59979248046875	2.44140625E-06	13.3199999663702	445
19.0461169519132	0.600494384765625	1.2054443359375E-05	13.3499999662945	446
19.0761169518374	0.5992431640625	4.638671875E-06	13.3799999662187	447
19.1061169517617	0.60040283203125	2.410888671875E-06	13.409999966143	448
19.1361169516859	0.599151611328125	1.202392578125E-05	13.4399999660673	449
19.1661169516102	0.599609375	4.913330078125E-06	13.4699999659915	450
19.1961169515345	0.600433349609375	2.0751953125E-06	13.4999999659158	451
19.2261169514587	0.598876953125	1.220703125E-05	13.52999996584	452
19.256116951383	0.600616455078125	5.157470703125E-06	13.5599999657643	453
19.2861169513072	0.599639892578125	2.01416015625E-06	13.5899999656885	454
19.3161169512315	0.6002197265625	1.239013671875E-05	13.6199999656128	455
19.3461169511558	0.599365234375	5.31005859375E-06	13.6499999655371	456
19.37611695108	0.60089111328125	1.861572265625E-06	13.6799999654613	457
19.4061169510043	0.599639892578125	1.1749267578125E-05	13.7099999653856	458
19.4361169509285	0.599822998046875	5.615234375E-06	13.7399999653098	459
19.4661169508528	0.600677490234375	1.617431640625E-06	13.7699999652341	460
19.496116950777	0.599212646484375	1.1871337890625E-05	13.7999999651583	461
19.5261169507013	0.599700927734375	5.92041015625E-06	13.8299999650826	462
19.5561169506256	0.59967041015625	1.434326171875E-06	13.8599999650069	463
19.5861169505498	0.599090576171875	1.1322021484375E-05	13.8899999649311	464
19.6161169504741	0.599578857421875	6.103515625E-06	13.9199999648554	465
19.6461169503983	0.598876953125	1.220703125E-06	13.9499999647796	466
19.6761169503226	0.60009765625	1.1688232421875E-05	13.9799999647039	467
19.7061169502468	0.598602294921875	6.34765625E-06	14.0099999646282	468
19.7361169501711	0.59967041015625	1.190185546875E-06	14.0399999645524	469
19.7661169500954	0.59979248046875	1.1444091796875E-05	14.0699999644767	470
19.7961169500196	0.59893798828125	6.2255859375E-06	14.0999999644009	471
19.8261169499439	0.60009765625	1.007080078125E-06	14.1299999643252	472
19.8561169498681	0.599609375	1.15966796875E-05	14.1599999642494	473
19.8861169497924	0.599456787109375	6.195068359375E-06	14.1899999641737	474
19.9161169497166	0.599700927734375	1.0986328125E-06	14.219999964098	475
19.9461169496409	0.60009765625	1.1444091796875E-05	14.2499999640222	476
19.9761169495652	0.599945068359375	6.011962890625E-06	14.2799999639465	477
20.0061169494894	0.598663330078125	1.0986328125E-06	14.3099999638707	478
20.0361169494137	0.601348876953125	1.1749267578125E-05	14.339999963795	479
20.0661169493379	0.597625732421875	5.645751953125E-06	14.3699999637192	480
20.0961169492622	0.600433349609375	1.40380859375E-06	14.3999999636435	481
20.1261169491864	0.5992431640625	1.13525390625E-05	14.4299999635678	482
20.1561169491107	0.598358154296875	6.072998046875E-06	14.459999963492	483
20.186116949035	0.599578857421875	1.15966796875E-06	14.4899999634163	484
20.2161169489592	0.599700927734375	1.1810302734375E-05	14.5199999633405	485
20.2461169488835	0.598663330078125	5.218505859375E-06	14.5499999632648	486
20.2761169488077	0.59967041015625	1.5869140625E-06	14.579999963189	487
20.306116948732	0.599884033203125	1.1810302734375E-05	14.6099999631133	488
20.3361169486562	0.598358154296875	5.06591796875E-06	14.6399999630376	489
20.3661169485805	0.6004638671875	1.64794921875E-06	14.6699999629618	490
20.3961169485048	0.599578857421875	1.1993408203125E-05	14.6999999628861	491
20.426116948429	0.599517822265625	5.126953125E-06	14.7299999628103	492
20.4561169483533	0.60137939453125	1.89208984375E-06	14.7599999627346	493
20.4861169482775	0.599884033203125	1.171875E-05	14.7899999626588	494
20.5161169482018	0.600799560546875	4.82177734375E-06	14.8199999625831	495
20.546116948126	0.6004638671875	1.77001953125E-06	14.8499999625074	496
20.5761169480503	0.601104736328125	1.1962890625E-05	14.8799999624316	497
20.6061169479746	0.599456787109375	4.608154296875E-06	14.9099999623559	498
20.6361169478988	0.6015625	1.983642578125E-06	14.9399999622801	499
20.6661169478231	0.600494384765625	1.1749267578125E-05	14.9699999622044	500
20.6961169477473	0.60003662109375	4.791259765625E-06	14.9999999621286	501
20.7261169476716	0.601043701171875	1.64794921875E-06	15.0299999620529	502
20.7561169475958	0.59967041015625	1.1962890625E-05	15.0599999619772	503
20.7861169475201	0.5994873046875	4.180908203125E-06	15.0899999619014	504
20.8161169474444	0.599884033203125	2.105712890625E-06	15.1199999618257	505
20.8461169473686	0.59954833984375	1.165771484375E-05	15.1499999617499	506
20.8761169472929	0.599365234375	4.8828125E-06	15.1799999616742	507
20.9061169472171	0.599212646484375	1.556396484375E-06	15.2099999615984	508
20.9361169471414	0.599853515625	1.18408203125E-05	15.2399999615227	509
20.9661169470656	0.59832763671875	4.638671875E-06	15.269999961447	510
20.9961169469899	0.600189208984375	1.861572265625E-06	15.2999999613712	511
21.0261169469142	0.598907470703125	1.1505126953125E-05	15.3299999612955	512
21.0561169468384	0.59967041015625	5.157470703125E-06	15.3599999612197	513
21.0861169467627	0.59979248046875	1.28173828125E-06	15.389999961144	514
21.1161169466869	0.599853515625	1.1749267578125E-05	15.4199999610682	515
21.1461169466112	0.600372314453125	4.8828125E-06	15.4499999609925	516
21.1761169465354	0.600494384765625	1.708984375E-06	15.4799999609168	517
21.2061169464597	0.60101318359375	1.1383056640625E-05	15.509999960841	518
21.236116946384	0.600433349609375	5.31005859375E-06	15.5399999607653	519
21.2661169463082	0.600433349609375	1.0986328125E-06	15.5699999606895	520
21.2961169462325	0.600616455078125	1.1077880859375E-05	15.5999999606138	521
21.3261169461567	0.6002197265625	5.43212890625E-06	15.629999960538	522
21.356116946081	0.60076904296875	1.129150390625E-06	15.6599999604623	523
21.3861169460052	0.5994873046875	1.0955810546875E-05	15.6899999603866	524
21.4161169459295	0.6015625	5.92041015625E-06	15.7199999603108	525
21.4461169458538	0.59906005859375	8.85009765625E-07	15.7499999602351	526
21.476116945778	0.600830078125	1.123046875E-05	15.7799999601593	527
21.5061169457023	0.600067138671875	5.828857421875E-06	15.8099999600836	528
21.5361169456265	0.5994873046875	8.85009765625E-07	15.8399999600078	529
21.5661169455508	0.59991455078125	1.11083984375E-05	15.8699999599321	530
21.596116945475	0.60015869140625	6.134033203125E-06	15.8999999598564	531
21.6261169453993	0.59930419921875	6.7138671875E-07	15.9299999597806	532
21.6561169453236	0.600311279296875	1.123046875E-05	15.9599999597049	533
21.6861169452478	0.600341796875	5.889892578125E-06	15.9899999596291	534
21.7161169451721	0.599151611328125	8.85009765625E-07	16.0199999595534	535
21.7461169450963	0.60101318359375	1.1260986328125E-05	16.0499999594776	536
21.7761169450206	0.6004638671875	5.950927734375E-06	16.0799999594019	537
21.8061169449448	0.59912109375	7.62939453125E-07	16.1099999593262	538
21.8361169448691	0.601226806640625	1.129150390625E-05	16.1399999592504	539
21.8661169447934	0.5992431640625	5.828857421875E-06	16.1699999591747	540
21.8961169447176	0.600433349609375	9.46044921875E-07	16.1999999590989	541
21.9261169446419	0.60009765625	1.1505126953125E-05	16.2299999590232	542
21.9561169445661	0.5999755859375	5.67626953125E-06	16.2599999589474	543
21.9861169444904	0.599853515625	9.765625E-07	16.2899999588717	544
22.0161169444146	0.599395751953125	1.129150390625E-05	16.319999958796	545
22.0461169443389	0.6007080078125	5.279541015625E-06	16.3499999587202	546
22.0761169442632	0.598114013671875	1.15966796875E-06	16.3799999586445	547
22.1061169441874	0.60076904296875	1.165771484375E-05	16.4099999585687	548
22.1361169441117	0.599456787109375	5.035400390625E-06	16.439999958493	549
22.1661169440359	0.598602294921875	1.312255859375E-06	16.4699999584172	550
22.1961169439602	0.600341796875	1.1505126953125E-05	16.4999999583415	551
22.2261169438844	0.59844970703125	4.669189453125E-06	16.5299999582658	552
22.2561169438087	0.599578857421875	1.495361328125E-06	16.55999995819	553
22.286116943733	0.5997314453125	1.171875E-05	16.5899999581143	554
22.3161169436572	0.599212646484375	4.638671875E-06	16.6199999580385	555
22.3461169435815	0.600006103515625	1.5869140625E-06	16.6499999579628	556
22.3761169435057	0.599517822265625	1.1688232421875E-05	16.679999957887	557
22.40611694343	0.599853515625	4.45556640625E-06	16.7099999578113	558
22.4361169433543	0.59954833984375	1.617431640625E-06	16.7399999577356	559
22.4661169432785	0.599639892578125	1.1810302734375E-05	16.7699999576598	560
22.4961169432028	0.60028076171875	4.302978515625E-06	16.7999999575841	561
22.526116943127	0.599029541015625	1.678466796875E-06	16.8299999575083	562
22.5561169430513	0.600006103515625	1.1444091796875E-05	16.8599999574326	563
22.5861169429755	0.5992431640625	4.2724609375E-06	16.8899999573568	564
22.6161169428998	0.599700927734375	1.678466796875E-06	16.9199999572811	565
22.6461169428241	0.599884033203125	1.1749267578125E-05	16.9499999572054	566
22.6761169427483	0.599761962890625	4.486083984375E-06	16.9799999571296	567
22.7061169426726	0.59954833984375	1.708984375E-06	17.0099999570539	568
22.7361169425968	0.599212646484375	1.1505126953125E-05	17.0399999569781	569
22.7661169425211	0.600555419921875	4.364013671875E-06	17.0699999569024	570
22.7961169424453	0.598419189453125	1.556396484375E-06	17.0999999568267	571
22.8261169423696	0.600372314453125	1.165771484375E-05	17.1299999567509	572
22.8561169422939	0.5999755859375	4.425048828125E-06	17.1599999566752	573
22.8861169422181	0.599029541015625	1.556396484375E-06	17.1899999565994	574
22.9161169421424	0.6007080078125	1.1322021484375E-05	17.2199999565237	575
22.9461169420666	0.599884033203125	4.608154296875E-06	17.2499999564479	576
22.9761169419909	0.60003662109375	1.3427734375E-06	17.2799999563722	577
23.0061169419151	0.600982666015625	1.15966796875E-05	17.3099999562965	578
23.0361169418394	0.600128173828125	5.0048828125E-06	17.3399999562207	579
23.0661169417637	0.6007080078125	1.28173828125E-06	17.369999956145	580
23.0961169416879	0.5997314453125	1.1444091796875E-05	17.3999999560692	581
23.1261169416122	0.601470947265625	5.2490234375E-06	17.4299999559935	582
23.1561169415364	0.599517822265625	9.46044921875E-07	17.4599999559177	583
23.1861169414607	0.601348876953125	1.1260986328125E-05	17.489999955842	584
23.2161169413849	0.60089111328125	5.43212890625E-06	17.5199999557663	585
23.2461169413092	0.5994873046875	8.85009765625E-07	17.5499999556905	586
23.2761169412335	0.60107421875	1.0833740234375E-05	17.5799999556148	587
23.3061169411577	0.59930419921875	5.889892578125E-06	17.609999955539	588
23.336116941082	0.599365234375	3.0517578125E-07	17.6399999554633	589
23.3661169410062	0.59991455078125	1.1138916015625E-05	17.6699999553875	590
23.3961169409305	0.59857177734375	5.9814453125E-06	17.6999999553118	591
23.4261169408547	0.59979248046875	6.7138671875E-07	17.7299999552361	592
23.456116940779	0.599609375	1.0498046875E-05	17.7599999551603	593
23.4861169407033	0.5992431640625	6.34765625E-06	17.7899999550846	594
23.5161169406275	0.59912109375	1.220703125E-07	17.8199999550088	595
23.5461169405518	0.600006103515625	1.0589599609375E-05	17.8499999549331	596
23.576116940476	0.59844970703125	6.65283203125E-06	17.8799999548573	597
23.6061169404003	0.6007080078125	1.8310546875E-07	17.9099999547816	598
23.6361169403245	0.59967041015625	1.01318359375E-05	17.9399999547059	599
23.6661169402488	0.5997314453125	6.8359375E-06	17.9699999546301	600
23.6961169401731	0.600677490234375	-1.220703125E-07	17.9999999545544	601
23.7261169400973	0.600372314453125	1.0040283203125E-05	18.0299999544786	602
23.7561169400216	0.600982666015625	6.89697265625E-06	18.0599999544029	603
23.7861169399458	0.60064697265625	-3.0517578125E-08	18.0899999543271	604
23.8161169398701	0.600860595703125	9.735107421875E-06	18.1199999542514	605
23.8461169397943	0.599853515625	7.110595703125E-06	18.1499999541757	606
23.8761169397186	0.600799560546875	-2.74658203125E-07	18.1799999540999	607
23.9061169396429	0.601165771484375	9.942626953125E-06	18.2099999540242	608
23.9361169395671	0.5985107421875	6.622314453125E-06	18.2399999539484	609
23.9661169394914	0.601837158203125	5.79833984375E-08	18.2699999538727	610
23.9961169394156	0.5980224609375	9.5672607421875E-06	18.2999999537969	611
24.0261169393399	0.600494384765625	7.0953369140625E-06	18.3299999537212	612
24.0561169392641	0.5980224609375	-4.058837890625E-07	18.3599999536455	613
24.0861169391884	0.600250244140625	1.01043701171875E-05	18.3899999535697	614
24.1161169391127	0.595977783203125	6.3323974609375E-06	18.419999953494	615
24.1461169390369	0.601593017578125	1.28173828125E-07	18.4499999534182	616
24.1761169389612	0.596466064453125	9.80224609375E-06	18.4799999533425	617
24.2061169388854	0.60003662109375	6.6925048828125E-06	18.5099999532667	618
24.2361169388097	0.599029541015625	-3.173828125E-07	18.539999953191	619
24.2661169387339	0.599029541015625	1.02081298828125E-05	18.5699999531153	620
24.2961169386582	0.59857177734375	6.09130859375E-06	18.5999999530395	621
24.3261169385825	0.6005859375	2.62451171875E-07	18.6299999529638	622
24.3561169385067	0.598114013671875	9.8480224609375E-06	18.659999952888	623
24.386116938431	0.600311279296875	6.591796875E-06	18.6899999528123	624
24.4161169383552	0.599029541015625	-2.593994140625E-07	18.7199999527365	625
24.4461169382795	0.60076904296875	1.03179931640625E-05	18.7499999526608	626
24.4761169382037	0.598785400390625	6.0150146484375E-06	18.7799999525851	627
24.506116938128	0.602081298828125	2.44140625E-07	18.8099999525093	628
24.5361169380523	0.598236083984375	9.86328125E-06	18.8399999524336	629
24.5661169379765	0.602142333984375	6.6009521484375E-06	18.8699999523578	630
24.5961169379008	0.598968505859375	-2.62451171875E-07	18.8999999522821	631
24.626116937825	0.600311279296875	1.01898193359375E-05	18.9299999522063	632
24.6561169377493	0.59967041015625	6.14013671875E-06	18.9599999521306	633
24.6861169376735	0.599700927734375	6.40869140625E-08	18.9899999520549	634
24.7161169375978	0.600128173828125	9.7747802734375E-06	19.0199999519791	635
24.7461169375221	0.5997314453125	6.6650390625E-06	19.0499999519034	636
24.7761169374463	0.59912109375	-2.86865234375E-07	19.0799999518276	637
24.8061169373706	0.6004638671875	9.893798828125E-06	19.1099999517519	638
24.8361169372948	0.599151611328125	6.4910888671875E-06	19.1399999516761	639
24.8661169372191	0.60015869140625	-1.007080078125E-07	19.1699999516004	640
24.8961169371433	0.59930419921875	9.5001220703125E-06	19.1999999515247	641
24.9261169370676	0.600982666015625	7.1441650390625E-06	19.2299999514489	642
24.9561169369919	0.598175048828125	-4.5166015625E-07	19.2599999513732	643
24.9861169369161	0.602325439453125	9.6343994140625E-06	19.2899999512974	644
25.0161169368404	0.598297119140625	6.9610595703125E-06	19.3199999512217	645
25.0461169367646	0.600982666015625	-2.471923828125E-07	19.3499999511459	646
25.0761169366889	0.599639892578125	9.027099609375E-06	19.3799999510702	647
25.1061169366131	0.5997314453125	7.733154296875E-06	19.4099999509945	648
25.1361169365374	0.599639892578125	-6.04248046875E-07	19.4399999509187	649
25.1661169364617	0.60040283203125	8.984375E-06	19.469999950843	650
25.1961169363859	0.598052978515625	7.5714111328125E-06	19.4999999507672	651
25.2261169363102	0.599853515625	-4.39453125E-07	19.5299999506915	652
25.2561169362344	0.59918212890625	8.3251953125E-06	19.5599999506157	653
25.2861169361587	0.59820556640625	8.1756591796875E-06	19.58999995054	654
25.3161169360829	0.599578857421875	-6.195068359375E-07	19.6199999504643	655
25.3461169360072	0.599853515625	8.148193359375E-06	19.6499999503885	656
25.3761169359315	0.59735107421875	8.355712890625E-06	19.6799999503128	657
25.4061169358557	0.60015869140625	-6.591796875E-07	19.709999950237	658
25.43611693578	0.5982666015625	7.818603515625E-06	19.7399999501613	659
25.4661169357042	0.599578857421875	8.7310791015625E-06	19.7699999500855	660
25.4961169356285	0.599029541015625	-7.232666015625E-07	19.7999999500098	661
25.5261169355528	0.600067138671875	7.708740234375E-06	19.8299999499341	662
25.556116935477	0.599517822265625	8.7493896484375E-06	19.8599999498583	663
25.5861169354013	0.59967041015625	-6.103515625E-07	19.8899999497826	664
25.6161169353255	0.601654052734375	7.2479248046875E-06	19.9199999497068	665
25.6461169352498	0.599578857421875	9.0179443359375E-06	19.9499999496311	666
25.676116935174	0.601348876953125	-6.9580078125E-07	19.9799999495553	667
25.7061169350983	0.601318359375	7.33642578125E-06	20.0099999494796	668
25.7361169350226	0.59930419921875	8.953857421875E-06	20.0399999494039	669
25.7661169349468	0.602020263671875	-6.9580078125E-07	20.0699999493281	670
25.7961169348711	0.60015869140625	7.196044921875E-06	20.0999999492524	671
25.8261169347953	0.6005859375	8.966064453125E-06	20.1299999491766	672
25.8561169347196	0.600494384765625	-6.988525390625E-07	20.1599999491009	673
25.8861169346438	0.599761962890625	7.3486328125E-06	20.1899999490252	674
25.9161169345681	0.600433349609375	9.0606689453125E-06	20.2199999489494	675
25.9461169344924	0.59893798828125	-8.1787109375E-07	20.2499999488737	676
25.9761169344166	0.600311279296875	7.3974609375E-06	20.2799999487979	677
26.0061169343409	0.59918212890625	8.819580078125E-06	20.3099999487222	678
26.0361169342651	0.5999755859375	-7.049560546875E-07	20.3399999486464	679
26.0661169341894	0.599395751953125	7.55615234375E-06	20.3699999485707	680
26.0961169341136	0.59912109375	8.7066650390625E-06	20.399999948495	681
26.1261169340379	0.599395751953125	-9.27734375E-07	20.4299999484192	682
26.1561169339622	0.599853515625	7.8582763671875E-06	20.4599999483435	683
26.1861169338864	0.59930419921875	8.343505859375E-06	20.4899999482677	684
26.2161169338107	0.59869384765625	-8.48388671875E-07	20.519999948192	685
26.2461169337349	0.6007080078125	8.06884765625E-06	20.5499999481162	686
26.2761169336592	0.59832763671875	8.135986328125E-06	20.5799999480405	687
26.3061169335834	0.599273681640625	-9.979248046875E-07	20.6099999479648	688
26.3361169335077	0.60107421875	8.4991455078125E-06	20.639999947889	689
26.366116933432	0.59783935546875	7.72705078125E-06	20.6699999478133	690
26.3961169333562	0.600189208984375	-7.6904296875E-07	20.6999999477375	691
26.4261169332805	0.599609375	8.599853515625E-06	20.7299999476618	692
26.4561169332047	0.600433349609375	7.6812744140625E-06	20.759999947586	693
26.486116933129	0.5980224609375	-9.27734375E-07	20.7899999475103	694
26.5161169330532	0.60162353515625	8.978271484375E-06	20.8199999474346	695
26.5461169329775	0.597381591796875	7.183837890625E-06	20.8499999473588	696
26.5761169329018	0.599700927734375	-5.92041015625E-07	20.8799999472831	697
26.606116932826	0.598846435546875	8.7158203125E-06	20.9099999472073	698
26.6361169327503	0.599884033203125	7.6690673828125E-06	20.9399999471316	699
26.6661169326745	0.59759521484375	-1.0040283203125E-06	20.9699999470558	700
26.6961169325988	0.6021728515625	9.41162109375E-06	20.9999999469801	701
26.726116932523	0.59698486328125	6.9183349609375E-06	21.0299999469044	702
26.7561169324473	0.60162353515625	-3.997802734375E-07	21.0599999468286	703
26.7861169323716	0.60009765625	8.9202880859375E-06	21.0899999467529	704
26.8161169322958	0.599151611328125	7.2998046875E-06	21.1199999466771	705
26.8461169322201	0.600830078125	-7.904052734375E-07	21.1499999466014	706
26.8761169321443	0.6004638671875	9.16748046875E-06	21.1799999465256	707
26.9061169320686	0.59844970703125	7.025146484375E-06	21.2099999464499	708
26.9361169319928	0.60162353515625	-4.82177734375E-07	21.2399999463742	709
26.9661169319171	0.599365234375	8.917236328125E-06	21.2699999462984	710
26.9961169318414	0.60009765625	7.3516845703125E-06	21.2999999462227	711
27.0261169317656	0.599456787109375	-8.4228515625E-07	21.3299999461469	712
27.0561169316899	0.600616455078125	9.0850830078125E-06	21.3599999460712	713
27.0861169316141	0.597412109375	7.037353515625E-06	21.3899999459954	714
27.1161169315384	0.600860595703125	-4.608154296875E-07	21.4199999459197	715
27.1461169314626	0.597503662109375	8.6669921875E-06	21.449999945844	716
27.1761169313869	0.59979248046875	7.60498046875E-06	21.4799999457682	717
27.2061169313112	0.598052978515625	-9.21630859375E-07	21.5099999456925	718
27.2361169312354	0.6005859375	8.8165283203125E-06	21.5399999456167	719
27.2661169311597	0.598602294921875	7.32421875E-06	21.569999945541	720
27.2961169310839	0.600006103515625	-5.279541015625E-07	21.5999999454652	721
27.3261169310082	0.598663330078125	8.2672119140625E-06	21.6299999453895	722
27.3561169309324	0.60009765625	8.0718994140625E-06	21.6599999453138	723
27.3861169308567	0.598358154296875	-1.0040283203125E-06	21.689999945238	724
27.416116930781	0.60174560546875	8.4136962890625E-06	21.7199999451623	725
27.4461169307052	0.597442626953125	7.6416015625E-06	21.7499999450865	726
27.4761169306295	0.602142333984375	-5.889892578125E-07	21.7799999450108	727
27.5061169305537	0.598785400390625	7.8155517578125E-06	21.809999944935	728
27.536116930478	0.600738525390625	8.233642578125E-06	21.8399999448593	729
27.5661169304022	0.599945068359375	-1.0986328125E-06	21.8699999447836	730
27.5961169303265	0.60009765625	8.0780029296875E-06	21.8999999447078	731
27.6261169302508	0.599456787109375	7.7880859375E-06	21.9299999446321	732
27.656116930175	0.600189208984375	-6.805419921875E-07	21.9599999445563	733
27.6861169300993	0.5987548828125	7.659912109375E-06	21.9899999444806	734
27.7161169300235	0.6004638671875	8.367919921875E-06	22.0199999444048	735
27.7461169299478	0.597747802734375	-1.177978515625E-06	22.0499999443291	736
27.776116929872	0.601104736328125	8.0963134765625E-06	22.0799999442534	737
27.8061169297963	0.5972900390625	7.7880859375E-06	22.1099999441776	738
27.8361169297206	0.601470947265625	-6.591796875E-07	22.1399999441019	739
27.8661169296448	0.59716796875	7.6751708984375E-06	22.1699999440261	740
27.8961169295691	0.601318359375	8.28857421875E-06	22.1999999439504	741
27.9261169294933	0.5986328125	-1.1871337890625E-06	22.2299999438746	742
27.9561169294176	0.600250244140625	8.349609375E-06	22.2599999437989	743
27.9861169293418	0.599090576171875	7.5408935546875E-06	22.2899999437232	744
28.0161169292661	0.600341796875	-8.148193359375E-07	22.3199999436474	745
28.0461169291904	0.59893798828125	8.160400390625E-06	22.3499999435717	746
28.0761169291146	0.6004638671875	7.7789306640625E-06	22.3799999434959	747
28.1061169290389	0.5987548828125	-1.055908203125E-06	22.4099999434202	748
28.1361169289631	0.59942626953125	8.697509765625E-06	22.4399999433444	749
28.1661169288874	0.599822998046875	7.1380615234375E-06	22.4699999432687	750
28.1961169288116	0.5989990234375	-7.50732421875E-07	22.499999943193	751
28.2261169287359	0.598876953125	8.673095703125E-06	22.5299999431172	752
28.2561169286602	0.601837158203125	7.342529296875E-06	22.5599999430415	753
28.2861169285844	0.59698486328125	-9.613037109375E-07	22.5899999429657	754
28.3161169285087	0.602264404296875	9.0667724609375E-06	22.61999994289	755
28.3461169284329	0.599273681640625	6.7901611328125E-06	22.6499999428142	756
28.3761169283572	0.60040283203125	-5.889892578125E-07	22.6799999427385	757
28.4061169282814	0.60003662109375	8.9111328125E-06	22.7099999426628	758
28.4361169282057	0.601104736328125	7.0953369140625E-06	22.739999942587	759
28.46611692813	0.5985107421875	-8.941650390625E-07	22.7699999425113	760
28.4961169280542	0.600250244140625	9.222412109375E-06	22.7999999424355	761
28.5261169279785	0.599365234375	6.5643310546875E-06	22.8299999423598	762
28.5561169279027	0.598388671875	-6.16455078125E-07	22.859999942284	763
28.586116927827	0.59979248046875	8.9813232421875E-06	22.8899999422083	764
28.6161169277513	0.599151611328125	6.9183349609375E-06	22.9199999421326	765
28.6461169276755	0.598541259765625	-8.48388671875E-07	22.9499999420568	766
28.6761169275998	0.598907470703125	9.063720703125E-06	22.9799999419811	767
28.706116927524	0.599395751953125	6.6253662109375E-06	23.0099999419053	768
28.7361169274483	0.599151611328125	-7.598876953125E-07	23.0399999418296	769
28.7661169273725	0.598968505859375	8.9569091796875E-06	23.0699999417538	770
28.7961169272968	0.600830078125	6.793212890625E-06	23.0999999416781	771
28.8261169272211	0.599090576171875	-8.4228515625E-07	23.1299999416024	772
28.8561169271453	0.600982666015625	8.97216796875E-06	23.1599999415266	773
28.8861169270696	0.598968505859375	6.671142578125E-06	23.1899999414509	774
28.9161169269938	0.60107421875	-7.843017578125E-07	23.2199999413751	775
28.9461169269181	0.60015869140625	8.6212158203125E-06	23.2499999412994	776
28.9761169268423	0.60150146484375	7.135009765625E-06	23.2799999412237	777
29.0061169267666	0.599853515625	-9.94873046875E-07	23.3099999411479	778
29.0361169266909	0.60107421875	8.6669921875E-06	23.3399999410722	779
29.0661169266151	0.59942626953125	7.1044921875E-06	23.3699999409964	780
29.0961169265394	0.600341796875	-8.7890625E-07	23.3999999409207	781
29.1261169264636	0.599334716796875	8.3740234375E-06	23.4299999408449	782
29.1561169263879	0.59942626953125	7.4127197265625E-06	23.4599999407692	783
29.1861169263121	0.6004638671875	-9.368896484375E-07	23.4899999406935	784
29.2161169262364	0.597747802734375	8.2122802734375E-06	23.5199999406177	785
29.2461169261607	0.599639892578125	7.5897216796875E-06	23.549999940542	786
29.2761169260849	0.598876953125	-1.025390625E-06	23.5799999404662	787
29.3061169260092	0.598602294921875	7.8521728515625E-06	23.6099999403905	788
29.3361169259334	0.599273681640625	7.8369140625E-06	23.6399999403147	789
29.3661169258577	0.5989990234375	-9.70458984375E-07	23.669999940239	790
29.3961169257819	0.5999755859375	7.647705078125E-06	23.6999999401633	791
29.4261169257062	0.59942626953125	8.0596923828125E-06	23.7299999400875	792
29.4561169256305	0.600128173828125	-1.165771484375E-06	23.7599999400118	793
29.4861169255547	0.60009765625	7.4432373046875E-06	23.789999939936	794
29.516116925479	0.599700927734375	8.111572265625E-06	23.8199999398603	795
29.5461169254032	0.601409912109375	-1.043701171875E-06	23.8499999397845	796
29.5761169253275	0.600433349609375	7.31201171875E-06	23.8799999397088	797
29.6061169252517	0.60064697265625	8.2427978515625E-06	23.9099999396331	798
29.636116925176	0.59991455078125	-1.26953125E-06	23.9399999395573	799
29.6661169251003	0.601165771484375	7.3883056640625E-06	23.9699999394816	800
29.6961169250245	0.59844970703125	8.0657958984375E-06	23.9999999394058	801
29.7261169249488	0.60052490234375	-1.0986328125E-06	24.0299999393301	802
29.756116924873	0.599151611328125	7.3699951171875E-06	24.0599999392543	803
29.7861169247973	0.599456787109375	8.2122802734375E-06	24.0899999391786	804
29.8161169247215	0.598236083984375	-1.3031005859375E-06	24.1199999391029	805
29.8461169246458	0.600006103515625	7.5958251953125E-06	24.1499999390271	806
29.8761169245701	0.597869873046875	7.8369140625E-06	24.1799999389514	807
29.9061169244943	0.59942626953125	-1.0986328125E-06	24.2099999388756	808
29.9361169244186	0.599639892578125	7.708740234375E-06	24.2399999387999	809
29.9661169243428	0.598785400390625	8.074951171875E-06	24.2699999387241	810
29.9961169242671	0.600189208984375	-1.4678955078125E-06	24.2999999386484	811
30.0261169241913	0.6011962890625	8.0718994140625E-06	24.3299999385727	812
30.0561169241156	0.597930908203125	7.269287109375E-06	24.3599999384969	813
30.0861169240399	0.6026611328125	-7.99560546875E-07	24.3899999384212	814
30.1161169239641	0.598907470703125	7.965087890625E-06	24.4199999383454	815
30.1461169238884	0.60028076171875	7.7728271484375E-06	24.4499999382697	816
30.1761169238126	0.599884033203125	-1.4556884765625E-06	24.4799999381939	817
30.2061169237369	0.601531982421875	8.380126953125E-06	24.5099999381182	818
30.2361169236611	0.597320556640625	7.171630859375E-06	24.5399999380425	819
30.2661169235854	0.602294921875	-9.124755859375E-07	24.5699999379667	820
30.2961169235097	0.597381591796875	8.203125E-06	24.599999937891	821
30.3261169234339	0.59967041015625	7.48291015625E-06	24.6299999378152	822
30.3561169233582	0.59912109375	-1.2359619140625E-06	24.6599999377395	823
30.3861169232824	0.59954833984375	8.30078125E-06	24.6899999376637	824
30.4161169232067	0.59735107421875	7.049560546875E-06	24.719999937588	825
30.4461169231309	0.601318359375	-9.21630859375E-07	24.7499999375123	826
30.4761169230552	0.59771728515625	8.19091796875E-06	24.7799999374365	827
30.5061169229795	0.599456787109375	7.60498046875E-06	24.8099999373608	828
30.5361169229037	0.59930419921875	-1.23291015625E-06	24.839999937285	829
30.566116922828	0.600372314453125	8.4259033203125E-06	24.8699999372093	830
30.5961169227522	0.59814453125	7.147216796875E-06	24.8999999371335	831
30.6261169226765	0.601348876953125	-8.72802734375E-07	24.9299999370578	832
30.6561169226007	0.599517822265625	7.84912109375E-06	24.9599999369821	833
30.686116922525	0.59979248046875	7.7484130859375E-06	24.9899999369063	834
30.7161169224493	0.600982666015625	-1.3946533203125E-06	25.0199999368306	835
30.7461169223735	0.600494384765625	8.0902099609375E-06	25.0499999367548	836
30.7761169222978	0.5992431640625	7.32421875E-06	25.0799999366791	837
30.806116922222	0.601959228515625	-9.1552734375E-07	25.1099999366033	838
30.8361169221463	0.599151611328125	7.366943359375E-06	25.1399999365276	839
30.8661169220705	0.599853515625	8.0108642578125E-06	25.1699999364519	840
30.8961169219948	0.5999755859375	-1.3702392578125E-06	25.1999999363761	841
30.9261169219191	0.599609375	7.6507568359375E-06	25.2299999363004	842
30.9561169218433	0.5985107421875	7.7911376953125E-06	25.2599999362246	843
30.9861169217676	0.600006103515625	-9.3994140625E-07	25.2899999361489	844
31.0161169216918	0.597930908203125	7.1258544921875E-06	25.3199999360731	845
31.0461169216161	0.599578857421875	8.453369140625E-06	25.3499999359974	846
31.0761169215403	0.59857177734375	-1.324462890625E-06	25.3799999359217	847
31.1061169214646	0.60125732421875	7.2235107421875E-06	25.4099999358459	848
31.1361169213889	0.597137451171875	8.0718994140625E-06	25.4399999357702	849
31.1661169213131	0.60211181640625	-8.60595703125E-07	25.4699999356944	850
31.1961169212374	0.597869873046875	6.31103515625E-06	25.4999999356187	851
31.2261169211616	0.60162353515625	8.9141845703125E-06	25.5299999355429	852
31.2561169210859	0.5982666015625	-1.300048828125E-06	25.5599999354672	853
31.2861169210101	0.601226806640625	6.6253662109375E-06	25.5899999353915	854
31.3161169209344	0.597930908203125	8.6517333984375E-06	25.6199999353157	855
31.3461169208587	0.600830078125	-8.7890625E-07	25.64999993524	856
31.3761169207829	0.59820556640625	5.8929443359375E-06	25.6799999351642	857
31.4061169207072	0.60125732421875	9.173583984375E-06	25.7099999350885	858
31.4361169206314	0.597808837890625	-1.0833740234375E-06	25.7399999350127	859
31.4661169205557	0.60107421875	6.2042236328125E-06	25.769999934937	860
31.4961169204799	0.598846435546875	8.8104248046875E-06	25.7999999348613	861
31.5261169204042	0.599639892578125	-9.21630859375E-07	25.8299999347855	862
31.5561169203285	0.600006103515625	5.6793212890625E-06	25.8599999347098	863
31.5861169202527	0.5997314453125	9.1827392578125E-06	25.889999934634	864
31.616116920177	0.598602294921875	-1.08642578125E-06	25.9199999345583	865
31.6461169201012	0.60125732421875	6.1004638671875E-06	25.9499999344825	866
31.6761169200255	0.598419189453125	8.87451171875E-06	25.9799999344068	867
31.7061169199498	0.5994873046875	-8.85009765625E-07	26.0099999343311	868
31.736116919874	0.60028076171875	5.6884765625E-06	26.0399999342553	869
31.7661169197983	0.59912109375	9.1217041015625E-06	26.0699999341796	870
31.7961169197225	0.597930908203125	-1.2939453125E-06	26.0999999341038	871
31.8261169196468	0.60113525390625	6.4056396484375E-06	26.1299999340281	872
31.856116919571	0.596954345703125	8.8592529296875E-06	26.1599999339523	873
31.8861169194953	0.600341796875	-9.857177734375E-07	26.1899999338766	874
31.9161169194196	0.5992431640625	6.231689453125E-06	26.2199999338009	875
31.9461169193438	0.60003662109375	8.9996337890625E-06	26.2499999337251	876
31.9761169192681	0.599212646484375	-1.3092041015625E-06	26.2799999336494	877
32.0061169191923	0.6016845703125	6.8206787109375E-06	26.3099999335736	878
32.0361169191166	0.5994873046875	8.3740234375E-06	26.3399999334979	879
32.0661169190408	0.600189208984375	-1.434326171875E-06	26.3699999334222	880
32.0961169189651	0.601654052734375	6.915283203125E-06	26.3999999333464	881
32.1261169188894	0.59967041015625	8.43505859375E-06	26.4299999332707	882
32.1561169188136	0.59979248046875	-1.1566162109375E-06	26.4599999331949	883
32.1861169187379	0.600921630859375	7.3333740234375E-06	26.4899999331192	884
32.2161169186621	0.598602294921875	7.8094482421875E-06	26.5199999330434	885
32.2461169185864	0.59918212890625	-1.1688232421875E-06	26.5499999329677	886
32.2761169185106	0.600128173828125	7.464599609375E-06	26.579999932892	887
32.3061169184349	0.5989990234375	7.806396484375E-06	26.6099999328162	888
32.3361169183592	0.598480224609375	-1.3763427734375E-06	26.6399999327405	889
32.3661169182834	0.600311279296875	7.8887939453125E-06	26.6699999326647	890
32.3961169182077	0.597747802734375	7.4432373046875E-06	26.699999932589	891
32.4261169181319	0.600189208984375	-1.2847900390625E-06	26.7299999325132	892
32.4561169180562	0.59881591796875	7.7972412109375E-06	26.7599999324375	893
32.4861169179804	0.600311279296875	7.4798583984375E-06	26.7899999323618	894
32.5161169179047	0.59930419921875	-1.287841796875E-06	26.819999932286	895
32.546116917829	0.599945068359375	8.038330078125E-06	26.8499999322103	896
32.5761169177532	0.60015869140625	7.31201171875E-06	26.8799999321345	897
32.6061169176775	0.5992431640625	-1.35498046875E-06	26.9099999320588	898
32.6361169176017	0.600982666015625	8.1329345703125E-06	26.939999931983	899
32.666116917526	0.59930419921875	7.232666015625E-06	26.9699999319073	900
32.6961169174502	0.6004638671875	-1.2451171875E-06	26.9999999318316	901
32.7261169173745	0.59954833984375	8.0169677734375E-06	27.0299999317558	902
32.7561169172988	0.600738525390625	7.1563720703125E-06	27.0599999316801	903
32.786116917223	0.598876953125	-1.3458251953125E-06	27.0899999316043	904
32.8161169171473	0.6009521484375	8.1024169921875E-06	27.1199999315286	905
32.8461169170715	0.5989990234375	7.1624755859375E-06	27.1499999314528	906
32.8761169169958	0.59967041015625	-1.226806640625E-06	27.1799999313771	907
32.90611691692	0.600189208984375	7.9864501953125E-06	27.2099999313014	908
32.9361169168443	0.599761962890625	7.2967529296875E-06	27.2399999312256	909
32.9661169167686	0.599639892578125	-1.3916015625E-06	27.2699999311499	910
32.9961169166928	0.59991455078125	7.9071044921875E-06	27.2999999310741	911
33.0261169166171	0.599945068359375	7.281494140625E-06	27.3299999309984	912
33.0561169165413	0.59857177734375	-1.23291015625E-06	27.3599999309226	913
33.0861169164656	0.600006103515625	7.6019287109375E-06	27.3899999308469	914
33.1161169163898	0.601043701171875	7.5897216796875E-06	27.4199999307712	915
33.1461169163141	0.598785400390625	-1.470947265625E-06	27.4499999306954	916
33.1761169162384	0.601165771484375	7.5714111328125E-06	27.4799999306197	917
33.2061169161626	0.59857177734375	7.4462890625E-06	27.5099999305439	918
33.2361169160869	0.60003662109375	-1.28173828125E-06	27.5399999304682	919
33.2661169160111	0.598236083984375	7.080078125E-06	27.5699999303924	920
33.2961169159354	0.59869384765625	7.904052734375E-06	27.5999999303167	921
33.3261169158596	0.59771728515625	-1.67236328125E-06	27.629999930241	922
33.3561169157839	0.603118896484375	7.3944091796875E-06	27.6599999301652	923
33.3861169157082	0.5972900390625	7.62939453125E-06	27.6899999300895	924
33.4161169156324	0.6019287109375	-1.068115234375E-06	27.7199999300137	925
33.4461169155567	0.600738525390625	6.7047119140625E-06	27.749999929938	926
33.4761169154809	0.601409912109375	8.30078125E-06	27.7799999298622	927
33.5061169154052	0.5994873046875	-1.6082763671875E-06	27.8099999297865	928
33.5361169153294	0.601470947265625	7.086181640625E-06	27.8399999297108	929
33.5661169152537	0.598846435546875	7.8125E-06	27.869999929635	930
33.596116915178	0.599761962890625	-1.2908935546875E-06	27.8999999295593	931
33.6261169151022	0.597869873046875	6.793212890625E-06	27.9299999294835	932
33.6561169150265	0.597381591796875	8.056640625E-06	27.9599999294078	933
33.6861169149507	0.597900390625	-1.5960693359375E-06	27.989999929332	934
33.716116914875	0.600067138671875	7.171630859375E-06	28.0199999292563	935
33.7461169147992	0.598602294921875	7.6629638671875E-06	28.0499999291806	936
33.7761169147235	0.5989990234375	-1.2939453125E-06	28.0799999291048	937
33.8061169146478	0.601104736328125	6.9732666015625E-06	28.1099999290291	938
33.836116914572	0.602294921875	7.8857421875E-06	28.1399999289533	939
33.8661169144963	0.59912109375	-1.593017578125E-06	28.1699999288776	940
33.8961169144205	0.601348876953125	7.60498046875E-06	28.1999999288018	941
33.9261169143448	0.59906005859375	7.2174072265625E-06	28.2299999287261	942
33.956116914269	0.60186767578125	-1.2359619140625E-06	28.2599999286504	943
33.9861169141933	0.59832763671875	7.513427734375E-06	28.2899999285746	944
34.0161169141176	0.599822998046875	7.4676513671875E-06	28.3199999284989	945
34.0461169140418	0.59814453125	-1.6326904296875E-06	28.3499999284231	946
34.0761169139661	0.601837158203125	8.10546875E-06	28.3799999283474	947
34.1061169138903	0.5985107421875	6.6680908203125E-06	28.4099999282716	948
34.1361169138146	0.60076904296875	-1.13525390625E-06	28.4399999281959	949
34.1661169137388	0.598297119140625	7.940673828125E-06	28.4699999281202	950
34.1961169136631	0.60223388671875	7.0526123046875E-06	28.4999999280444	951
34.2261169135874	0.59906005859375	-1.495361328125E-06	28.5299999279687	952
34.2561169135116	0.5997314453125	8.4381103515625E-06	28.5599999278929	953
34.2861169134359	0.598052978515625	6.4056396484375E-06	28.5899999278172	954
34.3161169133601	0.599151611328125	-9.857177734375E-07	28.6199999277414	955
34.3461169132844	0.596893310546875	8.148193359375E-06	28.6499999276657	956
34.3761169132086	0.59832763671875	6.77490234375E-06	28.67999992759	957
34.4061169131329	0.597503662109375	-1.4404296875E-06	28.7099999275142	958
34.4361169130572	0.601776123046875	8.6883544921875E-06	28.7399999274385	959
34.4661169129814	0.599090576171875	6.2347412109375E-06	28.7699999273627	960
34.4961169129057	0.6009521484375	-9.27734375E-07	28.799999927287	961
34.5261169128299	0.59912109375	8.1390380859375E-06	28.8299999272112	962
34.5561169127542	0.60223388671875	6.7352294921875E-06	28.8599999271355	963
34.5861169126784	0.601470947265625	-1.40380859375E-06	28.8899999270598	964
34.6161169126027	0.60137939453125	8.563232421875E-06	28.919999926984	965
34.646116912527	0.59722900390625	6.243896484375E-06	28.9499999269083	966
34.6761169124512	0.602813720703125	-1.0955810546875E-06	28.9799999268325	967
34.7061169123755	0.597808837890625	8.0963134765625E-06	29.0099999267568	968
34.7361169122997	0.599639892578125	6.768798828125E-06	29.039999926681	969
34.766116912224	0.59869384765625	-1.3946533203125E-06	29.0699999266053	970
34.7961169121483	0.5989990234375	8.3526611328125E-06	29.0999999265296	971
34.8261169120725	0.600494384765625	6.439208984375E-06	29.1299999264538	972
34.8561169119968	0.6009521484375	-1.1383056640625E-06	29.1599999263781	973
34.886116911921	0.5982666015625	7.928466796875E-06	29.1899999263023	974
34.9161169118453	0.600738525390625	7.037353515625E-06	29.2199999262266	975
34.9461169117695	0.60028076171875	-1.4434814453125E-06	29.2499999261508	976
34.9761169116938	0.598541259765625	8.111572265625E-06	29.2799999260751	977
35.0061169116181	0.598297119140625	6.781005859375E-06	29.3099999259994	978
35.0361169115423	0.600433349609375	-1.214599609375E-06	29.3399999259236	979
35.0661169114666	0.59588623046875	7.5286865234375E-06	29.3699999258479	980
35.0961169113908	0.598419189453125	7.330322265625E-06	29.3999999257721	981
35.1261169113151	0.599273681640625	-1.568603515625E-06	29.4299999256964	982
35.1561169112393	0.59881591796875	7.62939453125E-06	29.4599999256207	983
35.1861169111636	0.5992431640625	7.2052001953125E-06	29.4899999255449	984
35.2161169110879	0.602691650390625	-1.3214111328125E-06	29.5199999254692	985
35.2461169110121	0.597076416015625	6.951904296875E-06	29.5499999253934	986
35.2761169109364	0.6025390625	7.763671875E-06	29.5799999253177	987
35.3061169108606	0.600616455078125	-1.4129638671875E-06	29.6099999252419	988
35.3361169107849	0.59942626953125	6.8359375E-06	29.6399999251662	989
35.3661169107091	0.60052490234375	7.867431640625E-06	29.6699999250905	990
35.3961169106334	0.600067138671875	-1.45263671875E-06	29.6999999250147	991
35.4261169105577	0.598724365234375	6.3568115234375E-06	29.729999924939	992
35.4561169104819	0.59918212890625	8.2916259765625E-06	29.7599999248632	993
35.4861169104062	0.598052978515625	-1.47705078125E-06	29.7899999247875	994
35.5161169103304	0.59930419921875	6.31103515625E-06	29.8199999247117	995
35.5461169102547	0.599700927734375	8.282470703125E-06	29.849999924636	996
35.5761169101789	0.601470947265625	-1.3153076171875E-06	29.8799999245603	997
35.6061169101032	0.59820556640625	5.8135986328125E-06	29.9099999244845	998
35.6361169100275	0.60247802734375	8.4747314453125E-06	29.9399999244088	999
35.6661169099517	0.596649169921875	-1.37939453125E-06	29.969999924333	1000
35.696116909876	0.598114013671875	5.865478515625E-06	29.9999999242573	1001
35.7261169098002	0.597564697265625	8.5174560546875E-06	30.0299999241815	1002
35.7561169097245	0.601806640625	-1.312255859375E-06	30.0599999241058	1003
35.7861169096487	0.60186767578125	5.6365966796875E-06	30.0899999240301	1004
35.816116909573	0.602783203125	8.6669921875E-06	30.1199999239543	1005
35.8461169094973	0.6024169921875	-1.33056640625E-06	30.1499999238786	1006
35.8761169094215	0.60003662109375	5.72509765625E-06	30.1799999238028	1007
35.9061169093458	0.59918212890625	8.6395263671875E-06	30.2099999237271	1008
35.93611690927	0.59814453125	-1.4312744140625E-06	30.2399999236513	1009
35.9661169091943	0.599090576171875	5.828857421875E-06	30.2699999235756	1010
35.9961169091185	0.599853515625	8.49609375E-06	30.2999999234999	1011
36.0261169090428	0.601806640625	-1.409912109375E-06	30.3299999234241	1012
36.0561169089671	0.6014404296875	5.938720703125E-06	30.3599999233484	1013
36.0861169088913	0.60137939453125	8.50830078125E-06	30.3899999232726	1014
36.1161169088156	0.599029541015625	-1.52587890625E-06	30.4199999231969	1015
36.1461169087398	0.59814453125	6.11572265625E-06	30.4499999231211	1016
36.1761169086641	0.595611572265625	8.355712890625E-06	30.4799999230454	1017
36.2061169085883	0.599761962890625	-1.422119140625E-06	30.5099999229697	1018
36.2361169085126	0.597869873046875	6.1187744140625E-06	30.5399999228939	1019
36.2661169084369	0.5992431640625	8.3984375E-06	30.5699999228182	1020
36.2961169083611	0.60345458984375	-1.5838623046875E-06	30.5999999227424	1021
36.3261169082854	0.599884033203125	6.1798095703125E-06	30.6299999226667	1022
36.3561169082096	0.601104736328125	8.2122802734375E-06	30.6599999225909	1023
36.3861169081339	0.5994873046875	-1.4495849609375E-06	30.6899999225152	1024
36.4161169080581	0.59637451171875	6.207275390625E-06	30.7199999224395	1025
36.4461169079824	0.59930419921875	8.5662841796875E-06	30.7499999223637	1026
36.4761169079067	0.600250244140625	-1.62353515625E-06	30.779999922288	1027
36.5061169078309	0.601806640625	6.378173828125E-06	30.8099999222122	1028
36.5361169077552	0.6016845703125	8.062744140625E-06	30.8399999221365	1029
36.5661169076794	0.601318359375	-1.2725830078125E-06	30.8699999220607	1030
36.5961169076037	0.598541259765625	5.7281494140625E-06	30.899999921985	1031
36.6261169075279	0.600341796875	8.7127685546875E-06	30.9299999219093	1032
36.6561169074522	0.5950927734375	-1.6326904296875E-06	30.9599999218335	1033
36.6861169073765	0.600433349609375	6.0302734375E-06	30.9899999217578	1034
36.7161169073007	0.5985107421875	8.2733154296875E-06	31.019999921682	1035
36.746116907225	0.6019287109375	-1.20849609375E-06	31.0499999216063	1036
36.7761169071492	0.60113525390625	5.5572509765625E-06	31.0799999215305	1037
36.8061169070735	0.60260009765625	8.77685546875E-06	31.1099999214548	1038
36.8361169069977	0.598114013671875	-1.3519287109375E-06	31.1399999213791	1039
36.866116906922	0.599700927734375	5.5389404296875E-06	31.1699999213033	1040
36.8961169068463	0.595947265625	8.6181640625E-06	31.1999999212276	1041
36.9261169067705	0.598419189453125	-1.0894775390625E-06	31.2299999211518	1042
36.9561169066948	0.598876953125	4.9346923828125E-06	31.2599999210761	1043
36.986116906619	0.599761962890625	9.173583984375E-06	31.2899999210003	1044
37.0161169065433	0.60101318359375	-1.226806640625E-06	31.3199999209246	1045
37.0461169064675	0.601959228515625	4.9835205078125E-06	31.3499999208489	1046
37.0761169063918	0.5999755859375	8.9019775390625E-06	31.3799999207731	1047
37.1061169063161	0.59893798828125	-6.805419921875E-07	31.4099999206974	1048
37.1361169062403	0.597442626953125	4.2266845703125E-06	31.4399999206216	1049
37.1661169061646	0.5986328125	9.4482421875E-06	31.4699999205459	1050
37.1961169060888	0.597198486328125	-8.48388671875E-07	31.4999999204701	1051
37.2261169060131	0.600677490234375	4.2694091796875E-06	31.5299999203944	1052
37.2561169059373	0.600341796875	9.2132568359375E-06	31.5599999203187	1053
37.2861169058616	0.60186767578125	-2.532958984375E-07	31.5899999202429	1054
37.3161169057859	0.59979248046875	3.3233642578125E-06	31.6199999201672	1055
37.3461169057101	0.6007080078125	9.8480224609375E-06	31.6499999200914	1056
37.3761169056344	0.595611572265625	-3.265380859375E-07	31.6799999200157	1057
37.4061169055586	0.60009765625	3.594970703125E-06	31.7099999199399	1058
37.4361169054829	0.596649169921875	9.5184326171875E-06	31.7399999198642	1059
37.4661169054071	0.60162353515625	1.52587890625E-07	31.7699999197885	1060
37.4961169053314	0.60040283203125	2.81982421875E-06	31.7999999197127	1061
37.5261169052557	0.602142333984375	1.0052490234375E-05	31.829999919637	1062
37.5561169051799	0.597137451171875	-8.23974609375E-08	31.8599999195612	1063
37.5861169051042	0.60076904296875	3.2318115234375E-06	31.8899999194855	1064
37.6161169050284	0.595001220703125	9.661865234375E-06	31.9199999194097	1065
37.6461169049527	0.598663330078125	4.39453125E-07	31.949999919334	1066
37.6761169048769	0.597900390625	2.6275634765625E-06	31.9799999192583	1067
37.7061169048012	0.600616455078125	1.0125732421875E-05	32.0099999191825	1068
37.7361169047255	0.600433349609375	4.2724609375E-08	32.0399999191068	1069
37.7661169046497	0.603546142578125	3.1280517578125E-06	32.069999919031	1070
37.796116904574	0.598602294921875	9.765625E-06	32.0999999189553	1071
37.8261169044982	0.60052490234375	2.838134765625E-07	32.1299999188795	1072
37.8561169044225	0.597686767578125	2.764892578125E-06	32.1599999188038	1073
37.8861169043468	0.597320556640625	9.9700927734375E-06	32.1899999187281	1074
37.916116904271	0.600494384765625	-3.96728515625E-08	32.2199999186523	1075
37.9461169041953	0.5997314453125	3.28369140625E-06	32.2499999185766	1076
37.9761169041195	0.601654052734375	9.68017578125E-06	32.2799999185008	1077
38.0061169040438	0.60272216796875	-1.068115234375E-07	32.3099999184251	1078
38.036116903968	0.599761962890625	3.1097412109375E-06	32.3399999183493	1079
38.0661169038923	0.59991455078125	9.89990234375E-06	32.3699999182736	1080
38.0961169038166	0.596527099609375	-4.974365234375E-07	32.3999999181979	1081
38.1261169037408	0.5965576171875	3.7841796875E-06	32.4299999181221	1082
38.1561169036651	0.597991943359375	9.50927734375E-06	32.4599999180464	1083
38.1861169035893	0.5997314453125	-4.974365234375E-07	32.4899999179706	1084
38.2161169035136	0.598876953125	3.7078857421875E-06	32.5199999178949	1085
38.2461169034378	0.603851318359375	9.613037109375E-06	32.5499999178192	1086
38.2761169033621	0.59808349609375	-9.002685546875E-07	32.5799999177434	1087
38.3061169032864	0.601470947265625	4.2816162109375E-06	32.6099999176677	1088
38.3361169032106	0.598663330078125	9.259033203125E-06	32.6399999175919	1089
38.3661169031349	0.598876953125	-8.819580078125E-07	32.6699999175162	1090
38.3961169030591	0.59771728515625	4.248046875E-06	32.6999999174404	1091
38.4261169029834	0.601287841796875	9.228515625E-06	32.7299999173647	1092
38.4561169029076	0.602264404296875	-1.019287109375E-06	32.759999917289	1093
38.4861169028319	0.602874755859375	4.4708251953125E-06	32.7899999172132	1094
38.5161169027562	0.6016845703125	9.051513671875E-06	32.8199999171375	1095
38.5461169026804	0.60064697265625	-9.82666015625E-07	32.8499999170617	1096
38.5761169026047	0.5965576171875	4.3426513671875E-06	32.879999916986	1097
38.6061169025289	0.598297119140625	9.1888427734375E-06	32.9099999169102	1098
38.6361169024532	0.5972900390625	-1.1077880859375E-06	32.9399999168345	1099
38.6661169023774	0.599151611328125	4.6356201171875E-06	32.9699999167588	1100
38.6961169023017	0.60125732421875	9.04541015625E-06	32.999999916683	1101
38.726116902226	0.601043701171875	-1.104736328125E-06	33.0299999166073	1102
38.7561169021502	0.600982666015625	4.425048828125E-06	33.0599999165315	1103
38.7861169020745	0.599090576171875	9.1400146484375E-06	33.0899999164558	1104
38.8161169019987	0.597625732421875	-1.0498046875E-06	33.11999991638	1105
38.846116901923	0.59710693359375	4.47998046875E-06	33.1499999163043	1106
38.8761169018472	0.597320556640625	9.16748046875E-06	33.1799999162286	1107
38.9061169017715	0.598846435546875	-1.0528564453125E-06	33.2099999161528	1108
38.9361169016958	0.601226806640625	4.3304443359375E-06	33.2399999160771	1109
38.96611690162	0.602874755859375	9.112548828125E-06	33.2699999160013	1110
38.9961169015443	0.601776123046875	-8.819580078125E-07	33.2999999159256	1111
39.0261169014685	0.601776123046875	4.150390625E-06	33.3299999158498	1112
39.0561169013928	0.598358154296875	9.3170166015625E-06	33.3599999157741	1113
39.086116901317	0.59808349609375	-8.36181640625E-07	33.3899999156984	1114
39.1161169012413	0.59814453125	4.00390625E-06	33.4199999156226	1115
39.1461169011656	0.598846435546875	9.3292236328125E-06	33.4499999155469	1116
39.1761169010898	0.600830078125	-6.256103515625E-07	33.4799999154711	1117
39.2061169010141	0.601531982421875	3.6529541015625E-06	33.5099999153954	1118
39.2361169009383	0.602325439453125	9.6038818359375E-06	33.5399999153196	1119
39.2661169008626	0.5997314453125	-5.462646484375E-07	33.5699999152439	1120
39.2961169007868	0.60107421875	3.448486328125E-06	33.5999999151682	1121
39.3261169007111	0.59722900390625	9.55810546875E-06	33.6299999150924	1122
39.3561169006354	0.598114013671875	-2.0751953125E-07	33.6599999150167	1123
39.3861169005596	0.5975341796875	2.89306640625E-06	33.6899999149409	1124
39.4161169004839	0.60015869140625	9.8968505859375E-06	33.7199999148652	1125
39.4461169004081	0.602142333984375	6.103515625E-08	33.7499999147894	1126
39.4761169003324	0.60101318359375	2.8656005859375E-06	33.7799999147137	1127
39.5061169002566	0.600830078125	9.6221923828125E-06	33.809999914638	1128
39.5361169001809	0.600067138671875	7.171630859375E-07	33.8399999145622	1129
39.5661169001052	0.59637451171875	2.020263671875E-06	33.8699999144865	1130
39.5961169000294	0.600067138671875	1.01806640625E-05	33.8999999144107	1131
39.6261168999537	0.59820556640625	6.40869140625E-07	33.929999914335	1132
39.6561168998779	0.601470947265625	2.1881103515625E-06	33.9599999142592	1133
39.6861168998022	0.60223388671875	9.796142578125E-06	33.9899999141835	1134
39.7161168997264	0.60284423828125	1.318359375E-06	34.0199999141078	1135
39.7461168996507	0.5987548828125	1.4251708984375E-06	34.049999914032	1136
39.776116899575	0.60125732421875	1.021728515625E-05	34.0799999139563	1137
39.8061168994992	0.594970703125	1.348876953125E-06	34.1099999138805	1138
39.8361168994235	0.59796142578125	1.629638671875E-06	34.1399999138048	1139
39.8661168993477	0.597412109375	9.942626953125E-06	34.169999913729	1140
39.896116899272	0.6002197265625	1.7333984375E-06	34.1999999136533	1141
39.9261168991962	0.599761962890625	1.1260986328125E-06	34.2299999135776	1142
39.9561168991205	0.603271484375	1.015625E-05	34.2599999135018	1143
39.9861168990448	0.598358154296875	1.6082763671875E-06	34.2899999134261	1144
40.016116898969	0.600555419921875	1.4923095703125E-06	34.3199999133503	1145
40.0461168988933	0.597381591796875	9.942626953125E-06	34.3499999132746	1146
40.0761168988175	0.598388671875	1.9500732421875E-06	34.3799999131988	1147
40.1061168987418	0.59698486328125	9.521484375E-07	34.4099999131231	1148
40.136116898666	0.600555419921875	1.0272216796875E-05	34.4399999130474	1149
40.1661168985903	0.6007080078125	1.5380859375E-06	34.4699999129716	1150
40.1961168985146	0.6033935546875	1.46484375E-06	34.4999999128959	1151
40.2261168984388	0.599700927734375	9.8114013671875E-06	34.5299999128201	1152
40.2561168983631	0.601898193359375	1.79443359375E-06	34.5599999127444	1153
40.2861168982873	0.59820556640625	1.0406494140625E-06	34.5899999126686	1154
40.3161168982116	0.59954833984375	1.0302734375E-05	34.6199999125929	1155
40.3461168981358	0.5977783203125	1.318359375E-06	34.6499999125172	1156
40.3761168980601	0.599609375	1.9012451171875E-06	34.6799999124414	1157
40.4061168979844	0.599822998046875	9.9273681640625E-06	34.7099999123657	1158
40.4361168979086	0.6025390625	1.373291015625E-06	34.7399999122899	1159
40.4661168978329	0.60015869140625	1.470947265625E-06	34.7699999122142	1160
40.4961168977571	0.60076904296875	1.02508544921875E-05	34.7999999121384	1161
40.5261168976814	0.59765625	7.26318359375E-07	34.8299999120627	1162
40.5561168976056	0.59881591796875	2.2430419921875E-06	34.859999911987	1163
40.5861168975299	0.596466064453125	9.7991943359375E-06	34.8899999119112	1164
40.6161168974542	0.600860595703125	8.97216796875E-07	34.9199999118355	1165
40.6461168973784	0.60052490234375	1.8218994140625E-06	34.9499999117597	1166
40.6761168973027	0.60211181640625	1.01348876953125E-05	34.979999911684	1167
40.7061168972269	0.60052490234375	3.021240234375E-07	35.0099999116082	1168
40.7361168971512	0.600860595703125	2.5543212890625E-06	35.0399999115325	1169
40.7661168970754	0.595703125	9.7076416015625E-06	35.0699999114568	1170
40.7961168969997	0.598358154296875	5.035400390625E-07	35.099999911381	1171
40.826116896924	0.596923828125	2.2216796875E-06	35.1299999113053	1172
40.8561168968482	0.59881591796875	9.991455078125E-06	35.1599999112295	1173
40.8861168967725	0.601409912109375	1.556396484375E-07	35.1899999111538	1174
40.9161168966967	0.6025390625	2.7099609375E-06	35.219999911078	1175
40.946116896621	0.600738525390625	9.6771240234375E-06	35.2499999110023	1176
40.9761168965453	0.601959228515625	2.471923828125E-07	35.2799999109266	1177
41.0061168964695	0.59722900390625	2.410888671875E-06	35.3099999108508	1178
41.0361168963938	0.598114013671875	9.9609375E-06	35.3399999107751	1179
41.066116896318	0.597808837890625	3.35693359375E-08	35.3699999106993	1180
41.0961168962423	0.600311279296875	2.7557373046875E-06	35.3999999106236	1181
41.1261168961665	0.5989990234375	9.6282958984375E-06	35.4299999105478	1182
41.1561168960908	0.603912353515625	2.50244140625E-07	35.4599999104721	1183
41.1861168960151	0.599212646484375	2.2796630859375E-06	35.4899999103964	1184
41.2161168959393	0.600860595703125	9.85107421875E-06	35.5199999103206	1185
41.2461168958636	0.599578857421875	5.18798828125E-08	35.5499999102449	1186
41.2761168957878	0.598114013671875	2.6611328125E-06	35.5799999101691	1187
41.3061168957121	0.596221923828125	9.649658203125E-06	35.6099999100934	1188
41.3361168956363	0.600311279296875	3.41796875E-07	35.6399999100177	1189
41.3661168955606	0.5965576171875	2.20947265625E-06	35.6699999099419	1190
41.3961168954849	0.601654052734375	9.8846435546875E-06	35.6999999098662	1191
41.4261168954091	0.601776123046875	3.387451171875E-07	35.7299999097904	1192
41.4561168953334	0.600860595703125	2.3193359375E-06	35.7599999097147	1193
41.4861168952576	0.599945068359375	9.9029541015625E-06	35.7899999096389	1194
41.5161168951819	0.59759521484375	6.622314453125E-07	35.8199999095632	1195
41.5461168951061	0.597686767578125	2.03857421875E-06	35.8499999094875	1196
41.5761168950304	0.598876953125	9.991455078125E-06	35.8799999094117	1197
41.6061168949547	0.6005859375	6.16455078125E-07	35.909999909336	1198
41.6361168948789	0.6026611328125	1.9775390625E-06	35.9399999092602	1199
41.6661168948032	0.602630615234375	9.8175048828125E-06	35.9699999091845	1200
41.6961168947274	0.600799560546875	1.07421875E-06	35.9999999091087	1201
41.7261168946517	0.600189208984375	1.5472412109375E-06	36.029999909033	1202
41.7561168945759	0.5975341796875	9.967041015625E-06	36.0599999089573	1203
41.7861168945002	0.597747802734375	1.2481689453125E-06	36.0899999088815	1204
41.8161168944245	0.59808349609375	1.42822265625E-06	36.1199999088058	1205
41.8461168943487	0.60009765625	9.89990234375E-06	36.14999990873	1206
41.876116894273	0.6011962890625	1.6326904296875E-06	36.1799999086543	1207
41.9061168941972	0.60186767578125	1.0955810546875E-06	36.2099999085785	1208
41.9361168941215	0.59930419921875	9.869384765625E-06	36.2399999085028	1209
41.9661168940457	0.599273681640625	1.86767578125E-06	36.2699999084271	1210
41.99611689397	0.59661865234375	7.6904296875E-07	36.2999999083513	1211
42.0261168938943	0.597381591796875	9.9517822265625E-06	36.3299999082756	1212
42.0561168938185	0.59722900390625	2.1148681640625E-06	36.3599999081998	1213
42.0861168937428	0.600555419921875	6.53076171875E-07	36.3899999081241	1214
42.116116893667	0.6004638671875	9.8114013671875E-06	36.4199999080483	1215
42.1461168935913	0.6036376953125	2.288818359375E-06	36.4499999079726	1216
42.1761168935155	0.60223388671875	4.119873046875E-07	36.4799999078969	1217
42.2061168934398	0.601959228515625	9.87548828125E-06	36.5099999078211	1218
42.2361168933641	0.599517822265625	2.337646484375E-06	36.5399999077454	1219
42.2661168932883	0.59796142578125	4.69970703125E-07	36.5699999076696	1220
42.2961168932126	0.5987548828125	9.7930908203125E-06	36.5999999075939	1221
42.3261168931368	0.600189208984375	2.4200439453125E-06	36.6299999075181	1222
42.3561168930611	0.59796142578125	3.204345703125E-07	36.6599999074424	1223
42.3861168929853	0.602630615234375	9.9853515625E-06	36.6899999073667	1224
42.4161168929096	0.600006103515625	2.2979736328125E-06	36.7199999072909	1225
42.4461168928339	0.60040283203125	4.94384765625E-07	36.7499999072152	1226
42.4761168927581	0.59771728515625	9.869384765625E-06	36.7799999071394	1227
42.5061168926824	0.59771728515625	2.392578125E-06	36.8099999070637	1228
42.5361168926066	0.596282958984375	4.119873046875E-07	36.8399999069879	1229
42.5661168925309	0.6011962890625	1.016845703125E-05	36.8699999069122	1230
42.5961168924551	0.59796142578125	1.885986328125E-06	36.8999999068365	1231
42.6261168923794	0.6033935546875	9.429931640625E-07	36.9299999067607	1232
42.6561168923037	0.601043701171875	9.7564697265625E-06	36.959999906685	1233
42.6861168922279	0.601470947265625	2.154541015625E-06	36.9899999066092	1234
42.7161168921522	0.598175048828125	4.8828125E-07	37.0199999065335	1235
42.7461168920764	0.600433349609375	1.0223388671875E-05	37.0499999064577	1236
42.7761168920007	0.596099853515625	1.7608642578125E-06	37.079999906382	1237
42.8061168919249	0.601806640625	1.1016845703125E-06	37.1099999063063	1238
42.8361168918492	0.60015869140625	9.820556640625E-06	37.1399999062305	1239
42.8661168917735	0.602325439453125	1.91650390625E-06	37.1699999061548	1240
42.8961168916977	0.601837158203125	6.744384765625E-07	37.199999906079	1241
42.926116891622	0.60089111328125	1.00799560546875E-05	37.2299999060033	1242
42.9561168915462	0.596923828125	1.6876220703125E-06	37.2599999059275	1243
42.9861168914705	0.59808349609375	9.918212890625E-07	37.2899999058518	1244
43.0161168913947	0.597320556640625	9.82666015625E-06	37.3199999057761	1245
43.046116891319	0.598419189453125	2.0233154296875E-06	37.3499999057003	1246
43.0761168912433	0.59954833984375	5.828857421875E-07	37.3799999056246	1247
43.1061168911675	0.60162353515625	1.005859375E-05	37.4099999055488	1248
43.1361168910918	0.5999755859375	1.9012451171875E-06	37.4399999054731	1249
43.166116891016	0.60174560546875	9.70458984375E-07	37.4699999053973	1250
43.1961168909403	0.598876953125	9.7412109375E-06	37.4999999053216	1251
43.2261168908645	0.59735107421875	2.3895263671875E-06	37.5299999052459	1252
43.2561168907888	0.59771728515625	3.265380859375E-07	37.5599999051701	1253
43.2861168907131	0.599456787109375	1.0064697265625E-05	37.5899999050944	1254
43.3161168906373	0.59686279296875	2.2247314453125E-06	37.6199999050186	1255
43.3461168905616	0.602752685546875	6.28662109375E-07	37.6499999049429	1256
43.3761168904858	0.60137939453125	9.55810546875E-06	37.6799999048671	1257
43.4061168904101	0.599609375	2.874755859375E-06	37.7099999047914	1258
43.4361168903343	0.60107421875	-4.57763671875E-08	37.7399999047157	1259
43.4661168902586	0.5997314453125	9.844970703125E-06	37.7699999046399	1260
43.4961168901829	0.596466064453125	2.7587890625E-06	37.7999999045642	1261
43.5261168901071	0.59979248046875	2.593994140625E-07	37.8299999044884	1262
43.5561168900314	0.599517822265625	9.41162109375E-06	37.8599999044127	1263
43.5861168899556	0.601837158203125	3.5369873046875E-06	37.8899999043369	1264
43.6161168898799	0.60113525390625	-5.401611328125E-07	37.9199999042612	1265
43.6461168898041	0.602752685546875	9.6832275390625E-06	37.9499999041855	1266
43.6761168897284	0.597503662109375	3.4881591796875E-06	37.9799999041097	1267
43.7061168896527	0.599578857421875	-2.044677734375E-07	38.009999904034	1268
43.7361168895769	0.596710205078125	9.0576171875E-06	38.0399999039582	1269
43.7661168895012	0.597930908203125	4.3609619140625E-06	38.0699999038825	1270
43.7961168894254	0.599639892578125	-9.735107421875E-07	38.0999999038067	1271
43.8261168893497	0.60107421875	9.21630859375E-06	38.129999903731	1272
43.8561168892739	0.600311279296875	4.23583984375E-06	38.1599999036553	1273
43.8861168891982	0.602447509765625	-7.8125E-07	38.1899999035795	1274
43.9161168891225	0.5968017578125	8.673095703125E-06	38.2199999035038	1275
43.9461168890467	0.598358154296875	5.010986328125E-06	38.249999903428	1276
43.976116888971	0.5968017578125	-1.2847900390625E-06	38.2799999033523	1277
44.0061168888952	0.599151611328125	8.837890625E-06	38.3099999032765	1278
44.0361168888195	0.600555419921875	4.8431396484375E-06	38.3399999032008	1279
44.0661168887438	0.60235595703125	-1.0772705078125E-06	38.3699999031251	1280
44.096116888668	0.601470947265625	8.4808349609375E-06	38.3999999030493	1281
44.1261168885923	0.604156494140625	5.3436279296875E-06	38.4299999029736	1282
44.1561168885165	0.60003662109375	-1.4739990234375E-06	38.4599999028978	1283
44.1861168884408	0.599151611328125	8.6883544921875E-06	38.4899999028221	1284
44.216116888365	0.5975341796875	5.0750732421875E-06	38.5199999027463	1285
44.2461168882893	0.598297119140625	-1.202392578125E-06	38.5499999026706	1286
44.2761168882136	0.598388671875	8.4259033203125E-06	38.5799999025949	1287
44.3061168881378	0.600067138671875	5.438232421875E-06	38.6099999025191	1288
44.3361168880621	0.60064697265625	-1.507568359375E-06	38.6399999024434	1289
44.3661168879863	0.5999755859375	8.7188720703125E-06	38.6699999023676	1290
44.3961168879106	0.599334716796875	5.0201416015625E-06	38.6999999022919	1291
44.4261168878348	0.6005859375	-1.2481689453125E-06	38.7299999022162	1292
44.4561168877591	0.599395751953125	8.5540771484375E-06	38.7599999021404	1293
44.4861168876834	0.598907470703125	5.2459716796875E-06	38.7899999020647	1294
44.5161168876076	0.599517822265625	-1.3427734375E-06	38.8199999019889	1295
44.5461168875319	0.597808837890625	8.8226318359375E-06	38.8499999019132	1296
44.5761168874561	0.60113525390625	4.79736328125E-06	38.8799999018374	1297
44.6061168873804	0.59967041015625	-1.141357421875E-06	38.9099999017617	1298
44.6361168873046	0.60107421875	8.953857421875E-06	38.939999901686	1299
44.6661168872289	0.599365234375	4.681396484375E-06	38.9699999016102	1300
44.6961168871532	0.59674072265625	-1.104736328125E-06	38.9999999015345	1301
44.7261168870774	0.59881591796875	9.1827392578125E-06	39.0299999014587	1302
44.7561168870017	0.599456787109375	4.156494140625E-06	39.059999901383	1303
44.7861168869259	0.6015625	-7.781982421875E-07	39.0899999013072	1304
44.8161168868502	0.602569580078125	9.112548828125E-06	39.1199999012315	1305
44.8461168867744	0.60174560546875	4.13818359375E-06	39.1499999011558	1306
44.8761168866987	0.60076904296875	-7.537841796875E-07	39.17999990108	1307
44.906116886623	0.60003662109375	9.417724609375E-06	39.2099999010043	1308
44.9361168865472	0.594329833984375	3.7322998046875E-06	39.2399999009285	1309
44.9661168864715	0.598968505859375	-5.584716796875E-07	39.2699999008528	1310
44.9961168863957	0.59771728515625	9.3994140625E-06	39.299999900777	1311
45.02611688632	0.6005859375	3.668212890625E-06	39.3299999007013	1312
45.0561168862442	0.59942626953125	-5.218505859375E-07	39.3599999006256	1313
45.0861168861685	0.600250244140625	9.5123291015625E-06	39.3899999005498	1314
45.1161168860928	0.59857177734375	3.4149169921875E-06	39.4199999004741	1315
45.146116886017	0.598907470703125	-4.974365234375E-07	39.4499999003983	1316
45.1761168859413	0.5985107421875	9.521484375E-06	39.4799999003226	1317
45.2061168858655	0.59991455078125	3.387451171875E-06	39.5099999002468	1318
45.2361168857898	0.597625732421875	-3.173828125E-07	39.5399999001711	1319
45.266116885714	0.599456787109375	9.47265625E-06	39.5699999000954	1320
45.2961168856383	0.60003662109375	3.3905029296875E-06	39.5999999000196	1321
45.3261168855626	0.601165771484375	-4.08935546875E-07	39.6299998999439	1322
45.3561168854868	0.6004638671875	9.6466064453125E-06	39.6599998998681	1323
45.3861168854111	0.602386474609375	3.4271240234375E-06	39.6899998997924	1324
45.4161168853353	0.601654052734375	-3.47900390625E-07	39.7199998997166	1325
45.4461168852596	0.600738525390625	9.4757080078125E-06	39.7499998996409	1326
45.4761168851838	0.600677490234375	3.509521484375E-06	39.7799998995652	1327
45.5061168851081	0.598602294921875	-5.828857421875E-07	39.8099998994894	1328
45.5361168850324	0.60113525390625	9.5367431640625E-06	39.8399998994137	1329
45.5661168849566	0.59796142578125	3.5125732421875E-06	39.8699998993379	1330
45.5961168848809	0.597686767578125	-4.57763671875E-07	39.8999998992622	1331
45.6261168848051	0.5968017578125	9.3017578125E-06	39.9299998991864	1332
45.6561168847294	0.600677490234375	3.851318359375E-06	39.9599998991107	1333
45.6861168846536	0.597442626953125	-7.843017578125E-07	39.989999899035	1334
45.7161168845779	0.601318359375	9.41162109375E-06	40.0199998989592	1335
45.7461168845022	0.59967041015625	3.77197265625E-06	40.0499998988835	1336
45.7761168844264	0.60113525390625	-5.37109375E-07	40.0799998988077	1337
45.8061168843507	0.600311279296875	8.92333984375E-06	40.109999898732	1338
45.8361168842749	0.60150146484375	4.4952392578125E-06	40.1399998986562	1339
45.8661168841992	0.596160888671875	-1.3397216796875E-06	40.1699998985805	1340
45.8961168841234	0.60235595703125	9.234619140625E-06	40.1999998985048	1341
45.9261168840477	0.59735107421875	4.3060302734375E-06	40.229999898429	1342
45.956116883972	0.59906005859375	-8.453369140625E-07	40.2599998983533	1343
45.9861168838962	0.599639892578125	8.6212158203125E-06	40.2899998982775	1344
46.0161168838205	0.599365234375	4.98046875E-06	40.3199998982018	1345
46.0461168837447	0.60064697265625	-1.3702392578125E-06	40.349999898126	1346
46.076116883669	0.601318359375	8.685302734375E-06	40.3799998980503	1347
46.1061168835932	0.6002197265625	5.120849609375E-06	40.4099998979746	1348
46.1361168835175	0.60076904296875	-1.2451171875E-06	40.4399998978988	1349
46.1661168834418	0.600250244140625	8.1634521484375E-06	40.4699998978231	1350
46.196116883366	0.600128173828125	5.7159423828125E-06	40.4999998977473	1351
46.2261168832903	0.596893310546875	-1.67236328125E-06	40.5299998976716	1352
46.2561168832145	0.600494384765625	8.19091796875E-06	40.5599998975958	1353
46.2861168831388	0.597015380859375	5.5023193359375E-06	40.5899998975201	1354
46.316116883063	0.59857177734375	-1.4373779296875E-06	40.6199998974444	1355
46.3461168829873	0.59722900390625	7.757568359375E-06	40.6499998973686	1356
46.3761168829116	0.601104736328125	6.097412109375E-06	40.6799998972929	1357
46.4061168828358	0.59808349609375	-1.959228515625E-06	40.7099998972171	1358
46.4361168827601	0.6015625	7.99560546875E-06	40.7399998971414	1359
46.4661168826843	0.598724365234375	5.706787109375E-06	40.7699998970656	1360
46.4961168826086	0.60235595703125	-1.495361328125E-06	40.7999998969899	1361
46.5261168825328	0.5997314453125	7.586669921875E-06	40.8299998969142	1362
46.5561168824571	0.601165771484375	6.2347412109375E-06	40.8599998968384	1363
46.5861168823814	0.59832763671875	-1.953125E-06	40.8899998967627	1364
46.6161168823056	0.600921630859375	8.0322265625E-06	40.9199998966869	1365
46.6461168822299	0.59765625	5.6396484375E-06	40.9499998966112	1366
46.6761168821541	0.600494384765625	-1.5777587890625E-06	40.9799998965354	1367
46.7061168820784	0.59735107421875	7.6934814453125E-06	41.0099998964597	1368
46.7361168820026	0.600616455078125	6.0150146484375E-06	41.039999896384	1369
46.7661168819269	0.5992431640625	-1.947021484375E-06	41.0699998963082	1370
46.7961168818512	0.601959228515625	8.2794189453125E-06	41.0999998962325	1371
46.8261168817754	0.59814453125	5.3314208984375E-06	41.1299998961567	1372
46.8561168816997	0.60174560546875	-1.3336181640625E-06	41.159999896081	1373
46.8861168816239	0.5986328125	8.0810546875E-06	41.1899998960052	1374
46.9161168815482	0.601348876953125	5.6671142578125E-06	41.2199998959295	1375
46.9461168814724	0.5970458984375	-1.739501953125E-06	41.2499998958538	1376
46.9761168813967	0.598602294921875	8.72802734375E-06	41.279999895778	1377
47.006116881321	0.59735107421875	4.7210693359375E-06	41.3099998957023	1378
47.0361168812452	0.601043701171875	-1.0772705078125E-06	41.3399998956265	1379
47.0661168811695	0.59588623046875	8.6395263671875E-06	41.3699998955508	1380
47.0961168810937	0.600311279296875	4.8004150390625E-06	41.399999895475	1381
47.126116881018	0.60009765625	-1.3458251953125E-06	41.4299998953993	1382
47.1561168809423	0.60076904296875	9.1705322265625E-06	41.4599998953236	1383
47.1861168808665	0.600067138671875	4.0679931640625E-06	41.4899998952478	1384
47.2161168807908	0.602203369140625	-7.568359375E-07	41.5199998951721	1385
47.246116880715	0.599945068359375	9.0576171875E-06	41.5499998950963	1386
47.2761168806393	0.60321044921875	4.04052734375E-06	41.5799998950206	1387
47.3061168805635	0.599090576171875	-9.521484375E-07	41.6099998949448	1388
47.3361168804878	0.5986328125	9.4024658203125E-06	41.6399998948691	1389
47.3661168804121	0.599609375	3.411865234375E-06	41.6699998947934	1390
47.3961168803363	0.599456787109375	-4.974365234375E-07	41.6999998947176	1391
47.4261168802606	0.596405029296875	9.228515625E-06	41.7299998946419	1392
47.4561168801848	0.600067138671875	3.5675048828125E-06	41.7599998945661	1393
47.4861168801091	0.5985107421875	-6.77490234375E-07	41.7899998944904	1394
47.5161168800333	0.600311279296875	9.5916748046875E-06	41.8199998944147	1395
47.5461168799576	0.599578857421875	3.033447265625E-06	41.8499998943389	1396
47.5761168798819	0.60162353515625	-2.349853515625E-07	41.8799998942632	1397
47.6061168798061	0.6009521484375	9.4390869140625E-06	41.9099998941874	1398
47.6361168797304	0.601318359375	3.2958984375E-06	41.9399998941117	1399
47.6661168796546	0.599365234375	-4.608154296875E-07	41.9699998940359	1400
47.6961168795789	0.599761962890625	9.63134765625E-06	41.9999998939602	1401
47.7261168795031	0.599578857421875	2.9510498046875E-06	42.0299998938845	1402
47.7561168794274	0.5992431640625	-2.0751953125E-07	42.0599998938087	1403
47.7861168793517	0.598541259765625	9.478759765625E-06	42.089999893733	1404
47.8161168792759	0.598541259765625	3.131103515625E-06	42.1199998936572	1405
47.8461168792002	0.5994873046875	-3.47900390625E-07	42.1499998935815	1406
47.8761168791244	0.600799560546875	9.5489501953125E-06	42.1799998935057	1407
47.9061168790487	0.601287841796875	2.9937744140625E-06	42.20999989343	1408
47.9361168789729	0.600830078125	-1.8310546875E-07	42.2399998933543	1409
47.9661168788972	0.601593017578125	9.356689453125E-06	42.2699998932785	1410
47.9961168788215	0.60223388671875	3.3172607421875E-06	42.2999998932028	1411
48.0261168787457	0.6007080078125	-4.913330078125E-07	42.329999893127	1412
48.05611687867	0.599029541015625	9.417724609375E-06	42.3599998930513	1413
48.0861168785942	0.598785400390625	3.23486328125E-06	42.3899998929755	1414
48.1161168785185	0.59918212890625	-4.57763671875E-07	42.4199998928998	1415
48.1461168784427	0.597869873046875	9.2803955078125E-06	42.4499998928241	1416
48.176116878367	0.597381591796875	3.5369873046875E-06	42.4799998927483	1417
48.2061168782913	0.59844970703125	-6.500244140625E-07	42.5099998926726	1418
48.2361168782155	0.600189208984375	9.2437744140625E-06	42.5399998925968	1419
48.2661168781398	0.599639892578125	3.6376953125E-06	42.5699998925211	1420
48.296116878064	0.600799560546875	-7.781982421875E-07	42.5999998924453	1421
48.3261168779883	0.600921630859375	9.1278076171875E-06	42.6299998923696	1422
48.3561168779125	0.60150146484375	3.9337158203125E-06	42.6599998922939	1423
48.3861168778368	0.600494384765625	-8.30078125E-07	42.6899998922181	1424
48.4161168777611	0.598541259765625	8.905029296875E-06	42.7199998921424	1425
48.4461168776853	0.598419189453125	4.1961669921875E-06	42.7499998920666	1426
48.4761168776096	0.600799560546875	-1.1810302734375E-06	42.7799998919909	1427
48.5061168775338	0.59820556640625	8.831787109375E-06	42.8099998919151	1428
48.5361168774581	0.600494384765625	4.58984375E-06	42.8399998918394	1429
48.5661168773823	0.60028076171875	-1.1993408203125E-06	42.8699998917637	1430
48.5961168773066	0.6004638671875	8.5968017578125E-06	42.8999998916879	1431
48.6261168772309	0.60015869140625	4.9591064453125E-06	42.9299998916122	1432
48.6561168771551	0.60076904296875	-1.5228271484375E-06	42.9599998915364	1433
48.6861168770794	0.59930419921875	8.41064453125E-06	42.9899998914607	1434
48.7161168770036	0.599273681640625	5.230712890625E-06	43.0199998913849	1435
48.7461168769279	0.5999755859375	-1.5411376953125E-06	43.0499998913092	1436
48.7761168768521	0.598907470703125	8.1024169921875E-06	43.0799998912335	1437
48.8061168767764	0.5989990234375	5.65185546875E-06	43.1099998911577	1438
48.8361168767007	0.599761962890625	-1.849365234375E-06	43.139999891082	1439
48.8661168766249	0.598480224609375	8.0169677734375E-06	43.1699998910062	1440
48.8961168765492	0.60003662109375	5.6976318359375E-06	43.1999998909305	1441
48.9261168764734	0.60015869140625	-1.6082763671875E-06	43.2299998908547	1442
48.9561168763977	0.599090576171875	7.6934814453125E-06	43.259999890779	1443
48.9861168763219	0.6011962890625	6.26220703125E-06	43.2899998907033	1444
49.0161168762462	0.598846435546875	-2.239990234375E-06	43.3199998906275	1445
49.0461168761705	0.60052490234375	7.8643798828125E-06	43.3499998905518	1446
49.0761168760947	0.59893798828125	5.8990478515625E-06	43.379999890476	1447
49.106116876019	0.5994873046875	-1.64794921875E-06	43.4099998904003	1448
49.1361168759432	0.59912109375	7.3486328125E-06	43.4399998903245	1449
49.1661168758675	0.600799560546875	6.317138671875E-06	43.4699998902488	1450
49.1961168757917	0.598602294921875	-2.18505859375E-06	43.4999998901731	1451
49.226116875716	0.6011962890625	7.7545166015625E-06	43.5299998900973	1452
49.2561168756403	0.599884033203125	5.9173583984375E-06	43.5599998900216	1453
49.2861168755645	0.599578857421875	-1.7486572265625E-06	43.5899998899458	1454
49.3161168754888	0.600616455078125	7.58056640625E-06	43.6199998898701	1455
49.346116875413	0.599609375	6.1614990234375E-06	43.6499998897943	1456
49.3761168753373	0.5989990234375	-2.0660400390625E-06	43.6799998897186	1457
49.4061168752615	0.59954833984375	8.0474853515625E-06	43.7099998896429	1458
49.4361168751858	0.59820556640625	5.6365966796875E-06	43.7399998895671	1459
49.4661168751101	0.598785400390625	-1.6693115234375E-06	43.7699998894914	1460
49.4961168750343	0.59893798828125	7.91015625E-06	43.7999998894156	1461
49.5261168749586	0.60028076171875	5.79833984375E-06	43.8299998893399	1462
49.5561168748828	0.599090576171875	-1.959228515625E-06	43.8599998892641	1463
49.5861168748071	0.6009521484375	8.4503173828125E-06	43.8899998891884	1464
49.6161168747313	0.599609375	5.04150390625E-06	43.9199998891127	1465
49.6461168746556	0.600250244140625	-1.4556884765625E-06	43.9499998890369	1466
49.6761168745799	0.598968505859375	8.3526611328125E-06	43.9799998889612	1467
49.7061168745041	0.601593017578125	5.181884765625E-06	44.0099998888854	1468
49.7361168744284	0.5977783203125	-1.727294921875E-06	44.0399998888097	1469
49.7661168743526	0.60211181640625	8.880615234375E-06	44.0699998887339	1470
49.7961168742769	0.59771728515625	4.3487548828125E-06	44.0999998886582	1471
49.8261168742011	0.60113525390625	-1.0894775390625E-06	44.1299998885825	1472
49.8561168741254	0.59814453125	8.69140625E-06	44.1599998885067	1473
49.8861168740497	0.60107421875	4.5318603515625E-06	44.189999888431	1474
49.9161168739739	0.598052978515625	-1.422119140625E-06	44.2199998883552	1475
49.9461168738982	0.601165771484375	9.0850830078125E-06	44.2499998882795	1476
49.9761168738224	0.5982666015625	3.863525390625E-06	44.2799998882037	1477
50.0061168737467	0.6009521484375	-8.056640625E-07	44.309999888128	1478
50.0361168736709	0.5986328125	8.9508056640625E-06	44.3399998880523	1479
50.0661168735952	0.6014404296875	4.3212890625E-06	44.3699998879765	1480
50.0961168735195	0.59814453125	-1.251220703125E-06	44.3999998879008	1481
50.1261168734437	0.60107421875	9.3505859375E-06	44.429999887825	1482
50.156116873368	0.597320556640625	3.607177734375E-06	44.4599998877493	1483
50.1861168732922	0.60009765625	-6.011962890625E-07	44.4899998876735	1484
50.2161168732165	0.598541259765625	8.917236328125E-06	44.5199998875978	1485
50.2461168731408	0.59930419921875	4.1015625E-06	44.5499998875221	1486
50.276116873065	0.59893798828125	-1.1810302734375E-06	44.5799998874463	1487
50.3061168729893	0.6005859375	9.3292236328125E-06	44.6099998873706	1488
50.3361168729135	0.597900390625	3.6163330078125E-06	44.6399998872948	1489
50.3661168728378	0.60150146484375	-6.89697265625E-07	44.6699998872191	1490
50.396116872762	0.599853515625	8.9263916015625E-06	44.6999998871433	1491
50.4261168726863	0.5999755859375	4.0435791015625E-06	44.7299998870676	1492
50.4561168726106	0.6011962890625	-1.141357421875E-06	44.7599998869919	1493
50.4861168725348	0.599822998046875	9.1949462890625E-06	44.7899998869161	1494
50.5161168724591	0.60003662109375	3.826904296875E-06	44.8199998868404	1495
50.5461168723833	0.60101318359375	-8.7890625E-07	44.8499998867646	1496
50.5761168723076	0.59844970703125	8.8592529296875E-06	44.8799998866889	1497
50.6061168722318	0.599853515625	4.351806640625E-06	44.9099998866132	1498
50.6361168721561	0.599517822265625	-1.275634765625E-06	44.9399998865374	1499
50.6661168720804	0.598297119140625	8.9202880859375E-06	44.9699998864617	1500
50.6961168720046	0.59942626953125	4.150390625E-06	44.9999998863859	1501
50.7261168719289	0.5989990234375	-1.104736328125E-06	45.0299998863102	1502
50.7561168718531	0.59893798828125	8.59375E-06	45.0599998862344	1503
50.7861168717774	0.60064697265625	4.779052734375E-06	45.0899998861587	1504
50.8161168717016	0.599334716796875	-1.5594482421875E-06	45.119999886083	1505
50.8461168716259	0.600006103515625	8.5845947265625E-06	45.1499998860072	1506
50.8761168715502	0.59991455078125	4.6356201171875E-06	45.1799998859315	1507
50.9061168714744	0.599700927734375	-1.446533203125E-06	45.2099998858557	1508
50.9361168713987	0.599884033203125	8.1146240234375E-06	45.23999988578	1509
50.9661168713229	0.600433349609375	5.3192138671875E-06	45.2699998857042	1510
50.9961168712472	0.5992431640625	-1.7333984375E-06	45.2999998856285	1511
51.0261168711714	0.59912109375	8.09326171875E-06	45.3299998855528	1512
51.0561168710957	0.600616455078125	5.33447265625E-06	45.359999885477	1513
51.08611687102	0.59893798828125	-1.800537109375E-06	45.3899998854013	1514
51.1161168709442	0.600311279296875	7.867431640625E-06	45.4199998853255	1515
51.1461168708685	0.60015869140625	5.792236328125E-06	45.4499998852498	1516
51.1761168707927	0.5999755859375	-1.91650390625E-06	45.479999885174	1517
51.206116870717	0.60009765625	7.781982421875E-06	45.5099998850983	1518
51.2361168706412	0.60028076171875	5.76171875E-06	45.5399998850226	1519
51.2661168705655	0.60015869140625	-1.885986328125E-06	45.5699998849468	1520
51.2961168704898	0.599029541015625	7.4462890625E-06	45.5999998848711	1521
51.326116870414	0.600067138671875	6.0302734375E-06	45.6299998847953	1522
51.3561168703383	0.59832763671875	-2.008056640625E-06	45.6599998847196	1523
51.3861168702625	0.599334716796875	7.5958251953125E-06	45.6899998846438	1524
51.4161168701868	0.5989990234375	5.9051513671875E-06	45.7199998845681	1525
51.446116870111	0.59869384765625	-1.971435546875E-06	45.7499998844924	1526
51.4761168700353	0.5992431640625	7.489013671875E-06	45.7799998844166	1527
51.5061168699596	0.5997314453125	5.9722900390625E-06	45.8099998843409	1528
51.5361168698838	0.5999755859375	-1.94091796875E-06	45.8399998842651	1529
51.5661168698081	0.601043701171875	7.7239990234375E-06	45.8699998841894	1530
51.5961168697323	0.600311279296875	5.7830810546875E-06	45.8999998841136	1531
51.6261168696566	0.600677490234375	-2.0111083984375E-06	45.9299998840379	1532
51.6561168695808	0.59942626953125	7.8460693359375E-06	45.9599998839622	1533
51.6861168695051	0.60052490234375	5.60302734375E-06	45.9899998838864	1534
51.7161168694294	0.600372314453125	-1.86767578125E-06	46.0199998838107	1535
51.7461168693536	0.59954833984375	7.977294921875E-06	46.0499998837349	1536
51.7761168692779	0.5999755859375	5.37109375E-06	46.0799998836592	1537
51.8061168692021	0.600341796875	-1.89208984375E-06	46.1099998835834	1538
51.8361168691264	0.598907470703125	8.209228515625E-06	46.1399998835077	1539
51.8661168690506	0.600555419921875	5.04150390625E-06	46.169999883432	1540
51.8961168689749	0.599853515625	-1.617431640625E-06	46.1999998833562	1541
51.9261168688992	0.599029541015625	8.41064453125E-06	46.2299998832805	1542
51.9561168688234	0.599700927734375	4.6875E-06	46.2599998832047	1543
51.9861168687477	0.600433349609375	-1.611328125E-06	46.289999883129	1544
52.0161168686719	0.59918212890625	8.905029296875E-06	46.3199998830532	1545
52.0461168685962	0.6005859375	4.2144775390625E-06	46.3499998829775	1546
52.0761168685204	0.599365234375	-1.2054443359375E-06	46.3799998829018	1547
52.1061168684447	0.599212646484375	8.9874267578125E-06	46.409999882826	1548
52.136116868369	0.599822998046875	4.0008544921875E-06	46.4399998827503	1549
52.1661168682932	0.59942626953125	-1.2603759765625E-06	46.4699998826745	1550
52.1961168682175	0.59808349609375	9.26513671875E-06	46.4999998825988	1551
52.2261168681417	0.600311279296875	3.5400390625E-06	46.529999882523	1552
52.256116868066	0.59906005859375	-8.544921875E-07	46.5599998824473	1553
52.2861168679902	0.59906005859375	9.1064453125E-06	46.5899998823716	1554
52.3161168679145	0.601715087890625	3.6651611328125E-06	46.6199998822958	1555
52.3461168678388	0.59912109375	-1.165771484375E-06	46.6499998822201	1556
52.376116867763	0.60125732421875	9.5855712890625E-06	46.6799998821443	1557
52.4061168676873	0.600372314453125	2.9144287109375E-06	46.7099998820686	1558
52.4361168676115	0.600189208984375	-4.45556640625E-07	46.7399998819928	1559
52.4661168675358	0.59912109375	9.161376953125E-06	46.7699998819171	1560
52.49611686746	0.601287841796875	3.271484375E-06	46.7999998818414	1561
52.5261168673843	0.598419189453125	-9.063720703125E-07	46.8299998817656	1562
52.5561168673086	0.60028076171875	9.5184326171875E-06	46.8599998816899	1563
52.5861168672328	0.59979248046875	2.9296875E-06	46.8899998816141	1564
52.6161168671571	0.599029541015625	-4.241943359375E-07	46.9199998815384	1565
52.6461168670813	0.598358154296875	9.2559814453125E-06	46.9499998814626	1566
52.6761168670056	0.600616455078125	3.0731201171875E-06	46.9799998813869	1567
52.7061168669298	0.59808349609375	-7.14111328125E-07	47.0099998813112	1568
52.7361168668541	0.599700927734375	9.4635009765625E-06	47.0399998812354	1569
52.7661168667784	0.599151611328125	2.7984619140625E-06	47.0699998811597	1570
52.7961168667026	0.5994873046875	-3.570556640625E-07	47.0999998810839	1571
52.8261168666269	0.599334716796875	9.19189453125E-06	47.1299998810082	1572
52.8561168665511	0.601318359375	3.16162109375E-06	47.1599998809324	1573
52.8861168664754	0.59954833984375	-8.026123046875E-07	47.1899998808567	1574
52.9161168663996	0.600830078125	9.4757080078125E-06	47.219999880781	1575
52.9461168663239	0.59991455078125	2.9266357421875E-06	47.2499998807052	1576
52.9761168662482	0.600677490234375	-3.509521484375E-07	47.2799998806295	1577
53.0061168661724	0.599609375	9.063720703125E-06	47.3099998805537	1578
53.0361168660967	0.601470947265625	3.4759521484375E-06	47.339999880478	1579
53.0661168660209	0.599212646484375	-1.0162353515625E-06	47.3699998804022	1580
53.0961168659452	0.600738525390625	9.4085693359375E-06	47.3999998803265	1581
53.1261168658694	0.59844970703125	3.2012939453125E-06	47.4299998802508	1582
53.1561168657937	0.59991455078125	-5.706787109375E-07	47.459999880175	1583
53.186116865718	0.5986328125	8.9599609375E-06	47.4899998800993	1584
53.2161168656422	0.599639892578125	3.8665771484375E-06	47.5199998800235	1585
53.2461168655665	0.5987548828125	-1.2054443359375E-06	47.5499998799478	1586
53.2761168654907	0.59942626953125	9.112548828125E-06	47.579999879872	1587
53.306116865415	0.599273681640625	3.704833984375E-06	47.6099998797963	1588
53.3361168653393	0.60003662109375	-8.819580078125E-07	47.6399998797206	1589
53.3661168652635	0.59893798828125	8.5418701171875E-06	47.6699998796448	1590
53.3961168651878	0.600433349609375	4.498291015625E-06	47.6999998795691	1591
53.426116865112	0.598785400390625	-1.5350341796875E-06	47.7299998794933	1592
53.4561168650363	0.6005859375	8.8897705078125E-06	47.7599998794176	1593
53.4861168649605	0.598419189453125	4.083251953125E-06	47.7899998793418	1594
53.5161168648848	0.601348876953125	-1.116943359375E-06	47.8199998792661	1595
53.5461168648091	0.59881591796875	8.3160400390625E-06	47.8499998791904	1596
53.5761168647333	0.5997314453125	4.7760009765625E-06	47.8799998791146	1597
53.6061168646576	0.59991455078125	-1.708984375E-06	47.9099998790389	1598
53.6361168645818	0.600372314453125	8.6273193359375E-06	47.9399998789631	1599
53.6661168645061	0.598541259765625	4.400634765625E-06	47.9699998788874	1600
53.6961168644303	0.601776123046875	-1.3031005859375E-06	47.9999998788117	1601
53.7261168643546	0.598663330078125	8.4228515625E-06	48.0299998787359	1602
53.7561168642789	0.599609375	4.8492431640625E-06	48.0599998786602	1603
53.7861168642031	0.601409912109375	-1.62353515625E-06	48.0899998785844	1604
53.8161168641274	0.598968505859375	8.63037109375E-06	48.1199998785087	1605
53.8461168640516	0.59912109375	4.3548583984375E-06	48.1499998784329	1606
53.8761168639759	0.600738525390625	-1.324462890625E-06	48.1799998783572	1607
53.9061168639001	0.59710693359375	8.5845947265625E-06	48.2099998782815	1608
53.9361168638244	0.59954833984375	4.4830322265625E-06	48.2399998782057	1609
53.9661168637487	0.599365234375	-1.5167236328125E-06	48.26999987813	1610
53.9961168636729	0.599029541015625	8.990478515625E-06	48.2999998780542	1611
54.0261168635972	0.59930419921875	3.9031982421875E-06	48.3299998779785	1612
54.0561168635214	0.600433349609375	-1.0986328125E-06	48.3599998779027	1613
54.0861168634457	0.598907470703125	8.9508056640625E-06	48.389999877827	1614
54.1161168633699	0.601806640625	4.0069580078125E-06	48.4199998777513	1615
54.1461168632942	0.59912109375	-1.23291015625E-06	48.4499998776755	1616
54.1761168632185	0.600738525390625	9.283447265625E-06	48.4799998775998	1617
54.2061168631427	0.599273681640625	3.3782958984375E-06	48.509999877524	1618
54.236116863067	0.60040283203125	-7.87353515625E-07	48.5399998774483	1619
54.2661168629912	0.598846435546875	9.0789794921875E-06	48.5699998773725	1620
54.2961168629155	0.601226806640625	3.5797119140625E-06	48.5999998772968	1621
54.3261168628397	0.5986328125	-9.3994140625E-07	48.6299998772211	1622
54.356116862764	0.600250244140625	9.1827392578125E-06	48.6599998771453	1623
54.3861168626883	0.599212646484375	3.18603515625E-06	48.6899998770696	1624
54.4161168626125	0.600677490234375	-7.110595703125E-07	48.7199998769938	1625
54.4461168625368	0.59918212890625	9.1705322265625E-06	48.7499998769181	1626
54.476116862461	0.600494384765625	3.2745361328125E-06	48.7799998768423	1627
54.5061168623853	0.598388671875	-7.843017578125E-07	48.8099998767666	1628
54.5361168623095	0.59991455078125	9.332275390625E-06	48.8399998766909	1629
54.5661168622338	0.598663330078125	3.0548095703125E-06	48.8699998766151	1630
54.5961168621581	0.599578857421875	-6.591796875E-07	48.8999998765394	1631
54.6261168620823	0.59912109375	9.3109130859375E-06	48.9299998764636	1632
54.6561168620066	0.60009765625	3.3050537109375E-06	48.9599998763879	1633
54.6861168619308	0.598907470703125	-7.99560546875E-07	48.9899998763121	1634
54.7161168618551	0.60107421875	9.1827392578125E-06	49.0199998762364	1635
54.7461168617793	0.59942626953125	3.1646728515625E-06	49.0499998761607	1636
54.7761168617036	0.601226806640625	-7.659912109375E-07	49.0799998760849	1637
54.8061168616279	0.6002197265625	9.0576171875E-06	49.1099998760092	1638
54.8361168615521	0.60040283203125	3.4576416015625E-06	49.1399998759334	1639
54.8661168614764	0.600128173828125	-8.60595703125E-07	49.1699998758577	1640
54.8961168614006	0.600372314453125	9.0087890625E-06	49.1999998757819	1641
54.9261168613249	0.59942626953125	3.5614013671875E-06	49.2299998757062	1642
54.9561168612491	0.60040283203125	-1.019287109375E-06	49.2599998756305	1643
54.9861168611734	0.599365234375	9.0179443359375E-06	49.2899998755547	1644
55.0161168610977	0.599212646484375	3.778076171875E-06	49.319999875479	1645
55.0461168610219	0.6005859375	-1.080322265625E-06	49.3499998754032	1646
55.0761168609462	0.599365234375	8.782958984375E-06	49.3799998753275	1647
55.1061168608704	0.600799560546875	4.0771484375E-06	49.4099998752517	1648
55.1361168607947	0.5992431640625	-1.3427734375E-06	49.439999875176	1649
55.1661168607189	0.60009765625	8.6944580078125E-06	49.4699998751003	1650
55.1961168606432	0.5989990234375	4.2449951171875E-06	49.4999998750245	1651
55.2261168605675	0.599884033203125	-1.40380859375E-06	49.5299998749488	1652
55.2561168604917	0.5985107421875	8.38623046875E-06	49.559999874873	1653
55.286116860416	0.600006103515625	4.5440673828125E-06	49.5899998747973	1654
55.3161168603402	0.598388671875	-1.7852783203125E-06	49.6199998747215	1655
55.3461168602645	0.60076904296875	8.319091796875E-06	49.6499998746458	1656
55.3761168601887	0.599151611328125	4.7210693359375E-06	49.6799998745701	1657
55.406116860113	0.60101318359375	-1.641845703125E-06	49.7099998744943	1658
55.4361168600373	0.59979248046875	8.099365234375E-06	49.7399998744186	1659
55.4661168599615	0.601531982421875	4.9713134765625E-06	49.7699998743428	1660
55.4961168598858	0.598876953125	-1.98974609375E-06	49.7999998742671	1661
55.52611685981	0.602020263671875	8.251953125E-06	49.8299998741913	1662
55.5561168597343	0.59918212890625	4.8614501953125E-06	49.8599998741156	1663
55.5861168596585	0.60003662109375	-1.6754150390625E-06	49.8899998740399	1664
55.6161168595828	0.599609375	7.94677734375E-06	49.9199998739641	1665
55.6461168595071	0.600677490234375	5.2032470703125E-06	49.9499998738884	1666
55.6761168594313	0.5970458984375	-2.1270751953125E-06	49.9799998738126	1667
55.7061168593556	0.601776123046875	8.380126953125E-06	50.0099998737369	1668
55.7361168592798	0.597412109375	4.65087890625E-06	50.0399998736611	1669
55.7661168592041	0.600372314453125	-1.5869140625E-06	50.0699998735854	1670
55.7961168591283	0.6002197265625	8.056640625E-06	50.0999998735097	1671
55.8261168590526	0.5987548828125	5.0445556640625E-06	50.1299998734339	1672
55.8561168589769	0.599212646484375	-1.9195556640625E-06	50.1599998733582	1673
55.8861168589011	0.601318359375	8.5174560546875E-06	50.1899998732824	1674
55.9161168588254	0.59808349609375	4.400634765625E-06	50.2199998732067	1675
55.9461168587496	0.599822998046875	-1.3916015625E-06	50.2499998731309	1676
55.9761168586739	0.59991455078125	8.60595703125E-06	50.2799998730552	1677
56.0061168585981	0.59881591796875	4.425048828125E-06	50.3099998729795	1678
56.0361168585224	0.5994873046875	-1.6510009765625E-06	50.3399998729037	1679
56.0661168584467	0.60052490234375	8.984375E-06	50.369999872828	1680
56.0961168583709	0.598876953125	3.6163330078125E-06	50.3999998727522	1681
56.1261168582952	0.60107421875	-9.1552734375E-07	50.4299998726765	1682
56.1561168582194	0.59912109375	9.0301513671875E-06	50.4599998726007	1683
56.1861168581437	0.60162353515625	3.50341796875E-06	50.489999872525	1684
56.2161168580679	0.5982666015625	-1.1260986328125E-06	50.5199998724493	1685
56.2461168579922	0.601959228515625	9.5367431640625E-06	50.5499998723735	1686
56.2761168579165	0.59808349609375	2.7984619140625E-06	50.5799998722978	1687
56.3061168578407	0.60064697265625	-2.899169921875E-07	50.609999872222	1688
56.336116857765	0.597991943359375	9.210205078125E-06	50.6399998721463	1689
56.3661168576892	0.60003662109375	2.7862548828125E-06	50.6699998720705	1690
56.3961168576135	0.597747802734375	-5.767822265625E-07	50.6999998719948	1691
56.4261168575378	0.60113525390625	9.66796875E-06	50.7299998719191	1692
56.456116857462	0.597869873046875	2.0904541015625E-06	50.7599998718433	1693
56.4861168573863	0.6002197265625	1.0986328125E-07	50.7899998717676	1694
56.5161168573105	0.598968505859375	9.283447265625E-06	50.8199998716918	1695
56.5461168572348	0.599609375	2.20947265625E-06	50.8499998716161	1696
56.576116857159	0.5997314453125	-1.373291015625E-07	50.8799998715403	1697
56.6061168570833	0.600494384765625	9.716796875E-06	50.9099998714646	1698
56.6361168570076	0.597869873046875	1.5960693359375E-06	50.9399998713889	1699
56.6661168569318	0.600341796875	5.462646484375E-07	50.9699998713131	1700
56.6961168568561	0.5986328125	9.3719482421875E-06	50.9999998712374	1701
56.7261168567803	0.600555419921875	1.9073486328125E-06	51.0299998711616	1702
56.7561168567046	0.599700927734375	3.0517578125E-08	51.0599998710859	1703
56.7861168566288	0.60076904296875	9.8052978515625E-06	51.0899998710102	1704
56.8161168565531	0.59954833984375	1.3671875E-06	51.1199998709344	1705
56.8461168564774	0.602020263671875	6.988525390625E-07	51.1499998708587	1706
56.8761168564016	0.59747314453125	9.4635009765625E-06	51.1799998707829	1707
56.9061168563259	0.6019287109375	1.690673828125E-06	51.2099998707072	1708
56.9361168562501	0.5982666015625	1.89208984375E-07	51.2399998706314	1709
56.9661168561744	0.59991455078125	9.7137451171875E-06	51.2699998705557	1710
56.9961168560986	0.599029541015625	1.409912109375E-06	51.29999987048	1711
57.0261168560229	0.599639892578125	5.828857421875E-07	51.3299998704042	1712
57.0561168559472	0.597808837890625	9.38720703125E-06	51.3599998703285	1713
57.0861168558714	0.601593017578125	1.74560546875E-06	51.3899998702527	1714
57.1161168557957	0.597930908203125	1.129150390625E-07	51.419999870177	1715
57.1461168557199	0.600555419921875	9.68017578125E-06	51.4499998701012	1716
57.1761168556442	0.599334716796875	1.513671875E-06	51.4799998700255	1717
57.2061168555684	0.600341796875	4.058837890625E-07	51.5099998699498	1718
57.2361168554927	0.598297119140625	9.442138671875E-06	51.539999869874	1719
57.266116855417	0.602264404296875	2.032470703125E-06	51.5699998697983	1720
57.2961168553412	0.59710693359375	-5.18798828125E-08	51.5999998697225	1721
57.3261168552655	0.601287841796875	9.5458984375E-06	51.6299998696468	1722
57.3561168551897	0.59930419921875	1.91650390625E-06	51.659999869571	1723
57.386116855114	0.59967041015625	1.0986328125E-07	51.6899998694953	1724
57.4161168550382	0.600006103515625	9.326171875E-06	51.7199998694196	1725
57.4461168549625	0.60150146484375	2.5146484375E-06	51.7499998693438	1726
57.4761168548868	0.599456787109375	-3.997802734375E-07	51.7799998692681	1727
57.506116854811	0.6004638671875	9.4451904296875E-06	51.8099998691923	1728
57.5361168547353	0.599884033203125	2.5390625E-06	51.8399998691166	1729
57.5661168546595	0.598968505859375	-4.119873046875E-07	51.8699998690408	1730
57.5961168545838	0.599945068359375	9.2041015625E-06	51.8999998689651	1731
57.626116854508	0.599334716796875	3.021240234375E-06	51.9299998688894	1732
57.6561168544323	0.599151611328125	-7.62939453125E-07	51.9599998688136	1733
57.6861168543566	0.598785400390625	9.088134765625E-06	51.9899998687379	1734
57.7161168542808	0.59954833984375	3.0548095703125E-06	52.0199998686621	1735
57.7461168542051	0.599700927734375	-7.904052734375E-07	52.0499998685864	1736
57.7761168541293	0.59918212890625	8.9263916015625E-06	52.0799998685106	1737
57.8061168540536	0.60064697265625	3.40576171875E-06	52.1099998684349	1738
57.8361168539778	0.5992431640625	-9.979248046875E-07	52.1399998683592	1739
57.8661168539021	0.5999755859375	9.0667724609375E-06	52.1699998682834	1740
57.8961168538264	0.5992431640625	3.2867431640625E-06	52.1999998682077	1741
57.9261168537506	0.600494384765625	-9.735107421875E-07	52.2299998681319	1742
57.9561168536749	0.598785400390625	9.002685546875E-06	52.2599998680562	1743
57.9861168535991	0.600677490234375	3.460693359375E-06	52.2899998679804	1744
58.0161168535234	0.59930419921875	-1.0223388671875E-06	52.3199998679047	1745
58.0461168534476	0.600372314453125	9.0667724609375E-06	52.349999867829	1746
58.0761168533719	0.599884033203125	3.3233642578125E-06	52.3799998677532	1747
58.1061168532962	0.601318359375	-1.0101318359375E-06	52.4099998676775	1748
58.1361168532204	0.599609375	9.1400146484375E-06	52.4399998676017	1749
58.1661168531447	0.600433349609375	3.173828125E-06	52.469999867526	1750
58.1961168530689	0.59991455078125	-8.514404296875E-07	52.4999998674502	1751
58.2261168529932	0.59912109375	9.1827392578125E-06	52.5299998673745	1752
58.2561168529174	0.598846435546875	2.9296875E-06	52.5599998672988	1753
58.2861168528417	0.599853515625	-8.392333984375E-07	52.589999867223	1754
58.316116852766	0.598541259765625	9.24072265625E-06	52.6199998671473	1755
58.3461168526902	0.599761962890625	2.7069091796875E-06	52.6499998670715	1756
58.3761168526145	0.59979248046875	-4.852294921875E-07	52.6799998669958	1757
58.4061168525387	0.59832763671875	9.368896484375E-06	52.70999986692	1758
58.436116852463	0.6015625	2.2979736328125E-06	52.7399998668443	1759
58.4661168523872	0.5989990234375	-3.692626953125E-07	52.7699998667686	1760
58.4961168523115	0.600738525390625	9.6771240234375E-06	52.7999998666928	1761
58.5261168522358	0.59991455078125	1.8310546875E-06	52.8299998666171	1762
58.55611685216	0.5999755859375	1.007080078125E-07	52.8599998665413	1763
58.5861168520843	0.598846435546875	9.5306396484375E-06	52.8899998664656	1764
58.6161168520085	0.600830078125	1.50146484375E-06	52.9199998663898	1765
58.6461168519328	0.5994873046875	1.708984375E-07	52.9499998663141	1766
58.676116851857	0.60113525390625	9.6588134765625E-06	52.9799998662384	1767
58.7061168517813	0.5999755859375	1.07421875E-06	53.0099998661626	1768
58.7361168517056	0.5999755859375	6.8359375E-07	53.0399998660869	1769
58.7661168516298	0.6004638671875	9.3719482421875E-06	53.0699998660111	1770
58.7961168515541	0.6004638671875	1.1138916015625E-06	53.0999998659354	1771
58.8261168514783	0.599456787109375	5.2490234375E-07	53.1299998658596	1772
58.8561168514026	0.600677490234375	9.8358154296875E-06	53.1599998657839	1773
58.8861168513268	0.59771728515625	4.5166015625E-07	53.1899998657082	1774
58.9161168512511	0.60003662109375	1.28173828125E-06	53.2199998656324	1775
58.9461168511754	0.59759521484375	9.4757080078125E-06	53.2499998655567	1776
58.9761168510996	0.600799560546875	7.843017578125E-07	53.2799998654809	1777
59.0061168510239	0.5970458984375	8.392333984375E-07	53.3099998654052	1778
59.0361168509481	0.601226806640625	9.735107421875E-06	53.3399998653294	1779
59.0661168508724	0.597381591796875	3.997802734375E-07	53.3699998652537	1780
59.0961168507966	0.600250244140625	1.318359375E-06	53.399999865178	1781
59.1261168507209	0.59954833984375	9.4512939453125E-06	53.4299998651022	1782
59.1561168506452	0.60089111328125	5.2490234375E-07	53.4599998650265	1783
59.1861168505694	0.598968505859375	1.0101318359375E-06	53.4899998649507	1784
59.2161168504937	0.60211181640625	9.686279296875E-06	53.519999864875	1785
59.2461168504179	0.59820556640625	3.753662109375E-07	53.5499998647992	1786
59.2761168503422	0.6014404296875	1.3763427734375E-06	53.5799998647235	1787
59.3061168502664	0.599334716796875	9.2132568359375E-06	53.6099998646478	1788
59.3361168501907	0.600494384765625	6.622314453125E-07	53.639999864572	1789
59.366116850115	0.5994873046875	8.7890625E-07	53.6699998644963	1790
59.3961168500392	0.60052490234375	9.7412109375E-06	53.6999998644205	1791
59.4261168499635	0.598602294921875	4.180908203125E-07	53.7299998643448	1792
59.4561168498877	0.601318359375	1.2847900390625E-06	53.759999864269	1793
59.486116849812	0.599090576171875	9.28955078125E-06	53.7899998641933	1794
59.5161168497363	0.60052490234375	8.636474609375E-07	53.8199998641176	1795
59.5461168496605	0.59881591796875	6.744384765625E-07	53.8499998640418	1796
59.5761168495848	0.599822998046875	9.6771240234375E-06	53.8799998639661	1797
59.606116849509	0.598663330078125	6.988525390625E-07	53.9099998638903	1798
59.6361168494333	0.59954833984375	1.0498046875E-06	53.9399998638146	1799
59.6661168493575	0.598876953125	9.2498779296875E-06	53.9699998637388	1800
59.6961168492818	0.59967041015625	1.312255859375E-06	53.9999998636631	1801
59.7261168492061	0.598419189453125	3.265380859375E-07	54.0299998635874	1802
59.7561168491303	0.601318359375	9.70458984375E-06	54.0599998635116	1803
59.7861168490546	0.598114013671875	1.1932373046875E-06	54.0899998634359	1804
59.8161168489788	0.601837158203125	6.89697265625E-07	54.1199998633601	1805
59.8461168489031	0.598724365234375	9.2193603515625E-06	54.1499998632844	1806
59.8761168488273	0.600921630859375	1.947021484375E-06	54.1799998632087	1807
59.9061168487516	0.598419189453125	-1.89208984375E-07	54.2099998631329	1808
59.9361168486759	0.601654052734375	9.619140625E-06	54.2399998630572	1809
59.9661168486001	0.5972900390625	1.7730712890625E-06	54.2699998629814	1810
59.9961168485244	0.602203369140625	1.5869140625E-07	54.2999998629057	1811
60.0261168484486	0.597747802734375	9.0301513671875E-06	54.3299998628299	1812
60.0561168483729	0.600860595703125	2.471923828125E-06	54.3599998627542	1813
60.0861168482971	0.599761962890625	-5.157470703125E-07	54.3899998626785	1814
60.1161168482214	0.600311279296875	9.4940185546875E-06	54.4199998626027	1815
60.1461168481457	0.598907470703125	2.2308349609375E-06	54.449999862527	1816
60.1761168480699	0.600860595703125	-2.105712890625E-07	54.4799998624512	1817
60.2061168479942	0.59832763671875	9.130859375E-06	54.5099998623755	1818
60.2361168479184	0.598846435546875	2.6031494140625E-06	54.5399998622997	1819
60.2661168478427	0.5994873046875	-6.256103515625E-07	54.569999862224	1820
60.2961168477669	0.59881591796875	9.3719482421875E-06	54.5999998621483	1821
60.3261168476912	0.598876953125	2.2674560546875E-06	54.6299998620725	1822
60.3561168476155	0.60009765625	-2.9296875E-07	54.6599998619968	1823
60.3861168475397	0.598907470703125	9.1705322265625E-06	54.689999861921	1824
60.416116847464	0.600311279296875	2.5390625E-06	54.7199998618453	1825
60.4461168473882	0.6007080078125	-5.9814453125E-07	54.7499998617695	1826
60.4761168473125	0.599700927734375	9.381103515625E-06	54.7799998616938	1827
60.5061168472367	0.599853515625	2.008056640625E-06	54.8099998616181	1828
60.536116847161	0.601287841796875	-1.373291015625E-07	54.8399998615423	1829
60.5661168470853	0.59796142578125	9.2742919921875E-06	54.8699998614666	1830
60.5961168470095	0.60101318359375	2.0843505859375E-06	54.8999998613908	1831
60.6261168469338	0.598876953125	-2.777099609375E-07	54.9299998613151	1832
60.656116846858	0.599853515625	9.625244140625E-06	54.9599998612393	1833
60.6861168467823	0.59942626953125	1.4617919921875E-06	54.9899998611636	1834
60.7161168467065	0.60064697265625	2.685546875E-07	55.0199998610879	1835
60.7461168466308	0.598846435546875	9.5001220703125E-06	55.0499998610121	1836
60.7761168465551	0.600616455078125	1.2542724609375E-06	55.0799998609364	1837
60.8061168464793	0.599090576171875	4.150390625E-07	55.1099998608606	1838
60.8361168464036	0.600067138671875	9.6160888671875E-06	55.1399998607849	1839
60.8661168463278	0.59967041015625	6.927490234375E-07	55.1699998607091	1840
60.8961168462521	0.5994873046875	9.82666015625E-07	55.1999998606334	1841
60.9261168461763	0.599517822265625	9.4970703125E-06	55.2299998605577	1842
60.9561168461006	0.599273681640625	4.791259765625E-07	55.2599998604819	1843
60.9861168460249	0.599517822265625	1.177978515625E-06	55.2899998604062	1844
61.0161168459491	0.599273681640625	9.4818115234375E-06	55.3199998603304	1845
61.0461168458734	0.60009765625	-7.01904296875E-08	55.3499998602547	1846
61.0761168457976	0.599517822265625	1.678466796875E-06	55.3799998601789	1847
61.1061168457219	0.60040283203125	9.4024658203125E-06	55.4099998601032	1848
61.1361168456461	0.600250244140625	-2.50244140625E-07	55.4399998600275	1849
61.1661168455704	0.6004638671875	1.84326171875E-06	55.4699998599517	1850
61.1961168454947	0.599700927734375	9.295654296875E-06	55.499999859876	1851
61.2261168454189	0.60015869140625	-5.55419921875E-07	55.5299998598002	1852
61.2561168453432	0.599761962890625	2.16064453125E-06	55.5599998597245	1853
61.2861168452674	0.599578857421875	9.3048095703125E-06	55.5899998596487	1854
61.3161168451917	0.600341796875	-6.866455078125E-07	55.619999859573	1855
61.3461168451159	0.599212646484375	2.3651123046875E-06	55.6499998594973	1856
61.3761168450402	0.600738525390625	9.2010498046875E-06	55.6799998594215	1857
61.4061168449645	0.599456787109375	-7.904052734375E-07	55.7099998593458	1858
61.4361168448887	0.599578857421875	2.496337890625E-06	55.73999985927	1859
61.466116844813	0.59918212890625	9.2620849609375E-06	55.7699998591943	1860
61.4961168447372	0.59906005859375	-9.674072265625E-07	55.7999998591185	1861
61.5261168446615	0.5987548828125	2.62451171875E-06	55.8299998590428	1862
61.5561168445857	0.599151611328125	8.99658203125E-06	55.8599998589671	1863
61.58611684451	0.599884033203125	-9.82666015625E-07	55.8899998588913	1864
61.6161168444343	0.599395751953125	2.593994140625E-06	55.9199998588156	1865
61.6461168443585	0.60040283203125	9.130859375E-06	55.9499998587398	1866
61.6761168442828	0.59991455078125	-1.092529296875E-06	55.9799998586641	1867
61.706116844207	0.600799560546875	2.7069091796875E-06	56.0099998585883	1868
61.7361168441313	0.598724365234375	8.9080810546875E-06	56.0399998585126	1869
61.7661168440555	0.6015625	-9.796142578125E-07	56.0699998584369	1870
61.7961168439798	0.5992431640625	2.5054931640625E-06	56.0999998583611	1871
61.8261168439041	0.5994873046875	9.2498779296875E-06	56.1299998582854	1872
61.8561168438283	0.60009765625	-1.043701171875E-06	56.1599998582096	1873
61.8861168437526	0.599365234375	2.587890625E-06	56.1899998581339	1874
61.9161168436768	0.59942626953125	8.8958740234375E-06	56.2199998580581	1875
61.9461168436011	0.601287841796875	-6.622314453125E-07	56.2499998579824	1876
61.9761168435253	0.599090576171875	2.1087646484375E-06	56.2799998579067	1877
62.0061168434496	0.599761962890625	9.4024658203125E-06	56.3099998578309	1878
62.0361168433739	0.59954833984375	-9.765625E-07	56.3399998577552	1879
62.0661168432981	0.599945068359375	2.4444580078125E-06	56.3699998576794	1880
62.0961168432224	0.598358154296875	9.0362548828125E-06	56.3999998576037	1881
62.1261168431466	0.60101318359375	-3.23486328125E-07	56.4299998575279	1882
62.1561168430709	0.59674072265625	1.6448974609375E-06	56.4599998574522	1883
62.1861168429951	0.600128173828125	9.405517578125E-06	56.4899998573765	1884
62.2161168429194	0.59893798828125	-3.143310546875E-07	56.5199998573007	1885
62.2461168428437	0.599517822265625	1.86767578125E-06	56.549999857225	1886
62.2761168427679	0.59832763671875	9.0667724609375E-06	56.5799998571492	1887
62.3061168426922	0.60137939453125	5.18798828125E-08	56.6099998570735	1888
62.3361168426164	0.59759521484375	1.2786865234375E-06	56.6399998569977	1889
62.3661168425407	0.601593017578125	9.552001953125E-06	56.669999856922	1890
62.3961168424649	0.600250244140625	5.18798828125E-08	56.6999998568463	1891
62.4261168423892	0.600067138671875	1.4923095703125E-06	56.7299998567705	1892
62.4561168423135	0.6004638671875	9.149169921875E-06	56.7599998566948	1893
62.4861168422377	0.600494384765625	3.387451171875E-07	56.789999856619	1894
62.516116842162	0.598175048828125	1.0009765625E-06	56.8199998565433	1895
62.5461168420862	0.600677490234375	9.6771240234375E-06	56.8499998564675	1896
62.5761168420105	0.59857177734375	9.765625E-08	56.8799998563918	1897
62.6061168419348	0.600067138671875	1.40380859375E-06	56.9099998563161	1898
62.636116841859	0.598358154296875	9.2620849609375E-06	56.9399998562403	1899
62.6661168417833	0.6007080078125	4.119873046875E-07	56.9699998561646	1900
62.6961168417075	0.5985107421875	1.0101318359375E-06	56.9999998560888	1901
62.7261168416318	0.60028076171875	9.53369140625E-06	57.0299998560131	1902
62.756116841556	0.59954833984375	-9.1552734375E-08	57.0599998559373	1903
62.7861168414803	0.599578857421875	1.678466796875E-06	57.0899998558616	1904
62.8161168414046	0.598114013671875	9.039306640625E-06	57.1199998557859	1905
62.8461168413288	0.600189208984375	1.28173828125E-07	57.1499998557101	1906
62.8761168412531	0.59832763671875	1.3580322265625E-06	57.1799998556344	1907
62.9061168411773	0.5999755859375	9.5123291015625E-06	57.2099998555586	1908
62.9361168411016	0.599395751953125	-4.852294921875E-07	57.2399998554829	1909
62.9661168410258	0.599700927734375	2.008056640625E-06	57.2699998554072	1910
62.9961168409501	0.599456787109375	8.978271484375E-06	57.2999998553314	1911
63.0261168408744	0.601043701171875	-2.716064453125E-07	57.3299998552557	1912
63.0561168407986	0.59918212890625	1.666259765625E-06	57.3599998551799	1913
63.0861168407229	0.600830078125	9.4207763671875E-06	57.3899998551042	1914
63.1161168406471	0.59906005859375	-9.613037109375E-07	57.4199998550284	1915
63.1461168405714	0.601409912109375	2.4688720703125E-06	57.4499998549527	1916
63.1761168404956	0.598876953125	8.7249755859375E-06	57.479999854877	1917
63.2061168404199	0.59991455078125	-6.53076171875E-07	57.5099998548012	1918
63.2361168403442	0.599334716796875	2.0660400390625E-06	57.5399998547255	1919
63.2661168402684	0.5999755859375	9.149169921875E-06	57.5699998546497	1920
63.2961168401927	0.597991943359375	-1.1077880859375E-06	57.599999854574	1921
63.3261168401169	0.600982666015625	2.691650390625E-06	57.6299998544982	1922
63.3561168400412	0.597412109375	8.7493896484375E-06	57.6599998544225	1923
63.3861168399654	0.600830078125	-9.063720703125E-07	57.6899998543468	1924
63.4161168398897	0.5994873046875	2.34375E-06	57.719999854271	1925
63.446116839814	0.598602294921875	9.0972900390625E-06	57.7499998541953	1926
63.4761168397382	0.598602294921875	-1.1962890625E-06	57.7799998541195	1927
63.5061168396625	0.60101318359375	2.8076171875E-06	57.8099998540438	1928
63.5361168395867	0.596771240234375	8.770751953125E-06	57.839999853968	1929
63.566116839511	0.60107421875	-9.552001953125E-07	57.8699998538923	1930
63.5961168394352	0.5997314453125	2.374267578125E-06	57.8999998538166	1931
63.6261168393595	0.60028076171875	9.100341796875E-06	57.9299998537408	1932
63.6561168392838	0.600372314453125	-1.15966796875E-06	57.9599998536651	1933
63.686116839208	0.602081298828125	2.740478515625E-06	57.9899998535893	1934
63.7161168391323	0.598388671875	8.7615966796875E-06	58.0199998535136	1935
63.7461168390565	0.60113525390625	-8.148193359375E-07	58.0499998534378	1936
63.7761168389808	0.6002197265625	2.197265625E-06	58.0799998533621	1937
63.806116838905	0.598846435546875	9.1339111328125E-06	58.1099998532864	1938
63.8361168388293	0.599761962890625	-9.3994140625E-07	58.1399998532106	1939
63.8661168387536	0.599822998046875	2.410888671875E-06	58.1699998531349	1940
63.8961168386778	0.598907470703125	8.9202880859375E-06	58.1999998530591	1941
63.9261168386021	0.6007080078125	-5.615234375E-07	58.2299998529834	1942
63.9561168385263	0.600250244140625	1.934814453125E-06	58.2599998529076	1943
63.9861168384506	0.599090576171875	9.075927734375E-06	58.2899998528319	1944
64.0161168383748	0.600555419921875	-4.852294921875E-07	58.3199998527562	1945
64.0461168382991	0.59967041015625	1.904296875E-06	58.3499998526804	1946
64.0761168382234	0.59881591796875	9.0484619140625E-06	58.3799998526047	1947
64.1061168381476	0.599884033203125	-1.800537109375E-07	58.4099998525289	1948
64.1361168380719	0.599090576171875	1.45263671875E-06	58.4399998524532	1949
64.1661168379961	0.599853515625	9.2437744140625E-06	58.4699998523774	1950
64.1961168379204	0.598480224609375	-1.708984375E-07	58.4999998523017	1951
64.2261168378446	0.601043701171875	1.434326171875E-06	58.529999852226	1952
64.2561168377689	0.598541259765625	9.2315673828125E-06	58.5599998521502	1953
64.2861168376932	0.600982666015625	1.64794921875E-07	58.5899998520745	1954
64.3161168376174	0.600067138671875	1.1932373046875E-06	58.6199998519987	1955
64.3461168375417	0.600738525390625	9.3658447265625E-06	58.649999851923	1956
64.3761168374659	0.599822998046875	1.03759765625E-07	58.6799998518472	1957
64.4061168373902	0.60137939453125	1.1993408203125E-06	58.7099998517715	1958
64.4361168373144	0.59954833984375	9.283447265625E-06	58.7399998516958	1959
64.4661168372387	0.60052490234375	2.349853515625E-07	58.76999985162	1960
64.496116837163	0.599517822265625	1.104736328125E-06	58.7999998515443	1961
64.5261168370872	0.5994873046875	9.246826171875E-06	58.8299998514685	1962
64.5561168370115	0.59912109375	1.495361328125E-07	58.8599998513928	1963
64.5861168369357	0.599945068359375	1.18408203125E-06	58.889999851317	1964
64.61611683686	0.60015869140625	9.43603515625E-06	58.9199998512413	1965
64.6461168367842	0.598907470703125	-5.79833984375E-08	58.9499998511656	1966
64.6761168367085	0.600738525390625	1.3671875E-06	58.9799998510898	1967
64.7061168366328	0.5986328125	9.26513671875E-06	59.0099998510141	1968
64.736116836557	0.59991455078125	-1.983642578125E-07	59.0399998509383	1969
64.7661168364813	0.599273681640625	1.4923095703125E-06	59.0699998508626	1970
64.7961168364055	0.600067138671875	9.2987060546875E-06	59.0999998507868	1971
64.8261168363298	0.597991943359375	-5.06591796875E-07	59.1299998507111	1972
64.856116836254	0.601165771484375	1.85546875E-06	59.1599998506354	1973
64.8861168361783	0.59918212890625	9.0179443359375E-06	59.1899998505596	1974
64.9161168361026	0.6004638671875	-6.561279296875E-07	59.2199998504839	1975
64.9461168360268	0.601287841796875	1.9561767578125E-06	59.2499998504081	1976
64.9761168359511	0.600341796875	9.2437744140625E-06	59.2799998503324	1977
65.0061168358753	0.59967041015625	-8.392333984375E-07	59.3099998502566	1978
65.0361168357996	0.601165771484375	2.3406982421875E-06	59.3399998501809	1979
65.0661168357238	0.598785400390625	9.0118408203125E-06	59.3699998501052	1980
65.0961168356481	0.5992431640625	-9.33837890625E-07	59.3999998500294	1981
65.1261168355724	0.6004638671875	2.294921875E-06	59.4299998499537	1982
65.1561168354966	0.5987548828125	9.1278076171875E-06	59.4599998498779	1983
65.1861168354209	0.59954833984375	-1.20849609375E-06	59.4899998498022	1984
65.2161168353451	0.60089111328125	2.6947021484375E-06	59.5199998497264	1985
65.2461168352694	0.598541259765625	8.63037109375E-06	59.5499998496507	1986
65.2761168351936	0.601226806640625	-8.941650390625E-07	59.579999849575	1987
65.3061168351179	0.597869873046875	2.3040771484375E-06	59.6099998494992	1988
65.3361168350422	0.60076904296875	9.3353271484375E-06	59.6399998494235	1989
65.3661168349664	0.59759521484375	-1.3641357421875E-06	59.6699998493477	1990
65.3961168348907	0.60186767578125	2.886962890625E-06	59.699999849272	1991
65.4261168348149	0.595977783203125	8.6395263671875E-06	59.7299998491962	1992
65.4561168347392	0.6009521484375	-9.8876953125E-07	59.7599998491205	1993
65.4861168346634	0.5992431640625	2.4017333984375E-06	59.7899998490448	1994
65.5161168345877	0.599853515625	9.136962890625E-06	59.819999848969	1995
65.546116834512	0.59991455078125	-1.1749267578125E-06	59.8499998488933	1996
65.5761168344362	0.60076904296875	2.7130126953125E-06	59.8799998488175	1997
65.6061168343605	0.599151611328125	8.7371826171875E-06	59.9099998487418	1998
65.6361168342847	0.601531982421875	-9.246826171875E-07	59.939999848666	1999
[truncated: 48,001 more rows]
