# Supplementary material for: Dataset of N-doped CuO:NiO mixed oxide thin film sensor for glucose oxidation
Source: Data Brief. 2020 Oct 14;33:106408. doi: 10.1016/j.dib.2020.106408 (PMC7585048; doi:10.1016/j.dib.2020.106408)
Supplement: Supplementary file 1 [file mmc1.zip › Raw Data_DIB-D-20-01811/Figure 7-9/Figure 8 N.CuO/Selectivity CuO Pristine 5lyr Plasma.txt]

Time (s)	WE(1).Potential (V)	WE(1).Current (A)	Corrected time (s)	Index
5.72311698555052	0.60003662109375	3.02124023437503E-06	0	1
5.75311698547478	0.600006103515625	1.1474609375E-05	0.0299999999242573	2
5.78311698539903	0.598968505859375	1.47094726562499E-05	0.0599999998485146	3
5.81311698532329	0.60028076171875	3.662109375E-06	0.0899999997727718	4
5.84311698524755	0.599365234375	9.36889648437494E-06	0.119999999697029	5
5.87311698517181	0.599090576171875	1.6815185546875E-05	0.149999999621286	6
5.90311698509606	0.59979248046875	5.340576171875E-06	0.179999999545544	7
5.93311698502032	0.59942626953125	9.21630859375E-06	0.209999999469801	8
5.96311698494458	0.599456787109375	1.69677734375E-05	0.239999999394058	9
5.99311698486883	0.59893798828125	6.634521484375E-06	0.269999999318316	10
6.02311698479309	0.598876953125	7.568359375E-06	0.299999999242573	11
6.05311698471735	0.599456787109375	1.74560546875E-05	0.32999999916683	12
6.08311698464161	0.59881591796875	7.476806640625E-06	0.359999999091087	13
6.11311698456586	0.600189208984375	6.683349609375E-06	0.389999999015345	14
6.14311698449012	0.5989990234375	1.6815185546875E-05	0.419999998939602	15
6.17311698441438	0.599456787109375	8.9111328125E-06	0.449999998863859	16
6.20311698433864	0.599395751953125	5.18798828125E-06	0.479999998788117	17
6.23311698426289	0.600067138671875	1.6937255859375E-05	0.509999998712374	18
6.26311698418715	0.59967041015625	9.490966796875E-06	0.539999998636631	19
6.29311698411141	0.600006103515625	5.1605224609375E-06	0.569999998560888	20
6.32311698403566	0.599609375	1.568603515625E-05	0.599999998485146	21
6.35311698395992	0.59918212890625	1.0955810546875E-05	0.629999998409403	22
6.38311698388418	0.60015869140625	3.875732421875E-06	0.65999999833366	23
6.41311698380844	0.60052490234375	1.5350341796875E-05	0.689999998257917	24
6.44311698373269	0.599029541015625	1.153564453125E-05	0.719999998182175	25
6.47311698365695	0.600128173828125	3.77197265625E-06	0.749999998106432	26
6.50311698358121	0.59979248046875	1.42822265625E-05	0.779999998030689	27
6.53311698350547	0.60015869140625	1.251220703125E-05	0.809999997954947	28
6.56311698342972	0.5997314453125	3.1494140625E-06	0.839999997879204	29
6.59311698335398	0.600830078125	1.3519287109375E-05	0.869999997803461	30
6.62311698327824	0.60015869140625	1.312255859375E-05	0.899999997727718	31
6.65311698320249	0.60009765625	3.1524658203125E-06	0.929999997651976	32
6.68311698312675	0.600677490234375	1.2237548828125E-05	0.959999997576233	33
6.71311698305101	0.60015869140625	1.397705078125E-05	0.98999999750049	34
6.74311698297527	0.600341796875	2.9510498046875E-06	1.01999999742475	35
6.77311698289952	0.6004638671875	1.104736328125E-05	1.049999997349	36
6.80311698282378	0.600189208984375	1.4495849609375E-05	1.07999999727326	37
6.83311698274804	0.600189208984375	3.3050537109375E-06	1.10999999719752	38
6.8631169826723	0.600067138671875	9.918212890625E-06	1.13999999712178	39
6.89311698259655	0.60113525390625	1.5045166015625E-05	1.16999999704603	40
6.92311698252081	0.599945068359375	3.8543701171875E-06	1.19999999697029	41
6.95311698244507	0.60040283203125	8.23974609375E-06	1.22999999689455	42
6.98311698236932	0.60028076171875	1.5533447265625E-05	1.25999999681881	43
7.01311698229358	0.599945068359375	4.620361328125E-06	1.28999999674306	44
7.04311698221784	0.600555419921875	7.293701171875E-06	1.31999999666732	45
7.0731169821421	0.600006103515625	1.5625E-05	1.34999999659158	46
7.10311698206635	0.6005859375	5.43212890625E-06	1.37999999651583	47
7.13311698199061	0.599884033203125	5.645751953125E-06	1.40999999644009	48
7.16311698191487	0.600677490234375	1.5838623046875E-05	1.43999999636435	49
7.19311698183913	0.600433349609375	6.6162109375E-06	1.46999999628861	50
7.22311698176338	0.6004638671875	5.2703857421875E-06	1.49999999621286	51
7.25311698168764	0.60089111328125	1.5533447265625E-05	1.52999999613712	52
7.2831169816119	0.600006103515625	7.50732421875E-06	1.55999999606138	53
7.31311698153615	0.600372314453125	3.90625E-06	1.58999999598564	54
7.34311698146041	0.6002197265625	1.52587890625E-05	1.61999999590989	55
7.37311698138467	0.60052490234375	8.6395263671875E-06	1.64999999583415	56
7.40311698130893	0.600494384765625	3.6773681640625E-06	1.67999999575841	57
7.43311698123318	0.599700927734375	1.4617919921875E-05	1.70999999568267	58
7.46311698115744	0.600372314453125	9.3994140625E-06	1.73999999560692	59
7.4931169810817	0.600250244140625	2.862548828125E-06	1.76999999553118	60
7.52311698100596	0.6005859375	1.40380859375E-05	1.79999999545544	61
7.55311698093021	0.600189208984375	1.007080078125E-05	1.82999999537969	62
7.58311698085447	0.600341796875	2.6123046875E-06	1.85999999530395	63
7.61311698077873	0.5997314453125	1.3214111328125E-05	1.88999999522821	64
7.64311698070298	0.5999755859375	1.1077880859375E-05	1.91999999515247	65
7.67311698062724	0.601165771484375	1.9256591796875E-06	1.94999999507672	66
7.7031169805515	0.60009765625	1.275634765625E-05	1.97999999500098	67
7.73311698047576	0.6002197265625	1.13525390625E-05	2.00999999492524	68
7.76311698040001	0.600799560546875	2.23388671875E-06	2.0399999948495	69
7.79311698032427	0.600189208984375	1.13525390625E-05	2.06999999477375	70
7.82311698024853	0.60028076171875	1.26953125E-05	2.09999999469801	71
7.85311698017279	0.600067138671875	1.5411376953125E-06	2.12999999462227	72
7.88311698009704	0.600677490234375	1.0955810546875E-05	2.15999999454652	73
7.9131169800213	0.59918212890625	1.2420654296875E-05	2.18999999447078	74
7.94311697994556	0.600677490234375	2.2796630859375E-06	2.21999999439504	75
7.97311697986981	0.599884033203125	9.246826171875E-06	2.2499999943193	76
8.00311697979407	0.6004638671875	1.3702392578125E-05	2.27999999424355	77
8.03311697971833	0.6004638671875	2.0111083984375E-06	2.30999999416781	78
8.06311697964259	0.6007080078125	8.48388671875E-06	2.33999999409207	79
8.09311697956684	0.60015869140625	1.3671875E-05	2.36999999401633	80
8.1231169794911	0.600250244140625	3.094482421875E-06	2.39999999394058	81
8.15311697941536	0.60028076171875	6.805419921875E-06	2.42999999386484	82
8.18311697933962	0.599609375	1.4678955078125E-05	2.4599999937891	83
8.21311697926387	0.5999755859375	3.326416015625E-06	2.48999999371335	84
8.24311697918813	0.599822998046875	6.134033203125E-06	2.51999999363761	85
8.27311697911239	0.59930419921875	1.4434814453125E-05	2.54999999356187	86
8.30311697903664	0.599822998046875	4.91943359375E-06	2.57999999348613	87
8.3331169789609	0.599395751953125	4.39453125E-06	2.60999999341038	88
8.36311697888516	0.59991455078125	1.47705078125E-05	2.63999999333464	89
8.39311697880942	0.599090576171875	5.828857421875E-06	2.6699999932589	90
8.42311697873367	0.599822998046875	3.9276123046875E-06	2.69999999318316	91
8.45311697865793	0.59881591796875	1.409912109375E-05	2.72999999310741	92
8.48311697858219	0.599517822265625	7.70263671875E-06	2.75999999303167	93
8.51311697850645	0.59991455078125	2.4871826171875E-06	2.78999999295593	94
8.5431169784307	0.6002197265625	1.3916015625E-05	2.81999999288018	95
8.57311697835496	0.599029541015625	8.331298828125E-06	2.84999999280444	96
8.60311697827922	0.59991455078125	2.3193359375E-06	2.8799999927287	97
8.63311697820347	0.600372314453125	1.25732421875E-05	2.90999999265296	98
8.66311697812773	0.5999755859375	9.918212890625E-06	2.93999999257721	99
8.69311697805199	0.60040283203125	1.0711669921875E-06	2.96999999250147	100
8.72311697797625	0.600189208984375	1.220703125E-05	2.99999999242573	101
8.7531169779005	0.599639892578125	1.0345458984375E-05	3.02999999234999	102
8.78311697782476	0.600189208984375	1.30615234375E-06	3.05999999227424	103
8.81311697774902	0.600250244140625	1.080322265625E-05	3.0899999921985	104
8.84311697767328	0.600433349609375	1.165771484375E-05	3.11999999212276	105
8.87311697759753	0.599334716796875	7.99560546875E-07	3.14999999204701	106
8.90311697752179	0.600738525390625	9.796142578125E-06	3.17999999197127	107
8.93311697744605	0.599853515625	1.202392578125E-05	3.20999999189553	108
8.96311697737031	0.600311279296875	1.1932373046875E-06	3.23999999181979	109
8.99311697729456	0.600067138671875	8.758544921875E-06	3.26999999174404	110
9.02311697721882	0.599517822265625	1.2725830078125E-05	3.2999999916683	111
9.05311697714308	0.59942626953125	1.239013671875E-06	3.32999999159256	112
9.08311697706733	0.5994873046875	7.659912109375E-06	3.35999999151682	113
9.11311697699159	0.5997314453125	1.3031005859375E-05	3.38999999144107	114
9.14311697691585	0.599456787109375	1.79443359375E-06	3.41999999136533	115
9.17311697684011	0.599761962890625	7.0465087890625E-06	3.44999999128959	116
9.20311697676436	0.5994873046875	1.35498046875E-05	3.47999999121384	117
9.23311697668862	0.599151611328125	2.1209716796875E-06	3.5099999911381	118
9.26311697661288	0.60015869140625	6.072998046875E-06	3.53999999106236	119
9.29311697653714	0.599365234375	1.3702392578125E-05	3.56999999098662	120
9.32311697646139	0.5994873046875	2.6031494140625E-06	3.59999999091087	121
9.35311697638565	0.59893798828125	5.682373046875E-06	3.62999999083513	122
9.38311697630991	0.5994873046875	1.3763427734375E-05	3.65999999075939	123
9.41311697623416	0.599609375	3.375244140625E-06	3.68999999068365	124
9.44311697615842	0.5992431640625	4.547119140625E-06	3.7199999906079	125
9.47311697608268	0.600067138671875	1.3916015625E-05	3.74999999053216	126
9.50311697600694	0.599395751953125	3.875732421875E-06	3.77999999045642	127
9.53311697593119	0.59979248046875	4.229736328125E-06	3.80999999038067	128
9.56311697585545	0.59930419921875	1.373291015625E-05	3.83999999030493	129
9.59311697577971	0.60015869140625	4.7607421875E-06	3.86999999022919	130
9.62311697570397	0.59954833984375	3.18603515625E-06	3.89999999015345	131
9.65311697562822	0.5989990234375	1.373291015625E-05	3.9299999900777	132
9.68311697555248	0.600128173828125	5.67626953125E-06	3.95999999000196	133
9.71311697547674	0.599609375	2.7191162109375E-06	3.98999998992622	134
9.74311697540099	0.5994873046875	1.3275146484375E-05	4.01999998985048	135
9.77311697532525	0.599700927734375	6.591796875E-06	4.04999998977473	136
9.80311697524951	0.59967041015625	1.763916015625E-06	4.07999998969899	137
9.83311697517377	0.599822998046875	1.2939453125E-05	4.10999998962325	138
9.86311697509802	0.599273681640625	7.794189453125E-06	4.1399999895475	139
9.89311697502228	0.599822998046875	1.3458251953125E-06	4.16999998947176	140
9.92311697494654	0.598907470703125	1.2054443359375E-05	4.19999998939602	141
9.9531169748708	0.599609375	8.819580078125E-06	4.22999998932028	142
9.98311697479505	0.599700927734375	6.16455078125E-07	4.25999998924453	143
10.0131169747193	0.598968505859375	1.116943359375E-05	4.28999998916879	144
10.0431169746436	0.599884033203125	9.735107421875E-06	4.31999998909305	145
10.0731169745678	0.599761962890625	6.4697265625E-07	4.34999998901731	146
10.1031169744921	0.599822998046875	9.796142578125E-06	4.37999998894156	147
10.1331169744163	0.59942626953125	1.11083984375E-05	4.40999998886582	148
10.1631169743406	0.599761962890625	2.3193359375E-07	4.43999998879008	149
10.1931169742649	0.599853515625	8.85009765625E-06	4.46999998871433	150
10.2231169741891	0.598968505859375	1.1260986328125E-05	4.49999998863859	151
10.2531169741134	0.600311279296875	1.1505126953125E-06	4.52999998856285	152
10.2831169740376	0.599578857421875	6.7138671875E-06	4.55999998848711	153
10.3131169739619	0.599761962890625	1.28173828125E-05	4.58999998841136	154
10.3431169738861	0.599639892578125	1.239013671875E-06	4.61999998833562	155
10.3731169738104	0.60003662109375	6.195068359375E-06	4.64999998825988	156
10.4031169737347	0.5999755859375	1.2603759765625E-05	4.67999998818414	157
10.4331169736589	0.599884033203125	2.679443359375E-06	4.70999998810839	158
10.4631169735832	0.599853515625	4.180908203125E-06	4.73999998803265	159
10.4931169735074	0.59912109375	1.348876953125E-05	4.76999998795691	160
10.5231169734317	0.599395751953125	3.2806396484375E-06	4.79999998788117	161
10.5531169733559	0.60076904296875	3.91845703125E-06	4.82999998780542	162
10.5831169732802	0.5994873046875	1.3031005859375E-05	4.85999998772968	163
10.6131169732045	0.599945068359375	4.7637939453125E-06	4.88999998765394	164
10.6431169731287	0.5997314453125	2.3101806640625E-06	4.91999998757819	165
10.673116973053	0.600341796875	1.324462890625E-05	4.94999998750245	166
10.7031169729772	0.59942626953125	5.401611328125E-06	4.97999998742671	167
10.7331169729015	0.60003662109375	1.96533203125E-06	5.00999998735097	168
10.7631169728257	0.599334716796875	1.2542724609375E-05	5.03999998727522	169
10.79311697275	0.599151611328125	6.77490234375E-06	5.06999998719948	170
10.8231169726743	0.599456787109375	8.60595703125E-07	5.09999998712374	171
10.8531169725985	0.599609375	1.2298583984375E-05	5.129999987048	172
10.8831169725228	0.59942626953125	7.476806640625E-06	5.15999998697225	173
10.913116972447	0.59942626953125	8.148193359375E-07	5.18999998689651	174
10.9431169723713	0.5997314453125	1.129150390625E-05	5.21999998682077	175
10.9731169722955	0.5987548828125	8.60595703125E-06	5.24999998674502	176
11.0031169722198	0.599578857421875	-1.52587890625E-07	5.27999998666928	177
11.0331169721441	0.599700927734375	1.1077880859375E-05	5.30999998659354	178
11.0631169720683	0.59912109375	8.758544921875E-06	5.3399999865178	179
11.0931169719926	0.599273681640625	3.47900390625E-07	5.36999998644205	180
11.1231169719168	0.599456787109375	9.8876953125E-06	5.39999998636631	181
11.1531169718411	0.59991455078125	1.0009765625E-05	5.42999998629057	182
11.1831169717653	0.599212646484375	-5.37109375E-07	5.45999998621483	183
11.2131169716896	0.6005859375	9.552001953125E-06	5.48999998613908	184
11.2431169716139	0.59942626953125	1.01318359375E-05	5.51999998606334	185
11.2731169715381	0.599853515625	-1.861572265625E-07	5.5499999859876	186
11.3031169714624	0.5997314453125	8.60595703125E-06	5.57999998591185	187
11.3331169713866	0.600433349609375	1.092529296875E-05	5.60999998583611	188
11.3631169713109	0.599517822265625	-2.960205078125E-07	5.63999998576037	189
11.3931169712351	0.599761962890625	7.598876953125E-06	5.66999998568463	190
11.4231169711594	0.599853515625	1.1260986328125E-05	5.69999998560888	191
11.4531169710837	0.599395751953125	2.0751953125E-07	5.72999998553314	192
11.4831169710079	0.599945068359375	6.87255859375E-06	5.7599999854574	193
11.5131169709322	0.6002197265625	1.1932373046875E-05	5.78999998538166	194
11.5431169708564	0.60015869140625	4.669189453125E-07	5.81999998530591	195
11.5731169707807	0.60003662109375	5.462646484375E-06	5.84999998523017	196
11.6031169707049	0.5999755859375	1.214599609375E-05	5.87999998515443	197
11.6331169706292	0.600433349609375	1.3336181640625E-06	5.90999998507868	198
11.6631169705535	0.59991455078125	4.7698974609375E-06	5.93999998500294	199
11.6931169704777	0.600799560546875	1.2603759765625E-05	5.9699999849272	200
11.723116970402	0.59979248046875	2.276611328125E-06	5.99999998485146	201
11.7531169703262	0.6002197265625	3.35693359375E-06	6.02999998477571	202
11.7831169702505	0.600067138671875	1.2725830078125E-05	6.05999998469997	203
11.8131169701747	0.60089111328125	3.21044921875E-06	6.08999998462423	204
11.843116970099	0.600738525390625	2.716064453125E-06	6.11999998454849	205
11.8731169700233	0.59979248046875	1.2603759765625E-05	6.14999998447274	206
11.9031169699475	0.600311279296875	4.39453125E-06	6.179999984397	207
11.9331169698718	0.59979248046875	1.5380859375E-06	6.20999998432126	208
11.963116969796	0.60040283203125	1.239013671875E-05	6.23999998424551	209
11.9931169697203	0.5994873046875	5.7373046875E-06	6.26999998416977	210
12.0231169696445	0.600341796875	9.521484375E-07	6.29999998409403	211
12.0531169695688	0.600006103515625	1.177978515625E-05	6.32999998401829	212
12.0831169694931	0.599853515625	6.89697265625E-06	6.35999998394254	213
12.1131169694173	0.60015869140625	1.556396484375E-07	6.3899999838668	214
12.1431169693416	0.599151611328125	1.1138916015625E-05	6.41999998379106	215
12.1731169692658	0.60009765625	8.1329345703125E-06	6.44999998371532	216
12.2031169691901	0.599761962890625	-9.46044921875E-08	6.47999998363957	217
12.2331169691143	0.599273681640625	1.01318359375E-05	6.50999998356383	218
12.2631169690386	0.5992431640625	8.941650390625E-06	6.53999998348809	219
12.2931169689629	0.600128173828125	-5.767822265625E-07	6.56999998341234	220
12.3231169688871	0.5997314453125	9.27734375E-06	6.5999999833366	221
12.3531169688114	0.59979248046875	9.674072265625E-06	6.62999998326086	222
12.3831169687356	0.60003662109375	-5.2490234375E-07	6.65999998318512	223
12.4131169686599	0.59906005859375	8.6090087890625E-06	6.68999998310937	224
12.4431169685841	0.60009765625	1.1016845703125E-05	6.71999998303363	225
12.4731169685084	0.599334716796875	-7.38525390625E-07	6.74999998295789	226
12.5031169684327	0.6007080078125	7.928466796875E-06	6.77999998288215	227
12.5331169683569	0.59796142578125	1.1004638671875E-05	6.8099999828064	228
12.5631169682812	0.6004638671875	-2.44140625E-08	6.83999998273066	229
12.5931169682054	0.599517822265625	6.3690185546875E-06	6.86999998265492	230
12.6231169681297	0.60052490234375	1.22406005859375E-05	6.89999998257917	231
12.653116968054	0.59869384765625	-4.241943359375E-07	6.92999998250343	232
12.6831169679782	0.6011962890625	6.3751220703125E-06	6.95999998242769	233
12.7131169679025	0.59857177734375	1.16729736328125E-05	6.98999998235195	234
12.7431169678267	0.599639892578125	1.0009765625E-06	7.0199999822762	235
12.773116967751	0.59967041015625	4.498291015625E-06	7.04999998220046	236
12.8031169676752	0.600128173828125	1.28570556640625E-05	7.07999998212472	237
12.8331169675995	0.598724365234375	9.613037109375E-07	7.10999998204898	238
12.8631169675238	0.6004638671875	4.3365478515625E-06	7.13999998197323	239
12.893116967448	0.598907470703125	1.2347412109375E-05	7.16999998189749	240
12.9231169673723	0.6005859375	2.55126953125E-06	7.19999998182175	241
12.9531169672965	0.600006103515625	2.4871826171875E-06	7.229999981746	242
12.9831169672208	0.600982666015625	1.31988525390625E-05	7.25999998167026	243
13.013116967145	0.598602294921875	3.082275390625E-06	7.28999998159452	244
13.0431169670693	0.6014404296875	2.2979736328125E-06	7.31999998151878	245
13.0731169669936	0.599395751953125	1.24908447265625E-05	7.34999998144303	246
13.1031169669178	0.6004638671875	5.010986328125E-06	7.37999998136729	247
13.1331169668421	0.5999755859375	7.110595703125E-07	7.40999998129155	248
13.1631169667663	0.601348876953125	1.26068115234375E-05	7.43999998121581	249
13.1931169666906	0.59967041015625	5.76171875E-06	7.46999998114006	250
13.2231169666148	0.60113525390625	5.18798828125E-07	7.49999998106432	251
13.2531169665391	0.600982666015625	1.14410400390625E-05	7.52999998098858	252
13.2831169664634	0.6009521484375	7.6202392578125E-06	7.55999998091283	253
13.3131169663876	0.5994873046875	-6.256103515625E-07	7.58999998083709	254
13.3431169663119	0.600616455078125	1.09375E-05	7.61999998076135	255
13.3731169662361	0.599700927734375	8.36181640625E-06	7.64999998068561	256
13.4031169661604	0.600311279296875	-3.90625E-07	7.67999998060986	257
13.4331169660846	0.59967041015625	9.161376953125E-06	7.70999998053412	258
13.4631169660089	0.6009521484375	1.0211181640625E-05	7.73999998045838	259
13.4931169659332	0.59930419921875	-1.35498046875E-06	7.76999998038264	260
13.5231169658574	0.60125732421875	8.6639404296875E-06	7.79999998030689	261
13.5531169657817	0.598907470703125	1.02020263671875E-05	7.82999998023115	262
13.5831169657059	0.601287841796875	-4.08935546875E-07	7.85999998015541	263
13.6131169656302	0.5992431640625	6.8084716796875E-06	7.88999998007967	264
13.6431169655544	0.60052490234375	1.1785888671875E-05	7.91999998000392	265
13.6731169654787	0.599090576171875	-5.889892578125E-07	7.94999997992818	266
13.703116965403	0.6004638671875	5.87158203125E-06	7.97999997985244	267
13.7331169653272	0.5989990234375	1.17462158203125E-05	8.00999997977669	268
13.7631169652515	0.6005859375	4.0283203125E-07	8.03999997970095	269
13.7931169651757	0.60040283203125	4.6722412109375E-06	8.06999997962521	270
13.8231169651	0.600555419921875	1.23992919921875E-05	8.09999997954947	271
13.8531169650242	0.60028076171875	9.735107421875E-07	8.12999997947372	272
13.8831169649485	0.60015869140625	3.7445068359375E-06	8.15999997939798	273
13.9131169648728	0.60003662109375	1.23687744140625E-05	8.18999997932224	274
13.943116964797	0.6004638671875	1.953125E-06	8.2199999792465	275
13.9731169647213	0.599578857421875	2.783203125E-06	8.24999997917075	276
14.0031169646455	0.600494384765625	1.27166748046875E-05	8.27999997909501	277
14.0331169645698	0.599700927734375	2.691650390625E-06	8.30999997901927	278
14.063116964494	0.600494384765625	2.0263671875E-06	8.33999997894352	279
14.0931169644183	0.599456787109375	1.2689208984375E-05	8.36999997886778	280
14.1231169643426	0.60009765625	3.4576416015625E-06	8.39999997879204	281
14.1531169642668	0.599761962890625	1.507568359375E-06	8.4299999787163	282
14.1831169641911	0.59954833984375	1.243896484375E-05	8.45999997864055	283
14.2131169641153	0.599578857421875	4.4952392578125E-06	8.48999997856481	284
14.2431169640396	0.59979248046875	6.500244140625E-07	8.51999997848907	285
14.2731169639638	0.599212646484375	1.22344970703125E-05	8.54999997841333	286
14.3031169638881	0.59820556640625	5.0140380859375E-06	8.57999997833758	287
14.3331169638124	0.5999755859375	3.936767578125E-07	8.60999997826184	288
14.3631169637366	0.59881591796875	1.17828369140625E-05	8.6399999781861	289
14.3931169636609	0.60009765625	6.231689453125E-06	8.66999997811035	290
14.4231169635851	0.59906005859375	-3.875732421875E-07	8.69999997803461	291
14.4531169635094	0.598876953125	1.12823486328125E-05	8.72999997795887	292
14.4831169634336	0.597808837890625	6.8084716796875E-06	8.75999997788313	293
14.5131169633579	0.599456787109375	-6.072998046875E-07	8.78999997780738	294
14.5431169632822	0.5989990234375	1.04156494140625E-05	8.81999997773164	295
14.5731169632064	0.598907470703125	8.074951171875E-06	8.8499999776559	296
14.6031169631307	0.599609375	-1.1627197265625E-06	8.87999997758016	297
14.6331169630549	0.599273681640625	9.7381591796875E-06	8.90999997750441	298
14.6631169629792	0.598663330078125	8.8134765625E-06	8.93999997742867	299
14.6931169629034	0.600677490234375	-1.141357421875E-06	8.96999997735293	300
14.7231169628277	0.599761962890625	8.3251953125E-06	8.99999997727718	301
14.753116962752	0.599761962890625	9.906005859375E-06	9.02999997720144	302
14.7831169626762	0.599639892578125	-1.251220703125E-06	9.0599999771257	303
14.8131169626005	0.600616455078125	7.196044921875E-06	9.08999997704996	304
14.8431169625247	0.599212646484375	1.04522705078125E-05	9.11999997697421	305
14.873116962449	0.600860595703125	-5.706787109375E-07	9.14999997689847	306
14.9031169623732	0.599853515625	5.3955078125E-06	9.17999997682273	307
14.9331169622975	0.5999755859375	1.17401123046875E-05	9.20999997674699	308
14.9631169622218	0.600006103515625	-2.8076171875E-07	9.23999997667124	309
14.993116962146	0.60162353515625	4.78515625E-06	9.2699999765955	310
15.0231169620703	0.5989990234375	1.15142822265625E-05	9.29999997651976	311
15.0531169619945	0.60052490234375	1.57470703125E-06	9.32999997644401	312
15.0831169619188	0.599365234375	2.3468017578125E-06	9.35999997636827	313
15.113116961843	0.6011962890625	1.279296875E-05	9.38999997629253	314
15.1431169617673	0.598541259765625	2.2369384765625E-06	9.41999997621679	315
15.1731169616916	0.601470947265625	2.0965576171875E-06	9.44999997614104	316
15.2031169616158	0.599029541015625	1.180419921875E-05	9.4799999760653	317
15.2331169615401	0.600006103515625	4.7637939453125E-06	9.50999997598956	318
15.2631169614643	0.599517822265625	4.8828125E-08	9.53999997591382	319
15.2931169613886	0.59991455078125	1.19598388671875E-05	9.56999997583807	320
15.3231169613128	0.599212646484375	5.5145263671875E-06	9.59999997576233	321
15.3531169612371	0.60101318359375	-2.13623046875E-08	9.62999997568659	322
15.3831169611614	0.598388671875	1.05438232421875E-05	9.65999997561084	323
15.4131169610856	0.600067138671875	7.818603515625E-06	9.6899999755351	324
15.4431169610099	0.599517822265625	-1.2908935546875E-06	9.71999997545936	325
15.4731169609341	0.60150146484375	9.9273681640625E-06	9.74999997538362	326
15.5031169608584	0.599090576171875	8.2794189453125E-06	9.77999997530787	327
15.5331169607826	0.60107421875	-9.796142578125E-07	9.80999997523213	328
15.5631169607069	0.599761962890625	8.2489013671875E-06	9.83999997515639	329
15.5931169606312	0.600311279296875	9.930419921875E-06	9.86999997508065	330
15.6231169605554	0.599639892578125	-1.4251708984375E-06	9.8999999750049	331
15.6531169604797	0.600372314453125	7.2723388671875E-06	9.92999997492916	332
15.6831169604039	0.599151611328125	1.0235595703125E-05	9.95999997485342	333
15.7131169603282	0.599456787109375	-6.28662109375E-07	9.98999997477767	334
15.7431169602525	0.5994873046875	5.48095703125E-06	10.0199999747019	335
15.7731169601767	0.60003662109375	1.16790771484375E-05	10.0499999746262	336
15.803116960101	0.598663330078125	-6.683349609375E-07	10.0799999745504	337
15.8331169600252	0.600860595703125	4.931640625E-06	10.1099999744747	338
15.8631169599495	0.597930908203125	1.12579345703125E-05	10.139999974399	339
15.8931169598737	0.6004638671875	9.09423828125E-07	10.1699999743232	340
15.923116959798	0.5977783203125	2.9388427734375E-06	10.1999999742475	341
15.9531169597223	0.600433349609375	1.2518310546875E-05	10.2299999741717	342
15.9831169596465	0.5982666015625	1.116943359375E-06	10.259999974096	343
16.0131169595708	0.599517822265625	2.6763916015625E-06	10.2899999740202	344
16.043116959495	0.59844970703125	1.1956787109375E-05	10.3199999739445	345
16.0731169594193	0.598876953125	2.5390625E-06	10.3499999738688	346
16.1031169593435	0.5994873046875	1.3153076171875E-06	10.379999973793	347
16.1331169592678	0.5992431640625	1.220703125E-05	10.4099999737173	348
16.1631169591921	0.598480224609375	3.3447265625E-06	10.4399999736415	349
16.1931169591163	0.59893798828125	8.056640625E-07	10.4699999735658	350
16.2231169590406	0.5987548828125	1.168212890625E-05	10.49999997349	351
16.2531169589648	0.5992431640625	4.5806884765625E-06	10.5299999734143	352
16.2831169588891	0.598876953125	-1.46484375E-07	10.5599999733386	353
16.3131169588133	0.599517822265625	1.1712646484375E-05	10.5899999732628	354
16.3431169587376	0.598876953125	5.230712890625E-06	10.6199999731871	355
16.3731169586619	0.600189208984375	-4.08935546875E-07	10.6499999731113	356
16.4031169585861	0.5987548828125	1.1138916015625E-05	10.6799999730356	357
16.4331169585104	0.599884033203125	6.2957763671875E-06	10.7099999729598	358
16.4631169584346	0.60003662109375	-9.46044921875E-07	10.7399999728841	359
16.4931169583589	0.59918212890625	1.05133056640625E-05	10.7699999728084	360
16.5231169582831	0.60015869140625	6.9915771484375E-06	10.7999999727326	361
16.5531169582074	0.59991455078125	-1.324462890625E-06	10.8299999726569	362
16.5831169581317	0.600067138671875	1.021728515625E-05	10.8599999725811	363
16.6131169580559	0.5999755859375	7.6385498046875E-06	10.8899999725054	364
16.6431169579802	0.600830078125	-1.3641357421875E-06	10.9199999724297	365
16.6731169579044	0.6002197265625	9.3170166015625E-06	10.9499999723539	366
16.7031169578287	0.599700927734375	8.4197998046875E-06	10.9799999722782	367
16.7331169577529	0.600067138671875	-1.7425537109375E-06	11.0099999722024	368
16.7631169576772	0.600372314453125	8.7158203125E-06	11.0399999721267	369
16.7931169576015	0.598724365234375	8.9080810546875E-06	11.0699999720509	370
16.8231169575257	0.600006103515625	-1.57470703125E-06	11.0999999719752	371
16.85311695745	0.599029541015625	7.5531005859375E-06	11.1299999718995	372
16.8831169573742	0.599578857421875	9.7442626953125E-06	11.1599999718237	373
16.9131169572985	0.599884033203125	-1.66015625E-06	11.189999971748	374
16.9431169572227	0.59954833984375	6.7779541015625E-06	11.2199999716722	375
16.973116957147	0.59832763671875	1.025390625E-05	11.2499999715965	376
17.0031169570713	0.599853515625	-1.0772705078125E-06	11.2799999715207	377
17.0331169569955	0.599395751953125	5.3497314453125E-06	11.309999971445	378
17.0631169569198	0.599639892578125	1.10015869140625E-05	11.3399999713693	379
17.093116956844	0.599151611328125	-6.04248046875E-07	11.3699999712935	380
17.1231169567683	0.600189208984375	4.3487548828125E-06	11.3999999712178	381
17.1531169566925	0.59844970703125	1.1212158203125E-05	11.429999971142	382
17.1831169566168	0.600311279296875	4.913330078125E-07	11.4599999710663	383
17.2131169565411	0.60015869140625	2.8594970703125E-06	11.4899999709905	384
17.2431169564653	0.59979248046875	1.207275390625E-05	11.5199999709148	385
17.2731169563896	0.599700927734375	1.3519287109375E-06	11.5499999708391	386
17.3031169563138	0.600738525390625	2.3223876953125E-06	11.5799999707633	387
17.3331169562381	0.598907470703125	1.15325927734375E-05	11.6099999706876	388
17.3631169561623	0.600006103515625	3.253173828125E-06	11.6399999706118	389
17.3931169560866	0.59954833984375	3.509521484375E-07	11.6699999705361	390
17.4231169560109	0.6005859375	1.2139892578125E-05	11.6999999704603	391
17.4531169559351	0.598114013671875	3.704833984375E-06	11.7299999703846	392
17.4831169558594	0.6011962890625	4.608154296875E-07	11.7599999703089	393
17.5131169557836	0.598663330078125	1.083984375E-05	11.7899999702331	394
17.5431169557079	0.600921630859375	5.8013916015625E-06	11.8199999701574	395
17.5731169556321	0.59954833984375	-1.177978515625E-06	11.8499999700816	396
17.6031169555564	0.600128173828125	1.09344482421875E-05	11.8799999700059	397
17.6331169554807	0.59912109375	6.0760498046875E-06	11.9099999699301	398
17.6631169554049	0.600341796875	-9.185791015625E-07	11.9399999698544	399
17.6931169553292	0.599395751953125	9.5794677734375E-06	11.9699999697787	400
17.7231169552534	0.600433349609375	7.977294921875E-06	11.9999999697029	401
17.7531169551777	0.59930419921875	-2.020263671875E-06	12.0299999696272	402
17.7831169551019	0.600677490234375	9.051513671875E-06	12.0599999695514	403
17.8131169550262	0.59869384765625	8.1878662109375E-06	12.0899999694757	404
17.8431169549505	0.601318359375	-1.5411376953125E-06	12.1199999693999	405
17.8731169548747	0.59979248046875	7.757568359375E-06	12.1499999693242	406
17.903116954799	0.6004638671875	9.5947265625E-06	12.1799999692485	407
17.9331169547232	0.599456787109375	-2.0233154296875E-06	12.2099999691727	408
17.9631169546475	0.600006103515625	7.03125E-06	12.239999969097	409
17.9931169545717	0.598968505859375	9.65576171875E-06	12.2699999690212	410
18.023116954496	0.600006103515625	-1.3885498046875E-06	12.2999999689455	411
18.0531169544203	0.600067138671875	5.7647705078125E-06	12.3299999688697	412
18.0831169543445	0.60028076171875	1.0870361328125E-05	12.359999968794	413
18.1131169542688	0.599273681640625	-1.5777587890625E-06	12.3899999687183	414
18.143116954193	0.60064697265625	5.5206298828125E-06	12.4199999686425	415
18.1731169541173	0.59857177734375	1.04522705078125E-05	12.4499999685668	416
18.2031169540415	0.6011962890625	-3.84521484375E-07	12.479999968491	417
18.2331169539658	0.59832763671875	3.96728515625E-06	12.5099999684153	418
18.2631169538901	0.600006103515625	1.15997314453125E-05	12.5399999683395	419
18.2931169538143	0.598602294921875	-8.23974609375E-07	12.5699999682638	420
18.3231169537386	0.600311279296875	3.9703369140625E-06	12.5999999681881	421
18.3531169536628	0.59881591796875	1.11236572265625E-05	12.6299999681123	422
18.3831169535871	0.599822998046875	5.340576171875E-07	12.6599999680366	423
18.4131169535113	0.599395751953125	2.5909423828125E-06	12.6899999679608	424
18.4431169534356	0.59906005859375	1.1865234375E-05	12.7199999678851	425
18.4731169533599	0.598602294921875	1.06201171875E-06	12.7499999678093	426
18.5031169532841	0.599609375	1.94091796875E-06	12.7799999677336	427
18.5331169532084	0.598358154296875	1.16790771484375E-05	12.8099999676579	428
18.5631169531326	0.599365234375	2.2918701171875E-06	12.8399999675821	429
18.5931169530569	0.598876953125	8.575439453125E-07	12.8699999675064	430
18.6231169529812	0.5989990234375	1.1834716796875E-05	12.8999999674306	431
18.6531169529054	0.598968505859375	3.3905029296875E-06	12.9299999673549	432
18.6831169528297	0.599609375	2.74658203125E-07	12.9599999672791	433
18.7131169527539	0.599639892578125	1.12335205078125E-05	12.9899999672034	434
18.7431169526782	0.599822998046875	4.78515625E-06	13.0199999671277	435
18.7731169526024	0.599365234375	-6.89697265625E-07	13.0499999670519	436
18.8031169525267	0.59967041015625	1.08123779296875E-05	13.0799999669762	437
18.833116952451	0.59979248046875	6.0455322265625E-06	13.1099999669004	438
18.8631169523752	0.601104736328125	-1.2664794921875E-06	13.1399999668247	439
18.8931169522995	0.599578857421875	9.918212890625E-06	13.1699999667489	440
18.9231169522237	0.60009765625	7.171630859375E-06	13.1999999666732	441
18.953116952148	0.601318359375	-1.6357421875E-06	13.2299999665975	442
18.9831169520722	0.600250244140625	8.477783203125E-06	13.2599999665217	443
19.0131169519965	0.600494384765625	8.36181640625E-06	13.289999966446	444
19.0431169519208	0.600067138671875	-2.01416015625E-06	13.3199999663702	445
19.073116951845	0.600494384765625	7.38525390625E-06	13.3499999662945	446
19.1031169517693	0.59930419921875	9.234619140625E-06	13.3799999662187	447
19.1331169516935	0.6007080078125	-1.544189453125E-06	13.409999966143	448
19.1631169516178	0.60003662109375	5.523681640625E-06	13.4399999660673	449
19.193116951542	0.599884033203125	1.03790283203125E-05	13.4699999659915	450
19.2231169514663	0.600372314453125	-1.129150390625E-06	13.4999999659158	451
19.2531169513906	0.599945068359375	4.327392578125E-06	13.52999996584	452
19.2831169513148	0.5994873046875	1.07940673828125E-05	13.5599999657643	453
19.3131169512391	0.600189208984375	5.18798828125E-08	13.5899999656885	454
19.3431169511633	0.60003662109375	2.5909423828125E-06	13.6199999656128	455
19.3731169510876	0.599578857421875	1.14837646484375E-05	13.6499999655371	456
19.4031169510118	0.599029541015625	9.765625E-07	13.6799999654613	457
19.4331169509361	0.599761962890625	1.7608642578125E-06	13.7099999653856	458
19.4631169508604	0.598968505859375	1.14715576171875E-05	13.7399999653098	459
19.4931169507846	0.600799560546875	2.4749755859375E-06	13.7699999652341	460
19.5231169507089	0.599151611328125	3.509521484375E-07	13.7999999651583	461
19.5531169506331	0.59979248046875	1.15264892578125E-05	13.8299999650826	462
19.5831169505574	0.599639892578125	3.448486328125E-06	13.8599999650069	463
19.6131169504816	0.60015869140625	2.13623046875E-08	13.8899999649311	464
19.6431169504059	0.598785400390625	1.0772705078125E-05	13.9199999648554	465
19.6731169503302	0.599700927734375	5.364990234375E-06	13.9499999647796	466
19.7031169502544	0.599029541015625	-1.397705078125E-06	13.9799999647039	467
19.7331169501787	0.5997314453125	1.08734130859375E-05	14.0099999646282	468
19.7631169501029	0.598602294921875	5.548095703125E-06	14.0399999645524	469
19.7931169500272	0.600433349609375	-9.46044921875E-07	14.0699999644767	470
19.8231169499514	0.5986328125	9.3292236328125E-06	14.0999999644009	471
19.8531169498757	0.600006103515625	7.6080322265625E-06	14.1299999643252	472
19.8831169498	0.59808349609375	-2.2216796875E-06	14.1599999642494	473
19.9131169497242	0.600128173828125	9.21630859375E-06	14.1899999641737	474
19.9431169496485	0.597869873046875	7.574462890625E-06	14.219999964098	475
19.9731169495727	0.599884033203125	-1.6387939453125E-06	14.2499999640222	476
20.003116949497	0.59808349609375	7.72705078125E-06	14.2799999639465	477
20.0331169494212	0.599822998046875	9.210205078125E-06	14.3099999638707	478
20.0631169493455	0.5982666015625	-2.3712158203125E-06	14.339999963795	479
20.0931169492698	0.599212646484375	7.4615478515625E-06	14.3699999637192	480
20.123116949194	0.598968505859375	9.039306640625E-06	14.3999999636435	481
20.1531169491183	0.599365234375	-1.6326904296875E-06	14.4299999635678	482
20.1831169490425	0.599090576171875	5.9356689453125E-06	14.459999963492	483
20.2131169489668	0.599029541015625	1.0186767578125E-05	14.4899999634163	484
20.243116948891	0.5987548828125	-1.953125E-06	14.5199999633405	485
20.2731169488153	0.599365234375	5.657958984375E-06	14.5499999632648	486
20.3031169487396	0.598388671875	1.01287841796875E-05	14.579999963189	487
20.3331169486638	0.5999755859375	-1.2420654296875E-06	14.6099999631133	488
20.3631169485881	0.598175048828125	4.4708251953125E-06	14.6399999630376	489
20.3931169485123	0.599853515625	1.10748291015625E-05	14.6699999629618	490
20.4231169484366	0.599334716796875	-1.318359375E-06	14.6999999628861	491
20.4531169483608	0.60003662109375	4.23583984375E-06	14.7299999628103	492
20.4831169482851	0.598175048828125	1.068115234375E-05	14.7599999627346	493
20.5131169482094	0.60003662109375	-5.4931640625E-08	14.7899999626588	494
20.5431169481336	0.59893798828125	2.4810791015625E-06	14.8199999625831	495
20.5731169480579	0.59991455078125	1.19598388671875E-05	14.8499999625074	496
20.6031169479821	0.599090576171875	-1.068115234375E-07	14.8799999624316	497
20.6331169479064	0.599853515625	2.5054931640625E-06	14.9099999623559	498
20.6631169478306	0.59857177734375	1.1236572265625E-05	14.9399999622801	499
20.6931169477549	0.6004638671875	1.5350341796875E-06	14.9699999622044	500
20.7231169476792	0.598785400390625	8.72802734375E-07	14.9999999621286	501
20.7531169476034	0.59930419921875	1.1663818359375E-05	15.0299999620529	502
20.7831169475277	0.59869384765625	2.374267578125E-06	15.0599999619772	503
20.8131169474519	0.59979248046875	4.08935546875E-07	15.0899999619014	504
20.8431169473762	0.5982666015625	1.12457275390625E-05	15.1199999618257	505
20.8731169473004	0.599700927734375	3.79638671875E-06	15.1499999617499	506
20.9031169472247	0.59930419921875	-6.622314453125E-07	15.1799999616742	507
20.933116947149	0.599456787109375	1.0833740234375E-05	15.2099999615984	508
20.9631169470732	0.59857177734375	4.9713134765625E-06	15.2399999615227	509
20.9931169469975	0.5997314453125	-1.1260986328125E-06	15.269999961447	510
21.0231169469217	0.599029541015625	9.94873046875E-06	15.2999999613712	511
21.053116946846	0.59930419921875	6.6162109375E-06	15.3299999612955	512
21.0831169467702	0.5994873046875	-1.9012451171875E-06	15.3599999612197	513
21.1131169466945	0.59918212890625	8.9935302734375E-06	15.389999961144	514
21.1431169466188	0.599395751953125	7.7056884765625E-06	15.4199999610682	515
21.173116946543	0.600250244140625	-2.0660400390625E-06	15.4499999609925	516
21.2031169464673	0.599273681640625	7.72705078125E-06	15.4799999609168	517
21.2331169463915	0.599822998046875	8.8714599609375E-06	15.509999960841	518
21.2631169463158	0.600616455078125	-1.8341064453125E-06	15.5399999607653	519
21.29311694624	0.5994873046875	5.7861328125E-06	15.5699999606895	520
21.3231169461643	0.600494384765625	1.01104736328125E-05	15.5999999606138	521
21.3531169460886	0.599609375	-1.446533203125E-06	15.629999960538	522
21.3831169460128	0.60107421875	4.5745849609375E-06	15.6599999604623	523
21.4131169459371	0.599761962890625	1.0565185546875E-05	15.6899999603866	524
21.4431169458613	0.59991455078125	-3.47900390625E-07	15.7199999603108	525
21.4731169457856	0.600494384765625	2.764892578125E-06	15.7499999602351	526
21.5031169457098	0.59967041015625	1.12213134765625E-05	15.7799999601593	527
21.5331169456341	0.60009765625	5.92041015625E-07	15.8099999600836	528
21.5631169455584	0.600433349609375	1.806640625E-06	15.8399999600078	529
21.5931169454826	0.598907470703125	1.1224365234375E-05	15.8699999599321	530
21.6231169454069	0.59967041015625	2.0660400390625E-06	15.8999999598564	531
21.6531169453311	0.598968505859375	4.364013671875E-07	15.9299999597806	532
21.6831169452554	0.599609375	1.13037109375E-05	15.9599999597049	533
21.7131169451797	0.59820556640625	3.1585693359375E-06	15.9899999596291	534
21.7431169451039	0.59912109375	-2.25830078125E-07	16.0199999595534	535
21.7731169450282	0.59930419921875	1.0784912109375E-05	16.0499999594776	536
21.8031169449524	0.598236083984375	4.742431640625E-06	16.0799999594019	537
21.8331169448767	0.599334716796875	-1.263427734375E-06	16.1099999593262	538
21.8631169448009	0.600067138671875	1.04339599609375E-05	16.1399999592504	539
21.8931169447252	0.598663330078125	5.535888671875E-06	16.1699999591747	540
21.9231169446495	0.599517822265625	-1.373291015625E-06	16.1999999590989	541
21.9531169445737	0.59796142578125	9.2987060546875E-06	16.2299999590232	542
21.983116944498	0.59979248046875	7.2998046875E-06	16.2599999589474	543
22.0131169444222	0.5986328125	-2.3956298828125E-06	16.2899999588717	544
22.0431169443465	0.600311279296875	8.9599609375E-06	16.319999958796	545
22.0731169442707	0.598541259765625	7.1746826171875E-06	16.3499999587202	546
22.103116944195	0.600128173828125	-1.7120361328125E-06	16.3799999586445	547
22.1331169441193	0.598876953125	7.2540283203125E-06	16.4099999585687	548
22.1631169440435	0.60015869140625	9.1644287109375E-06	16.439999958493	549
22.1931169439678	0.598663330078125	-2.5848388671875E-06	16.4699999584172	550
22.223116943892	0.600128173828125	7.0526123046875E-06	16.4999999583415	551
22.2531169438163	0.5980224609375	8.8409423828125E-06	16.5299999582658	552
22.2831169437405	0.5999755859375	-1.702880859375E-06	16.55999995819	553
22.3131169436648	0.598602294921875	5.438232421875E-06	16.5899999581143	554
22.3431169435891	0.600189208984375	1.026611328125E-05	16.6199999580385	555
22.3731169435133	0.598785400390625	-2.1209716796875E-06	16.6499999579628	556
22.4031169434376	0.599334716796875	5.23681640625E-06	16.679999957887	557
22.4331169433618	0.599151611328125	9.893798828125E-06	16.7099999578113	558
22.4631169432861	0.5997314453125	-1.092529296875E-06	16.7399999577356	559
22.4931169432103	0.599090576171875	3.6834716796875E-06	16.7699999576598	560
22.5231169431346	0.599884033203125	1.09527587890625E-05	16.7999999575841	561
22.5531169430589	0.598724365234375	-1.116943359375E-06	16.8299999575083	562
22.5831169429831	0.59893798828125	3.5247802734375E-06	16.8599999574326	563
22.6131169429074	0.598419189453125	1.0662841796875E-05	16.8899999573568	564
22.6431169428316	0.60052490234375	-2.197265625E-07	16.9199999572811	565
22.6731169427559	0.5987548828125	2.362060546875E-06	16.9499999572054	566
22.7031169426801	0.599639892578125	1.1474609375E-05	16.9799999571296	567
22.7331169426044	0.598876953125	-1.0986328125E-07	17.0099999570539	568
22.7631169425287	0.59930419921875	2.288818359375E-06	17.0399999569781	569
22.7931169424529	0.59820556640625	1.0797119140625E-05	17.0699999569024	570
22.8231169423772	0.60009765625	1.2542724609375E-06	17.0999999568267	571
22.8531169423014	0.5980224609375	7.537841796875E-07	17.1299999567509	572
22.8831169422257	0.5992431640625	1.17767333984375E-05	17.1599999566752	573
22.9131169421499	0.598785400390625	1.2908935546875E-06	17.1899999565994	574
22.9431169420742	0.60040283203125	9.185791015625E-07	17.2199999565237	575
22.9731169419985	0.598663330078125	1.0894775390625E-05	17.2499999564479	576
23.0031169419227	0.600616455078125	2.9571533203125E-06	17.2799999563722	577
23.033116941847	0.59844970703125	-5.218505859375E-07	17.3099999562965	578
23.0631169417712	0.599578857421875	1.1065673828125E-05	17.3399999562207	579
23.0931169416955	0.59869384765625	3.7109375E-06	17.369999956145	580
23.1231169416197	0.59991455078125	-8.11767578125E-07	17.3999999560692	581
23.153116941544	0.5987548828125	1.0394287109375E-05	17.4299999559935	582
23.1831169414683	0.5994873046875	5.1544189453125E-06	17.4599999559177	583
23.2131169413925	0.599822998046875	-1.7547607421875E-06	17.489999955842	584
23.2431169413168	0.5987548828125	9.80224609375E-06	17.5199999557663	585
23.273116941241	0.599700927734375	6.1492919921875E-06	17.5499999556905	586
23.3031169411653	0.599609375	-1.9195556640625E-06	17.5799999556148	587
23.3331169410895	0.598846435546875	8.685302734375E-06	17.609999955539	588
23.3631169410138	0.5994873046875	7.4951171875E-06	17.6399999554633	589
23.3931169409381	0.598663330078125	-2.374267578125E-06	17.6699999553875	590
23.4231169408623	0.599365234375	7.5469970703125E-06	17.6999999553118	591
23.4531169407866	0.59893798828125	8.538818359375E-06	17.7299999552361	592
23.4831169407108	0.600006103515625	-2.2735595703125E-06	17.7599999551603	593
23.5131169406351	0.598968505859375	6.4666748046875E-06	17.7899999550846	594
23.5431169405593	0.598052978515625	9.3353271484375E-06	17.8199999550088	595
23.5731169404836	0.600494384765625	-1.8585205078125E-06	17.8499999549331	596
23.6031169404079	0.6002197265625	4.7760009765625E-06	17.8799999548573	597
23.6331169403321	0.600372314453125	1.00494384765625E-05	17.9099999547816	598
23.6631169402564	0.598846435546875	-1.5716552734375E-06	17.9399999547059	599
23.6931169401806	0.599395751953125	3.9642333984375E-06	17.9699999546301	600
23.7231169401049	0.598663330078125	1.02142333984375E-05	17.9999999545544	601
23.7531169400291	0.599029541015625	-6.378173828125E-07	18.0299999544786	602
23.7831169399534	0.59869384765625	2.57568359375E-06	18.0599999544029	603
23.8131169398777	0.598236083984375	1.08001708984375E-05	18.0899999543271	604
23.8431169398019	0.599517822265625	-3.96728515625E-08	18.1199999542514	605
23.8731169397262	0.599822998046875	2.01416015625E-06	18.1499999541757	606
23.9031169396504	0.59979248046875	1.0772705078125E-05	18.1799999540999	607
23.9331169395747	0.599151611328125	1.0467529296875E-06	18.2099999540242	608
23.9631169394989	0.59912109375	7.75146484375E-07	18.2399999539484	609
23.9931169394232	0.60137939453125	1.10626220703125E-05	18.2699999538727	610
24.0231169393475	0.5987548828125	1.715087890625E-06	18.2999999537969	611
24.0531169392717	0.600738525390625	4.45556640625E-07	18.3299999537212	612
24.083116939196	0.59979248046875	1.08795166015625E-05	18.3599999536455	613
24.1131169391202	0.600341796875	2.7618408203125E-06	18.3899999535697	614
24.1431169390445	0.598785400390625	-5.340576171875E-07	18.419999953494	615
24.1731169389687	0.598480224609375	1.08062744140625E-05	18.4499999534182	616
24.203116938893	0.599212646484375	3.3233642578125E-06	18.4799999533425	617
24.2331169388173	0.59954833984375	-6.2255859375E-07	18.5099999532667	618
24.2631169387415	0.599151611328125	1.019287109375E-05	18.539999953191	619
24.2931169386658	0.5997314453125	4.620361328125E-06	18.5699999531153	620
24.32311693859	0.59954833984375	-1.7364501953125E-06	18.5999999530395	621
24.3531169385143	0.601593017578125	1.04522705078125E-05	18.6299999529638	622
24.3831169384385	0.598480224609375	4.5257568359375E-06	18.659999952888	623
24.4131169383628	0.600830078125	-1.1688232421875E-06	18.6899999528123	624
24.4431169382871	0.59796142578125	9.130859375E-06	18.7199999527365	625
24.4731169382113	0.600494384765625	6.304931640625E-06	18.7499999526608	626
24.5031169381356	0.59765625	-2.496337890625E-06	18.7799999525851	627
24.5331169380598	0.599273681640625	9.3231201171875E-06	18.8099999525093	628
24.5631169379841	0.59918212890625	6.2530517578125E-06	18.8399999524336	629
24.5931169379083	0.600006103515625	-1.861572265625E-06	18.8699999523578	630
24.6231169378326	0.59912109375	7.7606201171875E-06	18.8999999522821	631
24.6531169377569	0.600189208984375	7.9010009765625E-06	18.9299999522063	632
24.6831169376811	0.599334716796875	-2.7435302734375E-06	18.9599999521306	633
24.7131169376054	0.6015625	7.489013671875E-06	18.9899999520549	634
24.7431169375296	0.59912109375	8.0169677734375E-06	19.0199999519791	635
24.7731169374539	0.599334716796875	-2.1209716796875E-06	19.0499999519034	636
24.8031169373781	0.598175048828125	5.76171875E-06	19.0799999518276	637
24.8331169373024	0.599853515625	9.3963623046875E-06	19.1099999517519	638
24.8631169372267	0.598297119140625	-2.2918701171875E-06	19.1399999516761	639
24.8931169371509	0.597686767578125	5.035400390625E-06	19.1699999516004	640
24.9231169370752	0.59869384765625	9.5489501953125E-06	19.1999999515247	641
24.9531169369994	0.599029541015625	-1.312255859375E-06	19.2299999514489	642
24.9831169369237	0.599090576171875	3.277587890625E-06	19.2599999513732	643
25.013116936848	0.60028076171875	1.06903076171875E-05	19.2899999512974	644
25.0431169367722	0.59967041015625	-9.58251953125E-07	19.3199999512217	645
25.0731169366965	0.599884033203125	2.6702880859375E-06	19.3499999511459	646
25.1031169366207	0.59844970703125	1.03271484375E-05	19.3799999510702	647
25.133116936545	0.59991455078125	8.23974609375E-07	19.4099999509945	648
25.1631169364692	0.596771240234375	7.232666015625E-07	19.4399999509187	649
25.1931169363935	0.600189208984375	1.1346435546875E-05	19.469999950843	650
25.2231169363178	0.5986328125	1.2359619140625E-06	19.4999999507672	651
25.253116936242	0.599517822265625	6.500244140625E-07	19.5299999506915	652
25.2831169361663	0.597991943359375	1.0498046875E-05	19.5599999506157	653
25.3131169360905	0.599945068359375	3.0303955078125E-06	19.58999995054	654
25.3431169360148	0.600189208984375	-9.063720703125E-07	19.6199999504643	655
25.373116935939	0.599029541015625	1.07177734375E-05	19.6499999503885	656
25.4031169358633	0.59954833984375	3.900146484375E-06	19.6799999503128	657
25.4331169357876	0.600189208984375	-1.1505126953125E-06	19.709999950237	658
25.4631169357118	0.598968505859375	9.857177734375E-06	19.7399999501613	659
25.4931169356361	0.6002197265625	5.13916015625E-06	19.7699999500855	660
25.5231169355603	0.599212646484375	-2.001953125E-06	19.7999999500098	661
25.5531169354846	0.5999755859375	9.4146728515625E-06	19.8299999499341	662
25.5831169354088	0.597747802734375	5.96923828125E-06	19.8599999498583	663
25.6131169353331	0.5985107421875	-2.105712890625E-06	19.8899999497826	664
25.6431169352574	0.598297119140625	8.4930419921875E-06	19.9199999497068	665
25.6731169351816	0.598724365234375	6.97021484375E-06	19.9499999496311	666
25.7031169351059	0.59967041015625	-2.606201171875E-06	19.9799999495553	667
25.7331169350301	0.599334716796875	7.8155517578125E-06	20.0099999494796	668
25.7631169349544	0.5992431640625	7.7178955078125E-06	20.0399999494039	669
25.7931169348786	0.59967041015625	-2.581787109375E-06	20.0699999493281	670
25.8231169348029	0.60064697265625	7.0648193359375E-06	20.0999999492524	671
25.8531169347272	0.598876953125	8.1878662109375E-06	20.1299999491766	672
25.8831169346514	0.598388671875	-2.4749755859375E-06	20.1599999491009	673
25.9131169345757	0.598297119140625	6.04248046875E-06	20.1899999490252	674
25.9431169344999	0.59747314453125	8.9935302734375E-06	20.2199999489494	675
25.9731169344242	0.598663330078125	-2.5115966796875E-06	20.2499999488737	676
26.0031169343484	0.598541259765625	5.6060791015625E-06	20.2799999487979	677
26.0331169342727	0.598358154296875	9.16748046875E-06	20.3099999487222	678
26.063116934197	0.599517822265625	-1.959228515625E-06	20.3399999486464	679
26.0931169341212	0.600799560546875	4.3182373046875E-06	20.3699999485707	680
26.1231169340455	0.600433349609375	9.912109375E-06	20.399999948495	681
26.1531169339697	0.6002197265625	-1.6143798828125E-06	20.4299999484192	682
26.183116933894	0.59918212890625	3.64990234375E-06	20.4599999483435	683
26.2131169338182	0.598052978515625	1.0113525390625E-05	20.4899999482677	684
26.2431169337425	0.59930419921875	-7.659912109375E-07	20.519999948192	685
26.2731169336668	0.59832763671875	2.3193359375E-06	20.5499999481162	686
26.303116933591	0.601531982421875	1.0650634765625E-05	20.5799999480405	687
26.3331169335153	0.59979248046875	3.35693359375E-08	20.6099999479648	688
26.3631169334395	0.601165771484375	1.5838623046875E-06	20.639999947889	689
26.3931169333638	0.599090576171875	1.06597900390625E-05	20.6699999478133	690
26.423116933288	0.597930908203125	1.373291015625E-06	20.6999999477375	691
26.4531169332123	0.59832763671875	2.777099609375E-07	20.7299999476618	692
26.4831169331366	0.59912109375	1.08245849609375E-05	20.759999947586	693
26.5131169330608	0.599090576171875	2.374267578125E-06	20.7899999475103	694
26.5431169329851	0.600860595703125	-1.89208984375E-07	20.8199999474346	695
26.5731169329093	0.597259521484375	1.01226806640625E-05	20.8499999473588	696
26.6031169328336	0.599884033203125	4.35791015625E-06	20.8799999472831	697
26.6331169327578	0.597808837890625	-1.708984375E-06	20.9099999472073	698
26.6631169326821	0.5982666015625	1.0089111328125E-05	20.9399999471316	699
26.6931169326064	0.597869873046875	4.89501953125E-06	20.9699999470558	700
26.7231169325306	0.598663330078125	-1.4801025390625E-06	20.9999999469801	701
26.7531169324549	0.59869384765625	8.2305908203125E-06	21.0299999469044	702
26.7831169323791	0.6019287109375	7.0953369140625E-06	21.0599999468286	703
26.8131169323034	0.599029541015625	-2.7740478515625E-06	21.0899999467529	704
26.8431169322276	0.600494384765625	7.8857421875E-06	21.1199999466771	705
26.8731169321519	0.597412109375	7.36083984375E-06	21.1499999466014	706
26.9031169320762	0.59942626953125	-2.1087646484375E-06	21.1799999465256	707
26.9331169320004	0.597869873046875	5.914306640625E-06	21.2099999464499	708
26.9631169319247	0.601043701171875	9.033203125E-06	21.2399999463742	709
26.9931169318489	0.597747802734375	-2.5665283203125E-06	21.2699999462984	710
27.0231169317732	0.600341796875	5.3466796875E-06	21.2999999462227	711
27.0531169316974	0.6011962890625	9.0667724609375E-06	21.3299999461469	712
27.0831169316217	0.600006103515625	-1.580810546875E-06	21.3599999460712	713
27.113116931546	0.599761962890625	3.5003662109375E-06	21.3899999459954	714
27.1431169314702	0.60150146484375	1.026611328125E-05	21.4199999459197	715
27.1731169313945	0.5986328125	-1.3031005859375E-06	21.449999945844	716
27.2031169313187	0.59912109375	2.9754638671875E-06	21.4799999457682	717
27.233116931243	0.60003662109375	1.014404296875E-05	21.5099999456925	718
27.2631169311672	0.6014404296875	-5.18798828125E-08	21.5399999456167	719
27.2931169310915	0.6011962890625	1.4312744140625E-06	21.569999945541	720
27.3231169310158	0.599822998046875	1.0986328125E-05	21.5999999454652	721
27.35311693094	0.598480224609375	3.631591796875E-07	21.6299999453895	722
27.3831169308643	0.59783935546875	1.28173828125E-06	21.6599999453138	723
27.4131169307885	0.596588134765625	1.03607177734375E-05	21.689999945238	724
27.4431169307128	0.59954833984375	1.898193359375E-06	21.7199999451623	725
27.473116930637	0.597625732421875	-3.0517578125E-07	21.7499999450865	726
27.5031169305613	0.60076904296875	1.10870361328125E-05	21.7799999450108	727
27.5331169304856	0.599639892578125	2.1575927734375E-06	21.809999944935	728
27.5631169304098	0.60089111328125	-1.190185546875E-07	21.8399999448593	729
27.5931169303341	0.598052978515625	1.016845703125E-05	21.8699999447836	730
27.6231169302583	0.599273681640625	3.6224365234375E-06	21.8999999447078	731
27.6531169301826	0.597320556640625	-1.3641357421875E-06	21.9299999446321	732
27.6831169301068	0.59844970703125	1.03729248046875E-05	21.9599999445563	733
27.7131169300311	0.599822998046875	4.205322265625E-06	21.9899999444806	734
27.7431169299554	0.60015869140625	-1.5106201171875E-06	22.0199999444048	735
27.7731169298796	0.601654052734375	9.50927734375E-06	22.0499999443291	736
27.8031169298039	0.5997314453125	5.4107666015625E-06	22.0799999442534	737
27.8331169297281	0.599853515625	-2.227783203125E-06	22.1099999441776	738
27.8631169296524	0.599334716796875	8.99658203125E-06	22.1399999441019	739
27.8931169295766	0.597686767578125	6.3385009765625E-06	22.1699999440261	740
27.9231169295009	0.598876953125	-2.3040771484375E-06	22.1999999439504	741
27.9531169294252	0.598297119140625	7.891845703125E-06	22.2299999438746	742
27.9831169293494	0.60009765625	7.427978515625E-06	22.2599999437989	743
28.0131169292737	0.600311279296875	-2.6885986328125E-06	22.2899999437232	744
28.0431169291979	0.6011962890625	6.8359375E-06	22.3199999436474	745
28.0731169291222	0.598419189453125	8.3160400390625E-06	22.3499999435717	746
28.1031169290465	0.599334716796875	-2.4200439453125E-06	22.3799999434959	747
28.1331169289707	0.5972900390625	5.6182861328125E-06	22.4099999434202	748
28.163116928895	0.597625732421875	9.0576171875E-06	22.4399999433444	749
28.1931169288192	0.5985107421875	-1.9287109375E-06	22.4699999432687	750
28.2231169287435	0.5999755859375	3.9398193359375E-06	22.499999943193	751
28.2531169286677	0.60064697265625	9.97314453125E-06	22.5299999431172	752
28.283116928592	0.59967041015625	-1.3641357421875E-06	22.5599999430415	753
28.3131169285163	0.599334716796875	2.880859375E-06	22.5899999429657	754
28.3431169284405	0.598114013671875	1.01715087890625E-05	22.61999994289	755
28.3731169283648	0.5982666015625	3.662109375E-08	22.6499999428142	756
28.403116928289	0.59844970703125	1.1962890625E-06	22.6799999427385	757
28.4331169282133	0.598419189453125	1.0638427734375E-05	22.7099999426628	758
28.4631169281375	0.599761962890625	1.0711669921875E-06	22.739999942587	759
28.4931169280618	0.600494384765625	3.90625E-07	22.7699999425113	760
28.5231169279861	0.6005859375	1.04400634765625E-05	22.7999999424355	761
28.5531169279103	0.59979248046875	2.6031494140625E-06	22.8299999423598	762
28.5831169278346	0.60040283203125	-8.209228515625E-07	22.859999942284	763
28.6131169277588	0.598052978515625	1.03057861328125E-05	22.8899999422083	764
28.6431169276831	0.59808349609375	3.558349609375E-06	22.9199999421326	765
28.6731169276073	0.59967041015625	-1.25732421875E-06	22.9499999420568	766
28.7031169275316	0.599853515625	9.619140625E-06	22.9799999419811	767
28.7331169274559	0.6011962890625	4.998779296875E-06	23.0099999419053	768
28.7631169273801	0.599700927734375	-2.11181640625E-06	23.0399999418296	769
28.7931169273044	0.600799560546875	9.1888427734375E-06	23.0699999417538	770
28.8231169272286	0.5977783203125	5.7586669921875E-06	23.0999999416781	771
28.8531169271529	0.5987548828125	-2.130126953125E-06	23.1299999416024	772
28.8831169270771	0.59783935546875	8.062744140625E-06	23.1599999415266	773
28.9131169270014	0.599334716796875	7.2174072265625E-06	23.1899999414509	774
28.9431169269257	0.59906005859375	-2.8839111328125E-06	23.2199999413751	775
28.9731169268499	0.601776123046875	7.7850341796875E-06	23.2499999412994	776
29.0031169267742	0.60052490234375	7.1807861328125E-06	23.2799999412237	777
29.0331169266984	0.60003662109375	-2.18505859375E-06	23.3099999411479	778
29.0631169266227	0.597900390625	6.0882568359375E-06	23.3399999410722	779
29.0931169265469	0.599151611328125	8.831787109375E-06	23.3699999409964	780
29.1231169264712	0.59722900390625	-2.880859375E-06	23.3999999409207	781
29.1531169263955	0.599212646484375	6.1065673828125E-06	23.4299999408449	782
29.1831169263197	0.59967041015625	8.5052490234375E-06	23.4599999407692	783
29.213116926244	0.600830078125	-2.008056640625E-06	23.4899999406935	784
29.2431169261682	0.599853515625	4.5654296875E-06	23.5199999406177	785
29.2731169260925	0.60064697265625	9.722900390625E-06	23.549999940542	786
29.3031169260167	0.598876953125	-2.386474609375E-06	23.5799999404662	787
29.333116925941	0.600006103515625	4.55322265625E-06	23.6099999403905	788
29.3631169258653	0.597198486328125	9.3902587890625E-06	23.6399999403147	789
29.3931169257895	0.599639892578125	-1.3885498046875E-06	23.669999940239	790
29.4231169257138	0.5980224609375	3.125E-06	23.6999999401633	791
29.453116925638	0.600006103515625	1.0357666015625E-05	23.7299999400875	792
29.4831169255623	0.600830078125	-1.52587890625E-06	23.7599999400118	793
29.5131169254865	0.599945068359375	3.06396484375E-06	23.789999939936	794
29.5431169254108	0.598968505859375	1.00982666015625E-05	23.8199999398603	795
29.5731169253351	0.599212646484375	-6.744384765625E-07	23.8499999397845	796
29.6031169252593	0.597076416015625	1.8524169921875E-06	23.8799999397088	797
29.6331169251836	0.598388671875	1.07177734375E-05	23.9099999396331	798
29.6631169251078	0.599334716796875	-3.631591796875E-07	23.9399999395573	799
29.6931169250321	0.600189208984375	1.5533447265625E-06	23.9699999394816	800
29.7231169249563	0.59979248046875	1.02081298828125E-05	23.9999999394058	801
29.7531169248806	0.60113525390625	9.918212890625E-07	24.0299999393301	802
29.7831169248049	0.59814453125	1.220703125E-08	24.0599999392543	803
29.8131169247291	0.599456787109375	1.1065673828125E-05	24.0899999391786	804
29.8431169246534	0.596893310546875	1.171875E-06	24.1199999391029	805
29.8731169245776	0.599151611328125	9.46044921875E-08	24.1499999390271	806
29.9031169245019	0.597381591796875	1.01043701171875E-05	24.1799999389514	807
29.9331169244261	0.6011962890625	3.253173828125E-06	24.2099999388756	808
29.9631169243504	0.59979248046875	-1.361083984375E-06	24.2399999387999	809
29.9931169242747	0.600860595703125	1.048583984375E-05	24.2699999387241	810
30.0231169241989	0.59820556640625	3.8665771484375E-06	24.2999999386484	811
30.0531169241232	0.5989990234375	-1.50146484375E-06	24.3299999385727	812
30.0831169240474	0.59716796875	9.326171875E-06	24.3599999384969	813
30.1131169239717	0.59912109375	5.303955078125E-06	24.3899999384212	814
30.1431169238959	0.599456787109375	-2.3223876953125E-06	24.4199999383454	815
30.1731169238202	0.59844970703125	8.6669921875E-06	24.4499999382697	816
30.2031169237445	0.60052490234375	6.3690185546875E-06	24.4799999381939	817
30.2331169236687	0.60028076171875	-2.4993896484375E-06	24.5099999381182	818
30.263116923593	0.599884033203125	7.3822021484375E-06	24.5399999380425	819
30.2931169235172	0.59954833984375	7.525634765625E-06	24.5699999379667	820
30.3231169234415	0.598175048828125	-2.8656005859375E-06	24.599999937891	821
30.3531169233657	0.598419189453125	6.524658203125E-06	24.6299999378152	822
30.38311692329	0.59893798828125	8.2672119140625E-06	24.6599999377395	823
30.4131169232143	0.601226806640625	-2.532958984375E-06	24.6899999376637	824
30.4431169231385	0.602142333984375	5.3009033203125E-06	24.719999937588	825
30.4731169230628	0.6004638671875	9.027099609375E-06	24.7499999375123	826
30.503116922987	0.5994873046875	-2.1636962890625E-06	24.7799999374365	827
30.5331169229113	0.59869384765625	4.083251953125E-06	24.8099999373608	828
30.5631169228355	0.597991943359375	9.7381591796875E-06	24.839999937285	829
30.5931169227598	0.59808349609375	-1.6998291015625E-06	24.8699999372093	830
30.6231169226841	0.599334716796875	3.3355712890625E-06	24.8999999371335	831
30.6531169226083	0.60052490234375	9.930419921875E-06	24.9299999370578	832
30.6831169225326	0.60113525390625	-8.1787109375E-07	24.9599999369821	833
30.7131169224568	0.60162353515625	2.1148681640625E-06	24.9899999369063	834
30.7431169223811	0.600555419921875	1.05560302734375E-05	25.0199999368306	835
30.7731169223053	0.600067138671875	-2.105712890625E-07	25.0499999367548	836
30.8031169222296	0.59930419921875	1.5533447265625E-06	25.0799999366791	837
30.8331169221539	0.597747802734375	1.04949951171875E-05	25.1099999366033	838
30.8631169220781	0.5989990234375	7.598876953125E-07	25.1399999365276	839
30.8931169220024	0.59991455078125	4.302978515625E-07	25.1699999364519	840
30.9231169219266	0.600555419921875	1.0736083984375E-05	25.1999999363761	841
30.9531169218509	0.6007080078125	1.4007568359375E-06	25.2299999363004	842
30.9831169217751	0.601104736328125	1.312255859375E-07	25.2599999362246	843
31.0131169216994	0.599853515625	1.04461669921875E-05	25.2899999361489	844
31.0431169216237	0.600006103515625	2.5390625E-06	25.3199999360731	845
31.0731169215479	0.598175048828125	-8.23974609375E-07	25.3499999359974	846
31.1031169214722	0.601654052734375	1.04644775390625E-05	25.3799999359217	847
31.1331169213964	0.59869384765625	3.1280517578125E-06	25.4099999358459	848
31.1631169213207	0.59979248046875	-9.735107421875E-07	25.4399999357702	849
31.193116921245	0.600677490234375	9.9853515625E-06	25.4699999356944	850
31.2231169211692	0.6009521484375	4.28466796875E-06	25.4999999356187	851
31.2531169210935	0.598876953125	-1.8951416015625E-06	25.5299999355429	852
31.2831169210177	0.5992431640625	9.8236083984375E-06	25.5599999354672	853
31.313116920942	0.599822998046875	4.656982421875E-06	25.5899999353915	854
31.3431169208662	0.59857177734375	-1.7608642578125E-06	25.6199999353157	855
31.3731169207905	0.597747802734375	8.5662841796875E-06	25.64999993524	856
31.4031169207148	0.60028076171875	6.3629150390625E-06	25.6799999351642	857
31.433116920639	0.59918212890625	-2.9754638671875E-06	25.7099999350885	858
31.4631169205633	0.600311279296875	8.50830078125E-06	25.7399999350127	859
31.4931169204875	0.59967041015625	6.378173828125E-06	25.769999934937	860
31.5231169204118	0.601348876953125	-2.3193359375E-06	25.7999999348613	861
31.553116920336	0.60015869140625	6.5582275390625E-06	25.8299999347855	862
31.5831169202603	0.600860595703125	8.209228515625E-06	25.8599999347098	863
31.6131169201846	0.598297119140625	-3.0517578125E-06	25.889999934634	864
31.6431169201088	0.600738525390625	6.146240234375E-06	25.9199999345583	865
31.6731169200331	0.59881591796875	8.221435546875E-06	25.9499999344825	866
31.7031169199573	0.600860595703125	-2.06298828125E-06	25.9799999344068	867
31.7331169198816	0.5980224609375	4.0618896484375E-06	26.0099999343311	868
31.7631169198058	0.6014404296875	9.716796875E-06	26.0399999342553	869
31.7931169197301	0.60009765625	-1.9683837890625E-06	26.0699999341796	870
31.8231169196544	0.600738525390625	3.4637451171875E-06	26.0999999341038	871
31.8531169195786	0.599365234375	9.661865234375E-06	26.1299999340281	872
31.8831169195029	0.602020263671875	-4.913330078125E-07	26.1599999339523	873
31.9131169194271	0.60125732421875	1.5167236328125E-06	26.1899999338766	874
31.9431169193514	0.6005859375	1.05682373046875E-05	26.2199999338009	875
31.9731169192756	0.599853515625	4.69970703125E-07	26.2499999337251	876
32.0031169191999	0.60003662109375	6.500244140625E-07	26.2799999336494	877
32.0331169191242	0.599609375	1.016845703125E-05	26.3099999335736	878
32.0631169190484	0.600067138671875	2.4017333984375E-06	26.3399999334979	879
32.0931169189727	0.598876953125	-1.068115234375E-06	26.3699999334222	880
32.1231169188969	0.59930419921875	1.0321044921875E-05	26.3999999333464	881
32.1531169188212	0.599212646484375	3.460693359375E-06	26.4299999332707	882
32.1831169187454	0.601287841796875	-1.275634765625E-06	26.4599999331949	883
32.2131169186697	0.5982666015625	8.9691162109375E-06	26.4899999331192	884
32.243116918594	0.601043701171875	5.572509765625E-06	26.5199999330434	885
32.2731169185182	0.598968505859375	-2.7984619140625E-06	26.5499999329677	886
32.3031169184425	0.6009521484375	8.892822265625E-06	26.579999932892	887
32.3331169183667	0.59832763671875	5.926513671875E-06	26.6099999328162	888
32.363116918291	0.600372314453125	-2.2857666015625E-06	26.6399999327405	889
32.3931169182152	0.598388671875	7.04345703125E-06	26.6699999326647	890
32.4231169181395	0.59918212890625	7.684326171875E-06	26.699999932589	891
32.4531169180638	0.59869384765625	-3.1585693359375E-06	26.7299999325132	892
32.483116917988	0.598968505859375	6.3507080078125E-06	26.7599999324375	893
32.5131169179123	0.599334716796875	8.2183837890625E-06	26.7899999323618	894
32.5431169178365	0.60009765625	-2.5726318359375E-06	26.819999932286	895
32.5731169177608	0.59954833984375	4.876708984375E-06	26.8499999322103	896
32.603116917685	0.600555419921875	9.2132568359375E-06	26.8799999321345	897
32.6331169176093	0.600921630859375	-2.3773193359375E-06	26.9099999320588	898
32.6631169175336	0.60089111328125	3.8421630859375E-06	26.939999931983	899
32.6931169174578	0.5989990234375	9.490966796875E-06	26.9699999319073	900
32.7231169173821	0.600860595703125	-1.4862060546875E-06	26.9999999318316	901
32.7531169173063	0.59912109375	2.5909423828125E-06	27.0299999317558	902
32.7831169172306	0.599212646484375	1.015625E-05	27.0599999316801	903
32.8131169171548	0.598602294921875	-1.0040283203125E-06	27.0899999316043	904
32.8431169170791	0.599853515625	1.8310546875E-06	27.1199999315286	905
32.8731169170034	0.600128173828125	1.02508544921875E-05	27.1499999314528	906
32.9031169169276	0.6002197265625	-7.62939453125E-08	27.1799999313771	907
32.9331169168519	0.60076904296875	9.490966796875E-07	27.2099999313014	908
32.9631169167761	0.60052490234375	1.041259765625E-05	27.2399999312256	909
32.9931169167004	0.601654052734375	8.636474609375E-07	27.2699999311499	910
33.0231169166246	0.6004638671875	4.8828125E-08	27.2999999310741	911
33.0531169165489	0.5997314453125	1.04705810546875E-05	27.3299999309984	912
33.0831169164732	0.5987548828125	1.544189453125E-06	27.3599999309226	913
33.1131169163974	0.59979248046875	-3.753662109375E-07	27.3899999308469	914
33.1431169163217	0.59991455078125	1.01776123046875E-05	27.4199999307712	915
33.1731169162459	0.5989990234375	2.6275634765625E-06	27.4499999306954	916
33.2031169161702	0.59991455078125	-1.2298583984375E-06	27.4799999306197	917
33.2331169160944	0.60101318359375	1.0198974609375E-05	27.5099999305439	918
33.2631169160187	0.601318359375	3.118896484375E-06	27.5399999304682	919
33.293116915943	0.601226806640625	-1.4251708984375E-06	27.5699999303924	920
33.3231169158672	0.600921630859375	9.7412109375E-06	27.5999999303167	921
33.3531169157915	0.6015625	4.119873046875E-06	27.629999930241	922
33.3831169157157	0.600128173828125	-2.0904541015625E-06	27.6599999301652	923
33.41311691564	0.60101318359375	9.649658203125E-06	27.6899999300895	924
33.4431169155642	0.599700927734375	4.35791015625E-06	27.7199999300137	925
33.4731169154885	0.60089111328125	-2.0904541015625E-06	27.749999929938	926
33.5031169154128	0.600433349609375	9.0545654296875E-06	27.7799999298622	927
33.533116915337	0.60028076171875	5.291748046875E-06	27.8099999297865	928
33.5631169152613	0.59869384765625	-2.57568359375E-06	27.8399999297108	929
33.5931169151855	0.600250244140625	8.740234375E-06	27.869999929635	930
33.6231169151098	0.600494384765625	5.72509765625E-06	27.8999999295593	931
33.653116915034	0.6009521484375	-2.60009765625E-06	27.9299999294835	932
33.6831169149583	0.599456787109375	7.9620361328125E-06	27.9599999294078	933
33.7131169148826	0.60003662109375	6.8328857421875E-06	27.989999929332	934
33.7431169148068	0.600860595703125	-3.0792236328125E-06	28.0199999292563	935
33.7731169147311	0.600616455078125	7.51953125E-06	28.0499999291806	936
33.8031169146553	0.59967041015625	7.012939453125E-06	28.0799999291048	937
33.8331169145796	0.600250244140625	-2.6031494140625E-06	28.1099999290291	938
33.8631169145038	0.599456787109375	5.9112548828125E-06	28.1399999289533	939
33.8931169144281	0.600433349609375	8.538818359375E-06	28.1699999288776	940
33.9231169143524	0.598663330078125	-3.173828125E-06	28.1999999288018	941
33.9531169142766	0.600128173828125	5.7708740234375E-06	28.2299999287261	942
33.9831169142009	0.59954833984375	8.2763671875E-06	28.2599999286504	943
34.0131169141251	0.60247802734375	-2.032470703125E-06	28.2899999285746	944
34.0431169140494	0.598541259765625	3.64990234375E-06	28.3199999284989	945
34.0731169139736	0.6024169921875	9.8876953125E-06	28.3499999284231	946
34.1031169138979	0.600738525390625	-2.1514892578125E-06	28.3799999283474	947
34.1331169138222	0.601287841796875	3.3203125E-06	28.4099999282716	948
34.1631169137464	0.599151611328125	9.5062255859375E-06	28.4399999281959	949
34.1931169136707	0.6005859375	-6.4697265625E-07	28.4699999281202	950
34.2231169135949	0.599365234375	1.361083984375E-06	28.4999999280444	951
34.2531169135192	0.59942626953125	1.0577392578125E-05	28.5299999279687	952
34.2831169134435	0.5987548828125	-9.1552734375E-08	28.5599999278929	953
34.3131169133677	0.5992431640625	9.94873046875E-07	28.5899999278172	954
34.343116913292	0.598602294921875	1.00189208984375E-05	28.6199999277414	955
34.3731169132162	0.599365234375	1.86767578125E-06	28.6499999276657	956
34.4031169131405	0.599365234375	-8.056640625E-07	28.67999992759	957
34.4331169130647	0.599578857421875	1.03607177734375E-05	28.7099999275142	958
34.463116912989	0.59979248046875	2.935791015625E-06	28.7399999274385	959
34.4931169129133	0.5997314453125	-1.1016845703125E-06	28.7699999273627	960
34.5231169128375	0.598052978515625	9.3505859375E-06	28.799999927287	961
34.5531169127618	0.59857177734375	4.82177734375E-06	28.8299999272112	962
34.583116912686	0.598785400390625	-2.4261474609375E-06	28.8599999271355	963
34.6131169126103	0.599395751953125	8.8348388671875E-06	28.8899999270598	964
34.6431169125345	0.59710693359375	5.8319091796875E-06	28.919999926984	965
34.6731169124588	0.59930419921875	-2.3468017578125E-06	28.9499999269083	966
34.7031169123831	0.597808837890625	7.0159912109375E-06	28.9799999268325	967
34.7331169123073	0.60089111328125	7.7789306640625E-06	29.0099999267568	968
34.7631169122316	0.599365234375	-3.2196044921875E-06	29.039999926681	969
34.7931169121558	0.600616455078125	6.3629150390625E-06	29.0699999266053	970
34.8231169120801	0.598358154296875	7.9498291015625E-06	29.0999999265296	971
34.8531169120043	0.600677490234375	-2.1942138671875E-06	29.1299999264538	972
34.8831169119286	0.598602294921875	4.2449951171875E-06	29.1599999263781	973
34.9131169118529	0.598846435546875	9.6343994140625E-06	29.1899999263023	974
34.9431169117771	0.59918212890625	-2.4810791015625E-06	29.2199999262266	975
34.9731169117014	0.599822998046875	3.4637451171875E-06	29.2499999261508	976
35.0031169116256	0.5975341796875	9.6466064453125E-06	29.2799999260751	977
35.0331169115499	0.598358154296875	-1.0711669921875E-06	29.3099999259994	978
35.0631169114741	0.599761962890625	1.8798828125E-06	29.3399999259236	979
35.0931169113984	0.59893798828125	1.04888916015625E-05	29.3699999258479	980
35.1231169113227	0.598968505859375	-3.11279296875E-07	29.3999999257721	981
35.1531169112469	0.59942626953125	1.0162353515625E-06	29.4299999256964	982
35.1831169111712	0.599151611328125	1.0430908203125E-05	29.4599999256207	983
35.2131169110954	0.599456787109375	8.7890625E-07	29.4899999255449	984
35.2431169110197	0.599517822265625	-1.373291015625E-07	29.5199999254692	985
35.2731169109439	0.599395751953125	1.06414794921875E-05	29.5499999253934	986
35.3031169108682	0.598358154296875	1.9287109375E-06	29.5799999253177	987
35.3331169107925	0.599761962890625	-7.32421875E-07	29.6099999252419	988
35.3631169107167	0.598602294921875	1.02325439453125E-05	29.6399999251662	989
35.393116910641	0.599456787109375	3.106689453125E-06	29.6699999250905	990
35.4231169105652	0.598602294921875	-1.605224609375E-06	29.6999999250147	991
35.4531169104895	0.599639892578125	1.0040283203125E-05	29.729999924939	992
35.4831169104137	0.598846435546875	4.0618896484375E-06	29.7599999248632	993
35.513116910338	0.59912109375	-2.11181640625E-06	29.7899999247875	994
35.5431169102623	0.600311279296875	9.5458984375E-06	29.8199999247117	995
35.5731169101865	0.599090576171875	4.803466796875E-06	29.849999924636	996
35.6031169101108	0.599822998046875	-2.35595703125E-06	29.8799999245603	997
35.633116910035	0.598724365234375	8.734130859375E-06	29.9099999244845	998
35.6631169099593	0.59991455078125	5.9906005859375E-06	29.9399999244088	999
35.6931169098835	0.599456787109375	-2.8900146484375E-06	29.969999924333	1000
35.7231169098078	0.6004638671875	8.2427978515625E-06	29.9999999242573	1001
35.7531169097321	0.59808349609375	6.38427734375E-06	30.0299999241815	1002
35.7831169096563	0.59967041015625	-2.9052734375E-06	30.0599999241058	1003
35.8131169095806	0.59954833984375	7.403564453125E-06	30.0899999240301	1004
35.8431169095048	0.599456787109375	7.3455810546875E-06	30.1199999239543	1005
35.8731169094291	0.599517822265625	-3.082275390625E-06	30.1499999238786	1006
35.9031169093533	0.598876953125	7.012939453125E-06	30.1799999238028	1007
35.9331169092776	0.599029541015625	7.769775390625E-06	30.2099999237271	1008
35.9631169092019	0.598968505859375	-2.9083251953125E-06	30.2399999236513	1009
35.9931169091261	0.599029541015625	5.9844970703125E-06	30.2699999235756	1010
36.0231169090504	0.599090576171875	8.3404541015625E-06	30.2999999234999	1011
36.0531169089746	0.599334716796875	-3.0517578125E-06	30.3299999234241	1012
36.0831169088989	0.599090576171875	5.6549072265625E-06	30.3599999233484	1013
36.1131169088231	0.5982666015625	8.6822509765625E-06	30.3899999232726	1014
36.1431169087474	0.599517822265625	-2.6824951171875E-06	30.4199999231969	1015
36.1731169086717	0.598236083984375	4.571533203125E-06	30.4499999231211	1016
36.2031169085959	0.599609375	9.2315673828125E-06	30.4799999230454	1017
36.2331169085202	0.598907470703125	-2.484130859375E-06	30.5099999229697	1018
36.2631169084444	0.599334716796875	4.0313720703125E-06	30.5399999228939	1019
36.2931169083687	0.5985107421875	9.4085693359375E-06	30.5699999228182	1020
36.3231169082929	0.6005859375	-1.8035888671875E-06	30.5999999227424	1021
36.3531169082172	0.599212646484375	2.587890625E-06	30.6299999226667	1022
36.3831169081415	0.599639892578125	1.03607177734375E-05	30.6599999225909	1023
36.4131169080657	0.5997314453125	-1.434326171875E-06	30.6899999225152	1024
36.44311690799	0.6004638671875	2.3223876953125E-06	30.7199999224395	1025
36.4731169079142	0.598419189453125	9.9761962890625E-06	30.7499999223637	1026
36.5031169078385	0.60064697265625	5.18798828125E-08	30.779999922288	1027
36.5331169077627	0.599273681640625	3.997802734375E-07	30.8099999222122	1028
36.563116907687	0.5997314453125	1.09619140625E-05	30.8399999221365	1029
36.5931169076113	0.599090576171875	4.913330078125E-07	30.8699999220607	1030
36.6231169075355	0.600982666015625	4.608154296875E-07	30.899999921985	1031
36.6531169074598	0.598785400390625	1.00311279296875E-05	30.9299999219093	1032
36.683116907384	0.60089111328125	2.5146484375E-06	30.9599999218335	1033
36.7131169073083	0.59881591796875	-1.397705078125E-06	30.9899999217578	1034
36.7431169072325	0.599853515625	1.04248046875E-05	31.019999921682	1035
36.7731169071568	0.598175048828125	3.076171875E-06	31.0499999216063	1036
36.8031169070811	0.600860595703125	-1.3702392578125E-06	31.0799999215305	1037
36.8331169070053	0.598358154296875	9.2041015625E-06	31.1099999214548	1038
36.8631169069296	0.600372314453125	5.3802490234375E-06	31.1399999213791	1039
36.8931169068538	0.598876953125	-2.813720703125E-06	31.1699999213033	1040
36.9231169067781	0.600189208984375	8.5906982421875E-06	31.1999999212276	1041
36.9531169067023	0.598602294921875	5.902099609375E-06	31.2299999211518	1042
36.9831169066266	0.600372314453125	-2.4871826171875E-06	31.2599999210761	1043
37.0131169065509	0.599365234375	7.0068359375E-06	31.2899999210003	1044
37.0431169064751	0.599212646484375	7.8857421875E-06	31.3199999209246	1045
37.0731169063994	0.599609375	-3.1982421875E-06	31.3499999208489	1046
37.1031169063236	0.59991455078125	5.926513671875E-06	31.3799999207731	1047
37.1331169062479	0.59930419921875	8.3099365234375E-06	31.4099999206974	1048
37.1631169061721	0.600128173828125	-2.471923828125E-06	31.4399999206216	1049
37.1931169060964	0.600189208984375	4.2449951171875E-06	31.4699999205459	1050
37.2231169060207	0.599578857421875	9.619140625E-06	31.4999999204701	1051
37.2531169059449	0.600006103515625	-2.3956298828125E-06	31.5299999203944	1052
37.2831169058692	0.60064697265625	3.424072265625E-06	31.5599999203187	1053
37.3131169057934	0.59869384765625	9.4818115234375E-06	31.5899999202429	1054
37.3431169057177	0.600738525390625	-1.031494140625E-06	31.6199999201672	1055
37.373116905642	0.598876953125	1.617431640625E-06	31.6499999200914	1056
37.4031169055662	0.599884033203125	1.07391357421875E-05	31.6799999200157	1057
37.4331169054905	0.597808837890625	-8.392333984375E-07	31.7099999199399	1058
37.4631169054147	0.601409912109375	1.42822265625E-06	31.7399999198642	1059
37.493116905339	0.598052978515625	1.00250244140625E-05	31.7699999197885	1060
37.5231169052632	0.600189208984375	1.0498046875E-06	31.7999999197127	1061
37.5531169051875	0.598876953125	-4.0283203125E-07	31.829999919637	1062
37.5831169051118	0.60064697265625	1.0968017578125E-05	31.8599999195612	1063
37.613116905036	0.59912109375	1.4373779296875E-06	31.8899999194855	1064
37.6431169049603	0.5999755859375	-4.2724609375E-07	31.9199999194097	1065
37.6731169048845	0.599090576171875	1.0150146484375E-05	31.949999919334	1066
37.7031169048088	0.598968505859375	2.740478515625E-06	31.9799999192583	1067
37.733116904733	0.6002197265625	-1.495361328125E-06	32.0099999191825	1068
37.7631169046573	0.60015869140625	1.0064697265625E-05	32.0399999191068	1069
37.7931169045816	0.599365234375	3.5797119140625E-06	32.069999919031	1070
37.8231169045058	0.599761962890625	-1.7974853515625E-06	32.0999999189553	1071
37.8531169044301	0.600189208984375	9.6160888671875E-06	32.1299999188795	1072
37.8831169043543	0.599700927734375	4.5684814453125E-06	32.1599999188038	1073
37.9131169042786	0.5999755859375	-2.5054931640625E-06	32.1899999187281	1074
37.9431169042028	0.600799560546875	9.1522216796875E-06	32.2199999186523	1075
37.9731169041271	0.599334716796875	5.322265625E-06	32.2499999185766	1076
38.0031169040514	0.6005859375	-2.5482177734375E-06	32.2799999185008	1077
38.0331169039756	0.599517822265625	8.294677734375E-06	32.3099999184251	1078
38.0631169038999	0.600250244140625	6.2835693359375E-06	32.3399999183493	1079
38.0931169038241	0.59979248046875	-3.03955078125E-06	32.3699999182736	1080
38.1231169037484	0.600433349609375	7.5164794921875E-06	32.3999999181979	1081
38.1531169036726	0.599517822265625	7.135009765625E-06	32.4299999181221	1082
38.1831169035969	0.59954833984375	-3.070068359375E-06	32.4599999180464	1083
38.2131169035212	0.599273681640625	6.60400390625E-06	32.4899999179706	1084
38.2431169034454	0.598968505859375	7.92236328125E-06	32.5199999178949	1085
38.2731169033697	0.6005859375	-2.899169921875E-06	32.5499999178192	1086
38.3031169032939	0.598724365234375	5.1055908203125E-06	32.5799999177434	1087
38.3331169032182	0.599456787109375	8.7646484375E-06	32.6099999176677	1088
38.3631169031424	0.59869384765625	-2.6947021484375E-06	32.6399999175919	1089
38.3931169030667	0.599761962890625	4.248046875E-06	32.6699999175162	1090
38.423116902991	0.598602294921875	9.332275390625E-06	32.6999999174404	1091
38.4531169029152	0.599609375	-1.8218994140625E-06	32.7299999173647	1092
38.4831169028395	0.59820556640625	2.5604248046875E-06	32.759999917289	1093
38.5131169027637	0.599029541015625	1.0137939453125E-05	32.7899999172132	1094
38.543116902688	0.599578857421875	-1.104736328125E-06	32.8199999171375	1095
38.5731169026122	0.599945068359375	1.6265869140625E-06	32.8499999170617	1096
38.6031169025365	0.599517822265625	1.04095458984375E-05	32.879999916986	1097
38.6331169024608	0.60052490234375	3.23486328125E-07	32.9099999169102	1098
38.663116902385	0.600311279296875	1.46484375E-07	32.9399999168345	1099
38.6931169023093	0.600311279296875	1.04766845703125E-05	32.9699999167588	1100
38.7231169022335	0.600738525390625	1.5533447265625E-06	32.999999916683	1101
38.7531169021578	0.600555419921875	-5.767822265625E-07	33.0299999166073	1102
38.783116902082	0.60003662109375	1.00250244140625E-05	33.0599999165315	1103
38.8131169020063	0.600311279296875	3.3416748046875E-06	33.0899999164558	1104
38.8431169019306	0.60089111328125	-1.8524169921875E-06	33.11999991638	1105
38.8731169018548	0.600128173828125	9.5550537109375E-06	33.1499999163043	1106
38.9031169017791	0.6002197265625	4.5867919921875E-06	33.1799999162286	1107
38.9331169017033	0.60107421875	-2.2491455078125E-06	33.2099999161528	1108
38.9631169016276	0.6002197265625	8.4228515625E-06	33.2399999160771	1109
38.9931169015518	0.6004638671875	6.3201904296875E-06	33.2699999160013	1110
39.0231169014761	0.60015869140625	-3.0364990234375E-06	33.2999999159256	1111
39.0531169014004	0.600860595703125	7.5164794921875E-06	33.3299999158498	1112
39.0831169013246	0.59844970703125	6.8145751953125E-06	33.3599999157741	1113
39.1131169012489	0.6005859375	-2.7313232421875E-06	33.3899999156984	1114
39.1431169011731	0.59820556640625	5.7830810546875E-06	33.4199999156226	1115
39.1731169010974	0.6002197265625	8.7371826171875E-06	33.4499999155469	1116
39.2031169010216	0.5992431640625	-3.2562255859375E-06	33.4799999154711	1117
39.2331169009459	0.600677490234375	5.3131103515625E-06	33.5099999153954	1118
39.2631169008702	0.597564697265625	8.4564208984375E-06	33.5399999153196	1119
39.2931169007944	0.6002197265625	-2.06298828125E-06	33.5699999152439	1120
39.3231169007187	0.599151611328125	3.179931640625E-06	33.5999999151682	1121
39.3531169006429	0.5994873046875	1.00616455078125E-05	33.6299999150924	1122
39.3831169005672	0.5989990234375	-2.2247314453125E-06	33.6599999150167	1123
39.4131169004914	0.59979248046875	3.0364990234375E-06	33.6899999149409	1124
39.4431169004157	0.597930908203125	9.6771240234375E-06	33.7199999148652	1125
39.47311690034	0.600006103515625	-8.392333984375E-07	33.7499999147894	1126
39.5031169002642	0.599151611328125	1.33056640625E-06	33.7799999147137	1127
39.5331169001885	0.59991455078125	1.0687255859375E-05	33.809999914638	1128
39.5631169001127	0.598175048828125	-5.9814453125E-07	33.8399999145622	1129
39.593116900037	0.6009521484375	1.2939453125E-06	33.8699999144865	1130
39.6231168999612	0.5980224609375	1.0150146484375E-05	33.8999999144107	1131
39.6531168998855	0.5999755859375	7.537841796875E-07	33.929999914335	1132
39.6831168998098	0.5994873046875	-2.410888671875E-07	33.9599999142592	1133
39.713116899734	0.599853515625	1.0791015625E-05	33.9899999141835	1134
39.7431168996583	0.5987548828125	1.080322265625E-06	34.0199999141078	1135
39.7731168995825	0.5999755859375	-2.62451171875E-07	34.049999914032	1136
39.8031168995068	0.599151611328125	1.011962890625E-05	34.0799999139563	1137
39.833116899431	0.59967041015625	2.2216796875E-06	34.1099999138805	1138
39.8631168993553	0.599609375	-1.312255859375E-06	34.1399999138048	1139
39.8931168992796	0.599517822265625	1.03729248046875E-05	34.169999913729	1140
39.9231168992038	0.59881591796875	2.7099609375E-06	34.1999999136533	1141
39.9531168991281	0.599395751953125	-1.2969970703125E-06	34.2299999135776	1142
39.9831168990523	0.5992431640625	9.7381591796875E-06	34.2599999135018	1143
40.0131168989766	0.59954833984375	3.9306640625E-06	34.2899999134261	1144
40.0431168989008	0.598968505859375	-2.2552490234375E-06	34.3199999133503	1145
40.0731168988251	0.60052490234375	9.8785400390625E-06	34.3499999132746	1146
40.1031168987494	0.59771728515625	3.985595703125E-06	34.3799999131988	1147
40.1331168986736	0.601165771484375	-1.8524169921875E-06	34.4099999131231	1148
40.1631168985979	0.5982666015625	8.7249755859375E-06	34.4399999130474	1149
40.1931168985221	0.60040283203125	5.7098388671875E-06	34.4699999129716	1150
40.2231168984464	0.598663330078125	-3.173828125E-06	34.4999999128959	1151
40.2531168983706	0.60052490234375	8.8470458984375E-06	34.5299999128201	1152
40.2831168982949	0.59869384765625	5.615234375E-06	34.5599999127444	1153
40.3131168982192	0.600555419921875	-2.6153564453125E-06	34.5899999126686	1154
40.3431168981434	0.600189208984375	7.5592041015625E-06	34.6199999125929	1155
40.3731168980677	0.600341796875	7.220458984375E-06	34.6499999125172	1156
40.4031168979919	0.59979248046875	-3.369140625E-06	34.6799999124414	1157
40.4331168979162	0.6005859375	6.6802978515625E-06	34.7099999123657	1158
40.4631168978405	0.6004638671875	7.537841796875E-06	34.7399999122899	1159
40.4931168977647	0.60064697265625	-2.96630859375E-06	34.7699999122142	1160
40.523116897689	0.600189208984375	5.4931640625E-06	34.7999999121384	1161
40.5531168976132	0.6005859375	8.69140625E-06	34.8299999120627	1162
40.5831168975375	0.599609375	-2.9022216796875E-06	34.859999911987	1163
40.6131168974617	0.600982666015625	4.33349609375E-06	34.8899999119112	1164
40.643116897386	0.599090576171875	9.24072265625E-06	34.9199999118355	1165
40.6731168973103	0.60101318359375	-2.0965576171875E-06	34.9499999117597	1166
40.7031168972345	0.59967041015625	2.9266357421875E-06	34.979999911684	1167
40.7331168971588	0.600067138671875	9.9334716796875E-06	35.0099999116082	1168
40.763116897083	0.599365234375	-1.30615234375E-06	35.0399999115325	1169
40.7931168970073	0.60003662109375	1.74560546875E-06	35.0699999114568	1170
40.8231168969315	0.5986328125	1.0150146484375E-05	35.099999911381	1171
40.8531168968558	0.59893798828125	4.57763671875E-08	35.1299999113053	1172
40.8831168967801	0.59967041015625	4.45556640625E-07	35.1599999112295	1173
40.9131168967043	0.599029541015625	1.03240966796875E-05	35.1899999111538	1174
40.9431168966286	0.599945068359375	1.52587890625E-06	35.219999911078	1175
40.9731168965528	0.5999755859375	-8.209228515625E-07	35.2499999110023	1176
41.0031168964771	0.599334716796875	1.0137939453125E-05	35.2799999109266	1177
41.0331168964013	0.598541259765625	2.8289794921875E-06	35.3099999108508	1178
41.0631168963256	0.599761962890625	-1.5777587890625E-06	35.3399999107751	1179
41.0931168962499	0.5997314453125	9.4146728515625E-06	35.3699999106993	1180
41.1231168961741	0.600128173828125	4.5318603515625E-06	35.3999999106236	1181
41.1531168960984	0.600555419921875	-2.4749755859375E-06	35.4299999105478	1182
41.1831168960226	0.599945068359375	8.8226318359375E-06	35.4599999104721	1183
41.2131168959469	0.6005859375	5.4534912109375E-06	35.4899999103964	1184
41.2431168958711	0.600677490234375	-2.7862548828125E-06	35.5199999103206	1185
41.2731168957954	0.600341796875	7.48291015625E-06	35.5499999102449	1186
41.3031168957197	0.600921630859375	6.9061279296875E-06	35.5799999101691	1187
41.3331168956439	0.599853515625	-3.173828125E-06	35.6099999100934	1188
41.3631168955682	0.600128173828125	6.7840576171875E-06	35.6399999100177	1189
41.3931168954924	0.598358154296875	7.5775146484375E-06	35.6699999099419	1190
41.4231168954167	0.60015869140625	-3.01513671875E-06	35.6999999098662	1191
41.4531168953409	0.59942626953125	5.3192138671875E-06	35.7299999097904	1192
41.4831168952652	0.599700927734375	8.5601806640625E-06	35.7599999097147	1193
41.5131168951895	0.599090576171875	-2.923583984375E-06	35.7899999096389	1194
41.5431168951137	0.599761962890625	4.4830322265625E-06	35.8199999095632	1195
41.573116895038	0.5985107421875	8.984375E-06	35.8499999094875	1196
41.6031168949622	0.599761962890625	-2.3681640625E-06	35.8799999094117	1197
41.6331168948865	0.5999755859375	3.1524658203125E-06	35.909999909336	1198
41.6631168948107	0.598541259765625	9.7381591796875E-06	35.9399999092602	1199
41.693116894735	0.59930419921875	-1.8829345703125E-06	35.9699999091845	1200
41.7231168946593	0.600341796875	2.5390625E-06	35.9999999091087	1201
41.7531168945835	0.5989990234375	1.00860595703125E-05	36.029999909033	1202
41.7831168945078	0.60015869140625	-1.1077880859375E-06	36.0599999089573	1203
41.813116894432	0.59967041015625	1.287841796875E-06	36.0899999088815	1204
41.8431168943563	0.600006103515625	1.03515625E-05	36.1199999088058	1205
41.8731168942805	0.599090576171875	-5.37109375E-07	36.14999990873	1206
41.9031168942048	0.60076904296875	1.08642578125E-06	36.1799999086543	1207
41.9331168941291	0.5982666015625	1.01898193359375E-05	36.2099999085785	1208
41.9631168940533	0.600341796875	6.561279296875E-07	36.2399999085028	1209
41.9931168939776	0.599273681640625	-3.0517578125E-07	36.2699999084271	1210
42.0231168939018	0.599884033203125	1.07025146484375E-05	36.2999999083513	1211
42.0531168938261	0.59844970703125	7.049560546875E-07	36.3299999082756	1212
42.0831168937503	0.600250244140625	8.23974609375E-08	36.3599999081998	1213
42.1131168936746	0.59881591796875	9.8785400390625E-06	36.3899999081241	1214
42.1431168935989	0.599029541015625	2.20947265625E-06	36.4199999080483	1215
42.1731168935231	0.59844970703125	-1.45263671875E-06	36.4499999079726	1216
42.2031168934474	0.599517822265625	1.05316162109375E-05	36.4799999078969	1217
42.2331168933716	0.5982666015625	2.2796630859375E-06	36.5099999078211	1218
42.2631168932959	0.599609375	-1.0498046875E-06	36.5399999077454	1219
42.2931168932201	0.597686767578125	9.5703125E-06	36.5699999076696	1220
42.3231168931444	0.599761962890625	4.0069580078125E-06	36.5999999075939	1221
42.3531168930687	0.598663330078125	-2.398681640625E-06	36.6299999075181	1222
42.3831168929929	0.600616455078125	9.7747802734375E-06	36.6599999074424	1223
42.4131168929172	0.59814453125	4.2205810546875E-06	36.6899999073667	1224
42.4431168928414	0.600372314453125	-2.0477294921875E-06	36.7199999072909	1225
42.4731168927657	0.5980224609375	8.5357666015625E-06	36.7499999072152	1226
42.5031168926899	0.599700927734375	6.01806640625E-06	36.7799999071394	1227
42.5331168926142	0.598388671875	-3.1219482421875E-06	36.8099999070637	1228
42.5631168925385	0.60009765625	8.0657958984375E-06	36.8399999069879	1229
42.5931168924627	0.599029541015625	6.1859130859375E-06	36.8699999069122	1230
42.623116892387	0.59954833984375	-2.8076171875E-06	36.8999999068365	1231
42.6531168923112	0.599700927734375	6.6131591796875E-06	36.9299999067607	1232
42.6831168922355	0.599822998046875	7.7972412109375E-06	36.959999906685	1233
42.7131168921597	0.600128173828125	-3.2806396484375E-06	36.9899999066092	1234
42.743116892084	0.59979248046875	5.7098388671875E-06	37.0199999065335	1235
42.7731168920083	0.599334716796875	8.270263671875E-06	37.0499999064577	1236
42.8031168919325	0.5997314453125	-2.6336669921875E-06	37.079999906382	1237
42.8331168918568	0.599822998046875	3.9581298828125E-06	37.1099999063063	1238
42.863116891781	0.60064697265625	9.283447265625E-06	37.1399999062305	1239
42.8931168917053	0.5987548828125	-2.532958984375E-06	37.1699999061548	1240
42.9231168916295	0.60064697265625	3.2470703125E-06	37.199999906079	1241
42.9531168915538	0.59881591796875	9.48486328125E-06	37.2299999060033	1242
42.9831168914781	0.600677490234375	-1.13525390625E-06	37.2599999059275	1243
43.0131168914023	0.598846435546875	1.434326171875E-06	37.2899999058518	1244
43.0431168913266	0.600311279296875	1.06689453125E-05	37.3199999057761	1245
43.0731168912508	0.59906005859375	-8.697509765625E-07	37.3499999057003	1246
43.1031168911751	0.600341796875	1.226806640625E-06	37.3799999056246	1247
43.1331168910993	0.599029541015625	9.8876953125E-06	37.4099999055488	1248
43.1631168910236	0.60052490234375	8.453369140625E-07	37.4399999054731	1249
43.1931168909479	0.600128173828125	-5.79833984375E-07	37.4699999053973	1250
43.2231168908721	0.60113525390625	1.0858154296875E-05	37.4999999053216	1251
43.2531168907964	0.599273681640625	1.2237548828125E-06	37.5299999052459	1252
43.2831168907206	0.60107421875	-5.18798828125E-07	37.5599999051701	1253
43.3131168906449	0.5992431640625	1.004638671875E-05	37.5899999050944	1254
43.3431168905691	0.6005859375	2.685546875E-06	37.6199999050186	1255
43.3731168904934	0.599517822265625	-1.6754150390625E-06	37.6499999049429	1256
43.4031168904177	0.600555419921875	1.004638671875E-05	37.6799999048671	1257
43.4331168903419	0.5986328125	3.3355712890625E-06	37.7099999047914	1258
43.4631168902662	0.60107421875	-1.8798828125E-06	37.7399999047157	1259
43.4931168901904	0.600372314453125	9.2926025390625E-06	37.7699999046399	1260
43.5231168901147	0.6002197265625	4.43115234375E-06	37.7999999045642	1261
43.553116890039	0.600555419921875	-2.587890625E-06	37.8299999044884	1262
43.5831168899632	0.60003662109375	9.0423583984375E-06	37.8599999044127	1263
43.6131168898875	0.59930419921875	5.0445556640625E-06	37.8899999043369	1264
43.6431168898117	0.599884033203125	-2.6641845703125E-06	37.9199999042612	1265
43.673116889736	0.5999755859375	8.2366943359375E-06	37.9499999041855	1266
43.7031168896602	0.59869384765625	6.2408447265625E-06	37.9799999041097	1267
43.7331168895845	0.599029541015625	-3.1768798828125E-06	38.009999904034	1268
43.7631168895088	0.599090576171875	7.3944091796875E-06	38.0399999039582	1269
43.793116889433	0.598907470703125	6.9183349609375E-06	38.0699999038825	1270
43.8231168893573	0.599517822265625	-3.06396484375E-06	38.0999999038067	1271
43.8531168892815	0.598876953125	6.3507080078125E-06	38.129999903731	1272
43.8831168892058	0.5992431640625	7.9498291015625E-06	38.1599999036553	1273
43.91311688913	0.598785400390625	-2.978515625E-06	38.1899999035795	1274
43.9431168890543	0.599517822265625	5.0018310546875E-06	38.2199999035038	1275
43.9731168889786	0.599090576171875	8.697509765625E-06	38.249999903428	1276
44.0031168889028	0.599700927734375	-2.740478515625E-06	38.2799999033523	1277
44.0331168888271	0.59954833984375	4.0069580078125E-06	38.3099999032765	1278
44.0631168887513	0.598968505859375	9.295654296875E-06	38.3399999032008	1279
44.0931168886756	0.5997314453125	-1.947021484375E-06	38.3699999031251	1280
44.1231168885998	0.59979248046875	2.40478515625E-06	38.3999999030493	1281
44.1531168885241	0.600921630859375	9.94873046875E-06	38.4299999029736	1282
44.1831168884484	0.59912109375	-1.0986328125E-06	38.4599999028978	1283
44.2131168883726	0.600341796875	1.422119140625E-06	38.4899999028221	1284
44.2431168882969	0.599700927734375	1.00372314453125E-05	38.5199999027463	1285
44.2731168882211	0.60089111328125	3.7841796875E-07	38.5499999026706	1286
44.3031168881454	0.600067138671875	-9.1552734375E-08	38.5799999025949	1287
44.3331168880696	0.601104736328125	1.02813720703125E-05	38.6099999025191	1288
44.3631168879939	0.5997314453125	1.5289306640625E-06	38.6399999024434	1289
44.3931168879182	0.6005859375	-8.4228515625E-07	38.6699999023676	1290
44.4231168878424	0.6002197265625	9.8968505859375E-06	38.6999999022919	1291
44.4531168877667	0.599884033203125	3.1402587890625E-06	38.7299999022162	1292
44.4831168876909	0.60064697265625	-1.910400390625E-06	38.7599999021404	1293
44.5131168876152	0.5994873046875	9.5245361328125E-06	38.7899999020647	1294
44.5431168875394	0.599761962890625	4.0679931640625E-06	38.8199999019889	1295
44.5731168874637	0.59967041015625	-2.3101806640625E-06	38.8499999019132	1296
44.603116887388	0.600433349609375	8.6669921875E-06	38.8799999018374	1297
44.6331168873122	0.60028076171875	5.52978515625E-06	38.9099999017617	1298
44.6631168872365	0.599853515625	-2.9998779296875E-06	38.939999901686	1299
44.6931168871607	0.600341796875	7.867431640625E-06	38.9699999016102	1300
44.723116887085	0.59930419921875	6.3262939453125E-06	38.9999999015345	1301
44.7531168870092	0.60052490234375	-3.0731201171875E-06	39.0299999014587	1302
44.7831168869335	0.599884033203125	6.7962646484375E-06	39.059999901383	1303
44.8131168868578	0.600799560546875	7.5469970703125E-06	39.0899999013072	1304
44.843116886782	0.59942626953125	-3.2867431640625E-06	39.1199999012315	1305
44.8731168867063	0.60107421875	6.04248046875E-06	39.1499999011558	1306
44.9031168866305	0.599853515625	7.8460693359375E-06	39.17999990108	1307
44.9331168865548	0.60101318359375	-2.7984619140625E-06	39.2099999010043	1308
44.963116886479	0.5999755859375	4.5745849609375E-06	39.2399999009285	1309
44.9931168864033	0.60125732421875	9.2010498046875E-06	39.2699999008528	1310
45.0231168863276	0.59954833984375	-2.984619140625E-06	39.299999900777	1311
45.0531168862518	0.6007080078125	4.241943359375E-06	39.3299999007013	1312
45.0831168861761	0.600067138671875	8.795166015625E-06	39.3599999006256	1313
45.1131168861003	0.60052490234375	-1.898193359375E-06	39.3899999005498	1314
45.1431168860246	0.599151611328125	2.45361328125E-06	39.4199999004741	1315
45.1731168859488	0.600433349609375	1.00799560546875E-05	39.4499999003983	1316
45.2031168858731	0.59893798828125	-2.11181640625E-06	39.4799999003226	1317
45.2331168857974	0.599884033203125	2.6153564453125E-06	39.5099999002468	1318
45.2631168857216	0.5989990234375	9.5306396484375E-06	39.5399999001711	1319
45.2931168856459	0.59954833984375	-8.11767578125E-07	39.5699999000954	1320
45.3231168855701	0.598236083984375	1.03759765625E-06	39.5999999000196	1321
45.3531168854944	0.598968505859375	1.05133056640625E-05	39.6299998999439	1322
45.3831168854186	0.5980224609375	-7.781982421875E-07	39.6599998998681	1323
45.4131168853429	0.5997314453125	1.220703125E-06	39.6899998997924	1324
45.4431168852672	0.59844970703125	1.0064697265625E-05	39.7199998997166	1325
45.4731168851914	0.60003662109375	4.0283203125E-07	39.7499998996409	1326
45.5031168851157	0.5987548828125	-2.99072265625E-07	39.7799998995652	1327
45.5331168850399	0.600494384765625	1.05926513671875E-05	39.8099998994894	1328
45.5631168849642	0.5989990234375	6.89697265625E-07	39.8399998994137	1329
45.5931168848884	0.601409912109375	-1.3427734375E-07	39.8699998993379	1330
45.6231168848127	0.598876953125	9.8419189453125E-06	39.8999998992622	1331
45.653116884737	0.600921630859375	2.2003173828125E-06	39.9299998991864	1332
45.6831168846612	0.599853515625	-1.37939453125E-06	39.9599998991107	1333
45.7131168845855	0.601531982421875	1.01776123046875E-05	39.989999899035	1334
45.7431168845097	0.600494384765625	2.825927734375E-06	40.0199998989592	1335
45.773116884434	0.6011962890625	-1.5411376953125E-06	40.0499998988835	1336
45.8031168843582	0.599212646484375	9.3994140625E-06	40.0799998988077	1337
45.8331168842825	0.599853515625	4.2327880859375E-06	40.109999898732	1338
45.8631168842068	0.60028076171875	-2.6336669921875E-06	40.1399998986562	1339
45.893116884131	0.599517822265625	8.917236328125E-06	40.1699998985805	1340
45.9231168840553	0.5989990234375	4.9224853515625E-06	40.1999998985048	1341
45.9531168839795	0.599334716796875	-2.60009765625E-06	40.229999898429	1342
45.9831168839038	0.598907470703125	7.6995849609375E-06	40.2599998983533	1343
46.013116883828	0.59967041015625	6.6925048828125E-06	40.2899998982775	1344
46.0431168837523	0.599822998046875	-3.6102294921875E-06	40.3199998982018	1345
46.0731168836766	0.599609375	7.1014404296875E-06	40.349999898126	1346
46.1031168836008	0.5989990234375	6.8878173828125E-06	40.3799998980503	1347
46.1331168835251	0.600799560546875	-2.8472900390625E-06	40.4099998979746	1348
46.1631168834493	0.598968505859375	5.2154541015625E-06	40.4399998978988	1349
46.1931168833736	0.60064697265625	8.8470458984375E-06	40.4699998978231	1350
46.2231168832978	0.598846435546875	-3.3416748046875E-06	40.4999998977473	1351
46.2531168832221	0.600921630859375	4.52880859375E-06	40.5299998976716	1352
46.2831168831464	0.598663330078125	8.8348388671875E-06	40.5599998975958	1353
46.3131168830706	0.600982666015625	-1.8707275390625E-06	40.5899998975201	1354
46.3431168829949	0.59906005859375	2.337646484375E-06	40.6199998974444	1355
46.3731168829191	0.601226806640625	1.00494384765625E-05	40.6499998973686	1356
46.4031168828434	0.5989990234375	-1.4068603515625E-06	40.6799998972929	1357
46.4331168827676	0.600555419921875	1.4678955078125E-06	40.7099998972171	1358
46.4631168826919	0.5987548828125	1.00067138671875E-05	40.7399998971414	1359
46.4931168826162	0.600189208984375	1.434326171875E-07	40.7699998970656	1360
46.5231168825404	0.5997314453125	4.57763671875E-08	40.7999998969899	1361
46.5531168824647	0.5999755859375	1.024169921875E-05	40.8299998969142	1362
46.5831168823889	0.599273681640625	1.318359375E-06	40.8599998968384	1363
46.6131168823132	0.599853515625	-7.568359375E-07	40.8899998967627	1364
46.6431168822375	0.599884033203125	9.9517822265625E-06	40.9199998966869	1365
46.6731168821617	0.599945068359375	2.752685546875E-06	40.9499998966112	1366
46.703116882086	0.599395751953125	-1.776123046875E-06	40.9799998965354	1367
46.7331168820102	0.599212646484375	9.85107421875E-06	41.0099998964597	1368
46.7631168819345	0.59912109375	3.790283203125E-06	41.039999896384	1369
46.7931168818587	0.598419189453125	-2.178955078125E-06	41.0699998963082	1370
46.823116881783	0.599456787109375	9.033203125E-06	41.0999998962325	1371
46.8531168817073	0.599609375	4.9530029296875E-06	41.1299998961567	1372
46.8831168816315	0.599456787109375	-2.838134765625E-06	41.159999896081	1373
46.9131168815558	0.598876953125	8.355712890625E-06	41.1899998960052	1374
46.94311688148	0.599822998046875	5.8563232421875E-06	41.2199998959295	1375
46.9731168814043	0.59967041015625	-3.0426025390625E-06	41.2499998958538	1376
47.0031168813285	0.599395751953125	7.635498046875E-06	41.279999895778	1377
47.0331168812528	0.599334716796875	6.707763671875E-06	41.3099998957023	1378
47.0631168811771	0.599517822265625	-3.1219482421875E-06	41.3399998956265	1379
47.0931168811013	0.599273681640625	6.5673828125E-06	41.3699998955508	1380
47.1231168810256	0.5997314453125	7.452392578125E-06	41.399999895475	1381
47.1531168809498	0.600433349609375	-3.3111572265625E-06	41.4299998953993	1382
47.1831168808741	0.59991455078125	6.0302734375E-06	41.4599998953236	1383
47.2131168807983	0.60040283203125	7.9559326171875E-06	41.4899998952478	1384
47.2431168807226	0.599945068359375	-3.0975341796875E-06	41.5199998951721	1385
47.2731168806469	0.599853515625	4.9835205078125E-06	41.5499998950963	1386
47.3031168805711	0.600250244140625	8.5784912109375E-06	41.5799998950206	1387
47.3331168804954	0.60076904296875	-3.155517578125E-06	41.6099998949448	1388
47.3631168804196	0.599945068359375	4.620361328125E-06	41.6399998948691	1389
47.3931168803439	0.5999755859375	8.7982177734375E-06	41.6699998947934	1390
47.4231168802681	0.60028076171875	-2.728271484375E-06	41.6999998947176	1391
47.4531168801924	0.60052490234375	3.6346435546875E-06	41.7299998946419	1392
47.4831168801167	0.600433349609375	9.2193603515625E-06	41.7599998945661	1393
47.5131168800409	0.60040283203125	-2.5848388671875E-06	41.7899998944904	1394
47.5431168799652	0.60076904296875	3.3233642578125E-06	41.8199998944147	1395
47.5731168798894	0.599365234375	9.38720703125E-06	41.8499998943389	1396
47.6031168798137	0.60076904296875	-1.934814453125E-06	41.8799998942632	1397
47.6331168797379	0.60009765625	2.2369384765625E-06	41.9099998941874	1398
47.6631168796622	0.6004638671875	9.9334716796875E-06	41.9399998941117	1399
47.6931168795865	0.59918212890625	-1.5167236328125E-06	41.9699998940359	1400
47.7231168795107	0.600341796875	1.84326171875E-06	41.9999998939602	1401
47.753116879435	0.599609375	9.9609375E-06	42.0299998938845	1402
47.7831168793592	0.600799560546875	-7.171630859375E-07	42.0599998938087	1403
47.8131168792835	0.60028076171875	7.476806640625E-07	42.089999893733	1404
47.8431168792077	0.600006103515625	1.019287109375E-05	42.1199998936572	1405
47.873116879132	0.59942626953125	7.32421875E-08	42.1499998935815	1406
47.9031168790563	0.599761962890625	2.532958984375E-07	42.1799998935057	1407
47.9331168789805	0.599334716796875	1.0186767578125E-05	42.20999989343	1408
47.9631168789048	0.59881591796875	1.35498046875E-06	42.2399998933543	1409
47.993116878829	0.60003662109375	-9.552001953125E-07	42.2699998932785	1410
48.0231168787533	0.599700927734375	1.02813720703125E-05	42.2999998932028	1411
48.0531168786775	0.599334716796875	2.093505859375E-06	42.329999893127	1412
48.0831168786018	0.599761962890625	-1.1627197265625E-06	42.3599998930513	1413
48.1131168785261	0.599395751953125	9.4329833984375E-06	42.3899998929755	1414
48.1431168784503	0.600555419921875	3.9398193359375E-06	42.4199998928998	1415
48.1731168783746	0.5985107421875	-2.6123046875E-06	42.4499998928241	1416
48.2031168782988	0.600067138671875	9.4024658203125E-06	42.4799998927483	1417
48.2331168782231	0.598052978515625	4.3365478515625E-06	42.5099998926726	1418
48.2631168781473	0.600830078125	-2.2918701171875E-06	42.5399998925968	1419
48.2931168780716	0.598114013671875	7.7545166015625E-06	42.5699998925211	1420
48.3231168779959	0.600982666015625	6.5338134765625E-06	42.5999998924453	1421
48.3531168779201	0.5985107421875	-3.521728515625E-06	42.6299998923696	1422
48.3831168778444	0.60089111328125	7.2265625E-06	42.6599998922939	1423
48.4131168777686	0.5985107421875	6.768798828125E-06	42.6899998922181	1424
48.4431168776929	0.600372314453125	-2.7740478515625E-06	42.7199998921424	1425
48.4731168776171	0.59844970703125	5.126953125E-06	42.7499998920666	1426
48.5031168775414	0.60009765625	8.6517333984375E-06	42.7799998919909	1427
48.5331168774657	0.5986328125	-3.1097412109375E-06	42.8099998919151	1428
48.5631168773899	0.600830078125	4.3212890625E-06	42.8399998918394	1429
48.5931168773142	0.599365234375	8.843994140625E-06	42.8699998917637	1430
48.6231168772384	0.600341796875	-1.806640625E-06	42.8999998916879	1431
48.6531168771627	0.599639892578125	2.0172119140625E-06	42.9299998916122	1432
48.6831168770869	0.599945068359375	9.9212646484375E-06	42.9599998915364	1433
48.7131168770112	0.600128173828125	-1.1199951171875E-06	42.9899998914607	1434
48.7431168769355	0.601715087890625	1.263427734375E-06	43.0199998913849	1435
48.7731168768597	0.600494384765625	9.6099853515625E-06	43.0499998913092	1436
48.803116876784	0.6007080078125	7.904052734375E-07	43.0799998912335	1437
48.8331168767082	0.5997314453125	-6.561279296875E-07	43.1099998911577	1438
48.8631168766325	0.6005859375	1.0052490234375E-05	43.139999891082	1439
48.8931168765567	0.5999755859375	1.849365234375E-06	43.1699998910062	1440
48.923116876481	0.599853515625	-1.153564453125E-06	43.1999998909305	1441
48.9531168764053	0.59893798828125	9.3048095703125E-06	43.2299998908547	1442
48.9831168763295	0.60137939453125	3.6224365234375E-06	43.259999890779	1443
49.0131168762538	0.600067138671875	-2.386474609375E-06	43.2899998907033	1444
49.043116876178	0.600830078125	9.0606689453125E-06	43.3199998906275	1445
49.0731168761023	0.599578857421875	4.6142578125E-06	43.3499998905518	1446
49.1031168760265	0.602508544921875	-2.4932861328125E-06	43.379999890476	1447
49.1331168759508	0.60015869140625	7.8216552734375E-06	43.4099998904003	1448
49.1631168758751	0.60003662109375	6.207275390625E-06	43.4399998903245	1449
49.1931168757993	0.6002197265625	-3.5247802734375E-06	43.4699998902488	1450
49.2231168757236	0.600555419921875	7.330322265625E-06	43.4999998901731	1451
49.2531168756478	0.598663330078125	6.4788818359375E-06	43.5299998900973	1452
49.2831168755721	0.599456787109375	-2.9144287109375E-06	43.5599998900216	1453
49.3131168754963	0.597625732421875	5.4840087890625E-06	43.5899998899458	1454
49.3431168754206	0.59942626953125	8.148193359375E-06	43.6199998898701	1455
49.3731168753449	0.600250244140625	-3.631591796875E-06	43.6499998897943	1456
49.4031168752691	0.59991455078125	5.2276611328125E-06	43.6799998897186	1457
49.4331168751934	0.59881591796875	8.0108642578125E-06	43.7099998896429	1458
49.4631168751176	0.601593017578125	-2.5054931640625E-06	43.7399998895671	1459
49.4931168750419	0.600067138671875	3.6407470703125E-06	43.7699998894914	1460
49.5231168749661	0.60009765625	9.31396484375E-06	43.7999998894156	1461
49.5531168748904	0.5985107421875	-2.6031494140625E-06	43.8299998893399	1462
49.5831168748147	0.599853515625	3.106689453125E-06	43.8599998892641	1463
49.6131168747389	0.598114013671875	9.2132568359375E-06	43.8899998891884	1464
49.6431168746632	0.599273681640625	-1.654052734375E-06	43.9199998891127	1465
49.6731168745874	0.59783935546875	1.94091796875E-06	43.9499998890369	1466
49.7031168745117	0.59967041015625	9.8907470703125E-06	43.9799998889612	1467
49.733116874436	0.59954833984375	-1.2176513671875E-06	44.0099998888854	1468
49.7631168743602	0.600128173828125	1.275634765625E-06	44.0399998888097	1469
49.7931168742845	0.59844970703125	9.8297119140625E-06	44.0699998887339	1470
49.8231168742087	0.601318359375	-3.662109375E-07	44.0999998886582	1471
49.853116874133	0.600677490234375	3.692626953125E-07	44.1299998885825	1472
49.8831168740572	0.59912109375	1.01409912109375E-05	44.1599998885067	1473
49.9131168739815	0.598846435546875	2.86865234375E-07	44.189999888431	1474
49.9431168739058	0.59893798828125	-1.434326171875E-07	44.2199998883552	1475
49.97311687383	0.59832763671875	9.8297119140625E-06	44.2499998882795	1476
50.0031168737543	0.597991943359375	1.416015625E-06	44.2799998882037	1477
50.0331168736785	0.598876953125	-1.0284423828125E-06	44.309999888128	1478
50.0631168736028	0.598602294921875	9.87548828125E-06	44.3399998880523	1479
50.093116873527	0.600189208984375	2.4169921875E-06	44.3699998879765	1480
50.1231168734513	0.599761962890625	-1.593017578125E-06	44.3999998879008	1481
50.1531168733756	0.598388671875	9.466552734375E-06	44.429999887825	1482
50.1831168732998	0.599456787109375	3.424072265625E-06	44.4599998877493	1483
50.2131168732241	0.600494384765625	-2.2216796875E-06	44.4899998876735	1484
50.2431168731483	0.599700927734375	8.734130859375E-06	44.5199998875978	1485
50.2731168730726	0.598297119140625	4.82177734375E-06	44.5499998875221	1486
50.3031168729968	0.5994873046875	-2.9571533203125E-06	44.5799998874463	1487
50.3331168729211	0.59979248046875	8.0780029296875E-06	44.6099998873706	1488
50.3631168728454	0.599517822265625	5.6396484375E-06	44.6399998872948	1489
50.3931168727696	0.598419189453125	-3.1280517578125E-06	44.6699998872191	1490
50.4231168726939	0.598907470703125	6.7779541015625E-06	44.6999998871433	1491
50.4531168726181	0.599639892578125	7.0465087890625E-06	44.7299998870676	1492
50.4831168725424	0.60028076171875	-3.40576171875E-06	44.7599998869919	1493
50.5131168724666	0.59979248046875	5.767822265625E-06	44.7899998869161	1494
50.5431168723909	0.599212646484375	7.6904296875E-06	44.8199998868404	1495
50.5731168723152	0.600677490234375	-2.874755859375E-06	44.8499998867646	1496
50.6031168722394	0.5997314453125	3.973388671875E-06	44.8799998866889	1497
50.6331168721637	0.599945068359375	8.795166015625E-06	44.9099998866132	1498
50.6631168720879	0.598968505859375	-2.362060546875E-06	44.9399998865374	1499
50.6931168720122	0.6004638671875	2.7923583984375E-06	44.9699998864617	1500
50.7231168719364	0.598846435546875	9.2864990234375E-06	44.9999998863859	1501
50.7531168718607	0.599151611328125	-1.104736328125E-06	45.0299998863102	1502
50.783116871785	0.60009765625	9.82666015625E-07	45.0599998862344	1503
50.8131168717092	0.60015869140625	9.9456787109375E-06	45.0899998861587	1504
50.8431168716335	0.600189208984375	1.129150390625E-07	45.119999886083	1505
50.8731168715577	0.59991455078125	9.1552734375E-09	45.1499998860072	1506
50.903116871482	0.60125732421875	9.765625E-06	45.1799998859315	1507
50.9331168714062	0.60113525390625	1.8707275390625E-06	45.2099998858557	1508
50.9631168713305	0.601715087890625	-1.3946533203125E-06	45.23999988578	1509
50.9931168712548	0.600189208984375	9.588623046875E-06	45.2699998857042	1510
51.023116871179	0.599212646484375	3.143310546875E-06	45.2999998856285	1511
51.0531168711033	0.599945068359375	-1.9775390625E-06	45.3299998855528	1512
51.0831168710275	0.59893798828125	8.75244140625E-06	45.359999885477	1513
51.1131168709518	0.60003662109375	4.79736328125E-06	45.3899998854013	1514
51.143116870876	0.599639892578125	-2.899169921875E-06	45.4199998853255	1515
51.1731168708003	0.60003662109375	8.0963134765625E-06	45.4499998852498	1516
51.2031168707246	0.599365234375	5.572509765625E-06	45.479999885174	1517
51.2331168706488	0.60113525390625	-2.8656005859375E-06	45.5099998850983	1518
51.2631168705731	0.600555419921875	6.5765380859375E-06	45.5399998850226	1519
51.2931168704973	0.598968505859375	7.232666015625E-06	45.5699998849468	1520
51.3231168704216	0.598602294921875	-3.564453125E-06	45.5999998848711	1521
51.3531168703458	0.59912109375	6.170654296875E-06	45.6299998847953	1522
51.3831168702701	0.598663330078125	7.26318359375E-06	45.6599998847196	1523
51.4131168701944	0.601348876953125	-2.7435302734375E-06	45.6899998846438	1524
51.4431168701186	0.600372314453125	4.18701171875E-06	45.7199998845681	1525
51.4731168700429	0.600830078125	8.8897705078125E-06	45.7499998844924	1526
51.5031168699671	0.599029541015625	-3.11279296875E-06	45.7799998844166	1527
51.5331168698914	0.598541259765625	4.0130615234375E-06	45.8099998843409	1528
51.5631168698156	0.596343994140625	8.6517333984375E-06	45.8399998842651	1529
51.5931168697399	0.5986328125	-1.898193359375E-06	45.8699998841894	1530
51.6231168696642	0.5980224609375	2.1820068359375E-06	45.8999998841136	1531
51.6531168695884	0.599761962890625	9.893798828125E-06	45.9299998840379	1532
51.6831168695127	0.600250244140625	-1.8310546875E-06	45.9599998839622	1533
51.7131168694369	0.600921630859375	1.9989013671875E-06	45.9899998838864	1534
51.7431168693612	0.598846435546875	9.4329833984375E-06	46.0199998838107	1535
51.7731168692854	0.600311279296875	-4.45556640625E-07	46.0499998837349	1536
51.8031168692097	0.596893310546875	4.21142578125E-07	46.0799998836592	1537
51.833116869134	0.599212646484375	1.0235595703125E-05	46.1099998835834	1538
51.8631168690582	0.59869384765625	-1.953125E-07	46.1399998835077	1539
51.8931168689825	0.5994873046875	3.753662109375E-07	46.169999883432	1540
51.9231168689067	0.59991455078125	9.6832275390625E-06	46.1999998833562	1541
51.953116868831	0.601165771484375	1.1566162109375E-06	46.2299998832805	1542
51.9831168687552	0.5994873046875	-1.0040283203125E-06	46.2599998832047	1543
52.0131168686795	0.600067138671875	1.01287841796875E-05	46.289999883129	1544
52.0431168686038	0.598052978515625	1.5411376953125E-06	46.3199998830532	1545
52.073116868528	0.599853515625	-1.0040283203125E-06	46.3499998829775	1546
52.1031168684523	0.59912109375	9.5733642578125E-06	46.3799998829018	1547
52.1331168683765	0.600311279296875	2.667236328125E-06	46.409999882826	1548
52.1631168683008	0.601531982421875	-1.959228515625E-06	46.4399998827503	1549
52.193116868225	0.6002197265625	9.716796875E-06	46.4699998826745	1550
52.2231168681493	0.599945068359375	3.118896484375E-06	46.4999998825988	1551
52.2531168680736	0.600006103515625	-1.922607421875E-06	46.529999882523	1552
52.2831168679978	0.59820556640625	8.9263916015625E-06	46.5599998824473	1553
52.3131168679221	0.598236083984375	4.3548583984375E-06	46.5899998823716	1554
52.3431168678463	0.599029541015625	-2.9083251953125E-06	46.6199998822958	1555
52.3731168677706	0.601806640625	8.941650390625E-06	46.6499998822201	1556
52.4031168676948	0.6007080078125	4.6539306640625E-06	46.6799998821443	1557
52.4331168676191	0.602142333984375	-2.5970458984375E-06	46.7099998820686	1558
52.4631168675434	0.5989990234375	7.6202392578125E-06	46.7399998819928	1559
52.4931168674676	0.599822998046875	6.317138671875E-06	46.7699998819171	1560
52.5231168673919	0.59716796875	-3.594970703125E-06	46.7999998818414	1561
52.5531168673161	0.6004638671875	7.4493408203125E-06	46.8299998817656	1562
52.5831168672404	0.59881591796875	6.3385009765625E-06	46.8599998816899	1563
52.6131168671646	0.601654052734375	-2.9327392578125E-06	46.8899998816141	1564
52.6431168670889	0.60162353515625	5.70068359375E-06	46.9199998815384	1565
52.6731168670132	0.60211181640625	8.02001953125E-06	46.9499998814626	1566
52.7031168669374	0.60040283203125	-3.515625E-06	46.9799998813869	1567
52.7331168668617	0.600372314453125	4.986572265625E-06	47.0099998813112	1568
52.7631168667859	0.597503662109375	8.1451416015625E-06	47.0399998812354	1569
52.7931168667102	0.598052978515625	-2.6123046875E-06	47.0699998811597	1570
52.8231168666345	0.59967041015625	3.3538818359375E-06	47.0999998810839	1571
52.8531168665587	0.599853515625	9.185791015625E-06	47.1299998810082	1572
52.883116866483	0.601531982421875	-2.1148681640625E-06	47.1599998809324	1573
52.9131168664072	0.60198974609375	2.2247314453125E-06	47.1899998808567	1574
52.9431168663315	0.599578857421875	9.4268798828125E-06	47.219999880781	1575
52.9731168662557	0.59967041015625	-9.185791015625E-07	47.2499998807052	1576
53.00311686618	0.598785400390625	7.843017578125E-07	47.2799998806295	1577
53.0331168661043	0.597747802734375	9.9822998046875E-06	47.3099998805537	1578
53.0631168660285	0.59808349609375	1.129150390625E-07	47.339999880478	1579
53.0931168659528	0.598907470703125	-6.7138671875E-08	47.3699998804022	1580
53.123116865877	0.598907470703125	9.7503662109375E-06	47.3999998803265	1581
53.1531168658013	0.6011962890625	1.5167236328125E-06	47.4299998802508	1582
53.1831168657255	0.600128173828125	-1.177978515625E-06	47.459999880175	1583
53.2131168656498	0.600860595703125	9.8175048828125E-06	47.4899998800993	1584
53.2431168655741	0.597930908203125	2.5909423828125E-06	47.5199998800235	1585
53.2731168654983	0.59820556640625	-1.751708984375E-06	47.5499998799478	1586
53.3031168654226	0.598907470703125	9.246826171875E-06	47.579999879872	1587
53.3331168653468	0.600341796875	3.7933349609375E-06	47.6099998797963	1588
53.3631168652711	0.601348876953125	-2.520751953125E-06	47.6399998797206	1589
53.3931168651953	0.602020263671875	8.6578369140625E-06	47.6699998796448	1590
53.4231168651196	0.601287841796875	4.8736572265625E-06	47.6999998795691	1591
53.4531168650439	0.600555419921875	-3.0059814453125E-06	47.7299998794933	1592
53.4831168649681	0.600616455078125	8.0169677734375E-06	47.7599998794176	1593
53.5131168648924	0.598876953125	5.6121826171875E-06	47.7899998793418	1594
53.5431168648166	0.599945068359375	-3.179931640625E-06	47.8199998792661	1595
53.5731168647409	0.600738525390625	6.8878173828125E-06	47.8499998791904	1596
53.6031168646651	0.601593017578125	6.6680908203125E-06	47.8799998791146	1597
53.6331168645894	0.602142333984375	-3.4942626953125E-06	47.9099998790389	1598
53.6631168645137	0.601409912109375	6.1981201171875E-06	47.9399998789631	1599
53.6931168644379	0.600555419921875	7.0892333984375E-06	47.9699998788874	1600
53.7231168643622	0.599212646484375	-3.2379150390625E-06	47.9999998788117	1601
53.7531168642864	0.5986328125	4.9407958984375E-06	48.0299998787359	1602
53.7831168642107	0.599212646484375	8.10546875E-06	48.0599998786602	1603
53.8131168641349	0.600189208984375	-3.240966796875E-06	48.0899998785844	1604
53.8431168640592	0.600860595703125	4.30908203125E-06	48.1199998785087	1605
53.8731168639835	0.6019287109375	8.4320068359375E-06	48.1499998784329	1606
53.9031168639077	0.600860595703125	-2.74658203125E-06	48.1799998783572	1607
53.933116863832	0.600067138671875	3.22265625E-06	48.2099998782815	1608
53.9631168637562	0.599578857421875	9.1156005859375E-06	48.2399998782057	1609
53.9931168636805	0.598297119140625	-2.4017333984375E-06	48.26999987813	1610
54.0231168636047	0.59942626953125	2.764892578125E-06	48.2999998780542	1611
54.053116863529	0.599151611328125	9.197998046875E-06	48.3299998779785	1612
54.0831168634533	0.599609375	-1.6510009765625E-06	48.3599998779027	1613
54.1131168633775	0.600677490234375	1.64794921875E-06	48.389999877827	1614
54.1431168633018	0.60101318359375	9.7076416015625E-06	48.4199998777513	1615
54.173116863226	0.59967041015625	-1.1810302734375E-06	48.4499998776755	1616
54.2031168631503	0.600067138671875	1.275634765625E-06	48.4799998775998	1617
54.2331168630745	0.597869873046875	9.7747802734375E-06	48.509999877524	1618
54.2631168629988	0.59869384765625	-3.814697265625E-07	48.5399998774483	1619
54.2931168629231	0.599456787109375	3.387451171875E-07	48.5699998773725	1620
54.3231168628473	0.599609375	1.00006103515625E-05	48.5999998772968	1621
54.3531168627716	0.601226806640625	2.044677734375E-07	48.6299998772211	1622
54.3831168626958	0.600799560546875	2.44140625E-08	48.6599998771453	1623
54.4131168626201	0.599945068359375	9.783935546875E-06	48.6899998770696	1624
54.4431168625443	0.59906005859375	1.3427734375E-06	48.7199998769938	1625
54.4731168624686	0.599517822265625	-1.1627197265625E-06	48.7499998769181	1626
54.5031168623929	0.598541259765625	1.0040283203125E-05	48.7799998768423	1627
54.5331168623171	0.598602294921875	1.934814453125E-06	48.8099998767666	1628
54.5631168622414	0.600860595703125	-1.2115478515625E-06	48.8399998766909	1629
54.5931168621656	0.60125732421875	9.1064453125E-06	48.8699998766151	1630
54.6231168620899	0.60198974609375	3.6376953125E-06	48.8999998765394	1631
54.6531168620141	0.599884033203125	-2.6947021484375E-06	48.9299998764636	1632
54.6831168619384	0.600921630859375	9.3048095703125E-06	48.9599998763879	1633
54.7131168618627	0.59625244140625	3.955078125E-06	48.9899998763121	1634
54.7431168617869	0.600372314453125	-2.301025390625E-06	49.0199998762364	1635
54.7731168617112	0.598968505859375	7.7392578125E-06	49.0499998761607	1636
54.8031168616354	0.601318359375	5.9417724609375E-06	49.0799998760849	1637
54.8331168615597	0.60028076171875	-3.5186767578125E-06	49.1099998760092	1638
54.8631168614839	0.602813720703125	7.305908203125E-06	49.1399998759334	1639
54.8931168614082	0.599212646484375	6.2469482421875E-06	49.1699998758577	1640
54.9231168613325	0.60107421875	-2.923583984375E-06	49.1999998757819	1641
54.9531168612567	0.59912109375	5.340576171875E-06	49.2299998757062	1642
54.983116861181	0.598876953125	8.0078125E-06	49.2599998756305	1643
55.0131168611052	0.599273681640625	-3.338623046875E-06	49.2899998755547	1644
55.0431168610295	0.600433349609375	4.5166015625E-06	49.319999875479	1645
55.0731168609537	0.600555419921875	8.2061767578125E-06	49.3499998754032	1646
55.103116860878	0.60272216796875	-2.099609375E-06	49.3799998753275	1647
55.1331168608023	0.600799560546875	2.3223876953125E-06	49.4099998752517	1648
55.1631168607265	0.6011962890625	9.63134765625E-06	49.439999875176	1649
55.1931168606508	0.599517822265625	-1.5625E-06	49.4699998751003	1650
55.223116860575	0.599822998046875	1.4312744140625E-06	49.4999998750245	1651
55.2531168604993	0.59930419921875	9.36279296875E-06	49.5299998749488	1652
55.2831168604235	0.6007080078125	3.47900390625E-07	49.559999874873	1653
55.3131168603478	0.599517822265625	-5.31005859375E-07	49.5899998747973	1654
55.3431168602721	0.60260009765625	9.8480224609375E-06	49.6199998747215	1655
55.3731168601963	0.600006103515625	1.4434814453125E-06	49.6499998746458	1656
55.4031168601206	0.601287841796875	-1.177978515625E-06	49.6799998745701	1657
55.4331168600448	0.600189208984375	9.1461181640625E-06	49.7099998744943	1658
55.4631168599691	0.598052978515625	3.3660888671875E-06	49.7399998744186	1659
55.4931168598933	0.59881591796875	-2.484130859375E-06	49.7699998743428	1660
55.5231168598176	0.59942626953125	8.807373046875E-06	49.7999998742671	1661
55.5531168597419	0.600677490234375	4.4647216796875E-06	49.8299998741913	1662
55.5831168596661	0.601593017578125	-2.734375E-06	49.8599998741156	1663
55.6131168595904	0.60076904296875	7.4005126953125E-06	49.8899998740399	1664
55.6431168595146	0.600372314453125	6.207275390625E-06	49.9199998739641	1665
55.6731168594389	0.598480224609375	-3.662109375E-06	49.9499998738884	1666
55.7031168593631	0.600738525390625	6.8267822265625E-06	49.9799998738126	1667
55.7331168592874	0.5980224609375	6.6314697265625E-06	50.0099998737369	1668
55.7631168592117	0.600921630859375	-2.9937744140625E-06	50.0399998736611	1669
55.7931168591359	0.60040283203125	4.8614501953125E-06	50.0699998735854	1670
55.8231168590602	0.603729248046875	8.3038330078125E-06	50.0999998735097	1671
55.8531168589844	0.600067138671875	-3.5797119140625E-06	50.1299998734339	1672
55.8831168589087	0.60125732421875	4.4830322265625E-06	50.1599998733582	1673
55.913116858833	0.59881591796875	8.1817626953125E-06	50.1899998732824	1674
55.9431168587572	0.5999755859375	-2.2979736328125E-06	50.2199998732067	1675
55.9731168586815	0.59893798828125	2.4993896484375E-06	50.2499998731309	1676
56.0031168586057	0.60113525390625	9.5794677734375E-06	50.2799998730552	1677
56.03311685853	0.600433349609375	-2.1575927734375E-06	50.3099998729795	1678
56.0631168584542	0.601287841796875	1.9775390625E-06	50.3399998729037	1679
56.0931168583785	0.60186767578125	9.454345703125E-06	50.369999872828	1680
56.1231168583028	0.60064697265625	-9.613037109375E-07	50.3999998727522	1681
56.153116858227	0.60040283203125	7.75146484375E-07	50.4299998726765	1682
56.1831168581513	0.600311279296875	1.00921630859375E-05	50.4599998726007	1683
56.2131168580755	0.5994873046875	-2.25830078125E-07	50.489999872525	1684
56.2431168579998	0.600189208984375	1.373291015625E-07	50.5199998724493	1685
56.273116857924	0.5989990234375	9.9334716796875E-06	50.5499998723735	1686
56.3031168578483	0.60113525390625	8.758544921875E-07	50.5799998722978	1687
56.3331168577726	0.600128173828125	-8.758544921875E-07	50.609999872222	1688
56.3631168576968	0.599945068359375	9.912109375E-06	50.6399998721463	1689
56.3931168576211	0.5992431640625	1.7242431640625E-06	50.6699998720705	1690
56.4231168575453	0.599945068359375	-1.3519287109375E-06	50.6999998719948	1691
56.4531168574696	0.598114013671875	9.4818115234375E-06	50.7299998719191	1692
56.4831168573938	0.5982666015625	2.8076171875E-06	50.7599998718433	1693
56.5131168573181	0.59954833984375	-2.142333984375E-06	50.7899998717676	1694
56.5431168572424	0.59918212890625	9.3719482421875E-06	50.8199998716918	1695
56.5731168571666	0.60003662109375	3.5308837890625E-06	50.8499998716161	1696
56.6031168570909	0.600128173828125	-2.386474609375E-06	50.8799998715403	1697
56.6331168570151	0.5997314453125	8.7799072265625E-06	50.9099998714646	1698
56.6631168569394	0.60052490234375	4.26025390625E-06	50.9399998713889	1699
56.6931168568636	0.600799560546875	-2.838134765625E-06	50.9699998713131	1700
56.7231168567879	0.599273681640625	8.2550048828125E-06	50.9999998712374	1701
56.7531168567122	0.597259521484375	5.11474609375E-06	51.0299998711616	1702
56.7831168566364	0.599334716796875	-3.2196044921875E-06	51.0599998710859	1703
56.8131168565607	0.59918212890625	7.977294921875E-06	51.0899998710102	1704
56.8431168564849	0.59832763671875	5.474853515625E-06	51.1199998709344	1705
56.8731168564092	0.598876953125	-3.2257080078125E-06	51.1499998708587	1706
56.9031168563334	0.599639892578125	7.1868896484375E-06	51.1799998707829	1707
56.9331168562577	0.600250244140625	6.378173828125E-06	51.2099998707072	1708
56.963116856182	0.599700927734375	-3.448486328125E-06	51.2399998706314	1709
56.9931168561062	0.599884033203125	6.7901611328125E-06	51.2699998705557	1710
57.0231168560305	0.599761962890625	6.6619873046875E-06	51.29999987048	1711
57.0531168559547	0.60101318359375	-3.35693359375E-06	51.3299998704042	1712
57.083116855879	0.59918212890625	5.7464599609375E-06	51.3599998703285	1713
57.1131168558032	0.598968505859375	7.5592041015625E-06	51.3899998702527	1714
57.1431168557275	0.599578857421875	-3.466796875E-06	51.419999870177	1715
57.1731168556518	0.6014404296875	5.11474609375E-06	51.4499998701012	1716
57.203116855576	0.59893798828125	7.89794921875E-06	51.4799998700255	1717
57.2331168555003	0.5994873046875	-3.0609130859375E-06	51.5099998699498	1718
57.2631168554245	0.600555419921875	3.9337158203125E-06	51.539999869874	1719
57.2931168553488	0.6005859375	8.7249755859375E-06	51.5699998697983	1720
57.323116855273	0.60028076171875	-2.7984619140625E-06	51.5999998697225	1721
57.3531168551973	0.600433349609375	3.2012939453125E-06	51.6299998696468	1722
57.3831168551216	0.600921630859375	8.94775390625E-06	51.659999869571	1723
57.4131168550458	0.60150146484375	-1.9073486328125E-06	51.6899998694953	1724
57.4431168549701	0.601287841796875	1.7364501953125E-06	51.7199998694196	1725
57.4731168548943	0.600799560546875	9.619140625E-06	51.7499998693438	1726
57.5031168548186	0.600433349609375	-1.123046875E-06	51.7799998692681	1727
57.5331168547428	0.600677490234375	9.063720703125E-07	51.8099998691923	1728
57.5631168546671	0.599273681640625	9.6893310546875E-06	51.8399998691166	1729
57.5931168545914	0.598785400390625	2.166748046875E-07	51.8699998690408	1730
57.6231168545156	0.599365234375	-4.486083984375E-07	51.8999998689651	1731
57.6531168544399	0.600982666015625	9.771728515625E-06	51.9299998688894	1732
57.6831168543641	0.599761962890625	1.4678955078125E-06	51.9599998688136	1733
57.7131168542884	0.600341796875	-1.1962890625E-06	51.9899998687379	1734
57.7431168542126	0.6007080078125	9.26513671875E-06	52.0199998686621	1735
57.7731168541369	0.60174560546875	3.204345703125E-06	52.0499998685864	1736
57.8031168540612	0.6007080078125	-2.5238037109375E-06	52.0799998685106	1737
57.8331168539854	0.6002197265625	8.856201171875E-06	52.1099998684349	1738
57.8631168539097	0.599365234375	4.2205810546875E-06	52.1399998683592	1739
57.8931168538339	0.59967041015625	-2.63671875E-06	52.1699998682834	1740
57.9231168537582	0.599517822265625	7.32421875E-06	52.1999998682077	1741
57.9531168536824	0.600128173828125	6.1431884765625E-06	52.2299998681319	1742
57.9831168536067	0.598785400390625	-3.7261962890625E-06	52.2599998680562	1743
58.013116853531	0.60186767578125	6.9091796875E-06	52.2899998679804	1744
58.0431168534552	0.600189208984375	6.3751220703125E-06	52.3199998679047	1745
58.0731168533795	0.60150146484375	-2.978515625E-06	52.349999867829	1746
58.1031168533037	0.599853515625	4.8431396484375E-06	52.3799998677532	1747
58.133116853228	0.602874755859375	8.1878662109375E-06	52.4099998676775	1748
58.1631168531522	0.599700927734375	-3.533935546875E-06	52.4399998676017	1749
58.1931168530765	0.600372314453125	4.443359375E-06	52.469999867526	1750
58.2231168530008	0.598419189453125	8.111572265625E-06	52.4999998674502	1751
58.253116852925	0.6007080078125	-2.3834228515625E-06	52.5299998673745	1752
58.2831168528493	0.598907470703125	2.4566650390625E-06	52.5599998672988	1753
58.3131168527735	0.59930419921875	9.4268798828125E-06	52.589999867223	1754
58.3431168526978	0.599609375	-2.313232421875E-06	52.6199998671473	1755
58.373116852622	0.600006103515625	2.1697998046875E-06	52.6499998670715	1756
58.4031168525463	0.599517822265625	9.112548828125E-06	52.6799998669958	1757
58.4331168524706	0.600677490234375	-9.033203125E-07	52.70999986692	1758
58.4631168523948	0.59967041015625	4.852294921875E-07	52.7399998668443	1759
58.4931168523191	0.60107421875	1.00555419921875E-05	52.7699998667686	1760
58.5231168522433	0.60009765625	-5.92041015625E-07	52.7999998666928	1761
58.5531168521676	0.600311279296875	4.119873046875E-07	52.8299998666171	1762
58.5831168520918	0.59906005859375	9.4970703125E-06	52.8599998665413	1763
58.6131168520161	0.602020263671875	7.080078125E-07	52.8899998664656	1764
58.6431168519404	0.599395751953125	-9.490966796875E-07	52.9199998663898	1765
58.6731168518646	0.599884033203125	9.9273681640625E-06	52.9499998663141	1766
58.7031168517889	0.598663330078125	1.226806640625E-06	52.9799998662384	1767
58.7331168517131	0.6009521484375	-9.979248046875E-07	53.0099998661626	1768
58.7631168516374	0.59979248046875	9.368896484375E-06	53.0399998660869	1769
58.7931168515616	0.60113525390625	2.5146484375E-06	53.0699998660111	1770
58.8231168514859	0.600921630859375	-2.117919921875E-06	53.0999998659354	1771
58.8531168514102	0.601226806640625	9.4451904296875E-06	53.1299998658596	1772
58.8831168513344	0.601165771484375	3.0670166015625E-06	53.1599998657839	1773
58.9131168512587	0.60089111328125	-2.1514892578125E-06	53.1899998657082	1774
58.9431168511829	0.598785400390625	8.624267578125E-06	53.2199998656324	1775
58.9731168511072	0.599090576171875	4.486083984375E-06	53.2499998655567	1776
59.0031168510315	0.599578857421875	-3.1646728515625E-06	53.2799998654809	1777
59.0331168509557	0.598785400390625	8.4136962890625E-06	53.3099998654052	1778
59.06311685088	0.59771728515625	4.9591064453125E-06	53.3399998653294	1779
59.0931168508042	0.6005859375	-2.8533935546875E-06	53.3699998652537	1780
59.1231168507285	0.59844970703125	6.8939208984375E-06	53.399999865178	1781
59.1531168506527	0.60003662109375	6.756591796875E-06	53.4299998651022	1782
59.183116850577	0.59814453125	-3.863525390625E-06	53.4599998650265	1783
59.2131168505013	0.601043701171875	6.45751953125E-06	53.4899998649507	1784
59.2431168504255	0.597930908203125	6.8817138671875E-06	53.519999864875	1785
59.2731168503498	0.600799560546875	-2.9754638671875E-06	53.5499998647992	1786
59.303116850274	0.5968017578125	4.50439453125E-06	53.5799998647235	1787
59.3331168501983	0.598541259765625	8.4014892578125E-06	53.6099998646478	1788
59.3631168501225	0.5986328125	-3.2745361328125E-06	53.639999864572	1789
59.3931168500468	0.599365234375	3.61328125E-06	53.6699998644963	1790
59.4231168499711	0.597900390625	8.59375E-06	53.6999998644205	1791
59.4531168498953	0.599395751953125	-2.142333984375E-06	53.7299998643448	1792
59.4831168498196	0.60028076171875	1.9927978515625E-06	53.759999864269	1793
59.5131168497438	0.59954833984375	9.515380859375E-06	53.7899998641933	1794
59.5431168496681	0.600341796875	-1.4129638671875E-06	53.8199998641176	1795
59.5731168495923	0.6009521484375	9.918212890625E-07	53.8499998640418	1796
59.6031168495166	0.60125732421875	9.6099853515625E-06	53.8799998639661	1797
59.6331168494409	0.60015869140625	-9.765625E-08	53.9099998638903	1798
59.6631168493651	0.6004638671875	-2.838134765625E-07	53.9399998638146	1799
59.6931168492894	0.6015625	9.99755859375E-06	53.9699998637388	1800
59.7231168492136	0.5997314453125	1.0772705078125E-06	53.9999998636631	1801
59.7531168491379	0.60125732421875	-1.0345458984375E-06	54.0299998635874	1802
59.7831168490621	0.600128173828125	9.7412109375E-06	54.0599998635116	1803
59.8131168489864	0.6007080078125	2.423095703125E-06	54.0899998634359	1804
59.8431168489107	0.6002197265625	-2.056884765625E-06	54.1199998633601	1805
59.8731168488349	0.60076904296875	9.47265625E-06	54.1499998632844	1806
59.9031168487592	0.59918212890625	3.4332275390625E-06	54.1799998632087	1807
59.9331168486834	0.600311279296875	-2.4688720703125E-06	54.2099998631329	1808
59.9631168486077	0.600372314453125	8.8623046875E-06	54.2399998630572	1809
59.9931168485319	0.5997314453125	4.5196533203125E-06	54.2699998629814	1810
60.0231168484562	0.600311279296875	-3.0029296875E-06	54.2999998629057	1811
60.0531168483805	0.59967041015625	8.1024169921875E-06	54.3299998628299	1812
60.0831168483047	0.600494384765625	5.6610107421875E-06	54.3599998627542	1813
60.113116848229	0.599334716796875	-3.40576171875E-06	54.3899998626785	1814
60.1431168481532	0.60009765625	7.373046875E-06	54.4199998626027	1815
60.1731168480775	0.5992431640625	6.26220703125E-06	54.449999862527	1816
60.2031168480017	0.5999755859375	-3.4423828125E-06	54.4799998624512	1817
60.233116847926	0.59954833984375	6.2896728515625E-06	54.5099998623755	1818
60.2631168478503	0.60052490234375	7.135009765625E-06	54.5399998622997	1819
60.2931168477745	0.600372314453125	-3.6285400390625E-06	54.569999862224	1820
60.3231168476988	0.600799560546875	5.828857421875E-06	54.5999998621483	1821
60.353116847623	0.6005859375	7.672119140625E-06	54.6299998620725	1822
60.3831168475473	0.60064697265625	-3.326416015625E-06	54.6599998619968	1823
60.4131168474715	0.59967041015625	4.57763671875E-06	54.689999861921	1824
60.4431168473958	0.60028076171875	8.28857421875E-06	54.7199998618453	1825
60.4731168473201	0.601104736328125	-3.2684326171875E-06	54.7499998617695	1826
60.5031168472443	0.599700927734375	4.16259765625E-06	54.7799998616938	1827
60.5331168471686	0.60064697265625	8.6212158203125E-06	54.8099998616181	1828
60.5631168470928	0.600006103515625	-2.8289794921875E-06	54.8399998615423	1829
60.5931168470171	0.59991455078125	3.1524658203125E-06	54.8699998614666	1830
60.6231168469413	0.59991455078125	9.1644287109375E-06	54.8999998613908	1831
60.6531168468656	0.59967041015625	-2.62451171875E-06	54.9299998613151	1832
60.6831168467899	0.59942626953125	2.77099609375E-06	54.9599998612393	1833
60.7131168467141	0.5986328125	9.2041015625E-06	54.9899998611636	1834
60.7431168466384	0.599761962890625	-1.9775390625E-06	55.0199998610879	1835
60.7731168465626	0.598968505859375	1.7486572265625E-06	55.0499998610121	1836
60.8031168464869	0.599456787109375	9.7503662109375E-06	55.0799998609364	1837
60.8331168464111	0.599029541015625	-1.458740234375E-06	55.1099998608606	1838
60.8631168463354	0.600006103515625	1.177978515625E-06	55.1399998607849	1839
60.8931168462597	0.59814453125	9.735107421875E-06	55.1699998607091	1840
60.9231168461839	0.599945068359375	-4.425048828125E-07	55.1999998606334	1841
60.9531168461082	0.59912109375	4.57763671875E-08	55.2299998605577	1842
60.9831168460324	0.5989990234375	1.00189208984375E-05	55.2599998604819	1843
61.0131168459567	0.598388671875	2.9296875E-07	55.2899998604062	1844
61.0431168458809	0.6002197265625	-3.662109375E-07	55.3199998603304	1845
61.0731168458052	0.598297119140625	9.6710205078125E-06	55.3499998602547	1846
61.1031168457295	0.599853515625	1.8157958984375E-06	55.3799998601789	1847
61.1331168456537	0.5999755859375	-1.74560546875E-06	55.4099998601032	1848
61.163116845578	0.600372314453125	9.9578857421875E-06	55.4399998600275	1849
61.1931168455022	0.59832763671875	2.496337890625E-06	55.4699998599517	1850
61.2231168454265	0.60040283203125	-1.7822265625E-06	55.499999859876	1851
61.2531168453507	0.599365234375	8.7371826171875E-06	55.5299998598002	1852
61.283116845275	0.599945068359375	4.7027587890625E-06	55.5599998597245	1853
61.3131168451993	0.5994873046875	-3.21044921875E-06	55.5899998596487	1854
61.3431168451235	0.600250244140625	8.4991455078125E-06	55.619999859573	1855
61.3731168450478	0.5987548828125	5.0323486328125E-06	55.6499998594973	1856
61.403116844972	0.600555419921875	-2.7984619140625E-06	55.6799998594215	1857
61.4331168448963	0.600006103515625	6.6070556640625E-06	55.7099998593458	1858
61.4631168448205	0.600128173828125	7.1868896484375E-06	55.73999985927	1859
61.4931168447448	0.599273681640625	-3.7322998046875E-06	55.7699998591943	1860
61.5231168446691	0.600738525390625	5.9112548828125E-06	55.7999998591185	1861
61.5531168445933	0.597991943359375	7.440185546875E-06	55.8299998590428	1862
61.5831168445176	0.600921630859375	-2.8350830078125E-06	55.8599998589671	1863
61.6131168444418	0.598968505859375	3.656005859375E-06	55.8899998588913	1864
61.6431168443661	0.600616455078125	9.075927734375E-06	55.9199998588156	1865
61.6731168442903	0.59832763671875	-2.7923583984375E-06	55.9499998587398	1866
61.7031168442146	0.6011962890625	3.082275390625E-06	55.9799998586641	1867
61.7331168441389	0.599517822265625	8.9935302734375E-06	56.0099998585883	1868
61.7631168440631	0.600494384765625	-1.37939453125E-06	56.0399998585126	1869
61.7931168439874	0.59918212890625	1.104736328125E-06	56.0699998584369	1870
61.8231168439116	0.600433349609375	1.0125732421875E-05	56.0999998583611	1871
61.8531168438359	0.598602294921875	-8.453369140625E-07	56.1299998582854	1872
61.8831168437601	0.600189208984375	7.110595703125E-07	56.1599998582096	1873
61.9131168436844	0.599395751953125	9.7625732421875E-06	56.1899998581339	1874
61.9431168436087	0.599334716796875	7.75146484375E-07	56.2199998580581	1875
61.9731168435329	0.599945068359375	-8.97216796875E-07	56.2499998579824	1876
62.0031168434572	0.59991455078125	1.024169921875E-05	56.2799998579067	1877
62.0331168433814	0.599609375	1.513671875E-06	56.3099998578309	1878
62.0631168433057	0.60015869140625	-1.1993408203125E-06	56.3399998577552	1879
62.09311684323	0.599517822265625	9.5123291015625E-06	56.3699998576794	1880
62.1231168431542	0.59967041015625	2.8961181640625E-06	56.3999998576037	1881
62.1531168430785	0.5987548828125	-2.392578125E-06	56.4299998575279	1882
62.1831168430027	0.60040283203125	9.5245361328125E-06	56.4599998574522	1883
62.213116842927	0.598663330078125	3.5125732421875E-06	56.4899998573765	1884
62.2431168428512	0.60040283203125	-2.3590087890625E-06	56.5199998573007	1885
62.2731168427755	0.599151611328125	8.465576171875E-06	56.549999857225	1886
62.3031168426998	0.600799560546875	5.0628662109375E-06	56.5799998571492	1887
62.333116842624	0.59832763671875	-3.5797119140625E-06	56.6099998570735	1888
62.3631168425483	0.600738525390625	8.453369140625E-06	56.6399998569977	1889
62.3931168424725	0.598663330078125	5.0994873046875E-06	56.669999856922	1890
62.4231168423968	0.60076904296875	-2.972412109375E-06	56.6999998568463	1891
62.453116842321	0.598175048828125	7.080078125E-06	56.7299998567705	1892
62.4831168422453	0.60052490234375	6.7230224609375E-06	56.7599998566948	1893
62.5131168421696	0.598602294921875	-3.948974609375E-06	56.789999856619	1894
62.5431168420938	0.5999755859375	6.903076171875E-06	56.8199998565433	1895
62.5731168420181	0.599853515625	6.5826416015625E-06	56.8499998564675	1896
62.6031168419423	0.599761962890625	-3.3172607421875E-06	56.8799998563918	1897
62.6331168418666	0.59893798828125	5.77392578125E-06	56.9099998563161	1898
62.6631168417908	0.600189208984375	7.684326171875E-06	56.9399998562403	1899
62.6931168417151	0.599945068359375	-3.759765625E-06	56.9699998561646	1900
62.7231168416394	0.60009765625	5.2734375E-06	56.9999998560888	1901
62.7531168415636	0.59906005859375	7.8094482421875E-06	57.0299998560131	1902
62.7831168414879	0.600555419921875	-3.326416015625E-06	57.0599998559373	1903
62.8131168414121	0.599212646484375	4.4403076171875E-06	57.0899998558616	1904
62.8431168413364	0.601043701171875	8.538818359375E-06	57.1199998557859	1905
62.8731168412606	0.600067138671875	-3.2501220703125E-06	57.1499998557101	1906
62.9031168411849	0.601043701171875	3.5888671875E-06	57.1799998556344	1907
62.9331168411092	0.599029541015625	8.734130859375E-06	57.2099998555586	1908
62.9631168410334	0.600250244140625	-2.569580078125E-06	57.2399998554829	1909
62.9931168409577	0.600128173828125	2.57568359375E-06	57.2699998554072	1910
63.0231168408819	0.599853515625	9.5428466796875E-06	57.2999998553314	1911
63.0531168408062	0.599609375	-2.0721435546875E-06	57.3299998552557	1912
63.0831168407304	0.598846435546875	1.6937255859375E-06	57.3599998551799	1913
63.1131168406547	0.599029541015625	9.6893310546875E-06	57.3899998551042	1914
63.143116840579	0.59930419921875	-9.918212890625E-07	57.4199998550284	1915
63.1731168405032	0.599517822265625	6.134033203125E-07	57.4499998549527	1916
63.2031168404275	0.5992431640625	1.00372314453125E-05	57.479999854877	1917
63.2331168403517	0.599273681640625	1.46484375E-07	57.5099998548012	1918
63.263116840276	0.5992431640625	-3.84521484375E-07	57.5399998547255	1919
63.2931168402002	0.59832763671875	1.00921630859375E-05	57.5699998546497	1920
63.3231168401245	0.599029541015625	1.263427734375E-06	57.599999854574	1921
63.3531168400488	0.599761962890625	-1.18408203125E-06	57.6299998544982	1922
63.383116839973	0.599639892578125	9.5428466796875E-06	57.6599998544225	1923
63.4131168398973	0.598846435546875	2.9022216796875E-06	57.6899998543468	1924
63.4431168398215	0.600311279296875	-2.1636962890625E-06	57.719999854271	1925
63.4731168397458	0.599761962890625	9.210205078125E-06	57.7499998541953	1926
63.50311683967	0.599365234375	3.94287109375E-06	57.7799998541195	1927
63.5331168395943	0.5997314453125	-2.630615234375E-06	57.8099998540438	1928
63.5631168395186	0.59844970703125	8.245849609375E-06	57.839999853968	1929
63.5931168394428	0.599639892578125	5.3955078125E-06	57.8699998538923	1930
63.6231168393671	0.59942626953125	-3.350830078125E-06	57.8999998538166	1931
63.6531168392913	0.6004638671875	7.6202392578125E-06	57.9299998537408	1932
63.6831168392156	0.5980224609375	6.109619140625E-06	57.9599998536651	1933
63.7131168391398	0.600006103515625	-3.387451171875E-06	57.9899998535893	1934
63.7431168390641	0.599761962890625	6.365966796875E-06	58.0199998535136	1935
63.7731168389884	0.599395751953125	7.1014404296875E-06	58.0499998534378	1936
63.8031168389126	0.59954833984375	-3.5430908203125E-06	58.0799998533621	1937
63.8331168388369	0.599639892578125	5.633544921875E-06	58.1099998532864	1938
63.8631168387611	0.59906005859375	7.6934814453125E-06	58.1399998532106	1939
63.8931168386854	0.599212646484375	-3.25927734375E-06	58.1699998531349	1940
63.9231168386096	0.60015869140625	4.3304443359375E-06	58.1999998530591	1941
63.9531168385339	0.599700927734375	8.477783203125E-06	58.2299998529834	1942
63.9831168384582	0.599761962890625	-3.18603515625E-06	58.2599998529076	1943
64.0131168383824	0.600860595703125	3.7567138671875E-06	58.2899998528319	1944
64.0431168383067	0.599395751953125	8.6761474609375E-06	58.3199998527562	1945
64.0731168382309	0.600250244140625	-2.6336669921875E-06	58.3499998526804	1946
64.1031168381552	0.60040283203125	2.6397705078125E-06	58.3799998526047	1947
64.1331168380794	0.600921630859375	9.31396484375E-06	58.4099998525289	1948
64.1631168380037	0.599517822265625	-2.227783203125E-06	58.4399998524532	1949
64.193116837928	0.600982666015625	2.166748046875E-06	58.4699998523774	1950
64.2231168378522	0.6002197265625	9.4085693359375E-06	58.4999998523017	1951
64.2531168377765	0.600738525390625	-1.3336181640625E-06	58.529999852226	1952
64.2831168377007	0.600311279296875	9.429931640625E-07	58.5599998521502	1953
64.313116837625	0.601531982421875	1.007080078125E-05	58.5899998520745	1954
64.3431168375492	0.60003662109375	-7.080078125E-07	58.6199998519987	1955
64.3731168374735	0.6004638671875	6.34765625E-07	58.649999851923	1956
64.4031168373978	0.600372314453125	9.6588134765625E-06	58.6799998518472	1957
64.433116837322	0.600830078125	8.331298828125E-07	58.7099998517715	1958
64.4631168372463	0.599517822265625	-1.104736328125E-06	58.7399998516958	1959
64.4931168371705	0.60040283203125	1.02020263671875E-05	58.76999985162	1960
64.5231168370948	0.59930419921875	1.239013671875E-06	58.7999998515443	1961
64.553116837019	0.600555419921875	-9.94873046875E-07	58.8299998514685	1962
64.5831168369433	0.59893798828125	8.9996337890625E-06	58.8599998513928	1963
64.6131168368676	0.601409912109375	3.4637451171875E-06	58.889999851317	1964
64.6431168367918	0.598846435546875	-2.7984619140625E-06	58.9199998512413	1965
64.6731168367161	0.600311279296875	9.039306640625E-06	58.9499998511656	1966
64.7031168366403	0.598876953125	3.887939453125E-06	58.9799998510898	1967
64.7331168365646	0.6009521484375	-2.5848388671875E-06	59.0099998510141	1968
64.7631168364888	0.5986328125	7.6202392578125E-06	59.0399998509383	1969
64.7931168364131	0.60125732421875	6.0150146484375E-06	59.0699998508626	1970
64.8231168363374	0.59912109375	-3.6773681640625E-06	59.0999998507868	1971
64.8531168362616	0.6002197265625	6.94580078125E-06	59.1299998507111	1972
64.8831168361859	0.599761962890625	6.3629150390625E-06	59.1599998506354	1973
64.9131168361101	0.600738525390625	-3.179931640625E-06	59.1899998505596	1974
64.9431168360344	0.5992431640625	5.17578125E-06	59.2199998504839	1975
64.9731168359586	0.6005859375	8.1146240234375E-06	59.2499998504081	1976
65.0031168358829	0.599365234375	-3.497314453125E-06	59.2799998503324	1977
65.0331168358072	0.5999755859375	4.4342041015625E-06	59.3099998502566	1978
65.0631168357314	0.599517822265625	8.33740234375E-06	59.3399998501809	1979
65.0931168356557	0.600372314453125	-2.4993896484375E-06	59.3699998501052	1980
65.1231168355799	0.59942626953125	2.6123046875E-06	59.3999998500294	1981
65.1531168355042	0.60015869140625	9.649658203125E-06	59.4299998499537	1982
65.1831168354285	0.599700927734375	-2.2308349609375E-06	59.4599998498779	1983
65.2131168353527	0.59991455078125	2.01416015625E-06	59.4899998498022	1984
65.243116835277	0.59869384765625	9.417724609375E-06	59.5199998497264	1985
65.2731168352012	0.600128173828125	-1.092529296875E-06	59.5499998496507	1986
65.3031168351255	0.598388671875	5.2490234375E-07	59.579999849575	1987
65.3331168350497	0.59942626953125	1.0064697265625E-05	59.6099998494992	1988
65.363116834974	0.59942626953125	-5.0048828125E-07	59.6399998494235	1989
65.3931168348983	0.600494384765625	9.46044921875E-08	59.6699998493477	1990
65.4231168348225	0.598388671875	9.625244140625E-06	59.699999849272	1991
65.4531168347468	0.600372314453125	8.575439453125E-07	59.7299998491962	1992
65.483116834671	0.59967041015625	-1.2939453125E-06	59.7599998491205	1993
65.5131168345953	0.599029541015625	1.0137939453125E-05	59.7899998490448	1994
65.5431168345195	0.598846435546875	1.3275146484375E-06	59.819999848969	1995
65.5731168344438	0.599945068359375	-1.1749267578125E-06	59.8499998488933	1996
65.6031168343681	0.597747802734375	9.307861328125E-06	59.8799998488175	1997
65.6331168342923	0.60003662109375	2.9571533203125E-06	59.9099998487418	1998
65.6631168342166	0.598907470703125	-2.5726318359375E-06	59.939999848666	1999
[truncated: 24,668 more rows]
