# Supplementary material for: Dataset of N-doped CuO:NiO mixed oxide thin film sensor for glucose oxidation
Source: Data Brief. 2020 Oct 14;33:106408. doi: 10.1016/j.dib.2020.106408 (PMC7585048; doi:10.1016/j.dib.2020.106408)
Supplement: Supplementary file 1 [file mmc1.zip › Raw Data_DIB-D-20-01811/Figure 7-9/Figure 9 CuO.NiO/Chrono CuO.Ni 70.30 5lyr .txt]

Time (s)	WE(1).Potential (V)	WE(1).Current (A)	Corrected time (s)	Index
5.68111498565656	0.62005615234375	0.000285491943359375	0	1
5.71111498558082	0.619140625	0.000282440185546875	0.0299999999242573	2
5.74111498550508	0.6197509765625	0.000260894775390625	0.0599999998485146	3
5.77111498542934	0.619903564453125	0.000276947021484375	0.0899999997727718	4
5.80111498535359	0.6199951171875	0.0002603759765625	0.119999999697029	5
5.83111498527785	0.619384765625	0.000253814697265625	0.149999999621286	6
5.86111498520211	0.61968994140625	0.000266998291015625	0.179999999545544	7
5.89111498512636	0.6199951171875	0.0002421875	0.209999999469801	8
5.92111498505062	0.620086669921875	0.000249114990234375	0.239999999394058	9
5.95111498497488	0.61956787109375	0.00025103759765625	0.269999999318316	10
5.98111498489914	0.62042236328125	0.000227783203125	0.299999999242573	11
6.01111498482339	0.61944580078125	0.000244049072265625	0.32999999916683	12
6.04111498474765	0.62042236328125	0.0002310791015625	0.359999999091087	13
6.07111498467191	0.619232177734375	0.00022064208984375	0.389999999015345	14
6.10111498459617	0.619659423828125	0.000235809326171875	0.419999998939602	15
6.13111498452042	0.6202392578125	0.000212188720703125	0.449999998863859	16
6.16111498444468	0.61993408203125	0.000218414306640625	0.479999998788117	17
6.19111498436894	0.619964599609375	0.000222808837890625	0.509999998712374	18
6.22111498429319	0.619720458984375	0.00019989013671875	0.539999998636631	19
6.25111498421745	0.61993408203125	0.000216583251953125	0.569999998560888	20
6.28111498414171	0.620086669921875	0.000204498291015625	0.599999998485146	21
6.31111498406597	0.61907958984375	0.000194305419921875	0.629999998409403	22
6.34111498399022	0.620361328125	0.000210540771484375	0.65999999833366	23
6.37111498391448	0.61956787109375	0.000187347412109375	0.689999998257917	24
6.40111498383874	0.61956787109375	0.000193695068359375	0.719999998182175	25
6.431114983763	0.62060546875	0.00019866943359375	0.749999998106432	26
6.46111498368725	0.619293212890625	0.000176361083984375	0.779999998030689	27
6.49111498361151	0.62030029296875	0.00019342041015625	0.809999997954947	28
6.52111498353577	0.620086669921875	0.0001827392578125	0.839999997879204	29
6.55111498346002	0.619476318359375	0.0001722412109375	0.869999997803461	30
6.58111498338428	0.6197509765625	0.000189178466796875	0.899999997727718	31
6.61111498330854	0.619598388671875	0.000167144775390625	0.929999997651976	32
6.6411149832328	0.62042236328125	0.000173004150390625	0.959999997576233	33
6.67111498315705	0.620025634765625	0.000179779052734375	0.98999999750049	34
6.70111498308131	0.619232177734375	0.000157470703125	1.01999999742475	35
6.73111498300557	0.62060546875	0.0001744384765625	1.049999997349	36
6.76111498292983	0.6192626953125	0.0001656494140625	1.07999999727326	37
6.79111498285408	0.62017822265625	0.0001539306640625	1.10999999719752	38
6.82111498277834	0.62005615234375	0.00017193603515625	1.13999999712178	39
6.8511149827026	0.619873046875	0.000151336669921875	1.16999999704603	40
6.88111498262685	0.6202392578125	0.00015557861328125	1.19999999697029	41
6.91111498255111	0.619903564453125	0.000164520263671875	1.22999999689455	42
6.94111498247537	0.61956787109375	0.00014190673828125	1.25999999681881	43
6.97111498239963	0.6201171875	0.000158203125	1.28999999674306	44
7.00111498232388	0.619598388671875	0.00015234375	1.31999999666732	45
7.03111498224814	0.6202392578125	0.00013885498046875	1.34999999659158	46
7.0611149821724	0.62005615234375	0.000157745361328125	1.37999999651583	47
7.09111498209666	0.61944580078125	0.000138946533203125	1.40999999644009	48
7.12111498202091	0.62091064453125	0.000140380859375	1.43999999636435	49
7.15111498194517	0.6192626953125	0.000152008056640625	1.46999999628861	50
7.18111498186943	0.620697021484375	0.00012933349609375	1.49999999621286	51
7.21111498179368	0.619293212890625	0.000143798828125	1.52999999613712	52
7.24111498171794	0.62005615234375	0.000141937255859375	1.55999999606138	53
7.2711149816422	0.61968994140625	0.00012579345703125	1.58999999598564	54
7.30111498156646	0.619415283203125	0.000145111083984375	1.61999999590989	55
7.33111498149071	0.619964599609375	0.000129608154296875	1.64999999583415	56
7.36111498141497	0.62054443359375	0.000126800537109375	1.67999999575841	57
7.39111498133923	0.618988037109375	0.0001417236328125	1.70999999568267	58
7.42111498126349	0.620574951171875	0.00012005615234375	1.73999999560692	59
7.45111498118774	0.61932373046875	0.000130828857421875	1.76999999553118	60
7.481114981112	0.619964599609375	0.000134185791015625	1.79999999545544	61
7.51111498103626	0.62042236328125	0.000114990234375	1.82999999537969	62
7.54111498096051	0.6199951171875	0.000134002685546875	1.85999999530395	63
7.57111498088477	0.620513916015625	0.000123504638671875	1.88999999522821	64
7.60111498080903	0.618804931640625	0.00011505126953125	1.91999999515247	65
7.63111498073329	0.620513916015625	0.0001326904296875	1.94999999507672	66
7.66111498065754	0.619659423828125	0.0001129150390625	1.97999999500098	67
7.6911149805818	0.620391845703125	0.000118682861328125	2.00999999492524	68
7.72111498050606	0.61920166015625	0.0001278076171875	2.0399999948495	69
7.75111498043032	0.620025634765625	0.00010638427734375	2.06999999477375	70
7.78111498035457	0.619720458984375	0.000123199462890625	2.09999999469801	71
7.81111498027883	0.620025634765625	0.0001187744140625	2.12999999462227	72
7.84111498020309	0.620574951171875	0.00010565185546875	2.15999999454652	73
7.87111498012735	0.61962890625	0.000124847412109375	2.18999999447078	74
7.9011149800516	0.620025634765625	0.00010760498046875	2.21999999439504	75
7.93111497997586	0.620086669921875	0.00010906982421875	2.2499999943193	76
7.96111497990012	0.619781494140625	0.00012176513671875	2.27999999424355	77
7.99111497982437	0.619720458984375	9.991455078125E-05	2.30999999416781	78
8.02111497974863	0.6199951171875	0.000114715576171875	2.33999999409207	79
8.05111497967289	0.619415283203125	0.000113525390625	2.36999999401633	80
8.08111497959715	0.62017822265625	9.82666015625E-05	2.39999999394058	81
8.1111149795214	0.618804931640625	0.000117828369140625	2.42999999386484	82
8.14111497944566	0.6207275390625	0.000102081298828125	2.4599999937891	83
8.17111497936992	0.61932373046875	0.000101715087890625	2.48999999371335	84
8.20111497929418	0.619964599609375	0.000115966796875	2.51999999363761	85
8.23111497921843	0.619873046875	9.3994140625E-05	2.54999999356187	86
8.26111497914269	0.620025634765625	0.00010833740234375	2.57999999348613	87
8.29111497906695	0.62017822265625	0.00010784912109375	2.60999999341038	88
8.3211149789912	0.619781494140625	9.2529296875E-05	2.63999999333464	89
8.35111497891546	0.61981201171875	0.00011236572265625	2.6699999932589	90
8.38111497883972	0.620361328125	9.6435546875E-05	2.69999999318316	91
8.41111497876398	0.619171142578125	9.637451171875E-05	2.72999999310741	92
8.44111497868823	0.62005615234375	0.000110107421875	2.75999999303167	93
8.47111497861249	0.619903564453125	8.8287353515625E-05	2.78999999295593	94
8.50111497853675	0.619293212890625	0.000103515625	2.81999999288018	95
8.53111497846101	0.620513916015625	0.000102325439453125	2.84999999280444	96
8.56111497838526	0.619049072265625	8.758544921875E-05	2.8799999927287	97
8.59111497830952	0.620330810546875	0.000107269287109375	2.90999999265296	98
8.62111497823378	0.61895751953125	9.1583251953125E-05	2.93999999257721	99
8.65111497815803	0.620391845703125	9.2041015625E-05	2.96999999250147	100
8.68111497808229	0.619537353515625	0.000105712890625	2.99999999242573	101
8.71111497800655	0.61932373046875	8.4014892578125E-05	3.02999999234999	102
8.74111497793081	0.620361328125	9.8846435546875E-05	3.05999999227424	103
8.77111497785506	0.619384765625	9.8175048828125E-05	3.0899999921985	104
8.80111497777932	0.619720458984375	8.3251953125E-05	3.11999999212276	105
8.83111497770358	0.620361328125	0.000102996826171875	3.14999999204701	106
8.86111497762784	0.619873046875	8.770751953125E-05	3.17999999197127	107
8.89111497755209	0.62030029296875	8.7646484375E-05	3.20999999189553	108
8.92111497747635	0.61956787109375	0.000101837158203125	3.23999999181979	109
8.95111497740061	0.6207275390625	8.0291748046875E-05	3.26999999174404	110
8.98111497732486	0.620147705078125	9.442138671875E-05	3.2999999916683	111
9.01111497724912	0.619659423828125	9.490966796875E-05	3.32999999159256	112
9.04111497717338	0.62054443359375	7.9345703125E-05	3.35999999151682	113
9.07111497709764	0.6195068359375	9.8907470703125E-05	3.38999999144107	114
9.10111497702189	0.619842529296875	8.4808349609375E-05	3.41999999136533	115
9.13111497694615	0.61895751953125	8.294677734375E-05	3.44999999128959	116
9.16111497687041	0.620574951171875	9.844970703125E-05	3.47999999121384	117
9.19111497679467	0.618896484375	7.745361328125E-05	3.5099999911381	118
9.22111497671892	0.619964599609375	8.9935302734375E-05	3.53999999106236	119
9.25111497664318	0.6197509765625	9.271240234375E-05	3.56999999098662	120
9.28111497656744	0.61962890625	7.5531005859375E-05	3.59999999091087	121
9.31111497649169	0.6202392578125	9.490966796875E-05	3.62999999083513	122
9.34111497641595	0.61962890625	8.3251953125E-05	3.65999999075939	123
9.37111497634021	0.620269775390625	7.8369140625E-05	3.68999999068365	124
9.40111497626447	0.6195068359375	9.5428466796875E-05	3.7199999906079	125
9.43111497618872	0.62005615234375	7.53173828125E-05	3.74999999053216	126
9.46111497611298	0.6197509765625	8.4869384765625E-05	3.77999999045642	127
9.49111497603724	0.619384765625	9.124755859375E-05	3.80999999038067	128
9.5211149759615	0.62017822265625	7.2296142578125E-05	3.83999999030493	129
9.55111497588575	0.61993408203125	9.08203125E-05	3.86999999022919	130
9.58111497581001	0.619598388671875	8.294677734375E-05	3.89999999015345	131
9.61111497573427	0.6192626953125	7.40966796875E-05	3.9299999900777	132
9.64111497565852	0.6195068359375	9.2620849609375E-05	3.95999999000196	133
9.67111497558278	0.62066650390625	7.3974609375E-05	3.98999998992622	134
9.70111497550704	0.61883544921875	8.013916015625E-05	4.01999998985048	135
9.7311149754313	0.620208740234375	8.9752197265625E-05	4.04999998977473	136
9.76111497535555	0.619171142578125	6.9671630859375E-05	4.07999998969899	137
9.79111497527981	0.620391845703125	8.697509765625E-05	4.10999998962325	138
9.82111497520407	0.62017822265625	8.1817626953125E-05	4.1399999895475	139
9.85111497512833	0.619384765625	7.0770263671875E-05	4.16999998947176	140
9.88111497505258	0.620208740234375	9.0087890625E-05	4.19999998939602	141
9.91111497497684	0.61907958984375	7.2296142578125E-05	4.22999998932028	142
9.9411149749011	0.620269775390625	7.6904296875E-05	4.25999998924453	143
9.97111497482535	0.61981201171875	8.7799072265625E-05	4.28999998916879	144
10.0011149747496	0.6195068359375	6.72607421875E-05	4.31999998909305	145
10.0311149746739	0.61993408203125	8.4686279296875E-05	4.34999998901731	146
10.0611149745981	0.619415283203125	7.9498291015625E-05	4.37999998894156	147
10.0911149745224	0.619964599609375	6.8572998046875E-05	4.40999998886582	148
10.1211149744466	0.619659423828125	8.7921142578125E-05	4.43999998879008	149
10.1511149743709	0.619354248046875	6.9610595703125E-05	4.46999998871433	150
10.1811149742952	0.620391845703125	7.5408935546875E-05	4.49999998863859	151
10.2111149742194	0.6192626953125	8.489990234375E-05	4.52999998856285	152
10.2411149741437	0.6192626953125	6.494140625E-05	4.55999998848711	153
10.2711149740679	0.62042236328125	8.31298828125E-05	4.58999998841136	154
10.3011149739922	0.618560791015625	7.6171875E-05	4.61999998833562	155
10.3311149739164	0.620819091796875	6.7169189453125E-05	4.64999998825988	156
10.3611149738407	0.619537353515625	8.5845947265625E-05	4.67999998818414	157
10.391114973765	0.62005615234375	6.65283203125E-05	4.70999998810839	158
10.4211149736892	0.620025634765625	7.4371337890625E-05	4.73999998803265	159
10.4511149736135	0.61944580078125	8.2122802734375E-05	4.76999998795691	160
10.4811149735377	0.620086669921875	6.2896728515625E-05	4.79999998788117	161
10.511114973462	0.61932373046875	8.1817626953125E-05	4.82999998780542	162
10.5411149733862	0.620269775390625	7.32421875E-05	4.85999998772968	163
10.5711149733105	0.619384765625	6.57958984375E-05	4.88999998765394	164
10.6011149732348	0.618896484375	8.3892822265625E-05	4.91999998757819	165
10.631114973159	0.619964599609375	6.4239501953125E-05	4.94999998750245	166
10.6611149730833	0.6195068359375	7.318115234375E-05	4.97999998742671	167
10.6911149730075	0.6195068359375	8.001708984375E-05	5.00999998735097	168
10.7211149729318	0.619232177734375	6.1187744140625E-05	5.03999998727522	169
10.751114972856	0.619903564453125	8.0322265625E-05	5.06999998719948	170
10.7811149727803	0.62005615234375	7.1258544921875E-05	5.09999998712374	171
10.8111149727046	0.619171142578125	6.4208984375E-05	5.129999987048	172
10.8411149726288	0.62030029296875	8.21533203125E-05	5.15999998697225	173
10.8711149725531	0.619537353515625	6.256103515625E-05	5.18999998689651	174
10.9011149724773	0.620147705078125	7.159423828125E-05	5.21999998682077	175
10.9311149724016	0.61962890625	7.8338623046875E-05	5.24999998674502	176
10.9611149723258	0.61956787109375	5.938720703125E-05	5.27999998666928	177
10.9911149722501	0.620208740234375	7.8582763671875E-05	5.30999998659354	178
11.0211149721744	0.618621826171875	6.982421875E-05	5.3399999865178	179
11.0511149720986	0.62078857421875	6.2225341796875E-05	5.36999998644205	180
11.0811149720229	0.6187744140625	8.038330078125E-05	5.39999998636631	181
11.1111149719471	0.620086669921875	6.11572265625E-05	5.42999998629057	182
11.1411149718714	0.6192626953125	6.9366455078125E-05	5.45999998621483	183
11.1711149717956	0.61968994140625	7.7178955078125E-05	5.48999998613908	184
11.2011149717199	0.620025634765625	5.77392578125E-05	5.51999998606334	185
11.2311149716442	0.61895751953125	7.65380859375E-05	5.5499999859876	186
11.2611149715684	0.61968994140625	6.9244384765625E-05	5.57999998591185	187
11.2911149714927	0.61993408203125	6.0089111328125E-05	5.60999998583611	188
11.3211149714169	0.61871337890625	7.87353515625E-05	5.63999998576037	189
11.3511149713412	0.620025634765625	6.0516357421875E-05	5.66999998568463	190
11.3811149712654	0.6197509765625	6.6802978515625E-05	5.69999998560888	191
11.4111149711897	0.61944580078125	7.6568603515625E-05	5.72999998553314	192
11.441114971114	0.620269775390625	5.6060791015625E-05	5.7599999854574	193
11.4711149710382	0.619293212890625	7.38525390625E-05	5.78999998538166	194
11.5011149709625	0.6202392578125	6.9122314453125E-05	5.81999998530591	195
11.5311149708867	0.61956787109375	5.792236328125E-05	5.84999998523017	196
11.561114970811	0.619659423828125	7.708740234375E-05	5.87999998515443	197
11.5911149707352	0.620147705078125	6.0455322265625E-05	5.90999998507868	198
11.6211149706595	0.61920166015625	6.3812255859375E-05	5.93999998500294	199
11.6511149705838	0.61968994140625	7.6141357421875E-05	5.9699999849272	200
11.681114970508	0.619537353515625	5.5023193359375E-05	5.99999998485146	201
11.7111149704323	0.619354248046875	7.12890625E-05	6.02999998477571	202
11.7411149703565	0.619964599609375	6.9793701171875E-05	6.05999998469997	203
11.7711149702808	0.619842529296875	5.5633544921875E-05	6.08999998462423	204
11.801114970205	0.61993408203125	7.5347900390625E-05	6.11999998454849	205
11.8311149701293	0.61993408203125	6.097412109375E-05	6.14999998447274	206
11.8611149700536	0.618927001953125	6.0577392578125E-05	6.179999984397	207
11.8911149699778	0.620452880859375	7.550048828125E-05	6.20999998432126	208
11.9211149699021	0.619110107421875	5.46875E-05	6.23999998424551	209
11.9511149698263	0.620269775390625	6.756591796875E-05	6.26999998416977	210
11.9811149697506	0.6195068359375	7.0556640625E-05	6.29999998409403	211
12.0111149696748	0.6195068359375	5.377197265625E-05	6.32999998401829	212
12.0411149695991	0.620086669921875	7.3028564453125E-05	6.35999998394254	213
12.0711149695234	0.61920166015625	6.231689453125E-05	6.3899999838668	214
12.1011149694476	0.6201171875	5.7037353515625E-05	6.41999998379106	215
12.1311149693719	0.619537353515625	7.4493408203125E-05	6.44999998371532	216
12.1611149692961	0.61993408203125	5.4840087890625E-05	6.47999998363957	217
12.1911149692204	0.620208740234375	6.40869140625E-05	6.50999998356383	218
12.2211149691447	0.61907958984375	7.1136474609375E-05	6.53999998348809	219
12.2511149690689	0.619842529296875	5.230712890625E-05	6.56999998341234	220
12.2811149689932	0.6192626953125	7.061767578125E-05	6.5999999833366	221
12.3111149689174	0.619903564453125	6.353759765625E-05	6.62999998326086	222
12.3411149688417	0.61962890625	5.4595947265625E-05	6.65999998318512	223
12.3711149687659	0.6190185546875	7.3486328125E-05	6.68999998310937	224
12.4011149686902	0.619964599609375	5.4901123046875E-05	6.71999998303363	225
12.4311149686145	0.61981201171875	6.1553955078125E-05	6.74999998295789	226
12.4611149685387	0.619842529296875	7.09228515625E-05	6.77999998288215	227
12.491114968463	0.620330810546875	5.1239013671875E-05	6.8099999828064	228
12.5211149683872	0.618621826171875	6.8939208984375E-05	6.83999998273066	229
12.5511149683115	0.62054443359375	6.329345703125E-05	6.86999998265492	230
12.5811149682357	0.619049072265625	5.2978515625E-05	6.89999998257917	231
12.61111496816	0.620330810546875	7.2418212890625E-05	6.92999998250343	232
12.6411149680843	0.6195068359375	5.4046630859375E-05	6.95999998242769	233
12.6711149680085	0.619598388671875	6.0333251953125E-05	6.98999998235195	234
12.7011149679328	0.620697021484375	6.9915771484375E-05	7.0199999822762	235
12.731114967857	0.6192626953125	5.0201416015625E-05	7.04999998220046	236
12.7611149677813	0.62017822265625	6.8359375E-05	7.07999998212472	237
12.7911149677055	0.619537353515625	6.1737060546875E-05	7.10999998204898	238
12.8211149676298	0.61968994140625	5.230712890625E-05	7.13999998197323	239
12.8511149675541	0.620269775390625	7.16552734375E-05	7.16999998189749	240
12.8811149674783	0.6197509765625	5.255126953125E-05	7.19999998182175	241
12.9111149674026	0.61981201171875	6.0333251953125E-05	7.229999981746	242
12.9411149673268	0.619232177734375	6.8206787109375E-05	7.25999998167026	243
12.9711149672511	0.619537353515625	4.91943359375E-05	7.28999998159452	244
13.0011149671753	0.62005615234375	6.8023681640625E-05	7.31999998151878	245
13.0311149670996	0.619232177734375	5.963134765625E-05	7.34999998144303	246
13.0611149670239	0.620208740234375	5.206298828125E-05	7.37999998136729	247
13.0911149669481	0.619171142578125	7.0526123046875E-05	7.40999998129155	248
13.1211149668724	0.620147705078125	5.1055908203125E-05	7.43999998121581	249
13.1511149667966	0.619842529296875	5.987548828125E-05	7.46999998114006	250
13.1811149667209	0.618988037109375	6.70166015625E-05	7.49999998106432	251
13.2111149666451	0.620269775390625	4.827880859375E-05	7.52999998098858	252
13.2411149665694	0.61865234375	6.73828125E-05	7.55999998091283	253
13.2711149664937	0.620330810546875	5.8349609375E-05	7.58999998083709	254
13.3011149664179	0.619781494140625	5.1513671875E-05	7.61999998076135	255
13.3311149663422	0.61968994140625	6.976318359375E-05	7.64999998068561	256
13.3611149662664	0.62017822265625	5.010986328125E-05	7.67999998060986	257
13.3911149661907	0.619720458984375	5.92041015625E-05	7.70999998053412	258
13.4211149661149	0.620147705078125	6.6162109375E-05	7.73999998045838	259
13.4511149660392	0.6195068359375	4.736328125E-05	7.76999998038264	260
13.4811149659635	0.6197509765625	6.6497802734375E-05	7.79999998030689	261
13.5111149658877	0.62005615234375	5.7861328125E-05	7.82999998023115	262
13.541114965812	0.619415283203125	5.04150390625E-05	7.85999998015541	263
13.5711149657362	0.619598388671875	6.8817138671875E-05	7.88999998007967	264
13.6011149656605	0.620635986328125	4.9591064453125E-05	7.91999998000392	265
13.6311149655847	0.61895751953125	5.79833984375E-05	7.94999997992818	266
13.661114965509	0.620025634765625	6.573486328125E-05	7.97999997985244	267
13.6911149654333	0.618927001953125	4.6478271484375E-05	8.00999997977669	268
13.7211149653575	0.620147705078125	6.5185546875E-05	8.03999997970095	269
13.7511149652818	0.61962890625	5.7830810546875E-05	8.06999997962521	270
13.781114965206	0.61962890625	4.9041748046875E-05	8.09999997954947	271
13.8111149651303	0.62030029296875	6.79931640625E-05	8.12999997947372	272
13.8411149650545	0.619049072265625	4.9652099609375E-05	8.15999997939798	273
13.8711149649788	0.62066650390625	5.60302734375E-05	8.18999997932224	274
13.9011149649031	0.619110107421875	6.573486328125E-05	8.2199999792465	275
13.9311149648273	0.62042236328125	4.5745849609375E-05	8.24999997917075	276
13.9611149647516	0.619720458984375	6.3568115234375E-05	8.27999997909501	277
13.9911149646758	0.6195068359375	5.84716796875E-05	8.30999997901927	278
14.0211149646001	0.620452880859375	4.7393798828125E-05	8.33999997894352	279
14.0511149645243	0.619293212890625	6.6986083984375E-05	8.36999997886778	280
14.0811149644486	0.619964599609375	5.010986328125E-05	8.39999997879204	281
14.1111149643729	0.61944580078125	5.3619384765625E-05	8.4299999787163	282
14.1411149642971	0.619415283203125	6.5582275390625E-05	8.45999997864055	283
14.1711149642214	0.619964599609375	4.5257568359375E-05	8.48999997856481	284
14.2011149641456	0.6195068359375	6.11572265625E-05	8.51999997848907	285
14.2311149640699	0.619384765625	5.96923828125E-05	8.54999997841333	286
14.2611149639941	0.620025634765625	4.57763671875E-05	8.57999997833758	287
14.2911149639184	0.619293212890625	6.5673828125E-05	8.60999997826184	288
14.3211149638427	0.619720458984375	5.1177978515625E-05	8.6399999781861	289
14.3511149637669	0.620361328125	5.0933837890625E-05	8.66999997811035	290
14.3811149636912	0.61883544921875	6.5765380859375E-05	8.69999997803461	291
14.4111149636154	0.620452880859375	4.5257568359375E-05	8.72999997795887	292
14.4411149635397	0.619354248046875	5.8258056640625E-05	8.75999997788313	293
14.4711149634639	0.620330810546875	6.109619140625E-05	8.78999997780738	294
14.5011149633882	0.620513916015625	4.4403076171875E-05	8.81999997773164	295
14.5311149633125	0.61944580078125	6.40869140625E-05	8.8499999776559	296
14.5611149632367	0.620391845703125	5.291748046875E-05	8.87999997758016	297
14.591114963161	0.619171142578125	4.840087890625E-05	8.90999997750441	298
14.6211149630852	0.620208740234375	6.536865234375E-05	8.93999997742867	299
14.6511149630095	0.619842529296875	4.5440673828125E-05	8.96999997735293	300
14.6811149629337	0.619720458984375	5.5877685546875E-05	8.99999997727718	301
14.711114962858	0.619842529296875	6.1737060546875E-05	9.02999997720144	302
14.7411149627823	0.619537353515625	4.33349609375E-05	9.0599999771257	303
14.7711149627065	0.6192626953125	6.2744140625E-05	9.08999997704996	304
14.8011149626308	0.62005615234375	5.3192138671875E-05	9.11999997697421	305
14.831114962555	0.619171142578125	4.6844482421875E-05	9.14999997689847	306
14.8611149624793	0.61993408203125	6.4971923828125E-05	9.17999997682273	307
14.8911149624035	0.619903564453125	4.486083984375E-05	9.20999997674699	308
14.9211149623278	0.619293212890625	5.474853515625E-05	9.23999997667124	309
14.9511149622521	0.6207275390625	6.1187744140625E-05	9.2699999765955	310
14.9811149621763	0.619232177734375	4.2510986328125E-05	9.29999997651976	311
15.0111149621006	0.620758056640625	6.2255859375E-05	9.32999997644401	312
15.0411149620248	0.619384765625	5.2276611328125E-05	9.35999997636827	313
15.0711149619491	0.620086669921875	4.67529296875E-05	9.38999997629253	314
15.1011149618733	0.62060546875	6.4239501953125E-05	9.41999997621679	315
15.1311149617976	0.618988037109375	4.3609619140625E-05	9.44999997614104	316
15.1611149617219	0.6204833984375	5.535888671875E-05	9.4799999760653	317
15.1911149616461	0.61920166015625	5.94482421875E-05	9.50999997598956	318
15.2211149615704	0.620635986328125	4.21142578125E-05	9.53999997591382	319
15.2511149614946	0.618927001953125	6.231689453125E-05	9.56999997583807	320
15.2811149614189	0.61981201171875	5.0140380859375E-05	9.59999997576233	321
15.3111149613432	0.619781494140625	4.6905517578125E-05	9.62999997568659	322
15.3411149612674	0.619537353515625	6.35986328125E-05	9.65999997561084	323
15.3711149611917	0.619781494140625	4.2449951171875E-05	9.6899999755351	324
15.4011149611159	0.619873046875	5.560302734375E-05	9.71999997545936	325
15.4311149610402	0.61907958984375	5.82275390625E-05	9.74999997538362	326
15.4611149609644	0.620361328125	4.180908203125E-05	9.77999997530787	327
15.4911149608887	0.618896484375	6.201171875E-05	9.80999997523213	328
15.521114960813	0.61993408203125	4.8828125E-05	9.83999997515639	329
15.5511149607372	0.619232177734375	4.7210693359375E-05	9.86999997508065	330
15.5811149606615	0.6195068359375	6.2713623046875E-05	9.8999999750049	331
15.6111149605857	0.620635986328125	4.1778564453125E-05	9.92999997492916	332
15.64111496051	0.618927001953125	5.5755615234375E-05	9.95999997485342	333
15.6711149604342	0.620330810546875	5.7220458984375E-05	9.98999997477767	334
15.7011149603585	0.61956787109375	4.1595458984375E-05	10.0199999747019	335
15.7311149602828	0.620758056640625	6.16455078125E-05	10.0499999746262	336
15.761114960207	0.619720458984375	4.791259765625E-05	10.0799999745504	337
15.7911149601313	0.619720458984375	4.6630859375E-05	10.1099999744747	338
15.8211149600555	0.620086669921875	6.219482421875E-05	10.139999974399	339
15.8511149599798	0.6190185546875	4.1259765625E-05	10.1699999743232	340
15.881114959904	0.62042236328125	5.5023193359375E-05	10.1999999742475	341
15.9111149598283	0.619964599609375	5.6854248046875E-05	10.2299999741717	342
15.9411149597526	0.6197509765625	4.1046142578125E-05	10.259999974096	343
15.9711149596768	0.61956787109375	6.0882568359375E-05	10.2899999740202	344
16.0011149596011	0.619659423828125	4.791259765625E-05	10.3199999739445	345
16.0311149595253	0.619903564453125	4.5989990234375E-05	10.3499999738688	346
16.0611149594496	0.619903564453125	6.1614990234375E-05	10.379999973793	347
16.0911149593738	0.6187744140625	4.0985107421875E-05	10.4099999737173	348
16.1211149592981	0.620758056640625	5.4046630859375E-05	10.4399999736415	349
16.1511149592224	0.618865966796875	5.6732177734375E-05	10.4699999735658	350
16.1811149591466	0.62060546875	4.0374755859375E-05	10.49999997349	351
16.2111149590709	0.61883544921875	6.0089111328125E-05	10.5299999734143	352
16.2411149589951	0.619537353515625	4.8126220703125E-05	10.5599999733386	353
16.2711149589194	0.61968994140625	4.4525146484375E-05	10.5899999732628	354
16.3011149588436	0.619415283203125	6.14013671875E-05	10.6199999731871	355
16.3311149587679	0.62066650390625	4.095458984375E-05	10.6499999731113	356
16.3611149586922	0.6192626953125	5.23681640625E-05	10.6799999730356	357
16.3911149586164	0.620147705078125	5.718994140625E-05	10.7099999729598	358
16.4211149585407	0.6201171875	3.96728515625E-05	10.7399999728841	359
16.4511149584649	0.619873046875	5.8837890625E-05	10.7699999728084	360
16.4811149583892	0.620361328125	4.9072265625E-05	10.7999999727326	361
16.5111149583134	0.61962890625	4.30908203125E-05	10.8299999726569	362
16.5411149582377	0.619720458984375	6.085205078125E-05	10.8599999725811	363
16.571114958162	0.620574951171875	4.1473388671875E-05	10.8899999725054	364
16.6011149580862	0.619598388671875	5.0445556640625E-05	10.9199999724297	365
16.6311149580105	0.62017822265625	5.7708740234375E-05	10.9499999723539	366
16.6611149579347	0.619049072265625	3.8970947265625E-05	10.9799999722782	367
16.691114957859	0.619964599609375	5.74951171875E-05	11.0099999722024	368
16.7211149577832	0.61962890625	5.0323486328125E-05	11.0399999721267	369
16.7511149577075	0.61981201171875	4.1412353515625E-05	11.0699999720509	370
16.7811149576318	0.619964599609375	6.0394287109375E-05	11.0999999719752	371
16.811114957556	0.619293212890625	4.2388916015625E-05	11.1299999718995	372
16.8411149574803	0.619842529296875	4.803466796875E-05	11.1599999718237	373
16.8711149574045	0.61968994140625	5.8319091796875E-05	11.189999971748	374
16.9011149573288	0.619842529296875	3.8482666015625E-05	11.2199999716722	375
16.931114957253	0.62005615234375	5.5694580078125E-05	11.2499999715965	376
16.9611149571773	0.61956787109375	5.1513671875E-05	11.2799999715207	377
16.9911149571016	0.620025634765625	4.0069580078125E-05	11.309999971445	378
17.0211149570258	0.62042236328125	5.96923828125E-05	11.3399999713693	379
17.0511149569501	0.61981201171875	4.2877197265625E-05	11.3699999712935	380
17.0811149568743	0.620452880859375	4.6600341796875E-05	11.3999999712178	381
17.1111149567986	0.619140625	5.8380126953125E-05	11.429999971142	382
17.1411149567228	0.620635986328125	3.8116455078125E-05	11.4599999710663	383
17.1711149566471	0.61907958984375	5.4901123046875E-05	11.4899999709905	384
17.2011149565714	0.619781494140625	5.1361083984375E-05	11.5199999709148	385
17.2311149564956	0.62042236328125	3.9337158203125E-05	11.5499999708391	386
17.2611149564199	0.6190185546875	5.9234619140625E-05	11.5799999707633	387
17.2911149563441	0.62005615234375	4.2144775390625E-05	11.6099999706876	388
17.3211149562684	0.6195068359375	4.6234130859375E-05	11.6399999706118	389
17.3511149561926	0.619354248046875	5.7647705078125E-05	11.6699999705361	390
17.3811149561169	0.619232177734375	3.7445068359375E-05	11.6999999704603	391
17.4111149560412	0.61968994140625	5.46875E-05	11.7299999703846	392
17.4411149559654	0.61944580078125	5.0689697265625E-05	11.7599999703089	393
17.4711149558897	0.619659423828125	3.9031982421875E-05	11.7899999702331	394
17.5011149558139	0.620147705078125	5.8807373046875E-05	11.8199999701574	395
17.5311149557382	0.61993408203125	4.1748046875E-05	11.8499999700816	396
17.5611149556624	0.6197509765625	4.583740234375E-05	11.8799999700059	397
17.5911149555867	0.619781494140625	5.7342529296875E-05	11.9099999699301	398
17.621114955511	0.619537353515625	3.717041015625E-05	11.9399999698544	399
17.6511149554352	0.620086669921875	5.3985595703125E-05	11.9699999697787	400
17.6811149553595	0.6192626953125	5.078125E-05	11.9999999697029	401
17.7111149552837	0.62066650390625	3.863525390625E-05	12.0299999696272	402
17.741114955208	0.620025634765625	5.8441162109375E-05	12.0599999695514	403
17.7711149551322	0.619293212890625	4.193115234375E-05	12.0899999694757	404
17.8011149550565	0.620574951171875	4.4921875E-05	12.1199999693999	405
17.8311149549808	0.61871337890625	5.731201171875E-05	12.1499999693242	406
17.861114954905	0.62042236328125	3.6865234375E-05	12.1799999692485	407
17.8911149548293	0.619537353515625	5.291748046875E-05	12.2099999691727	408
17.9211149547535	0.619720458984375	5.108642578125E-05	12.239999969097	409
17.9511149546778	0.620147705078125	3.7689208984375E-05	12.2699999690212	410
17.981114954602	0.61895751953125	5.7708740234375E-05	12.2999999689455	411
18.0111149545263	0.620391845703125	4.2449951171875E-05	12.3299999688697	412
18.0411149544506	0.61932373046875	4.351806640625E-05	12.359999968794	413
18.0711149543748	0.62005615234375	5.7403564453125E-05	12.3899999687183	414
18.1011149542991	0.6195068359375	3.6865234375E-05	12.4199999686425	415
18.1311149542233	0.620025634765625	5.1361083984375E-05	12.4499999685668	416
18.1611149541476	0.620269775390625	5.2215576171875E-05	12.479999968491	417
18.1911149540719	0.619842529296875	3.67431640625E-05	12.5099999684153	418
18.2211149539961	0.620208740234375	5.6610107421875E-05	12.5399999683395	419
18.2511149539204	0.619873046875	4.3609619140625E-05	12.5699999682638	420
18.2811149538446	0.619537353515625	4.1412353515625E-05	12.5999999681881	421
18.3111149537689	0.620452880859375	5.7403564453125E-05	12.6299999681123	422
18.3411149536931	0.619781494140625	3.7139892578125E-05	12.6599999680366	423
18.3711149536174	0.620208740234375	4.9072265625E-05	12.6899999679608	424
18.4011149535417	0.619384765625	5.33447265625E-05	12.7199999678851	425
18.4311149534659	0.619598388671875	3.5858154296875E-05	12.7499999678093	426
18.4611149533902	0.620635986328125	5.511474609375E-05	12.7799999677336	427
18.4911149533144	0.61895751953125	4.5501708984375E-05	12.8099999676579	428
18.5211149532387	0.619873046875	3.9276123046875E-05	12.8399999675821	429
18.5511149531629	0.619781494140625	5.7220458984375E-05	12.8699999675064	430
18.5811149530872	0.61932373046875	3.8116455078125E-05	12.8999999674306	431
18.6111149530115	0.62017822265625	4.620361328125E-05	12.9299999673549	432
18.6411149529357	0.619964599609375	5.46875E-05	12.9599999672791	433
18.67111495286	0.619720458984375	3.5308837890625E-05	12.9899999672034	434
18.7011149527842	0.619903564453125	5.3070068359375E-05	13.0199999671277	435
18.7311149527085	0.61920166015625	4.7882080078125E-05	13.0499999670519	436
18.7611149526327	0.62030029296875	3.717041015625E-05	13.0799999669762	437
18.791114952557	0.619354248046875	5.682373046875E-05	13.1099999669004	438
18.8211149524813	0.619964599609375	3.9459228515625E-05	13.1399999668247	439
18.8511149524055	0.62005615234375	4.364013671875E-05	13.1699999667489	440
18.8811149523298	0.61907958984375	5.535888671875E-05	13.1999999666732	441
18.911114952254	0.62054443359375	3.521728515625E-05	13.2299999665975	442
18.9411149521783	0.618865966796875	5.1422119140625E-05	13.2599999665217	443
18.9711149521025	0.620941162109375	4.9102783203125E-05	13.289999966446	444
19.0011149520268	0.619140625	3.6285400390625E-05	13.3199999663702	445
19.0311149519511	0.619842529296875	5.6121826171875E-05	13.3499999662945	446
19.0611149518753	0.61981201171875	4.0008544921875E-05	13.3799999662187	447
19.0911149517996	0.61932373046875	4.2388916015625E-05	13.409999966143	448
19.1211149517238	0.619781494140625	5.523681640625E-05	13.4399999660673	449
19.1511149516481	0.619659423828125	3.4912109375E-05	13.4699999659915	450
19.1811149515723	0.619842529296875	5.078125E-05	13.4999999659158	451
19.2111149514966	0.61968994140625	4.8797607421875E-05	13.52999996584	452
19.2411149514209	0.619598388671875	3.564453125E-05	13.5599999657643	453
19.2711149513451	0.61962890625	5.5755615234375E-05	13.5899999656885	454
19.3011149512694	0.619232177734375	3.948974609375E-05	13.6199999656128	455
19.3311149511936	0.620330810546875	4.2510986328125E-05	13.6499999655371	456
19.3611149511179	0.61932373046875	5.462646484375E-05	13.6799999654613	457
19.3911149510421	0.61944580078125	3.436279296875E-05	13.7099999653856	458
19.4211149509664	0.619720458984375	5.120849609375E-05	13.7399999653098	459
19.4511149508907	0.619232177734375	4.7698974609375E-05	13.7699999652341	460
19.4811149508149	0.6204833984375	3.5858154296875E-05	13.7999999651583	461
19.5111149507392	0.618988037109375	5.572509765625E-05	13.8299999650826	462
19.5411149506634	0.620819091796875	3.8299560546875E-05	13.8599999650069	463
19.5711149505877	0.6192626953125	4.2816162109375E-05	13.8899999649311	464
19.6011149505119	0.620086669921875	5.3955078125E-05	13.9199999648554	465
19.6311149504362	0.61962890625	3.4027099609375E-05	13.9499999647796	466
19.6611149503605	0.619415283203125	5.11474609375E-05	13.9799999647039	467
19.6911149502847	0.6197509765625	4.67529296875E-05	14.0099999646282	468
19.721114950209	0.61895751953125	3.5675048828125E-05	14.0399999645524	469
19.7511149501332	0.620513916015625	5.535888671875E-05	14.0699999644767	470
19.7811149500575	0.618621826171875	3.7933349609375E-05	14.0999999644009	471
19.8111149499817	0.62042236328125	4.2755126953125E-05	14.1299999643252	472
19.841114949906	0.61907958984375	5.364990234375E-05	14.1599999642494	473
19.8711149498303	0.62030029296875	3.38134765625E-05	14.1899999641737	474
19.9011149497545	0.619049072265625	5.096435546875E-05	14.219999964098	475
19.9311149496788	0.620269775390625	4.669189453125E-05	14.2499999640222	476
19.961114949603	0.6199951171875	3.5400390625E-05	14.2799999639465	477
19.9911149495273	0.619049072265625	5.50537109375E-05	14.3099999638707	478
20.0211149494515	0.620452880859375	3.7872314453125E-05	14.339999963795	479
20.0511149493758	0.6195068359375	4.21142578125E-05	14.3699999637192	480
20.0811149493001	0.6207275390625	5.3466796875E-05	14.3999999636435	481
20.1111149492243	0.61907958984375	3.350830078125E-05	14.4299999635678	482
20.1411149491486	0.620849609375	5.0201416015625E-05	14.459999963492	483
20.1711149490728	0.619476318359375	4.6875E-05	14.4899999634163	484
20.2011149489971	0.620391845703125	3.4759521484375E-05	14.5199999633405	485
20.2311149489213	0.6195068359375	5.4534912109375E-05	14.5499999632648	486
20.2611149488456	0.6204833984375	3.8299560546875E-05	14.579999963189	487
20.2911149487699	0.6201171875	4.0802001953125E-05	14.6099999631133	488
20.3211149486941	0.619354248046875	5.3558349609375E-05	14.6399999630376	489
20.3511149486184	0.61993408203125	3.326416015625E-05	14.6699999629618	490
20.3811149485426	0.619598388671875	4.8797607421875E-05	14.6999999628861	491
20.4111149484669	0.619415283203125	4.7882080078125E-05	14.7299999628103	492
20.4411149483911	0.619873046875	3.363037109375E-05	14.7599999627346	493
20.4711149483154	0.619415283203125	5.364990234375E-05	14.7899999626588	494
20.5011149482397	0.61993408203125	3.9398193359375E-05	14.8199999625831	495
20.5311149481639	0.618804931640625	3.9093017578125E-05	14.8499999625074	496
20.5611149480882	0.620452880859375	5.377197265625E-05	14.8799999624316	497
20.5911149480124	0.619476318359375	3.350830078125E-05	14.9099999623559	498
20.6211149479367	0.619598388671875	4.6844482421875E-05	14.9399999622801	499
20.6511149478609	0.619293212890625	4.9346923828125E-05	14.9699999622044	500
20.6811149477852	0.619384765625	3.28369140625E-05	14.9999999621286	501
20.7111149477095	0.620391845703125	5.255126953125E-05	15.0299999620529	502
20.7411149476337	0.619110107421875	4.1290283203125E-05	15.0599999619772	503
20.771114947558	0.620635986328125	3.7017822265625E-05	15.0899999619014	504
20.8011149474822	0.618743896484375	5.3924560546875E-05	15.1199999618257	505
20.8311149474065	0.62054443359375	3.4332275390625E-05	15.1499999617499	506
20.8611149473307	0.619171142578125	4.425048828125E-05	15.1799999616742	507
20.891114947255	0.62005615234375	5.096435546875E-05	15.2099999615984	508
20.9211149471793	0.619415283203125	3.2257080078125E-05	15.2399999615227	509
20.9511149471035	0.6202392578125	5.078125E-05	15.269999961447	510
20.9811149470278	0.61981201171875	4.364013671875E-05	15.2999999613712	511
21.011114946952	0.619720458984375	3.4881591796875E-05	15.3299999612955	512
21.0411149468763	0.62005615234375	5.3680419921875E-05	15.3599999612197	513
21.0711149468005	0.61962890625	3.5858154296875E-05	15.389999961144	514
21.1011149467248	0.619842529296875	4.13818359375E-05	15.4199999610682	515
21.1311149466491	0.619873046875	5.206298828125E-05	15.4499999609925	516
21.1611149465733	0.619903564453125	3.204345703125E-05	15.4799999609168	517
21.1911149464976	0.620086669921875	4.8858642578125E-05	15.509999960841	518
21.2211149464218	0.61907958984375	4.547119140625E-05	15.5399999607653	519
21.2511149463461	0.620697021484375	3.350830078125E-05	15.5699999606895	520
21.2811149462704	0.61907958984375	5.3192138671875E-05	15.5999999606138	521
21.3111149461946	0.619903564453125	3.6834716796875E-05	15.629999960538	522
21.3411149461189	0.6201171875	3.961181640625E-05	15.6599999604623	523
21.3711149460431	0.61962890625	5.2276611328125E-05	15.6899999603866	524
21.4011149459674	0.62042236328125	3.1890869140625E-05	15.7199999603108	525
21.4311149458916	0.619598388671875	4.791259765625E-05	15.7499999602351	526
21.4611149458159	0.6207275390625	4.583740234375E-05	15.7799999601593	527
21.4911149457402	0.61871337890625	3.2989501953125E-05	15.8099999600836	528
21.5211149456644	0.620574951171875	5.2947998046875E-05	15.8399999600078	529
21.5511149455887	0.61907958984375	3.662109375E-05	15.8699999599321	530
21.5811149455129	0.620361328125	3.94287109375E-05	15.8999999598564	531
21.6111149454372	0.619049072265625	5.2001953125E-05	15.9299999597806	532
21.6411149453614	0.61962890625	3.1463623046875E-05	15.9599999597049	533
21.6711149452857	0.620208740234375	4.8187255859375E-05	15.9899999596291	534
21.70111494521	0.619476318359375	4.4769287109375E-05	16.0199999595534	535
21.7311149451342	0.619964599609375	3.3050537109375E-05	16.0499999594776	536
21.7611149450585	0.619384765625	5.28564453125E-05	16.0799999594019	537
21.7911149449827	0.618865966796875	3.5247802734375E-05	16.1099999593262	538
21.821114944907	0.619781494140625	4.0252685546875E-05	16.1399999592504	539
21.8511149448312	0.6190185546875	5.1116943359375E-05	16.1699999591747	540
21.8811149447555	0.620941162109375	3.1005859375E-05	16.1999999590989	541
21.9111149446798	0.61895751953125	4.864501953125E-05	16.2299999590232	542
21.941114944604	0.619964599609375	4.3548583984375E-05	16.2599999589474	543
21.9711149445283	0.61962890625	3.30810546875E-05	16.2899999588717	544
22.0011149444525	0.619598388671875	5.26123046875E-05	16.319999958796	545
22.0311149443768	0.620330810546875	3.460693359375E-05	16.3499999587202	546
22.061114944301	0.6195068359375	4.022216796875E-05	16.3799999586445	547
22.0911149442253	0.620819091796875	5.0445556640625E-05	16.4099999585687	548
22.1211149441496	0.61920166015625	3.0731201171875E-05	16.439999958493	549
22.1511149440738	0.620513916015625	4.827880859375E-05	16.4699999584172	550
22.1811149439981	0.619964599609375	4.3243408203125E-05	16.4999999583415	551
22.2111149439223	0.619171142578125	3.2684326171875E-05	16.5299999582658	552
22.2411149438466	0.619873046875	5.2276611328125E-05	16.55999995819	553
22.2711149437708	0.619293212890625	3.4515380859375E-05	16.5899999581143	554
22.3011149436951	0.6197509765625	3.9764404296875E-05	16.6199999580385	555
22.3311149436194	0.619354248046875	5.0445556640625E-05	16.6499999579628	556
22.3611149435436	0.619964599609375	3.0487060546875E-05	16.679999957887	557
22.3911149434679	0.620025634765625	4.779052734375E-05	16.7099999578113	558
22.4211149433921	0.619354248046875	4.345703125E-05	16.7399999577356	559
22.4511149433164	0.619842529296875	3.22265625E-05	16.7699999576598	560
22.4811149432406	0.61968994140625	5.1910400390625E-05	16.7999999575841	561
22.5111149431649	0.6197509765625	3.4912109375E-05	16.8299999575083	562
22.5411149430892	0.620941162109375	3.863525390625E-05	16.8599999574326	563
22.5711149430134	0.619384765625	5.059814453125E-05	16.8899999573568	564
22.6011149429377	0.6209716796875	3.06396484375E-05	16.9199999572811	565
22.6311149428619	0.618621826171875	4.65087890625E-05	16.9499999572054	566
22.6611149427862	0.620758056640625	4.461669921875E-05	16.9799999571296	567
22.6911149427104	0.619842529296875	3.1219482421875E-05	17.0099999570539	568
22.7211149426347	0.619842529296875	5.1422119140625E-05	17.0399999569781	569
22.751114942559	0.619903564453125	3.607177734375E-05	17.0699999569024	570
22.7811149424832	0.61962890625	3.69873046875E-05	17.0999999568267	571
22.8111149424075	0.620086669921875	5.09033203125E-05	17.1299999567509	572
22.8411149423317	0.619720458984375	3.082275390625E-05	17.1599999566752	573
22.871114942256	0.6192626953125	4.486083984375E-05	17.1899999565994	574
22.9011149421802	0.619964599609375	4.5867919921875E-05	17.2199999565237	575
22.9311149421045	0.618896484375	3.0487060546875E-05	17.2499999564479	576
22.9611149420288	0.6202392578125	5.0323486328125E-05	17.2799999563722	577
22.991114941953	0.619384765625	3.790283203125E-05	17.3099999562965	578
23.0211149418773	0.620330810546875	3.5186767578125E-05	17.3399999562207	579
23.0511149418015	0.61962890625	5.1177978515625E-05	17.369999956145	580
23.0811149417258	0.61962890625	3.13720703125E-05	17.3999999560692	581
23.11111494165	0.620086669921875	4.2694091796875E-05	17.4299999559935	582
23.1411149415743	0.61920166015625	4.7576904296875E-05	17.4599999559177	583
23.1711149414986	0.620849609375	2.984619140625E-05	17.489999955842	584
23.2011149414228	0.61907958984375	4.8980712890625E-05	17.5199999557663	585
23.2311149413471	0.62042236328125	3.985595703125E-05	17.5499999556905	586
23.2611149412713	0.619720458984375	3.3294677734375E-05	17.5799999556148	587
23.2911149411956	0.619598388671875	5.108642578125E-05	17.609999955539	588
23.3211149411198	0.619873046875	3.2623291015625E-05	17.6399999554633	589
23.3511149410441	0.619659423828125	4.0008544921875E-05	17.6699999553875	590
23.3811149409684	0.619598388671875	4.89501953125E-05	17.6999999553118	591
23.4111149408926	0.619720458984375	2.935791015625E-05	17.7299999552361	592
23.4411149408169	0.6195068359375	4.7119140625E-05	17.7599999551603	593
23.4711149407411	0.620391845703125	4.217529296875E-05	17.7899999550846	594
23.5011149406654	0.61962890625	3.167724609375E-05	17.8199999550088	595
23.5311149405896	0.619842529296875	5.0811767578125E-05	17.8499999549331	596
23.5611149405139	0.620574951171875	3.3721923828125E-05	17.8799999548573	597
23.5911149404382	0.619049072265625	3.790283203125E-05	17.9099999547816	598
23.6211149403624	0.6201171875	4.9560546875E-05	17.9399999547059	599
23.6511149402867	0.619171142578125	2.9327392578125E-05	17.9699999546301	600
23.6811149402109	0.62066650390625	4.583740234375E-05	17.9999999545544	601
23.7111149401352	0.61993408203125	4.302978515625E-05	18.0299999544786	602
23.7411149400594	0.619659423828125	3.070068359375E-05	18.0599999544029	603
23.7711149399837	0.6207275390625	5.0537109375E-05	18.0899999543271	604
23.801114939908	0.61871337890625	3.40576171875E-05	18.1199999542514	605
23.8311149398322	0.6207275390625	3.7200927734375E-05	18.1499999541757	606
23.8611149397565	0.6192626953125	4.9530029296875E-05	18.1799999540999	607
23.8911149396807	0.6204833984375	2.9052734375E-05	18.2099999540242	608
23.921114939605	0.620208740234375	4.5684814453125E-05	18.2399999539484	609
23.9511149395292	0.619537353515625	4.254150390625E-05	18.2699999538727	610
23.9811149394535	0.620635986328125	3.06396484375E-05	18.2999999537969	611
24.0111149393778	0.619140625	5.0445556640625E-05	18.3299999537212	612
24.041114939302	0.6197509765625	3.3172607421875E-05	18.3599999536455	613
24.0711149392263	0.619232177734375	3.77197265625E-05	18.3899999535697	614
24.1011149391505	0.6199951171875	4.8828125E-05	18.419999953494	615
24.1311149390748	0.61968994140625	2.8594970703125E-05	18.4499999534182	616
24.161114938999	0.6197509765625	4.620361328125E-05	18.4799999533425	617
24.1911149389233	0.6201171875	4.119873046875E-05	18.5099999532667	618
24.2211149388476	0.619537353515625	3.08837890625E-05	18.539999953191	619
24.2511149387718	0.6199951171875	5.035400390625E-05	18.5699999531153	620
24.2811149386961	0.619537353515625	3.2196044921875E-05	18.5999999530395	621
24.3111149386203	0.61962890625	3.8238525390625E-05	18.6299999529638	622
24.3411149385446	0.619598388671875	4.8187255859375E-05	18.659999952888	623
24.3711149384689	0.61944580078125	2.8289794921875E-05	18.6899999528123	624
24.4011149383931	0.620849609375	4.632568359375E-05	18.7199999527365	625
24.4311149383174	0.619140625	4.046630859375E-05	18.7499999526608	626
24.4611149382416	0.619842529296875	3.08837890625E-05	18.7799999525851	627
24.4911149381659	0.6195068359375	5.010986328125E-05	18.8099999525093	628
24.5211149380901	0.62017822265625	3.179931640625E-05	18.8399999524336	629
24.5511149380144	0.619964599609375	3.8238525390625E-05	18.8699999523578	630
24.5811149379387	0.619720458984375	4.7943115234375E-05	18.8999999522821	631
24.6111149378629	0.620513916015625	2.813720703125E-05	18.9299999522063	632
24.6411149377872	0.61865234375	4.6173095703125E-05	18.9599999521306	633
24.6711149377114	0.620880126953125	4.034423828125E-05	18.9899999520549	634
24.7011149376357	0.6190185546875	3.06396484375E-05	19.0199999519791	635
24.7311149375599	0.6202392578125	4.986572265625E-05	19.0499999519034	636
24.7611149374842	0.618560791015625	3.179931640625E-05	19.0799999518276	637
24.7911149374085	0.619842529296875	3.7567138671875E-05	19.1099999517519	638
24.8211149373327	0.619903564453125	4.8004150390625E-05	19.1399999516761	639
24.851114937257	0.619964599609375	2.8045654296875E-05	19.1699999516004	640
24.8811149371812	0.61993408203125	4.52880859375E-05	19.1999999515247	641
24.9111149371055	0.619415283203125	4.1107177734375E-05	19.2299999514489	642
24.9411149370297	0.62042236328125	2.978515625E-05	19.2599999513732	643
24.971114936954	0.61932373046875	4.949951171875E-05	19.2899999512974	644
25.0011149368783	0.62042236328125	3.2684326171875E-05	19.3199999512217	645
25.0311149368025	0.61981201171875	3.60107421875E-05	19.3499999511459	646
25.0611149367268	0.619781494140625	4.8370361328125E-05	19.3799999510702	647
25.091114936651	0.620208740234375	2.8106689453125E-05	19.4099999509945	648
25.1211149365753	0.62017822265625	4.3853759765625E-05	19.4399999509187	649
25.1511149364995	0.62030029296875	4.248046875E-05	19.469999950843	650
25.1811149364238	0.619781494140625	2.8839111328125E-05	19.4999999507672	651
25.2111149363481	0.619873046875	4.8736572265625E-05	19.5299999506915	652
25.2411149362723	0.619964599609375	3.4271240234375E-05	19.5599999506157	653
25.2711149361966	0.620147705078125	3.4149169921875E-05	19.58999995054	654
25.3011149361208	0.620208740234375	4.8797607421875E-05	19.6199999504643	655
25.3311149360451	0.61920166015625	2.8594970703125E-05	19.6499999503885	656
25.3611149359693	0.61993408203125	4.168701171875E-05	19.6799999503128	657
25.3911149358936	0.619140625	4.4281005859375E-05	19.709999950237	658
25.4211149358179	0.61956787109375	2.79541015625E-05	19.7399999501613	659
25.4511149357421	0.619964599609375	4.7607421875E-05	19.7699999500855	660
25.4811149356664	0.618988037109375	3.6376953125E-05	19.7999999500098	661
25.5111149355906	0.621002197265625	3.2012939453125E-05	19.8299999499341	662
25.5411149355149	0.61883544921875	4.8919677734375E-05	19.8599999498583	663
25.5711149354391	0.620880126953125	2.94189453125E-05	19.8899999497826	664
25.6011149353634	0.619384765625	3.9520263671875E-05	19.9199999497068	665
25.6311149352877	0.6199951171875	4.5654296875E-05	19.9499999496311	666
25.6611149352119	0.619720458984375	2.7252197265625E-05	19.9799999495553	667
25.6911149351362	0.620025634765625	4.6417236328125E-05	20.0099999494796	668
25.7211149350604	0.620208740234375	3.759765625E-05	20.0399999494039	669
25.7511149349847	0.619384765625	3.08837890625E-05	20.0699999493281	670
25.7811149349089	0.620452880859375	4.8858642578125E-05	20.0999999492524	671
25.8111149348332	0.619232177734375	2.9693603515625E-05	20.1299999491766	672
25.8411149347575	0.620697021484375	3.863525390625E-05	20.1599999491009	673
25.8711149346817	0.6190185546875	4.571533203125E-05	20.1899999490252	674
25.901114934606	0.620330810546875	2.703857421875E-05	20.2199999489494	675
25.9311149345302	0.6185302734375	4.620361328125E-05	20.2499999488737	676
25.9611149344545	0.62030029296875	3.741455078125E-05	20.2799999487979	677
25.9911149343787	0.619354248046875	3.08837890625E-05	20.3099999487222	678
26.021114934303	0.619903564453125	4.876708984375E-05	20.3399999486464	679
26.0511149342273	0.6195068359375	2.9144287109375E-05	20.3699999485707	680
26.0811149341515	0.619720458984375	3.9306640625E-05	20.399999948495	681
26.1111149340758	0.620147705078125	4.4830322265625E-05	20.4299999484192	682
26.141114934	0.619293212890625	2.6885986328125E-05	20.4599999483435	683
26.1711149339243	0.620330810546875	4.6722412109375E-05	20.4899999482677	684
26.2011149338485	0.619384765625	3.5552978515625E-05	20.519999948192	685
26.2311149337728	0.620758056640625	3.1768798828125E-05	20.5499999481162	686
26.2611149336971	0.620086669921875	4.840087890625E-05	20.5799999480405	687
26.2911149336213	0.6202392578125	2.79541015625E-05	20.6099999479648	688
26.3211149335456	0.619598388671875	4.0771484375E-05	20.639999947889	689
26.3511149334698	0.619354248046875	4.339599609375E-05	20.6699999478133	690
26.3811149333941	0.619842529296875	2.7099609375E-05	20.6999999477375	691
26.4111149333183	0.61981201171875	4.7393798828125E-05	20.7299999476618	692
26.4411149332426	0.620147705078125	3.3905029296875E-05	20.759999947586	693
26.4711149331669	0.61932373046875	3.277587890625E-05	20.7899999475103	694
26.5011149330911	0.620513916015625	4.78515625E-05	20.8199999474346	695
26.5311149330154	0.619873046875	2.7191162109375E-05	20.8499999473588	696
26.5611149329396	0.619903564453125	4.1748046875E-05	20.8799999472831	697
26.5911149328639	0.619415283203125	4.2144775390625E-05	20.9099999472073	698
26.6211149327881	0.619903564453125	2.728271484375E-05	20.9399999471316	699
26.6511149327124	0.61962890625	4.754638671875E-05	20.9699999470558	700
26.6811149326367	0.619476318359375	3.2623291015625E-05	20.9999999469801	701
26.7111149325609	0.6202392578125	3.3477783203125E-05	21.0299999469044	702
26.7411149324852	0.618927001953125	4.736328125E-05	21.0599999468286	703
26.7711149324094	0.620361328125	2.6702880859375E-05	21.0899999467529	704
26.8011149323337	0.619384765625	4.2205810546875E-05	21.1199999466771	705
26.8311149322579	0.620208740234375	4.119873046875E-05	21.1499999466014	706
26.8611149321822	0.61956787109375	2.740478515625E-05	21.1799999465256	707
26.8911149321065	0.61956787109375	4.74853515625E-05	21.2099999464499	708
26.9211149320307	0.62109375	3.1951904296875E-05	21.2399999463742	709
26.951114931955	0.61962890625	3.3782958984375E-05	21.2699999462984	710
26.9811149318792	0.620513916015625	4.6966552734375E-05	21.2999999462227	711
27.0111149318035	0.619140625	2.6397705078125E-05	21.3299999461469	712
27.0411149317277	0.620452880859375	4.229736328125E-05	21.3599999460712	713
27.071114931652	0.618896484375	4.0740966796875E-05	21.3899999459954	714
27.1011149315763	0.6207275390625	2.734375E-05	21.4199999459197	715
27.1311149315005	0.6195068359375	4.7332763671875E-05	21.449999945844	716
27.1611149314248	0.619903564453125	3.1707763671875E-05	21.4799999457682	717
27.191114931349	0.619964599609375	3.35693359375E-05	21.5099999456925	718
27.2211149312733	0.619781494140625	4.681396484375E-05	21.5399999456167	719
27.2511149311975	0.6202392578125	2.6336669921875E-05	21.569999945541	720
27.2811149311218	0.619293212890625	4.180908203125E-05	21.5999999454652	721
27.3111149310461	0.61981201171875	4.0985107421875E-05	21.6299999453895	722
27.3411149309703	0.61956787109375	2.69775390625E-05	21.6599999453138	723
27.3711149308946	0.620086669921875	4.6966552734375E-05	21.689999945238	724
27.4011149308188	0.61993408203125	3.21044921875E-05	21.7199999451623	725
27.4311149307431	0.619293212890625	3.2806396484375E-05	21.7499999450865	726
27.4611149306674	0.6201171875	4.6905517578125E-05	21.7799999450108	727
27.4911149305916	0.619720458984375	2.6397705078125E-05	21.809999944935	728
27.5211149305159	0.6197509765625	4.071044921875E-05	21.8399999448593	729
27.5511149304401	0.620025634765625	4.168701171875E-05	21.8699999447836	730
27.5811149303644	0.61981201171875	2.64892578125E-05	21.8999999447078	731
27.6111149302886	0.620574951171875	4.638671875E-05	21.9299999446321	732
27.6411149302129	0.619354248046875	3.3203125E-05	21.9599999445563	733
27.6711149301372	0.620452880859375	3.1402587890625E-05	21.9899999444806	734
27.7011149300614	0.6197509765625	4.718017578125E-05	22.0199999444048	735
27.7311149299857	0.619232177734375	2.685546875E-05	22.0499999443291	736
27.7611149299099	0.62060546875	3.9154052734375E-05	22.0799999442534	737
27.7911149298342	0.61895751953125	4.278564453125E-05	22.1099999441776	738
27.8211149297584	0.620941162109375	2.587890625E-05	22.1399999441019	739
27.8511149296827	0.61895751953125	4.52880859375E-05	22.1699999440261	740
27.881114929607	0.61944580078125	3.4759521484375E-05	22.1999999439504	741
27.9111149295312	0.619964599609375	2.978515625E-05	22.2299999438746	742
27.9411149294555	0.6192626953125	4.7210693359375E-05	22.2599999437989	743
27.9711149293797	0.619476318359375	2.7679443359375E-05	22.2899999437232	744
28.001114929304	0.619415283203125	3.7017822265625E-05	22.3199999436474	745
28.0311149292282	0.619537353515625	4.4036865234375E-05	22.3499999435717	746
28.0611149291525	0.62005615234375	2.5482177734375E-05	22.3799999434959	747
28.0911149290768	0.619598388671875	4.3792724609375E-05	22.4099999434202	748
28.121114929001	0.620574951171875	3.69873046875E-05	22.4399999433444	749
28.1511149289253	0.619476318359375	2.7923583984375E-05	22.4699999432687	750
28.1811149288495	0.62005615234375	4.7027587890625E-05	22.499999943193	751
28.2111149287738	0.62030029296875	2.9022216796875E-05	22.5299999431172	752
28.241114928698	0.61981201171875	3.460693359375E-05	22.5599999430415	753
28.2711149286223	0.62017822265625	4.50439453125E-05	22.5899999429657	754
28.3011149285466	0.619171142578125	2.55126953125E-05	22.61999994289	755
28.3311149284708	0.620941162109375	4.1778564453125E-05	22.6499999428142	756
28.3611149283951	0.619384765625	3.91845703125E-05	22.6799999427385	757
28.3911149283193	0.620269775390625	2.6580810546875E-05	22.7099999426628	758
28.4211149282436	0.6195068359375	4.6234130859375E-05	22.739999942587	759
28.4511149281678	0.61962890625	3.125E-05	22.7699999425113	760
28.4811149280921	0.620025634765625	3.1890869140625E-05	22.7999999424355	761
28.5111149280164	0.6190185546875	4.60205078125E-05	22.8299999423598	762
28.5411149279406	0.620574951171875	2.5909423828125E-05	22.859999942284	763
28.5711149278649	0.6187744140625	3.9581298828125E-05	22.8899999422083	764
28.6011149277891	0.620635986328125	4.1229248046875E-05	22.9199999421326	765
28.6311149277134	0.619293212890625	2.545166015625E-05	22.9499999420568	766
28.6611149276376	0.6199951171875	4.510498046875E-05	22.9799999419811	767
28.6911149275619	0.6197509765625	3.302001953125E-05	23.0099999419053	768
28.7211149274862	0.619598388671875	3.009033203125E-05	23.0399999418296	769
28.7511149274104	0.620269775390625	4.62646484375E-05	23.0699999417538	770
28.7811149273347	0.61956787109375	2.6214599609375E-05	23.0999999416781	771
28.8111149272589	0.619964599609375	3.8177490234375E-05	23.1299999416024	772
28.8411149271832	0.619537353515625	4.2022705078125E-05	23.1599999415266	773
28.8711149271074	0.619659423828125	2.4993896484375E-05	23.1899999414509	774
28.9011149270317	0.6201171875	4.473876953125E-05	23.2199999413751	775
28.931114926956	0.619140625	3.33251953125E-05	23.2499999412994	776
28.9611149268802	0.62005615234375	2.9632568359375E-05	23.2799999412237	777
28.9911149268045	0.619720458984375	4.6234130859375E-05	23.3099999411479	778
29.0211149267287	0.620147705078125	2.60009765625E-05	23.3399999410722	779
29.051114926653	0.61993408203125	3.8116455078125E-05	23.3699999409964	780
29.0811149265772	0.619598388671875	4.1717529296875E-05	23.3999999409207	781
29.1111149265015	0.6201171875	2.484130859375E-05	23.4299999408449	782
29.1411149264258	0.618560791015625	4.47998046875E-05	23.4599999407692	783
29.17111492635	0.620361328125	3.240966796875E-05	23.4899999406935	784
29.2011149262743	0.618927001953125	3.0029296875E-05	23.5199999406177	785
29.2311149261985	0.62054443359375	4.5867919921875E-05	23.549999940542	786
29.2611149261228	0.61944580078125	2.532958984375E-05	23.5799999404662	787
29.291114926047	0.62030029296875	3.8818359375E-05	23.6099999403905	788
29.3211149259713	0.619293212890625	4.0740966796875E-05	23.6399999403147	789
29.3511149258956	0.62017822265625	2.4810791015625E-05	23.669999940239	790
29.3811149258198	0.619354248046875	4.5013427734375E-05	23.6999999401633	791
29.4111149257441	0.61993408203125	3.13720703125E-05	23.7299999400875	792
29.4411149256683	0.620849609375	3.0548095703125E-05	23.7599999400118	793
29.4711149255926	0.6187744140625	4.547119140625E-05	23.789999939936	794
29.5011149255168	0.620635986328125	2.4993896484375E-05	23.8199999398603	795
29.5311149254411	0.61932373046875	3.9215087890625E-05	23.8499999397845	796
29.5611149253654	0.620635986328125	4.0130615234375E-05	23.8799999397088	797
29.5911149252896	0.619598388671875	2.4932861328125E-05	23.9099999396331	798
29.6211149252139	0.620513916015625	4.5013427734375E-05	23.9399999395573	799
29.6511149251381	0.619384765625	3.1005859375E-05	23.9699999394816	800
29.6811149250624	0.620208740234375	3.070068359375E-05	23.9999999394058	801
29.7111149249866	0.619842529296875	4.522705078125E-05	24.0299999393301	802
29.7411149249109	0.619232177734375	2.4749755859375E-05	24.0599999392543	803
29.7711149248352	0.620269775390625	3.8970947265625E-05	24.0899999391786	804
29.8011149247594	0.618682861328125	3.9886474609375E-05	24.1199999391029	805
29.8311149246837	0.620697021484375	2.47802734375E-05	24.1499999390271	806
29.8611149246079	0.619110107421875	4.473876953125E-05	24.1799999389514	807
29.8911149245322	0.620452880859375	3.1036376953125E-05	24.2099999388756	808
29.9211149244564	0.61932373046875	3.0303955078125E-05	24.2399999387999	809
29.9511149243807	0.6201171875	4.522705078125E-05	24.2699999387241	810
29.981114924305	0.6201171875	2.471923828125E-05	24.2999999386484	811
30.0111149242292	0.619232177734375	3.8543701171875E-05	24.3299999385727	812
30.0411149241535	0.620391845703125	4.0191650390625E-05	24.3599999384969	813
30.0711149240777	0.619354248046875	2.4444580078125E-05	24.3899999384212	814
30.101114924002	0.620025634765625	4.4342041015625E-05	24.4199999383454	815
30.1311149239262	0.620208740234375	3.143310546875E-05	24.4499999382697	816
30.1611149238505	0.620147705078125	2.94189453125E-05	24.4799999381939	817
30.1911149237748	0.619964599609375	4.5318603515625E-05	24.5099999381182	818
30.221114923699	0.619415283203125	2.484130859375E-05	24.5399999380425	819
30.2511149236233	0.61944580078125	3.753662109375E-05	24.5699999379667	820
30.2811149235475	0.61968994140625	4.0740966796875E-05	24.599999937891	821
30.3111149234718	0.61920166015625	2.4078369140625E-05	24.6299999378152	822
30.341114923396	0.620208740234375	4.3731689453125E-05	24.6599999377395	823
30.3711149233203	0.619384765625	3.2440185546875E-05	24.6899999376637	824
30.4011149232446	0.619476318359375	2.8350830078125E-05	24.719999937588	825
30.4311149231688	0.620269775390625	4.52880859375E-05	24.7499999375123	826
30.4611149230931	0.61907958984375	2.5482177734375E-05	24.7799999374365	827
30.4911149230173	0.62030029296875	3.5919189453125E-05	24.8099999373608	828
30.5211149229416	0.61871337890625	4.1717529296875E-05	24.839999937285	829
30.5511149228659	0.62042236328125	2.374267578125E-05	24.8699999372093	830
30.5811149227901	0.6195068359375	4.2755126953125E-05	24.8999999371335	831
30.6111149227144	0.62005615234375	3.40576171875E-05	24.9299999370578	832
30.6411149226386	0.620391845703125	2.703857421875E-05	24.9599999369821	833
30.6711149225629	0.6195068359375	4.52880859375E-05	24.9899999369063	834
30.7011149224871	0.619781494140625	2.655029296875E-05	25.0199999368306	835
30.7311149224114	0.62066650390625	3.4088134765625E-05	25.0499999367548	836
30.7611149223357	0.618988037109375	4.2816162109375E-05	25.0799999366791	837
30.7911149222599	0.62060546875	2.3651123046875E-05	25.1099999366033	838
30.8211149221842	0.618988037109375	4.132080078125E-05	25.1399999365276	839
30.8511149221084	0.62078857421875	3.607177734375E-05	25.1699999364519	840
30.8811149220327	0.619354248046875	2.5726318359375E-05	25.1999999363761	841
30.9111149219569	0.619659423828125	4.4891357421875E-05	25.2299999363004	842
30.9411149218812	0.6199951171875	2.789306640625E-05	25.2599999362246	843
30.9711149218055	0.619293212890625	3.21044921875E-05	25.2899999361489	844
31.0011149217297	0.61968994140625	4.3548583984375E-05	25.3199999360731	845
31.031114921654	0.619903564453125	2.3681640625E-05	25.3499999359974	846
31.0611149215782	0.619293212890625	4.010009765625E-05	25.3799999359217	847
31.0911149215025	0.620269775390625	3.7078857421875E-05	25.4099999358459	848
31.1211149214267	0.61944580078125	2.484130859375E-05	25.4399999357702	849
31.151114921351	0.620147705078125	4.4708251953125E-05	25.4699999356944	850
31.1811149212753	0.61932373046875	2.8228759765625E-05	25.4999999356187	851
31.2111149211995	0.61962890625	3.1402587890625E-05	25.5299999355429	852
31.2411149211238	0.620941162109375	4.3426513671875E-05	25.5599999354672	853
31.271114921048	0.619598388671875	2.34375E-05	25.5899999353915	854
31.3011149209723	0.620513916015625	3.99169921875E-05	25.6199999353157	855
31.3311149208965	0.619293212890625	3.6865234375E-05	25.64999993524	856
31.3611149208208	0.62030029296875	2.4658203125E-05	25.6799999351642	857
31.3911149207451	0.620025634765625	4.4525146484375E-05	25.7099999350885	858
31.4211149206693	0.619293212890625	2.77099609375E-05	25.7399999350127	859
31.4511149205936	0.6199951171875	3.155517578125E-05	25.769999934937	860
31.4811149205178	0.61968994140625	4.327392578125E-05	25.7999999348613	861
31.5111149204421	0.619842529296875	2.3223876953125E-05	25.8299999347855	862
31.5411149203663	0.620697021484375	3.985595703125E-05	25.8599999347098	863
31.5711149202906	0.619293212890625	3.67431640625E-05	25.889999934634	864
31.6011149202149	0.620269775390625	2.447509765625E-05	25.9199999345583	865
31.6311149201391	0.619384765625	4.43115234375E-05	25.9499999344825	866
31.6611149200634	0.619598388671875	2.8106689453125E-05	25.9799999344068	867
31.6911149199876	0.620513916015625	3.106689453125E-05	26.0099999343311	868
31.7211149199119	0.619354248046875	4.33349609375E-05	26.0399999342553	869
31.7511149198361	0.62030029296875	2.3284912109375E-05	26.0699999341796	870
31.7811149197604	0.619415283203125	3.91845703125E-05	26.0999999341038	871
31.8111149196847	0.619842529296875	3.7353515625E-05	26.1299999340281	872
31.8411149196089	0.620086669921875	2.4017333984375E-05	26.1599999339523	873
31.8711149195332	0.61932373046875	4.39453125E-05	26.1899999338766	874
31.9011149194574	0.620635986328125	2.8778076171875E-05	26.2199999338009	875
31.9311149193817	0.619354248046875	2.9876708984375E-05	26.2499999337251	876
31.9611149193059	0.620574951171875	4.351806640625E-05	26.2799999336494	877
31.9911149192302	0.619842529296875	2.325439453125E-05	26.3099999335736	878
32.0211149191545	0.6199951171875	3.790283203125E-05	26.3399999334979	879
32.0511149190787	0.620147705078125	3.84521484375E-05	26.3699999334222	880
32.081114919003	0.61920166015625	2.337646484375E-05	26.3999999333464	881
32.1111149189272	0.62005615234375	4.3121337890625E-05	26.4299999332707	882
32.1411149188515	0.619384765625	3.021240234375E-05	26.4599999331949	883
32.1711149187757	0.61944580078125	2.8289794921875E-05	26.4899999331192	884
32.2011149187	0.620147705078125	4.388427734375E-05	26.5199999330434	885
32.2311149186243	0.619842529296875	2.3895263671875E-05	26.5499999329677	886
32.2611149185485	0.620025634765625	3.5797119140625E-05	26.579999932892	887
32.2911149184728	0.619232177734375	3.99169921875E-05	26.6099999328162	888
32.321114918397	0.6192626953125	2.2705078125E-05	26.6399999327405	889
32.3511149183213	0.620086669921875	4.1900634765625E-05	26.6699999326647	890
32.3811149182455	0.618560791015625	3.216552734375E-05	26.699999932589	891
32.4111149181698	0.621002197265625	2.63671875E-05	26.7299999325132	892
32.4411149180941	0.618896484375	4.388427734375E-05	26.7599999324375	893
32.4711149180183	0.620269775390625	2.50244140625E-05	26.7899999323618	894
32.5011149179426	0.619537353515625	3.3294677734375E-05	26.819999932286	895
32.5311149178668	0.6192626953125	4.13818359375E-05	26.8499999322103	896
32.5611149177911	0.620269775390625	2.2430419921875E-05	26.8799999321345	897
32.5911149177153	0.619415283203125	4.0374755859375E-05	26.9099999320588	898
32.6211149176396	0.6197509765625	3.4332275390625E-05	26.939999931983	899
32.6511149175639	0.620758056640625	2.496337890625E-05	26.9699999319073	900
32.6811149174881	0.6195068359375	4.3914794921875E-05	26.9999999318316	901
32.7111149174124	0.62042236328125	2.6214599609375E-05	27.0299999317558	902
32.7411149173366	0.619476318359375	3.1646728515625E-05	27.0599999316801	903
32.7711149172609	0.62054443359375	4.21142578125E-05	27.0899999316043	904
32.8011149171851	0.619537353515625	2.23388671875E-05	27.1199999315286	905
32.8311149171094	0.61981201171875	3.9520263671875E-05	27.1499999314528	906
32.8611149170337	0.620513916015625	3.5186767578125E-05	27.1799999313771	907
32.8911149169579	0.61883544921875	2.435302734375E-05	27.2099999313014	908
32.9211149168822	0.6202392578125	4.38232421875E-05	27.2399999312256	909
32.9511149168064	0.6190185546875	2.6397705078125E-05	27.2699999311499	910
32.9811149167307	0.62017822265625	3.125E-05	27.2999999310741	911
33.0111149166549	0.6192626953125	4.205322265625E-05	27.3299999309984	912
33.0411149165792	0.619903564453125	2.2186279296875E-05	27.3599999309226	913
33.0711149165035	0.6202392578125	3.9398193359375E-05	27.3899999308469	914
33.1011149164277	0.619903564453125	3.4912109375E-05	27.4199999307712	915
33.131114916352	0.61968994140625	2.410888671875E-05	27.4499999306954	916
33.1611149162762	0.620208740234375	4.3792724609375E-05	27.4799999306197	917
33.1911149162005	0.619903564453125	2.569580078125E-05	27.5099999305439	918
33.2211149161247	0.62066650390625	3.16162109375E-05	27.5399999304682	919
33.251114916049	0.618804931640625	4.16259765625E-05	27.5699999303924	920
33.2811149159733	0.62078857421875	2.2003173828125E-05	27.5999999303167	921
33.3111149158975	0.61895751953125	3.99169921875E-05	27.629999930241	922
33.3411149158218	0.620513916015625	3.4088134765625E-05	27.6599999301652	923
33.371114915746	0.619720458984375	2.4627685546875E-05	27.6899999300895	924
33.4011149156703	0.6199951171875	4.3609619140625E-05	27.7199999300137	925
33.4311149155945	0.61993408203125	2.5390625E-05	27.749999929938	926
33.4611149155188	0.6190185546875	3.1982421875E-05	27.7799999298622	927
33.4911149154431	0.620330810546875	4.1351318359375E-05	27.8099999297865	928
33.5211149153673	0.619049072265625	2.197265625E-05	27.8399999297108	929
33.5511149152916	0.620147705078125	3.9886474609375E-05	27.869999929635	930
33.5811149152158	0.61944580078125	3.38134765625E-05	27.8999999295593	931
33.6111149151401	0.620208740234375	2.4444580078125E-05	27.9299999294835	932
33.6411149150644	0.619842529296875	4.3426513671875E-05	27.9599999294078	933
33.6711149149886	0.619384765625	2.5390625E-05	27.989999929332	934
33.7011149149129	0.619781494140625	3.1463623046875E-05	28.0199999292563	935
33.7311149148371	0.619384765625	4.1259765625E-05	28.0499999291806	936
33.7611149147614	0.62005615234375	2.1881103515625E-05	28.0799999291048	937
33.7911149146856	0.620452880859375	3.9337158203125E-05	28.1099999290291	938
33.8211149146099	0.619232177734375	3.43017578125E-05	28.1399999289533	939
33.8511149145342	0.620880126953125	2.386474609375E-05	28.1699999288776	940
33.8811149144584	0.619537353515625	4.315185546875E-05	28.1999999288018	941
33.9111149143827	0.619476318359375	2.60009765625E-05	28.2299999287261	942
33.9411149143069	0.620147705078125	3.03955078125E-05	28.2599999286504	943
33.9711149142312	0.6192626953125	4.1595458984375E-05	28.2899999285746	944
34.0011149141554	0.62060546875	2.18505859375E-05	28.3199999284989	945
34.0311149140797	0.619140625	3.839111328125E-05	28.3499999284231	946
34.061114914004	0.620330810546875	3.521728515625E-05	28.3799999283474	947
34.0911149139282	0.619293212890625	2.3040771484375E-05	28.4099999282716	948
34.1211149138525	0.61956787109375	4.2755126953125E-05	28.4399999281959	949
34.1511149137767	0.619781494140625	2.69775390625E-05	28.4699999281202	950
34.181114913701	0.61993408203125	2.9052734375E-05	28.4999999280444	951
34.2111149136252	0.61956787109375	4.2083740234375E-05	28.5299999279687	952
34.2411149135495	0.61956787109375	2.203369140625E-05	28.5599999278929	953
34.2711149134738	0.620330810546875	3.692626953125E-05	28.5899999278172	954
34.301114913398	0.619964599609375	3.6712646484375E-05	28.6199999277414	955
34.3311149133223	0.619537353515625	2.2216796875E-05	28.6499999276657	956
34.3611149132465	0.6201171875	4.18701171875E-05	28.67999992759	957
34.3911149131708	0.619049072265625	2.8717041015625E-05	28.7099999275142	958
34.421114913095	0.620574951171875	2.716064453125E-05	28.7399999274385	959
34.4511149130193	0.61920166015625	4.254150390625E-05	28.7699999273627	960
34.4811149129436	0.620819091796875	2.25830078125E-05	28.799999927287	961
34.5111149128678	0.619415283203125	3.47900390625E-05	28.8299999272112	962
34.5411149127921	0.619842529296875	3.8421630859375E-05	28.8599999271355	963
34.5711149127163	0.620361328125	2.142333984375E-05	28.8899999270598	964
34.6011149126406	0.619781494140625	4.0740966796875E-05	28.919999926984	965
34.6311149125648	0.62005615234375	3.0670166015625E-05	28.9499999269083	966
34.6611149124891	0.619781494140625	2.545166015625E-05	28.9799999268325	967
34.6911149124134	0.619781494140625	4.2694091796875E-05	29.0099999267568	968
34.7211149123376	0.620208740234375	2.3468017578125E-05	29.039999926681	969
34.7511149122619	0.61846923828125	3.2623291015625E-05	29.0699999266053	970
34.7811149121861	0.620849609375	3.9794921875E-05	29.0999999265296	971
34.8111149121104	0.619232177734375	2.1087646484375E-05	29.1299999264538	972
34.8411149120346	0.619598388671875	3.9642333984375E-05	29.1599999263781	973
34.8711149119589	0.6197509765625	3.1951904296875E-05	29.1899999263023	974
34.9011149118832	0.619415283203125	2.435302734375E-05	29.2199999262266	975
34.9311149118074	0.620147705078125	4.266357421875E-05	29.2499999261508	976
34.9611149117317	0.61993408203125	2.386474609375E-05	29.2799999260751	977
34.9911149116559	0.6195068359375	3.18603515625E-05	29.3099999259994	978
35.0211149115802	0.620452880859375	4.0008544921875E-05	29.3399999259236	979
35.0511149115044	0.618896484375	2.099609375E-05	29.3699999258479	980
35.0811149114287	0.6209716796875	3.9398193359375E-05	29.3999999257721	981
35.111114911353	0.618804931640625	3.21044921875E-05	29.4299999256964	982
35.1411149112772	0.62030029296875	2.4017333984375E-05	29.4599999256207	983
35.1711149112015	0.61981201171875	4.2572021484375E-05	29.4899999255449	984
35.2011149111257	0.619842529296875	2.3895263671875E-05	29.5199999254692	985
35.23111491105	0.62054443359375	3.1341552734375E-05	29.5499999253934	986
35.2611149109742	0.619384765625	4.0130615234375E-05	29.5799999253177	987
35.2911149108985	0.620086669921875	2.0904541015625E-05	29.6099999252419	988
35.3211149108228	0.619354248046875	3.9031982421875E-05	29.6399999251662	989
35.351114910747	0.61920166015625	3.25927734375E-05	29.6699999250905	990
35.3811149106713	0.62054443359375	2.35595703125E-05	29.6999999250147	991
35.4111149105955	0.619415283203125	4.241943359375E-05	29.729999924939	992
35.4411149105198	0.619354248046875	2.42919921875E-05	29.7599999248632	993
35.471114910444	0.620269775390625	3.0426025390625E-05	29.7899999247875	994
35.5011149103683	0.619140625	4.0496826171875E-05	29.8199999247117	995
35.5311149102926	0.620635986328125	2.081298828125E-05	29.849999924636	996
35.5611149102168	0.61865234375	3.8055419921875E-05	29.8799999245603	997
35.5911149101411	0.6207275390625	3.3660888671875E-05	29.9099999244845	998
35.6211149100653	0.619293212890625	2.276611328125E-05	29.9399999244088	999
35.6511149099896	0.62042236328125	4.217529296875E-05	29.969999924333	1000
35.6811149099138	0.619842529296875	2.5421142578125E-05	29.9999999242573	1001
35.7111149098381	0.619964599609375	2.8839111328125E-05	30.0299999241815	1002
35.7411149097624	0.619873046875	4.1046142578125E-05	30.0599999241058	1003
35.7711149096866	0.619293212890625	2.0965576171875E-05	30.0899999240301	1004
35.8011149096109	0.620361328125	3.6590576171875E-05	30.1199999239543	1005
35.8311149095351	0.619232177734375	3.5369873046875E-05	30.1499999238786	1006
35.8611149094594	0.6197509765625	2.154541015625E-05	30.1799999238028	1007
35.8911149093836	0.619659423828125	4.1656494140625E-05	30.2099999237271	1008
35.9211149093079	0.6195068359375	2.7130126953125E-05	30.2399999236513	1009
35.9511149092322	0.62017822265625	2.6885986328125E-05	30.2699999235756	1010
35.9811149091564	0.61895751953125	4.150390625E-05	30.2999999234999	1011
36.0111149090807	0.6199951171875	2.1697998046875E-05	30.3299999234241	1012
36.0411149090049	0.619720458984375	3.4423828125E-05	30.3599999233484	1013
36.0711149089292	0.619964599609375	3.7384033203125E-05	30.3899999232726	1014
36.1011149088534	0.620208740234375	2.0904541015625E-05	30.4199999231969	1015
36.1311149087777	0.619171142578125	4.0283203125E-05	30.4499999231211	1016
36.161114908702	0.6204833984375	2.972412109375E-05	30.4799999230454	1017
36.1911149086262	0.61993408203125	2.4505615234375E-05	30.5099999229697	1018
36.2211149085505	0.61968994140625	4.180908203125E-05	30.5399999228939	1019
36.2511149084747	0.6204833984375	2.2918701171875E-05	30.5699999228182	1020
36.281114908399	0.619171142578125	3.1646728515625E-05	30.5999999227424	1021
36.3111149083232	0.620880126953125	3.9031982421875E-05	30.6299999226667	1022
36.3411149082475	0.61944580078125	2.03857421875E-05	30.6599999225909	1023
36.3711149081718	0.619964599609375	3.8482666015625E-05	30.6899999225152	1024
36.401114908096	0.619659423828125	3.1982421875E-05	30.7199999224395	1025
36.4311149080203	0.619384765625	2.2918701171875E-05	30.7499999223637	1026
36.4611149079445	0.619598388671875	4.1656494140625E-05	30.779999922288	1027
36.4911149078688	0.6202392578125	2.40478515625E-05	30.8099999222122	1028
36.521114907793	0.619293212890625	2.9754638671875E-05	30.8399999221365	1029
36.5511149077173	0.6204833984375	4.00390625E-05	30.8699999220607	1030
36.5811149076416	0.61895751953125	2.0050048828125E-05	30.899999921985	1031
36.6111149075658	0.620758056640625	3.759765625E-05	30.9299999219093	1032
36.6411149074901	0.6190185546875	3.2989501953125E-05	30.9599999218335	1033
36.6711149074143	0.61981201171875	2.2308349609375E-05	30.9899999217578	1034
36.7011149073386	0.620269775390625	4.1473388671875E-05	31.019999921682	1035
36.7311149072629	0.619293212890625	2.4261474609375E-05	31.0499999216063	1036
36.7611149071871	0.62017822265625	2.94189453125E-05	31.0799999215305	1037
36.7911149071114	0.619598388671875	4.0069580078125E-05	31.1099999214548	1038
36.8211149070356	0.620361328125	2.0111083984375E-05	31.1399999213791	1039
36.8511149069599	0.6201171875	3.7322998046875E-05	31.1699999213033	1040
36.8811149068841	0.619598388671875	3.2623291015625E-05	31.1999999212276	1041
36.9111149068084	0.620208740234375	2.2369384765625E-05	31.2299999211518	1042
36.9411149067327	0.619598388671875	4.150390625E-05	31.2599999210761	1043
36.9711149066569	0.61944580078125	2.386474609375E-05	31.2899999210003	1044
37.0011149065812	0.62042236328125	2.9510498046875E-05	31.3199999209246	1045
37.0311149065054	0.61883544921875	3.9825439453125E-05	31.3499999208489	1046
37.0611149064297	0.620513916015625	1.983642578125E-05	31.3799999207731	1047
37.0911149063539	0.6190185546875	3.74755859375E-05	31.4099999206974	1048
37.1211149062782	0.619781494140625	3.23486328125E-05	31.4399999206216	1049
37.1511149062025	0.619842529296875	2.239990234375E-05	31.4699999205459	1050
37.1811149061267	0.6192626953125	4.13818359375E-05	31.4999999204701	1051
37.211114906051	0.620269775390625	2.374267578125E-05	31.5299999203944	1052
37.2411149059752	0.619781494140625	2.94189453125E-05	31.5599999203187	1053
37.2711149058995	0.61932373046875	3.96728515625E-05	31.5899999202429	1054
37.3011149058237	0.620025634765625	1.9927978515625E-05	31.6199999201672	1055
37.331114905748	0.6187744140625	3.7139892578125E-05	31.6499999200914	1056
37.3611149056723	0.619842529296875	3.2806396484375E-05	31.6799999200157	1057
37.3911149055965	0.6201171875	2.203369140625E-05	31.7099999199399	1058
37.4211149055208	0.619140625	4.1259765625E-05	31.7399999198642	1059
37.451114905445	0.620574951171875	2.4078369140625E-05	31.7699999197885	1060
37.4811149053693	0.619384765625	2.8533935546875E-05	31.7999999197127	1061
37.5111149052935	0.62078857421875	3.9947509765625E-05	31.829999919637	1062
37.5411149052178	0.61981201171875	1.9866943359375E-05	31.8599999195612	1063
37.5711149051421	0.619476318359375	3.6376953125E-05	31.8899999194855	1064
37.6011149050663	0.6201171875	3.3538818359375E-05	31.9199999194097	1065
37.6311149049906	0.620025634765625	2.1331787109375E-05	31.949999919334	1066
37.6611149049148	0.619384765625	4.083251953125E-05	31.9799999192583	1067
37.6911149048391	0.621002197265625	2.5146484375E-05	32.0099999191825	1068
37.7211149047633	0.6192626953125	2.7130126953125E-05	32.0399999191068	1069
37.7511149046876	0.619659423828125	4.04052734375E-05	32.069999919031	1070
37.7811149046119	0.619842529296875	2.020263671875E-05	32.0999999189553	1071
37.8111149045361	0.61944580078125	3.466796875E-05	32.1299999188795	1072
37.8411149044604	0.620269775390625	3.5064697265625E-05	32.1599999188038	1073
37.8711149043846	0.61907958984375	2.05078125E-05	32.1899999187281	1074
37.9011149043089	0.61981201171875	4.0069580078125E-05	32.2199999186523	1075
37.9311149042331	0.620086669921875	2.6885986328125E-05	32.2499999185766	1076
37.9611149041574	0.618896484375	2.5054931640625E-05	32.2799999185008	1077
37.9911149040817	0.619903564453125	4.0740966796875E-05	32.3099999184251	1078
38.0211149040059	0.620208740234375	2.0904541015625E-05	32.3399999183493	1079
38.0511149039302	0.619140625	3.2684326171875E-05	32.3699999182736	1080
38.0811149038544	0.620758056640625	3.6865234375E-05	32.3999999181979	1081
38.1111149037787	0.619171142578125	1.9775390625E-05	32.4299999181221	1082
38.1411149037029	0.62042236328125	3.887939453125E-05	32.4599999180464	1083
38.1711149036272	0.620208740234375	2.9296875E-05	32.4899999179706	1084
38.2011149035515	0.620147705078125	2.301025390625E-05	32.5199999178949	1085
38.2311149034757	0.620147705078125	4.083251953125E-05	32.5499999178192	1086
38.2611149034	0.620086669921875	2.227783203125E-05	32.5799999177434	1087
38.2911149033242	0.618804931640625	2.984619140625E-05	32.6099999176677	1088
38.3211149032485	0.620574951171875	3.84521484375E-05	32.6399999175919	1089
38.3511149031727	0.61932373046875	1.9500732421875E-05	32.6699999175162	1090
38.381114903097	0.619964599609375	3.6895751953125E-05	32.6999999174404	1091
38.4111149030213	0.6199951171875	3.21044921875E-05	32.7299999173647	1092
38.4411149029455	0.619171142578125	2.117919921875E-05	32.759999917289	1093
38.4711149028698	0.619903564453125	4.0496826171875E-05	32.7899999172132	1094
38.501114902794	0.6192626953125	2.4078369140625E-05	32.8199999171375	1095
38.5311149027183	0.620269775390625	2.7435302734375E-05	32.8499999170617	1096
38.5611149026425	0.61944580078125	3.955078125E-05	32.879999916986	1097
38.5911149025668	0.61981201171875	1.94091796875E-05	32.9099999169102	1098
38.6211149024911	0.620086669921875	3.533935546875E-05	32.9399999168345	1099
38.6511149024153	0.619354248046875	3.363037109375E-05	32.9699999167588	1100
38.6811149023396	0.61993408203125	2.03857421875E-05	32.999999916683	1101
38.7111149022638	0.620208740234375	4.010009765625E-05	33.0299999166073	1102
38.7411149021881	0.6195068359375	2.4932861328125E-05	33.0599999165315	1103
38.7711149021123	0.619781494140625	2.6397705078125E-05	33.0899999164558	1104
38.8011149020366	0.61968994140625	3.9764404296875E-05	33.11999991638	1105
38.8311149019609	0.6207275390625	1.9378662109375E-05	33.1499999163043	1106
38.8611149018851	0.61932373046875	3.466796875E-05	33.1799999162286	1107
38.8911149018094	0.6201171875	3.399658203125E-05	33.2099999161528	1108
38.9211149017336	0.6209716796875	2.01416015625E-05	33.2399999160771	1109
38.9511149016579	0.61859130859375	3.99169921875E-05	33.2699999160013	1110
38.9811149015821	0.620391845703125	2.484130859375E-05	33.2999999159256	1111
39.0111149015064	0.619140625	2.6458740234375E-05	33.3299999158498	1112
39.0411149014307	0.62005615234375	3.973388671875E-05	33.3599999157741	1113
39.0711149013549	0.619781494140625	1.9073486328125E-05	33.3899999156984	1114
39.1011149012792	0.619354248046875	3.521728515625E-05	33.4199999156226	1115
39.1311149012034	0.6202392578125	3.3050537109375E-05	33.4499999155469	1116
39.1611149011277	0.61956787109375	2.03857421875E-05	33.4799999154711	1117
39.1911149010519	0.618865966796875	4.010009765625E-05	33.5099999153954	1118
39.2211149009762	0.620849609375	2.362060546875E-05	33.5399999153196	1119
39.2511149009005	0.61920166015625	2.764892578125E-05	33.5699999152439	1120
39.2811149008247	0.621124267578125	3.89404296875E-05	33.5999999151682	1121
39.311114900749	0.619598388671875	1.8829345703125E-05	33.6299999150924	1122
39.3411149006732	0.619659423828125	3.6224365234375E-05	33.6599999150167	1123
39.3711149005975	0.61993408203125	3.13720703125E-05	33.6899999149409	1124
39.4011149005217	0.61968994140625	2.1240234375E-05	33.7199999148652	1125
39.431114900446	0.619842529296875	4.0191650390625E-05	33.7499999147894	1126
39.4611149003703	0.620330810546875	2.23388671875E-05	33.7799999147137	1127
39.4911149002945	0.61865234375	2.886962890625E-05	33.809999914638	1128
39.5211149002188	0.62060546875	3.8116455078125E-05	33.8399999145622	1129
39.551114900143	0.61865234375	1.86767578125E-05	33.8699999144865	1130
39.5811149000673	0.620819091796875	3.6834716796875E-05	33.8999999144107	1131
39.6111148999915	0.619171142578125	3.0242919921875E-05	33.929999914335	1132
39.6411148999158	0.6199951171875	2.1575927734375E-05	33.9599999142592	1133
39.6711148998401	0.619842529296875	4.010009765625E-05	33.9899999141835	1134
39.7011148997643	0.6199951171875	2.1820068359375E-05	34.0199999141078	1135
39.7311148996886	0.619873046875	2.923583984375E-05	34.049999914032	1136
39.7611148996128	0.6197509765625	3.77197265625E-05	34.0799999139563	1137
39.7911148995371	0.6195068359375	1.849365234375E-05	34.1099999138805	1138
39.8211148994614	0.6207275390625	3.7017822265625E-05	34.1399999138048	1139
39.8511148993856	0.618499755859375	2.99072265625E-05	34.169999913729	1140
39.8811148993099	0.6204833984375	2.166748046875E-05	34.1999999136533	1141
39.9111148992341	0.618988037109375	3.997802734375E-05	34.2299999135776	1142
39.9411148991584	0.620330810546875	2.1575927734375E-05	34.2599999135018	1143
39.9711148990826	0.61968994140625	2.923583984375E-05	34.2899999134261	1144
40.0011148990069	0.619537353515625	3.759765625E-05	34.3199999133503	1145
40.0311148989312	0.6201171875	1.8402099609375E-05	34.3499999132746	1146
40.0611148988554	0.61956787109375	3.67431640625E-05	34.3799999131988	1147
40.0911148987797	0.6195068359375	3.01513671875E-05	34.4099999131231	1148
40.1211148987039	0.62103271484375	2.1392822265625E-05	34.4399999130474	1149
40.1511148986282	0.618865966796875	3.9886474609375E-05	34.4699999129716	1150
40.1811148985524	0.620635986328125	2.191162109375E-05	34.4999999128959	1151
40.2111148984767	0.61968994140625	2.838134765625E-05	34.5299999128201	1152
40.241114898401	0.619873046875	3.790283203125E-05	34.5599999127444	1153
40.2711148983252	0.619964599609375	1.8463134765625E-05	34.5899999126686	1154
40.3011148982495	0.619171142578125	3.5797119140625E-05	34.6199999125929	1155
40.3311148981737	0.620147705078125	3.1219482421875E-05	34.6499999125172	1156
40.361114898098	0.6192626953125	2.0660400390625E-05	34.6799999124414	1157
40.3911148980222	0.61962890625	3.96728515625E-05	34.7099999123657	1158
40.4211148979465	0.620452880859375	2.301025390625E-05	34.7399999122899	1159
40.4511148978708	0.61968994140625	2.6885986328125E-05	34.7699999122142	1160
40.481114897795	0.619903564453125	3.8665771484375E-05	34.7999999121384	1161
40.5111148977193	0.620269775390625	1.86767578125E-05	34.8299999120627	1162
40.5411148976435	0.6192626953125	3.4454345703125E-05	34.859999911987	1163
40.5711148975678	0.620330810546875	3.2684326171875E-05	34.8899999119112	1164
40.601114897492	0.619049072265625	1.9683837890625E-05	34.9199999118355	1165
40.6311148974163	0.620330810546875	3.9215087890625E-05	34.9499999117597	1166
40.6611148973406	0.62005615234375	2.45361328125E-05	34.979999911684	1167
40.6911148972648	0.619781494140625	2.490234375E-05	35.0099999116082	1168
40.7211148971891	0.61981201171875	3.9398193359375E-05	35.0399999115325	1169
40.7511148971133	0.61993408203125	1.9073486328125E-05	35.0699999114568	1170
40.7811148970376	0.619140625	3.271484375E-05	35.099999911381	1171
40.8111148969618	0.620849609375	3.43017578125E-05	35.1299999113053	1172
40.8411148968861	0.619140625	1.898193359375E-05	35.1599999112295	1173
40.8711148968104	0.620635986328125	3.8604736328125E-05	35.1899999111538	1174
40.9011148967346	0.619140625	2.5787353515625E-05	35.219999911078	1175
40.9311148966589	0.6201171875	2.374267578125E-05	35.2499999110023	1176
40.9611148965831	0.6201171875	3.9459228515625E-05	35.2799999109266	1177
40.9911148965074	0.619171142578125	1.9378662109375E-05	35.3099999108508	1178
41.0211148964316	0.619781494140625	3.18603515625E-05	35.3399999107751	1179
41.0511148963559	0.620086669921875	3.4759521484375E-05	35.3699999106993	1180
41.0811148962802	0.61920166015625	1.8646240234375E-05	35.3999999106236	1181
41.1111148962044	0.620880126953125	3.8421630859375E-05	35.4299999105478	1182
41.1411148961287	0.61895751953125	2.5909423828125E-05	35.4599999104721	1183
41.1711148960529	0.62066650390625	2.3468017578125E-05	35.4899999103964	1184
41.2011148959772	0.61968994140625	3.9337158203125E-05	35.5199999103206	1185
41.2311148959014	0.619842529296875	1.922607421875E-05	35.5499999102449	1186
41.2611148958257	0.61993408203125	3.192138671875E-05	35.5799999101691	1187
41.29111489575	0.6192626953125	3.4515380859375E-05	35.6099999100934	1188
41.3211148956742	0.6197509765625	1.8524169921875E-05	35.6399999100177	1189
41.3511148955985	0.620574951171875	3.8330078125E-05	35.6699999099419	1190
41.3811148955227	0.618988037109375	2.5909423828125E-05	35.6999999098662	1191
41.411114895447	0.62054443359375	2.33154296875E-05	35.7299999097904	1192
41.4411148953712	0.619110107421875	3.9337158203125E-05	35.7599999097147	1193
41.4711148952955	0.620025634765625	1.9256591796875E-05	35.7899999096389	1194
41.5011148952198	0.620147705078125	3.1524658203125E-05	35.8199999095632	1195
41.531114895144	0.61932373046875	3.47900390625E-05	35.8499999094875	1196
41.5611148950683	0.6201171875	1.8280029296875E-05	35.8799999094117	1197
41.5911148949925	0.6195068359375	3.79638671875E-05	35.909999909336	1198
41.6211148949168	0.61993408203125	2.6458740234375E-05	35.9399999092602	1199
41.651114894841	0.619873046875	2.25830078125E-05	35.9699999091845	1200
41.6811148947653	0.619140625	3.9215087890625E-05	35.9999999091087	1201
41.7111148946896	0.6201171875	1.953125E-05	36.029999909033	1202
41.7411148946138	0.619537353515625	3.0426025390625E-05	36.0599999089573	1203
41.7711148945381	0.620147705078125	3.5430908203125E-05	36.0899999088815	1204
41.8011148944623	0.620513916015625	1.788330078125E-05	36.1199999088058	1205
41.8311148943866	0.6197509765625	3.7261962890625E-05	36.14999990873	1206
41.8611148943108	0.620819091796875	2.7618408203125E-05	36.1799999086543	1207
41.8911148942351	0.6192626953125	2.1453857421875E-05	36.2099999085785	1208
41.9211148941594	0.620361328125	3.924560546875E-05	36.2399999085028	1209
41.9511148940836	0.619354248046875	2.0233154296875E-05	36.2699999084271	1210
41.9811148940079	0.61968994140625	2.8900146484375E-05	36.2999999083513	1211
42.0111148939321	0.6199951171875	3.643798828125E-05	36.3299999082756	1212
42.0411148938564	0.619354248046875	1.763916015625E-05	36.3599999081998	1213
42.0711148937806	0.620697021484375	3.5980224609375E-05	36.3899999081241	1214
42.1011148937049	0.618438720703125	2.91748046875E-05	36.4199999080483	1215
42.1311148936292	0.620391845703125	2.032470703125E-05	36.4499999079726	1216
42.1611148935534	0.619354248046875	3.8909912109375E-05	36.4799999078969	1217
42.1911148934777	0.620269775390625	2.154541015625E-05	36.5099999078211	1218
42.2211148934019	0.61968994140625	2.685546875E-05	36.5399999077454	1219
42.2511148933262	0.619659423828125	3.74755859375E-05	36.5699999076696	1220
42.2811148932504	0.61968994140625	1.7730712890625E-05	36.5999999075939	1221
42.3111148931747	0.61968994140625	3.41796875E-05	36.6299999075181	1222
42.341114893099	0.619415283203125	3.13720703125E-05	36.6599999074424	1223
42.3711148930232	0.620330810546875	1.910400390625E-05	36.6899999073667	1224
42.4011148929475	0.619293212890625	3.8482666015625E-05	36.7199999072909	1225
42.4311148928717	0.619842529296875	2.3101806640625E-05	36.7499999072152	1226
42.461114892796	0.6204833984375	2.47802734375E-05	36.7799999071394	1227
42.4911148927202	0.619293212890625	3.814697265625E-05	36.8099999070637	1228
42.5211148926445	0.620697021484375	1.788330078125E-05	36.8399999069879	1229
42.5511148925688	0.61956787109375	3.28369140625E-05	36.8699999069122	1230
42.581114892493	0.620391845703125	3.2623291015625E-05	36.8999999068365	1231
42.6111148924173	0.619842529296875	1.85546875E-05	36.9299999067607	1232
42.6411148923415	0.61981201171875	3.8116455078125E-05	36.959999906685	1233
42.6711148922658	0.620269775390625	2.3681640625E-05	36.9899999066092	1234
42.70111489219	0.619537353515625	2.410888671875E-05	37.0199999065335	1235
42.7311148921143	0.61932373046875	3.8299560546875E-05	37.0499999064577	1236
42.7611148920386	0.62042236328125	1.7791748046875E-05	37.079999906382	1237
42.7911148919628	0.61920166015625	3.2501220703125E-05	37.1099999063063	1238
42.8211148918871	0.61993408203125	3.2470703125E-05	37.1399999062305	1239
42.8511148918113	0.619964599609375	1.849365234375E-05	37.1699999061548	1240
42.8811148917356	0.619171142578125	3.814697265625E-05	37.199999906079	1241
42.9111148916598	0.61993408203125	2.3162841796875E-05	37.2299999060033	1242
42.9411148915841	0.6190185546875	2.45361328125E-05	37.2599999059275	1243
42.9711148915084	0.619903564453125	3.8055419921875E-05	37.2899999058518	1244
43.0011148914326	0.620025634765625	1.7486572265625E-05	37.3199999057761	1245
43.0311148913569	0.619659423828125	3.33251953125E-05	37.3499999057003	1246
43.0611148912811	0.619537353515625	3.1463623046875E-05	37.3799999056246	1247
43.0911148912054	0.619903564453125	1.8829345703125E-05	37.4099999055488	1248
43.1211148911297	0.619293212890625	3.8330078125E-05	37.4399999054731	1249
43.1511148910539	0.62066650390625	2.2247314453125E-05	37.4699999053973	1250
43.1811148909782	0.61962890625	2.5421142578125E-05	37.4999999053216	1251
43.2111148909024	0.621002197265625	3.759765625E-05	37.5299999052459	1252
43.2411148908267	0.618988037109375	1.7242431640625E-05	37.5599999051701	1253
43.2711148907509	0.620758056640625	3.3843994140625E-05	37.5899999050944	1254
43.3011148906752	0.61932373046875	3.0670166015625E-05	37.6199999050186	1255
43.3311148905995	0.620208740234375	1.9012451171875E-05	37.6499999049429	1256
43.3611148905237	0.6199951171875	3.8421630859375E-05	37.6799999048671	1257
43.391114890448	0.61932373046875	2.178955078125E-05	37.7099999047914	1258
43.4211148903722	0.62030029296875	2.5634765625E-05	37.7399999047157	1259
43.4511148902965	0.619354248046875	3.7261962890625E-05	37.7699999046399	1260
43.4811148902207	0.619903564453125	1.7181396484375E-05	37.7999999045642	1261
43.511114890145	0.61981201171875	3.363037109375E-05	37.8299999044884	1262
43.5411148900693	0.619384765625	3.0731201171875E-05	37.8599999044127	1263
43.5711148899935	0.619903564453125	1.8829345703125E-05	37.8899999043369	1264
43.6011148899178	0.620513916015625	3.82080078125E-05	37.9199999042612	1265
43.631114889842	0.61944580078125	2.20947265625E-05	37.9499999041855	1266
43.6611148897663	0.620819091796875	2.5054931640625E-05	37.9799999041097	1267
43.6911148896905	0.619415283203125	3.7445068359375E-05	38.009999904034	1268
43.7211148896148	0.619537353515625	1.74652099609375E-05	38.0399999039582	1269
43.7511148895391	0.620208740234375	3.30810546875E-05	38.0699999038825	1270
43.7811148894633	0.6197509765625	3.13720703125E-05	38.0999999038067	1271
43.8111148893876	0.61993408203125	1.85150146484375E-05	38.129999903731	1272
43.8411148893118	0.620452880859375	3.778076171875E-05	38.1599999036553	1273
43.8711148892361	0.6199951171875	2.276611328125E-05	38.1899999035795	1274
43.9011148891603	0.6202392578125	2.3834228515625E-05	38.2199999035038	1275
43.9311148890846	0.619049072265625	3.7750244140625E-05	38.249999903428	1276
43.9611148890089	0.61968994140625	1.7608642578125E-05	38.2799999033523	1277
43.9911148889331	0.619598388671875	3.16162109375E-05	38.3099999032765	1278
44.0211148888574	0.619049072265625	3.2562255859375E-05	38.3399999032008	1279
44.0511148887816	0.620452880859375	1.7578125E-05	38.3699999031251	1280
44.0811148887059	0.619140625	3.7200927734375E-05	38.3999999030493	1281
44.1111148886301	0.619873046875	2.44140625E-05	38.4299999029736	1282
44.1411148885544	0.6197509765625	2.2186279296875E-05	38.4599999028978	1283
44.1711148884787	0.61968994140625	3.80859375E-05	38.4899999028221	1284
44.2011148884029	0.619842529296875	1.8310546875E-05	38.5199999027463	1285
44.2311148883272	0.61962890625	2.96630859375E-05	38.5499999026706	1286
44.2611148882514	0.61956787109375	3.399658203125E-05	38.5799999025949	1287
44.2911148881757	0.620758056640625	1.7059326171875E-05	38.6099999025191	1288
44.3211148880999	0.619354248046875	3.6285400390625E-05	38.6399999024434	1289
44.3511148880242	0.6202392578125	2.60009765625E-05	38.6699999023676	1290
44.3811148879485	0.62030029296875	2.0751953125E-05	38.6999999022919	1291
44.4111148878727	0.619049072265625	3.814697265625E-05	38.7299999022162	1292
44.441114887797	0.620697021484375	1.873779296875E-05	38.7599999021404	1293
44.4711148877212	0.619476318359375	2.8656005859375E-05	38.7899999020647	1294
44.5011148876455	0.6201171875	3.4576416015625E-05	38.8199999019889	1295
44.5311148875697	0.61993408203125	1.69036865234375E-05	38.8499999019132	1296
44.561114887494	0.619873046875	3.5888671875E-05	38.8799999018374	1297
44.5911148874183	0.61993408203125	2.6336669921875E-05	38.9099999017617	1298
44.6211148873425	0.619873046875	2.0477294921875E-05	38.939999901686	1299
44.6511148872668	0.618621826171875	3.80859375E-05	38.9699999016102	1300
44.681114887191	0.620880126953125	1.861572265625E-05	38.9999999015345	1301
44.7111148871153	0.6190185546875	2.880859375E-05	39.0299999014587	1302
44.7411148870395	0.6204833984375	3.4393310546875E-05	39.059999901383	1303
44.7711148869638	0.620452880859375	1.666259765625E-05	39.0899999013072	1304
44.8011148868881	0.619354248046875	3.5980224609375E-05	39.1199999012315	1305
44.8311148868123	0.620147705078125	2.606201171875E-05	39.1499999011558	1306
44.8611148867366	0.6192626953125	2.05078125E-05	39.17999990108	1307
44.8911148866608	0.61981201171875	3.79638671875E-05	39.2099999010043	1308
44.9211148865851	0.619873046875	1.85546875E-05	39.2399999009285	1309
44.9511148865093	0.619598388671875	2.8594970703125E-05	39.2699999008528	1310
44.9811148864336	0.619903564453125	3.448486328125E-05	39.299999900777	1311
45.0111148863579	0.620147705078125	1.641845703125E-05	39.3299999007013	1312
45.0411148862821	0.618988037109375	3.57666015625E-05	39.3599999006256	1313
45.0711148862064	0.620391845703125	2.642822265625E-05	39.3899999005498	1314
45.1011148861306	0.618988037109375	2.020263671875E-05	39.4199999004741	1315
45.1311148860549	0.619781494140625	3.7933349609375E-05	39.4499999003983	1316
45.1611148859791	0.619720458984375	1.885986328125E-05	39.4799999003226	1317
45.1911148859034	0.619720458984375	2.7923583984375E-05	39.5099999002468	1318
45.2211148858277	0.620697021484375	3.509521484375E-05	39.5399999001711	1319
45.2511148857519	0.619354248046875	1.641845703125E-05	39.5699999000954	1320
45.2811148856762	0.620697021484375	3.5003662109375E-05	39.5999999000196	1321
45.3111148856004	0.61932373046875	2.7557373046875E-05	39.6299998999439	1322
45.3411148855247	0.619903564453125	1.934814453125E-05	39.6599998998681	1323
45.3711148854489	0.619232177734375	3.7689208984375E-05	39.6899998997924	1324
45.4011148853732	0.620147705078125	1.983642578125E-05	39.7199998997166	1325
45.4311148852975	0.619537353515625	2.630615234375E-05	39.7499998996409	1326
45.4611148852217	0.620452880859375	3.582763671875E-05	39.7799998995652	1327
45.491114885146	0.61920166015625	1.6387939453125E-05	39.8099998994894	1328
45.5211148850702	0.62078857421875	3.3721923828125E-05	39.8399998994137	1329
45.5511148849945	0.618621826171875	2.9144287109375E-05	39.8699998993379	1330
45.5811148849187	0.62017822265625	1.8341064453125E-05	39.8999998992622	1331
45.611114884843	0.6201171875	3.7353515625E-05	39.9299998991864	1332
45.6411148847673	0.619873046875	2.1240234375E-05	39.9599998991107	1333
45.6711148846915	0.620758056640625	2.4444580078125E-05	39.989999899035	1334
45.7011148846158	0.6201171875	3.6590576171875E-05	40.0199998989592	1335
45.73111488454	0.6201171875	1.6510009765625E-05	40.0499998988835	1336
45.7611148844643	0.620452880859375	3.1951904296875E-05	40.0799998988077	1337
45.7911148843885	0.61962890625	3.106689453125E-05	40.109999898732	1338
45.8211148843128	0.619720458984375	1.7242431640625E-05	40.1399998986562	1339
45.8511148842371	0.61981201171875	3.668212890625E-05	40.1699998985805	1340
45.8811148841613	0.619598388671875	2.30712890625E-05	40.1999998985048	1341
45.9111148840856	0.62054443359375	2.2064208984375E-05	40.229999898429	1342
45.9411148840098	0.618896484375	3.7445068359375E-05	40.2599998983533	1343
45.9711148839341	0.620330810546875	1.7333984375E-05	40.2899998982775	1344
46.0011148838583	0.618682861328125	2.9449462890625E-05	40.3199998982018	1345
46.0311148837826	0.61993408203125	3.3203125E-05	40.349999898126	1346
46.0611148837069	0.619659423828125	1.666259765625E-05	40.3799998980503	1347
46.0911148836311	0.61968994140625	3.5430908203125E-05	40.4099998979746	1348
46.1211148835554	0.620025634765625	2.5604248046875E-05	40.4399998978988	1349
46.1511148834796	0.619598388671875	1.9989013671875E-05	40.4699998978231	1350
46.1811148834039	0.62042236328125	3.7506103515625E-05	40.4999998977473	1351
46.2111148833282	0.619232177734375	1.8463134765625E-05	40.5299998976716	1352
46.2411148832524	0.620361328125	2.72216796875E-05	40.5599998975958	1353
46.2711148831767	0.62042236328125	3.4393310546875E-05	40.5899998975201	1354
46.3011148831009	0.620086669921875	1.64337158203125E-05	40.6199998974444	1355
46.3311148830252	0.620025634765625	3.45458984375E-05	40.6499998973686	1356
46.3611148829494	0.62030029296875	2.685546875E-05	40.6799998972929	1357
46.3911148828737	0.61968994140625	1.9012451171875E-05	40.7099998972171	1358
46.421114882798	0.620269775390625	3.7445068359375E-05	40.7399998971414	1359
46.4511148827222	0.619049072265625	1.91009521484375E-05	40.7699998970656	1360
46.4811148826465	0.62066650390625	2.6397705078125E-05	40.7999998969899	1361
46.5111148825707	0.618927001953125	3.47900390625E-05	40.8299998969142	1362
46.541114882495	0.619903564453125	1.6082763671875E-05	40.8599998968384	1363
46.5711148824192	0.619659423828125	3.4332275390625E-05	40.8899998967627	1364
46.6011148823435	0.619873046875	2.703857421875E-05	40.9199998966869	1365
46.6311148822678	0.61993408203125	1.8707275390625E-05	40.9499998966112	1366
46.661114882192	0.61920166015625	3.741455078125E-05	40.9799998965354	1367
46.6911148821163	0.61968994140625	1.88751220703125E-05	41.0099998964597	1368
46.7211148820405	0.61993408203125	2.67333984375E-05	41.039999896384	1369
46.7511148819648	0.619140625	3.4393310546875E-05	41.0699998963082	1370
46.781114881889	0.62054443359375	1.593017578125E-05	41.0999998962325	1371
46.8111148818133	0.619354248046875	3.4637451171875E-05	41.1299998961567	1372
46.8411148817376	0.619720458984375	2.6153564453125E-05	41.159999896081	1373
46.8711148816618	0.620361328125	1.9195556640625E-05	41.1899998960052	1374
46.9011148815861	0.619293212890625	3.7261962890625E-05	41.2199998959295	1375
46.9311148815103	0.6207275390625	1.81884765625E-05	41.2499998958538	1376
46.9611148814346	0.618804931640625	2.7099609375E-05	41.279999895778	1377
46.9911148813588	0.620513916015625	3.399658203125E-05	41.3099998957023	1378
47.0211148812831	0.619903564453125	1.59698486328125E-05	41.3399998956265	1379
47.0511148812074	0.619415283203125	3.4637451171875E-05	41.3699998955508	1380
47.0811148811316	0.62005615234375	2.593994140625E-05	41.399999895475	1381
47.1111148810559	0.62005615234375	1.89208984375E-05	41.4299998953993	1382
47.1411148809801	0.619384765625	3.717041015625E-05	41.4599998953236	1383
47.1711148809044	0.620361328125	1.83837890625E-05	41.4899998952478	1384
47.2011148808286	0.61932373046875	2.6641845703125E-05	41.5199998951721	1385
47.2311148807529	0.62042236328125	3.40576171875E-05	41.5499998950963	1386
47.2611148806772	0.61932373046875	1.5655517578125E-05	41.5799998950206	1387
47.2911148806014	0.620635986328125	3.411865234375E-05	41.6099998949448	1388
47.3211148805257	0.620269775390625	2.6580810546875E-05	41.6399998948691	1389
47.3511148804499	0.619598388671875	1.849365234375E-05	41.6699998947934	1390
47.3811148803742	0.620574951171875	3.6956787109375E-05	41.6999998947176	1391
47.4111148802984	0.619232177734375	1.8798828125E-05	41.7299998946419	1392
47.4411148802227	0.620086669921875	2.5634765625E-05	41.7599998945661	1393
47.471114880147	0.619903564453125	3.472900390625E-05	41.7899998944904	1394
47.5011148800712	0.619384765625	1.57470703125E-05	41.8199998944147	1395
47.5311148799955	0.620513916015625	3.3172607421875E-05	41.8499998943389	1396
47.5611148799197	0.61920166015625	2.8045654296875E-05	41.8799998942632	1397
47.591114879844	0.62030029296875	1.751708984375E-05	41.9099998941874	1398
47.6211148797682	0.6197509765625	3.67431640625E-05	41.9399998941117	1399
47.6511148796925	0.61962890625	2.0111083984375E-05	41.9699998940359	1400
47.6811148796168	0.620269775390625	2.392578125E-05	41.9999998939602	1401
47.711114879541	0.61920166015625	3.558349609375E-05	42.0299998938845	1402
47.7411148794653	0.620513916015625	1.5716552734375E-05	42.0599998938087	1403
47.7711148793895	0.618927001953125	3.155517578125E-05	42.089999893733	1404
47.8011148793138	0.62005615234375	2.996826171875E-05	42.1199998936572	1405
47.831114879238	0.619354248046875	1.654052734375E-05	42.1499998935815	1406
47.8611148791623	0.619415283203125	3.61328125E-05	42.1799998935057	1407
47.8911148790866	0.620025634765625	2.1942138671875E-05	42.20999989343	1408
47.9211148790108	0.619415283203125	2.18505859375E-05	42.2399998933543	1409
47.9511148789351	0.62017822265625	3.6285400390625E-05	42.2699998932785	1410
47.9811148788593	0.61993408203125	1.6387939453125E-05	42.2999998932028	1411
48.0111148787836	0.619964599609375	2.9266357421875E-05	42.329999893127	1412
48.0411148787078	0.619903564453125	3.2073974609375E-05	42.3599998930513	1413
48.0711148786321	0.619384765625	1.5911865234375E-05	42.3899998929755	1414
48.1011148785564	0.620086669921875	3.4881591796875E-05	42.4199998928998	1415
48.1311148784806	0.620147705078125	2.45361328125E-05	42.4499998928241	1416
48.1611148784049	0.619659423828125	1.96380615234375E-05	42.4799998927483	1417
48.1911148783291	0.6209716796875	3.6651611328125E-05	42.5099998926726	1418
48.2211148782534	0.619415283203125	1.7669677734375E-05	42.5399998925968	1419
48.2511148781776	0.62054443359375	2.642822265625E-05	42.5699998925211	1420
48.2811148781019	0.619873046875	3.387451171875E-05	42.5999998924453	1421
48.3111148780262	0.620330810546875	1.5350341796875E-05	42.6299998923696	1422
48.3411148779504	0.619598388671875	3.3355712890625E-05	42.6599998922939	1423
48.3711148778747	0.619781494140625	2.67333984375E-05	42.6899998922181	1424
48.4011148777989	0.6199951171875	1.81304931640625E-05	42.7199998921424	1425
48.4311148777232	0.620361328125	3.656005859375E-05	42.7499998920666	1426
48.4611148776474	0.61859130859375	1.873779296875E-05	42.7799998919909	1427
48.4911148775717	0.620269775390625	2.471923828125E-05	42.8099998919151	1428
48.521114877496	0.61920166015625	3.4698486328125E-05	42.8399998918394	1429
48.5511148774202	0.6195068359375	1.536865234375E-05	42.8699998917637	1430
48.5811148773445	0.61993408203125	3.25927734375E-05	42.8999998916879	1431
48.6111148772687	0.620330810546875	2.7587890625E-05	42.9299998916122	1432
48.641114877193	0.619384765625	1.7547607421875E-05	42.9599998915364	1433
48.6711148771172	0.620361328125	3.656005859375E-05	42.9899998914607	1434
48.7011148770415	0.619354248046875	1.89208984375E-05	43.0199998913849	1435
48.7311148769658	0.620880126953125	2.44140625E-05	43.0499998913092	1436
48.76111487689	0.61883544921875	3.466796875E-05	43.0799998912335	1437
48.7911148768143	0.620208740234375	1.5380859375E-05	43.1099998911577	1438
48.8211148767385	0.61981201171875	3.265380859375E-05	43.139999891082	1439
48.8511148766628	0.619659423828125	2.716064453125E-05	43.1699998910062	1440
48.881114876587	0.6202392578125	1.751708984375E-05	43.1999998909305	1441
48.9111148765113	0.619293212890625	3.6651611328125E-05	43.2299998908547	1442
48.9411148764356	0.62017822265625	1.8157958984375E-05	43.259999890779	1443
48.9711148763598	0.619598388671875	2.520751953125E-05	43.2899998907033	1444
49.0011148762841	0.619598388671875	3.3966064453125E-05	43.3199998906275	1445
49.0311148762083	0.620086669921875	1.50146484375E-05	43.3499998905518	1446
49.0611148761326	0.6192626953125	3.350830078125E-05	43.379999890476	1447
49.0911148760568	0.61981201171875	2.5390625E-05	43.4099998904003	1448
49.1211148759811	0.62042236328125	1.861572265625E-05	43.4399998903245	1449
49.1511148759054	0.618804931640625	3.656005859375E-05	43.4699998902488	1450
49.1811148758296	0.620147705078125	1.69677734375E-05	43.4999998901731	1451
49.2111148757539	0.619293212890625	2.6947021484375E-05	43.5299998900973	1452
49.2411148756781	0.6201171875	3.2684326171875E-05	43.5599998900216	1453
49.2711148756024	0.619873046875	1.5289306640625E-05	43.5899998899458	1454
49.3011148755267	0.619781494140625	3.448486328125E-05	43.6199998898701	1455
49.3311148754509	0.619964599609375	2.374267578125E-05	43.6499998897943	1456
49.3611148753752	0.61993408203125	1.9561767578125E-05	43.6799998897186	1457
49.3911148752994	0.6195068359375	3.6407470703125E-05	43.7099998896429	1458
49.4211148752237	0.6202392578125	1.62628173828125E-05	43.7399998895671	1459
49.4511148751479	0.619110107421875	2.8045654296875E-05	43.7699998894914	1460
49.4811148750722	0.620361328125	3.1707763671875E-05	43.7999998894156	1461
49.5111148749965	0.619415283203125	1.5362548828125E-05	43.8299998893399	1462
49.5411148749207	0.619873046875	3.47900390625E-05	43.8599998892641	1463
49.571114874845	0.61956787109375	2.28271484375E-05	43.8899998891884	1464
49.6011148747692	0.61956787109375	1.995849609375E-05	43.9199998891127	1465
49.6311148746935	0.6199951171875	3.619384765625E-05	43.9499998890369	1466
49.6611148746177	0.6192626953125	1.59912109375E-05	43.9799998889612	1467
49.691114874542	0.61993408203125	2.83203125E-05	44.0099998888854	1468
49.7211148744663	0.619537353515625	3.125E-05	44.0399998888097	1469
49.7511148743905	0.619232177734375	1.5496826171875E-05	44.0699998887339	1470
49.7811148743148	0.62054443359375	3.472900390625E-05	44.0999998886582	1471
49.811114874239	0.619354248046875	2.2552490234375E-05	44.1299998885825	1472
49.8411148741633	0.62042236328125	2.008056640625E-05	44.1599998885067	1473
49.8711148740875	0.619476318359375	3.5797119140625E-05	44.189999888431	1474
49.9011148740118	0.61962890625	1.60797119140625E-05	44.2199998883552	1475
49.9311148739361	0.620361328125	2.825927734375E-05	44.2499998882795	1476
49.9611148738603	0.619720458984375	3.125E-05	44.2799998882037	1477
49.9911148737846	0.62066650390625	1.54541015625E-05	44.309999888128	1478
50.0211148737088	0.619873046875	3.472900390625E-05	44.3399998880523	1479
50.0511148736331	0.61993408203125	2.2674560546875E-05	44.3699998879765	1480
50.0811148735573	0.620208740234375	1.959228515625E-05	44.3999998879008	1481
50.1111148734816	0.619354248046875	3.5888671875E-05	44.429999887825	1482
50.1411148734059	0.620391845703125	1.6021728515625E-05	44.4599998877493	1483
50.1711148733301	0.619171142578125	2.7496337890625E-05	44.4899998876735	1484
50.2011148732544	0.6202392578125	3.173828125E-05	44.5199998875978	1485
50.2311148731786	0.6201171875	1.50665283203125E-05	44.5499998875221	1486
50.2611148731029	0.619110107421875	3.4088134765625E-05	44.5799998874463	1487
50.2911148730271	0.620361328125	2.35595703125E-05	44.6099998873706	1488
50.3211148729514	0.61920166015625	1.8768310546875E-05	44.6399998872948	1489
50.3511148728757	0.62054443359375	3.5980224609375E-05	44.6699998872191	1490
50.3811148727999	0.61981201171875	1.69525146484375E-05	44.6999998871433	1491
50.4111148727242	0.619842529296875	2.6275634765625E-05	44.7299998870676	1492
50.4411148726484	0.6202392578125	3.265380859375E-05	44.7599998869919	1493
50.4711148725727	0.619354248046875	1.495361328125E-05	44.7899998869161	1494
50.5011148724969	0.61962890625	3.3294677734375E-05	44.8199998868404	1495
50.5311148724212	0.62042236328125	2.5115966796875E-05	44.8499998867646	1496
50.5611148723455	0.61859130859375	1.7669677734375E-05	44.8799998866889	1497
50.5911148722697	0.620452880859375	3.5888671875E-05	44.9099998866132	1498
50.621114872194	0.61920166015625	1.77001953125E-05	44.9399998865374	1499
50.6511148721182	0.620361328125	2.4505615234375E-05	44.9699998864617	1500
50.6811148720425	0.62017822265625	3.3599853515625E-05	44.9999998863859	1501
50.7111148719667	0.619384765625	1.4556884765625E-05	45.0299998863102	1502
50.741114871891	0.62078857421875	3.1768798828125E-05	45.0599998862344	1503
50.7711148718153	0.61907958984375	2.7099609375E-05	45.0899998861587	1504
50.8011148717395	0.620513916015625	1.6387939453125E-05	45.119999886083	1505
50.8311148716638	0.62054443359375	3.5614013671875E-05	45.1499998860072	1506
50.861114871588	0.619384765625	1.9403076171875E-05	45.1799998859315	1507
50.8911148715123	0.61981201171875	2.2705078125E-05	45.2099998858557	1508
50.9211148714365	0.619842529296875	3.4454345703125E-05	45.23999988578	1509
50.9511148713608	0.619140625	1.478271484375E-05	45.2699998857042	1510
50.9811148712851	0.6202392578125	3.0670166015625E-05	45.2999998856285	1511
51.0111148712093	0.618560791015625	2.838134765625E-05	45.3299998855528	1512
51.0411148711336	0.620849609375	1.5655517578125E-05	45.359999885477	1513
51.0711148710578	0.618408203125	3.533935546875E-05	45.3899998854013	1514
51.1011148709821	0.6202392578125	1.99310302734375E-05	45.4199998853255	1515
51.1311148709063	0.6197509765625	2.21160888671875E-05	45.4499998852498	1516
51.1611148708306	0.61968994140625	3.4637451171875E-05	45.479999885174	1517
51.1911148707549	0.620025634765625	1.4715576171875E-05	45.5099998850983	1518
51.2211148706791	0.6197509765625	3.0364990234375E-05	45.5399998850226	1519
51.2511148706034	0.62017822265625	2.84423828125E-05	45.5699998849468	1520
51.2811148705276	0.6197509765625	1.5753173828125E-05	45.5999998848711	1521
51.3111148704519	0.61944580078125	3.5308837890625E-05	45.6299998847953	1522
51.3411148703761	0.62030029296875	1.94183349609375E-05	45.6599998847196	1523
51.3711148703004	0.61962890625	2.239990234375E-05	45.6899998846438	1524
51.4011148702247	0.620086669921875	3.436279296875E-05	45.7199998845681	1525
51.4311148701489	0.619903564453125	1.4251708984375E-05	45.7499998844924	1526
51.4611148700732	0.61993408203125	3.1097412109375E-05	45.7799998844166	1527
51.4911148699974	0.619720458984375	2.734375E-05	45.8099998843409	1528
51.5211148699217	0.619354248046875	1.6021728515625E-05	45.8399998842651	1529
51.5511148698459	0.620361328125	3.546142578125E-05	45.8699998841894	1530
51.5811148697702	0.619049072265625	1.8341064453125E-05	45.8999998841136	1531
51.6111148696945	0.62030029296875	2.3284912109375E-05	45.9299998840379	1532
51.6411148696187	0.61907958984375	3.3935546875E-05	45.9599998839622	1533
51.671114869543	0.620086669921875	1.409912109375E-05	45.9899998838864	1534
51.7011148694672	0.619537353515625	3.1585693359375E-05	46.0199998838107	1535
51.7311148693915	0.619415283203125	2.67333984375E-05	46.0499998837349	1536
51.7611148693157	0.62054443359375	1.62353515625E-05	46.0799998836592	1537
51.79111486924	0.619384765625	3.5400390625E-05	46.1099998835834	1538
51.8211148691643	0.620880126953125	1.806640625E-05	46.1399998835077	1539
51.8511148690885	0.619598388671875	2.3345947265625E-05	46.169999883432	1540
51.8811148690128	0.6202392578125	3.3721923828125E-05	46.1999998833562	1541
51.911114868937	0.619903564453125	1.397705078125E-05	46.2299998832805	1542
51.9411148688613	0.619964599609375	3.1402587890625E-05	46.2599998832047	1543
51.9711148687855	0.620635986328125	2.6763916015625E-05	46.289999883129	1544
52.0011148687098	0.619720458984375	1.6082763671875E-05	46.3199998830532	1545
52.0311148686341	0.620269775390625	3.52783203125E-05	46.3499998829775	1546
52.0611148685583	0.619873046875	1.8341064453125E-05	46.3799998829018	1547
52.0911148684826	0.6192626953125	2.2857666015625E-05	46.409999882826	1548
52.1211148684068	0.62066650390625	3.3966064453125E-05	46.4399998827503	1549
52.1511148683311	0.618499755859375	1.3885498046875E-05	46.4699998826745	1550
52.1811148682553	0.62078857421875	3.076171875E-05	46.4999998825988	1551
52.2111148681796	0.618743896484375	2.764892578125E-05	46.529999882523	1552
52.2411148681039	0.620574951171875	1.5625E-05	46.5599998824473	1553
52.2711148680281	0.619293212890625	3.4912109375E-05	46.5899998823716	1554
52.3011148679524	0.62042236328125	1.9256591796875E-05	46.6199998822958	1555
52.3311148678766	0.619476318359375	2.1759033203125E-05	46.6499998822201	1556
52.3611148678009	0.61962890625	3.4423828125E-05	46.6799998821443	1557
52.3911148677252	0.619842529296875	1.44378662109375E-05	46.7099998820686	1558
52.4211148676494	0.620269775390625	2.935791015625E-05	46.7399998819928	1559
52.4511148675737	0.619537353515625	2.874755859375E-05	46.7699998819171	1560
52.4811148674979	0.62066650390625	1.507568359375E-05	46.7999998818414	1561
52.5111148674222	0.619171142578125	3.436279296875E-05	46.8299998817656	1562
52.5411148673464	0.62103271484375	2.06298828125E-05	46.8599998816899	1563
52.5711148672707	0.61865234375	2.0050048828125E-05	46.8899998816141	1564
52.601114867195	0.62005615234375	3.4881591796875E-05	46.9199998815384	1565
52.6311148671192	0.618865966796875	1.4898681640625E-05	46.9499998814626	1566
52.6611148670435	0.620635986328125	2.77099609375E-05	46.9799998813869	1567
52.6911148669677	0.619537353515625	3.0364990234375E-05	47.0099998813112	1568
52.721114866892	0.62030029296875	1.4483642578125E-05	47.0399998812354	1569
52.7511148668162	0.619781494140625	3.375244140625E-05	47.0699998811597	1570
52.7811148667405	0.6192626953125	2.191162109375E-05	47.0999998810839	1571
52.8111148666648	0.620391845703125	1.8768310546875E-05	47.1299998810082	1572
52.841114866589	0.61968994140625	3.509521484375E-05	47.1599998809324	1573
52.8711148665133	0.619964599609375	1.514892578125E-05	47.1899998808567	1574
52.9011148664375	0.61962890625	2.685546875E-05	47.219999880781	1575
52.9311148663618	0.619720458984375	3.0609130859375E-05	47.2499998807052	1576
52.961114866286	0.62054443359375	1.43646240234375E-05	47.2799998806295	1577
52.9911148662103	0.618988037109375	3.3477783203125E-05	47.3099998805537	1578
53.0211148661346	0.620025634765625	2.1881103515625E-05	47.339999880478	1579
53.0511148660588	0.619293212890625	1.8890380859375E-05	47.3699998804022	1580
53.0811148659831	0.619964599609375	3.4881591796875E-05	47.3999998803265	1581
53.1111148659073	0.620025634765625	1.4984130859375E-05	47.4299998802508	1582
53.1411148658316	0.62042236328125	2.72216796875E-05	47.459999880175	1583
53.1711148657558	0.620147705078125	2.9998779296875E-05	47.4899998800993	1584
53.2011148656801	0.61920166015625	1.44012451171875E-05	47.5199998800235	1585
53.2311148656044	0.620880126953125	3.369140625E-05	47.5499998799478	1586
53.2611148655286	0.619659423828125	2.1270751953125E-05	47.579999879872	1587
53.2911148654529	0.619720458984375	1.9073486328125E-05	47.6099998797963	1588
53.3211148653771	0.61993408203125	3.4820556640625E-05	47.6399998797206	1589
53.3511148653014	0.619598388671875	1.478271484375E-05	47.6699998796448	1590
53.3811148652256	0.619903564453125	2.7313232421875E-05	47.6999998795691	1591
53.4111148651499	0.619873046875	2.996826171875E-05	47.7299998794933	1592
53.4411148650742	0.619720458984375	1.431884765625E-05	47.7599998794176	1593
53.4711148649984	0.620147705078125	3.363037109375E-05	47.7899998793418	1594
53.5011148649227	0.61883544921875	2.154541015625E-05	47.8199998792661	1595
53.5311148648469	0.619415283203125	1.873779296875E-05	47.8499998791904	1596
53.5611148647712	0.620574951171875	3.4759521484375E-05	47.8799998791146	1597
53.5911148646954	0.618896484375	1.51153564453125E-05	47.9099998790389	1598
53.6211148646197	0.62066650390625	2.6611328125E-05	47.9399998789631	1599
53.651114864544	0.619384765625	3.045654296875E-05	47.9699998788874	1600
53.6811148644682	0.619873046875	1.41632080078125E-05	47.9999998788117	1601
53.7111148643925	0.61968994140625	3.326416015625E-05	48.0299998787359	1602
53.7411148643167	0.61920166015625	2.2216796875E-05	48.0599998786602	1603
53.771114864241	0.62017822265625	1.7791748046875E-05	48.0899998785844	1604
53.8011148641652	0.619842529296875	3.4881591796875E-05	48.1199998785087	1605
53.8311148640895	0.619964599609375	1.5625E-05	48.1499998784329	1606
53.8611148640138	0.620819091796875	2.5421142578125E-05	48.1799998783572	1607
53.891114863938	0.6195068359375	3.143310546875E-05	48.2099998782815	1608
53.9211148638623	0.620361328125	1.38580322265625E-05	48.2399998782057	1609
53.9511148637865	0.619842529296875	3.2379150390625E-05	48.26999987813	1610
53.9811148637108	0.619842529296875	2.3834228515625E-05	48.2999998780542	1611
54.011114863635	0.6202392578125	1.6815185546875E-05	48.3299998779785	1612
54.0411148635593	0.61920166015625	3.4820556640625E-05	48.3599998779027	1613
54.0711148634836	0.62054443359375	1.6583251953125E-05	48.389999877827	1614
54.1011148634078	0.6192626953125	2.3956298828125E-05	48.4199998777513	1615
54.1311148633321	0.62005615234375	3.22265625E-05	48.4499998776755	1616
54.1611148632563	0.61932373046875	1.3702392578125E-05	48.4799998775998	1617
54.1911148631806	0.619659423828125	3.155517578125E-05	48.509999877524	1618
54.2211148631048	0.62030029296875	2.4932861328125E-05	48.5399998774483	1619
54.2511148630291	0.619873046875	1.593017578125E-05	48.5699998773725	1620
54.2811148629534	0.62030029296875	3.47900390625E-05	48.5999998772968	1621
54.3111148628776	0.620086669921875	1.712646484375E-05	48.6299998772211	1622
54.3411148628019	0.619140625	2.3101806640625E-05	48.6599998771453	1623
54.3711148627261	0.62042236328125	3.265380859375E-05	48.6899998770696	1624
54.4011148626504	0.619110107421875	1.35223388671875E-05	48.7199998769938	1625
54.4311148625746	0.62078857421875	3.0792236328125E-05	48.7499998769181	1626
54.4611148624989	0.619140625	2.587890625E-05	48.7799998768423	1627
54.4911148624232	0.6197509765625	1.5289306640625E-05	48.8099998767666	1628
54.5211148623474	0.62005615234375	3.4423828125E-05	48.8399998766909	1629
54.5511148622717	0.619873046875	1.7852783203125E-05	48.8699998766151	1630
54.5811148621959	0.619903564453125	2.1759033203125E-05	48.8999998765394	1631
54.6111148621202	0.61968994140625	3.3172607421875E-05	48.9299998764636	1632
54.6411148620444	0.61920166015625	1.36199951171875E-05	48.9599998763879	1633
54.6711148619687	0.6201171875	2.94189453125E-05	48.9899998763121	1634
54.701114861893	0.618988037109375	2.7557373046875E-05	49.0199998762364	1635
54.7311148618172	0.620086669921875	1.4599609375E-05	49.0499998761607	1636
54.7611148617415	0.61962890625	3.3935546875E-05	49.0799998760849	1637
54.7911148616657	0.619781494140625	1.9378662109375E-05	49.1099998760092	1638
54.82111486159	0.620513916015625	1.9989013671875E-05	49.1399998759334	1639
54.8511148615142	0.61907958984375	3.387451171875E-05	49.1699998758577	1640
54.8811148614385	0.620330810546875	1.385498046875E-05	49.1999998757819	1641
54.9111148613628	0.6195068359375	2.7496337890625E-05	49.2299998757062	1642
54.941114861287	0.620269775390625	2.9266357421875E-05	49.2599998756305	1643
54.9711148612113	0.62066650390625	1.3763427734375E-05	49.2899998755547	1644
55.0011148611355	0.619537353515625	3.2958984375E-05	49.319999875479	1645
55.0311148610598	0.61993408203125	2.117919921875E-05	49.3499998754032	1646
55.061114860984	0.619964599609375	1.83074951171875E-05	49.3799998753275	1647
55.0911148609083	0.618988037109375	3.4332275390625E-05	49.4099998752517	1648
55.1211148608326	0.62060546875	1.446533203125E-05	49.439999875176	1649
55.1511148607568	0.619110107421875	2.5970458984375E-05	49.4699998751003	1650
55.1811148606811	0.6207275390625	3.033447265625E-05	49.4999998750245	1651
55.2111148606053	0.619537353515625	1.343994140625E-05	49.5299998749488	1652
55.2411148605296	0.6199951171875	3.2501220703125E-05	49.559999874873	1653
55.2711148604538	0.61993408203125	2.191162109375E-05	49.5899998747973	1654
55.3011148603781	0.619354248046875	1.77886962890625E-05	49.6199998747215	1655
55.3311148603024	0.619720458984375	3.4332275390625E-05	49.6499998746458	1656
55.3611148602266	0.620513916015625	1.4495849609375E-05	49.6799998745701	1657
55.3911148601509	0.61944580078125	2.5726318359375E-05	49.7099998744943	1658
55.4211148600751	0.620361328125	3.033447265625E-05	49.7399998744186	1659
55.4511148599994	0.619140625	1.32843017578125E-05	49.7699998743428	1660
55.4811148599237	0.6199951171875	3.2562255859375E-05	49.7999998742671	1661
55.5111148598479	0.620391845703125	2.166748046875E-05	49.8299998741913	1662
55.5411148597722	0.619110107421875	1.7767333984375E-05	49.8599998741156	1663
55.5711148596964	0.62078857421875	3.43017578125E-05	49.8899998740399	1664
55.6011148596207	0.618896484375	1.4404296875E-05	49.9199998739641	1665
55.6311148595449	0.620147705078125	2.5604248046875E-05	49.9499998738884	1666
55.6611148594692	0.6201171875	3.0242919921875E-05	49.9799998738126	1667
55.6911148593935	0.619598388671875	1.309814453125E-05	50.0099998737369	1668
55.7211148593177	0.61956787109375	3.228759765625E-05	50.0399998736611	1669
55.751114859242	0.619964599609375	2.2064208984375E-05	50.0699998735854	1670
55.7811148591662	0.6192626953125	1.72027587890625E-05	50.0999998735097	1671
55.8111148590905	0.621124267578125	3.424072265625E-05	50.1299998734339	1672
55.8411148590147	0.61907958984375	1.46484375E-05	50.1599998733582	1673
55.871114858939	0.620758056640625	2.4810791015625E-05	50.1899998732824	1674
55.9011148588633	0.619415283203125	3.070068359375E-05	50.2199998732067	1675
55.9311148587875	0.6201171875	1.31683349609375E-05	50.2499998731309	1676
55.9611148587118	0.620208740234375	3.1646728515625E-05	50.2799998730552	1677
55.991114858636	0.6190185546875	2.288818359375E-05	50.3099998729795	1678
56.0211148585603	0.6199951171875	1.654052734375E-05	50.3399998729037	1679
56.0511148584845	0.619354248046875	3.4332275390625E-05	50.369999872828	1680
56.0811148584088	0.619781494140625	1.5509033203125E-05	50.3999998727522	1681
56.1111148583331	0.6202392578125	2.3681640625E-05	50.4299998726765	1682
56.1411148582573	0.619384765625	3.1524658203125E-05	50.4599998726007	1683
56.1711148581816	0.61962890625	1.3006591796875E-05	50.489999872525	1684
56.2011148581058	0.620635986328125	3.0853271484375E-05	50.5199998724493	1685
56.2311148580301	0.6190185546875	2.44140625E-05	50.5499998723735	1686
56.2611148579543	0.6204833984375	1.531982421875E-05	50.5799998722978	1687
56.2911148578786	0.619171142578125	3.4027099609375E-05	50.609999872222	1688
56.3211148578029	0.619842529296875	1.6632080078125E-05	50.6399998721463	1689
56.3511148577271	0.620391845703125	2.18505859375E-05	50.6699998720705	1690
56.3811148576514	0.61981201171875	3.228759765625E-05	50.6999998719948	1691
56.4111148575756	0.6201171875	1.307373046875E-05	50.7299998719191	1692
56.4411148574999	0.61981201171875	2.9388427734375E-05	50.7599998718433	1693
56.4711148574241	0.619842529296875	2.618408203125E-05	50.7899998717676	1694
56.5011148573484	0.62017822265625	1.40380859375E-05	50.8199998716918	1695
56.5311148572727	0.619964599609375	3.35693359375E-05	50.8499998716161	1696
56.5611148571969	0.61932373046875	1.8341064453125E-05	50.8799998715403	1697
56.5911148571212	0.620452880859375	1.9775390625E-05	50.9099998714646	1698
56.6211148570454	0.618499755859375	3.302001953125E-05	50.9399998713889	1699
56.6511148569697	0.620574951171875	1.3531494140625E-05	50.9699998713131	1700
56.6811148568939	0.6195068359375	2.7374267578125E-05	50.9999998712374	1701
56.7111148568182	0.6195068359375	2.813720703125E-05	51.0299998711616	1702
56.7411148567425	0.620391845703125	1.348876953125E-05	51.0599998710859	1703
56.7711148566667	0.619842529296875	3.28369140625E-05	51.0899998710102	1704
56.801114856591	0.62030029296875	2.0111083984375E-05	51.1199998709344	1705
56.8311148565152	0.61993408203125	1.85455322265625E-05	51.1499998708587	1706
56.8611148564395	0.61968994140625	3.3416748046875E-05	51.1799998707829	1707
56.8911148563637	0.619842529296875	1.38946533203125E-05	51.2099998707072	1708
56.921114856288	0.619873046875	2.642822265625E-05	51.2399998706314	1709
56.9511148562123	0.619598388671875	2.911376953125E-05	51.2699998705557	1710
56.9811148561365	0.620574951171875	1.30157470703125E-05	51.29999987048	1711
57.0111148560608	0.619537353515625	3.2562255859375E-05	51.3299998704042	1712
57.041114855985	0.61962890625	2.0477294921875E-05	51.3599998703285	1713
57.0711148559093	0.620025634765625	1.80633544921875E-05	51.3899998702527	1714
57.1011148558335	0.61920166015625	3.3477783203125E-05	51.419999870177	1715
57.1311148557578	0.620025634765625	1.38763427734375E-05	51.4499998701012	1716
57.1611148556821	0.618927001953125	2.642822265625E-05	51.4799998700255	1717
57.1911148556063	0.6202392578125	2.8778076171875E-05	51.5099998699498	1718
57.2211148555306	0.619415283203125	1.30584716796875E-05	51.539999869874	1719
57.2511148554548	0.619171142578125	3.28369140625E-05	51.5699998697983	1720
57.2811148553791	0.619842529296875	1.9921875E-05	51.5999998697225	1721
57.3111148553033	0.619781494140625	1.86309814453125E-05	51.6299998696468	1722
57.3411148552276	0.619659423828125	3.326416015625E-05	51.659999869571	1723
57.3711148551519	0.62030029296875	1.3153076171875E-05	51.6899998694953	1724
57.4011148550761	0.619720458984375	2.72216796875E-05	51.7199998694196	1725
57.4311148550004	0.62054443359375	2.789306640625E-05	51.7499998693438	1726
57.4611148549246	0.619476318359375	1.3287353515625E-05	51.7799998692681	1727
57.4911148548489	0.620758056640625	3.302001953125E-05	51.8099998691923	1728
57.5211148547731	0.61968994140625	1.9207763671875E-05	51.8399998691166	1729
57.5511148546974	0.619415283203125	1.9140625E-05	51.8699998690408	1730
57.5811148546217	0.620025634765625	3.314208984375E-05	51.8999998689651	1731
57.6111148545459	0.619903564453125	1.31927490234375E-05	51.9299998688894	1732
57.6411148544702	0.619873046875	2.74658203125E-05	51.9599998688136	1733
57.6711148543944	0.6199951171875	2.7587890625E-05	51.9899998687379	1734
57.7011148543187	0.619293212890625	1.3287353515625E-05	52.0199998686621	1735
57.7311148542429	0.62005615234375	3.2958984375E-05	52.0499998685864	1736
57.7611148541672	0.619415283203125	1.8890380859375E-05	52.0799998685106	1737
57.7911148540915	0.61956787109375	1.89056396484375E-05	52.1099998684349	1738
57.8211148540157	0.620025634765625	3.3050537109375E-05	52.1399998683592	1739
57.85111485394	0.61920166015625	1.3177490234375E-05	52.1699998682834	1740
57.8811148538642	0.6202392578125	2.6947021484375E-05	52.1999998682077	1741
57.9111148537885	0.619110107421875	2.789306640625E-05	52.2299998681319	1742
57.9411148537127	0.6201171875	1.30950927734375E-05	52.2599998680562	1743
57.971114853637	0.6197509765625	3.2562255859375E-05	52.2899998679804	1744
58.0011148535613	0.6195068359375	1.961669921875E-05	52.3199998679047	1745
58.0311148534855	0.619598388671875	1.8389892578125E-05	52.349999867829	1746
58.0611148534098	0.620086669921875	3.3233642578125E-05	52.3799998677532	1747
58.091114853334	0.6190185546875	1.33880615234375E-05	52.4099998676775	1748
58.1211148532583	0.62066650390625	2.6153564453125E-05	52.4399998676017	1749
58.1511148531825	0.61956787109375	2.8717041015625E-05	52.469999867526	1750
58.1811148531068	0.620758056640625	1.27593994140625E-05	52.4999998674502	1751
58.2111148530311	0.619720458984375	3.21044921875E-05	52.5299998673745	1752
58.2411148529553	0.619293212890625	2.0538330078125E-05	52.5599998672988	1753
58.2711148528796	0.620819091796875	1.73004150390625E-05	52.589999867223	1754
58.3011148528038	0.619537353515625	3.338623046875E-05	52.6199998671473	1755
58.3311148527281	0.620697021484375	1.39404296875E-05	52.6499998670715	1756
58.3611148526523	0.619659423828125	2.4688720703125E-05	52.6799998669958	1757
58.3911148525766	0.619659423828125	2.978515625E-05	52.70999986692	1758
58.4211148525009	0.619873046875	1.2481689453125E-05	52.7399998668443	1759
58.4511148524251	0.61981201171875	3.118896484375E-05	52.7699998667686	1760
58.4811148523494	0.61920166015625	2.2186279296875E-05	52.7999998666928	1761
58.5111148522736	0.6207275390625	1.6021728515625E-05	52.8299998666171	1762
58.5411148521979	0.61865234375	3.3447265625E-05	52.8599998665413	1763
58.5711148521222	0.62030029296875	1.483154296875E-05	52.8899998664656	1764
58.6011148520464	0.619476318359375	2.2705078125E-05	52.9199998663898	1765
58.6311148519707	0.619384765625	3.1036376953125E-05	52.9499998663141	1766
58.6611148518949	0.62005615234375	1.23016357421875E-05	52.9799998662384	1767
58.6911148518192	0.619537353515625	2.9754638671875E-05	53.0099998661626	1768
58.7211148517434	0.6199951171875	2.423095703125E-05	53.0399998660869	1769
58.7511148516677	0.619476318359375	1.448974609375E-05	53.0699998660111	1770
58.781114851592	0.61968994140625	3.3203125E-05	53.0999998659354	1771
58.8111148515162	0.6202392578125	1.641845703125E-05	53.1299998658596	1772
58.8411148514405	0.6204833984375	2.020263671875E-05	53.1599998657839	1773
58.8711148513647	0.61920166015625	3.2135009765625E-05	53.1899998657082	1774
58.901114851289	0.621124267578125	1.2554931640625E-05	53.2199998656324	1775
58.9311148512132	0.61883544921875	2.77099609375E-05	53.2499998655567	1776
58.9611148511375	0.620697021484375	2.6611328125E-05	53.2799998654809	1777
58.9911148510618	0.61968994140625	1.3238525390625E-05	53.3099998654052	1778
59.021114850986	0.620391845703125	3.2623291015625E-05	53.3399998653294	1779
59.0511148509103	0.61968994140625	1.8402099609375E-05	53.3699998652537	1780
59.0811148508345	0.61944580078125	1.824951171875E-05	53.399999865178	1781
59.1111148507588	0.620147705078125	3.28369140625E-05	53.4299998651022	1782
59.141114850683	0.619049072265625	1.29913330078125E-05	53.4599998650265	1783
59.1711148506073	0.61932373046875	2.6123046875E-05	53.4899998649507	1784
59.2011148505316	0.619537353515625	2.7862548828125E-05	53.519999864875	1785
59.2311148504558	0.61968994140625	1.2640380859375E-05	53.5499998647992	1786
59.2611148503801	0.619964599609375	3.216552734375E-05	53.5799998647235	1787
59.2911148503043	0.619781494140625	1.9439697265625E-05	53.6099998646478	1788
59.3211148502286	0.619781494140625	1.7425537109375E-05	53.639999864572	1789
59.3511148501528	0.620025634765625	3.2928466796875E-05	53.6699998644963	1790
59.3811148500771	0.619537353515625	1.32049560546875E-05	53.6999998644205	1791
59.4111148500014	0.620635986328125	2.5787353515625E-05	53.7299998643448	1792
59.4411148499256	0.61962890625	2.8076171875E-05	53.759999864269	1793
59.4711148498499	0.620208740234375	1.23809814453125E-05	53.7899998641933	1794
59.5011148497741	0.620361328125	3.2379150390625E-05	53.8199998641176	1795
59.5311148496984	0.6192626953125	1.9012451171875E-05	53.8499998640418	1796
59.5611148496226	0.6207275390625	1.77001953125E-05	53.8799998639661	1797
59.5911148495469	0.618988037109375	3.277587890625E-05	53.9099998638903	1798
59.6211148494712	0.619964599609375	1.27777099609375E-05	53.9399998638146	1799
59.6511148493954	0.619842529296875	2.6641845703125E-05	53.9699998637388	1800
59.6811148493197	0.619720458984375	2.7130126953125E-05	53.9999998636631	1801
59.7111148492439	0.620025634765625	1.2542724609375E-05	54.0299998635874	1802
59.7411148491682	0.61956787109375	3.25927734375E-05	54.0599998635116	1803
59.7711148490924	0.618865966796875	1.806640625E-05	54.0899998634359	1804
59.8011148490167	0.620269775390625	1.8524169921875E-05	54.1199998633601	1805
59.831114848941	0.6190185546875	3.2470703125E-05	54.1499998632844	1806
59.8611148488652	0.619781494140625	1.24786376953125E-05	54.1799998632087	1807
59.8911148487895	0.6195068359375	2.7099609375E-05	54.2099998631329	1808
59.9211148487137	0.619598388671875	2.6641845703125E-05	54.2399998630572	1809
59.951114848638	0.62066650390625	1.2725830078125E-05	54.2699998629814	1810
59.9811148485622	0.61883544921875	3.253173828125E-05	54.2999998629057	1811
60.0111148484865	0.620819091796875	1.7791748046875E-05	54.3299998628299	1812
60.0411148484108	0.619476318359375	1.8707275390625E-05	54.3599998627542	1813
60.071114848335	0.620452880859375	3.2318115234375E-05	54.3899998626785	1814
60.1011148482593	0.6201171875	1.24481201171875E-05	54.4199998626027	1815
60.1311148481835	0.61956787109375	2.703857421875E-05	54.449999862527	1816
60.1611148481078	0.619964599609375	2.67333984375E-05	54.4799998624512	1817
60.191114848032	0.619781494140625	1.2542724609375E-05	54.5099998623755	1818
60.2211148479563	0.620269775390625	3.2318115234375E-05	54.5399998622997	1819
60.2511148478806	0.620025634765625	1.8218994140625E-05	54.569999862224	1820
60.2811148478048	0.619049072265625	1.8218994140625E-05	54.5999998621483	1821
60.3111148477291	0.6201171875	3.228759765625E-05	54.6299998620725	1822
60.3411148476533	0.6195068359375	1.26190185546875E-05	54.6599998619968	1823
60.3711148475776	0.619842529296875	2.63671875E-05	54.689999861921	1824
60.4011148475018	0.620361328125	2.734375E-05	54.7199998618453	1825
60.4311148474261	0.61907958984375	1.23687744140625E-05	54.7499998617695	1826
60.4611148473504	0.620574951171875	3.1951904296875E-05	54.7799998616938	1827
60.4911148472746	0.61846923828125	1.9195556640625E-05	54.8099998616181	1828
60.5211148471989	0.620513916015625	1.73370361328125E-05	54.8399998615423	1829
60.5511148471231	0.61883544921875	3.2440185546875E-05	54.8699998614666	1830
60.5811148470474	0.619873046875	1.31805419921875E-05	54.8999998613908	1831
60.6111148469716	0.6197509765625	2.490234375E-05	54.9299998613151	1832
60.6411148468959	0.619873046875	2.8411865234375E-05	54.9599998612393	1833
60.6711148468202	0.620025634765625	1.1895751953125E-05	54.9899998611636	1834
60.7011148467444	0.61956787109375	3.1005859375E-05	55.0199998610879	1835
60.7311148466687	0.619903564453125	2.081298828125E-05	55.0499998610121	1836
60.7611148465929	0.62042236328125	1.59149169921875E-05	55.0799998609364	1837
60.7911148465172	0.61895751953125	3.2623291015625E-05	55.1099998608606	1838
60.8211148464414	0.620697021484375	1.39434814453125E-05	55.1399998607849	1839
60.8511148463657	0.619903564453125	2.2979736328125E-05	55.1699998607091	1840
60.88111484629	0.6197509765625	2.9693603515625E-05	55.1999998606334	1841
60.9111148462142	0.6204833984375	1.17156982421875E-05	55.2299998605577	1842
60.9411148461385	0.61920166015625	3.0029296875E-05	55.2599998604819	1843
60.9711148460627	0.620452880859375	2.22412109375E-05	55.2899998604062	1844
61.001114845987	0.619110107421875	1.5020751953125E-05	55.3199998603304	1845
61.0311148459112	0.620147705078125	3.2806396484375E-05	55.3499998602547	1846
61.0611148458355	0.6199951171875	1.4190673828125E-05	55.3799998601789	1847
61.0911148457598	0.619659423828125	2.227783203125E-05	55.4099998601032	1848
61.121114845684	0.619598388671875	3.0059814453125E-05	55.4399998600275	1849
61.1511148456083	0.619537353515625	1.15966796875E-05	55.4699998599517	1850
61.1811148455325	0.618988037109375	2.9815673828125E-05	55.499999859876	1851
61.2111148454568	0.6207275390625	2.2186279296875E-05	55.5299998598002	1852
61.241114845381	0.619537353515625	1.5045166015625E-05	55.5599998597245	1853
61.2711148453053	0.619873046875	3.265380859375E-05	55.5899998596487	1854
61.3011148452296	0.620025634765625	1.3763427734375E-05	55.619999859573	1855
61.3311148451538	0.619720458984375	2.2613525390625E-05	55.6499998594973	1856
61.3611148450781	0.620849609375	2.9754638671875E-05	55.6799998594215	1857
61.3911148450023	0.618988037109375	1.14776611328125E-05	55.7099998593458	1858
61.4211148449266	0.620391845703125	3.0120849609375E-05	55.73999985927	1859
61.4511148448508	0.619232177734375	2.1697998046875E-05	55.7699998591943	1860
61.4811148447751	0.620330810546875	1.52252197265625E-05	55.7999998591185	1861
61.5111148446994	0.6195068359375	3.25927734375E-05	55.8299998590428	1862
61.5411148446236	0.6201171875	1.3671875E-05	55.8599998589671	1863
61.5711148445479	0.61962890625	2.2674560546875E-05	55.8899998588913	1864
61.6011148444721	0.61944580078125	2.960205078125E-05	55.9199998588156	1865
61.6311148443964	0.619842529296875	1.1383056640625E-05	55.9499998587398	1866
61.6611148443207	0.619293212890625	2.984619140625E-05	55.9799998586641	1867
61.6911148442449	0.6202392578125	2.18505859375E-05	56.0099998585883	1868
61.7211148441692	0.61932373046875	1.49169921875E-05	56.0399998585126	1869
61.7511148440934	0.619903564453125	3.25927734375E-05	56.0699998584369	1870
61.7811148440177	0.619659423828125	1.3885498046875E-05	56.0999998583611	1871
61.8111148439419	0.61993408203125	2.2125244140625E-05	56.1299998582854	1872
61.8411148438662	0.61956787109375	2.9937744140625E-05	56.1599998582096	1873
61.8711148437905	0.619781494140625	1.1407470703125E-05	56.1899998581339	1874
61.9011148437147	0.61993408203125	2.94189453125E-05	56.2199998580581	1875
61.931114843639	0.620513916015625	2.252197265625E-05	56.2499998579824	1876
61.9611148435632	0.619781494140625	1.4349365234375E-05	56.2799998579067	1877
61.9911148434875	0.62054443359375	3.25927734375E-05	56.3099998578309	1878
62.0211148434117	0.61920166015625	1.45263671875E-05	56.3399998577552	1879
62.051114843336	0.620849609375	2.099609375E-05	56.3699998576794	1880
62.0811148432603	0.619293212890625	3.0548095703125E-05	56.3999998576037	1881
62.1111148431845	0.62066650390625	1.13983154296875E-05	56.4299998575279	1882
62.1411148431088	0.6202392578125	2.84423828125E-05	56.4599998574522	1883
62.171114843033	0.619384765625	2.3773193359375E-05	56.4899998573765	1884
62.2011148429573	0.620635986328125	1.3482666015625E-05	56.5199998573007	1885
62.2311148428815	0.61895751953125	3.23486328125E-05	56.549999857225	1886
62.2611148428058	0.620391845703125	1.5655517578125E-05	56.5799998571492	1887
62.2911148427301	0.618988037109375	1.94091796875E-05	56.6099998570735	1888
62.3211148426543	0.6201171875	3.1219482421875E-05	56.6399998569977	1889
62.3511148425786	0.6201171875	1.1578369140625E-05	56.669999856922	1890
62.3811148425028	0.619232177734375	2.69775390625E-05	56.6999998568463	1891
62.4111148424271	0.620147705078125	2.545166015625E-05	56.7299998567705	1892
62.4411148423513	0.620147705078125	1.25640869140625E-05	56.7599998566948	1893
62.4711148422756	0.619964599609375	3.1829833984375E-05	56.789999856619	1894
62.5011148421999	0.620086669921875	1.727294921875E-05	56.8199998565433	1895
62.5311148421241	0.619659423828125	1.7822265625E-05	56.8499998564675	1896
62.5611148420484	0.620086669921875	3.1829833984375E-05	56.8799998563918	1897
62.5911148419726	0.619415283203125	1.19354248046875E-05	56.9099998563161	1898
62.6211148418969	0.62005615234375	2.5787353515625E-05	56.9399998562403	1899
62.6511148418211	0.62054443359375	2.6611328125E-05	56.9699998561646	1900
62.6811148417454	0.61871337890625	1.19964599609375E-05	56.9999998560888	1901
62.7111148416697	0.620330810546875	3.155517578125E-05	57.0299998560131	1902
62.7411148415939	0.6190185546875	1.788330078125E-05	57.0599998559373	1903
62.7711148415182	0.6202392578125	1.7181396484375E-05	57.0899998558616	1904
62.8011148414424	0.619354248046875	3.2012939453125E-05	57.1199998557859	1905
62.8311148413667	0.6197509765625	1.20361328125E-05	57.1499998557101	1906
62.8611148412909	0.620147705078125	2.5726318359375E-05	57.1799998556344	1907
62.8911148412152	0.61968994140625	2.6580810546875E-05	57.2099998555586	1908
62.9211148411395	0.6199951171875	1.1944580078125E-05	57.2399998554829	1909
62.9511148410637	0.62017822265625	3.167724609375E-05	57.2699998554072	1910
62.981114840988	0.619171142578125	1.7547607421875E-05	57.2999998553314	1911
63.0111148409122	0.61993408203125	1.7364501953125E-05	57.3299998552557	1912
63.0411148408365	0.619140625	3.18603515625E-05	57.3599998551799	1913
63.0711148407607	0.620697021484375	1.18560791015625E-05	57.3899998551042	1914
63.101114840685	0.619384765625	2.5726318359375E-05	57.4199998550284	1915
63.1311148406093	0.61968994140625	2.6458740234375E-05	57.4499998549527	1916
63.1611148405335	0.62060546875	1.16668701171875E-05	57.479999854877	1917
63.1911148404578	0.619110107421875	3.143310546875E-05	57.5099998548012	1918
63.221114840382	0.620574951171875	1.7852783203125E-05	57.5399998547255	1919
63.2511148403063	0.619720458984375	1.6876220703125E-05	57.5699998546497	1920
63.2811148402305	0.6202392578125	3.167724609375E-05	57.599999854574	1921
63.3111148401548	0.620147705078125	1.1993408203125E-05	57.6299998544982	1922
63.3411148400791	0.619659423828125	2.4871826171875E-05	57.6599998544225	1923
63.3711148400033	0.6204833984375	2.703857421875E-05	57.6899998543468	1924
63.4011148399276	0.6190185546875	1.1199951171875E-05	57.719999854271	1925
63.4311148398518	0.620147705078125	3.08837890625E-05	57.7499998541953	1926
63.4611148397761	0.61981201171875	1.8798828125E-05	57.7799998541195	1927
63.4911148397003	0.6199951171875	1.5972900390625E-05	57.8099998540438	1928
63.5211148396246	0.620086669921875	3.18603515625E-05	57.839999853968	1929
63.5511148395489	0.619354248046875	1.26678466796875E-05	57.8699998538923	1930
63.5811148394731	0.62091064453125	2.362060546875E-05	57.8999998538166	1931
63.6111148393974	0.61907958984375	2.81982421875E-05	57.9299998537408	1932
63.6411148393216	0.62017822265625	1.10321044921875E-05	57.9599998536651	1933
63.6711148392459	0.62005615234375	2.9937744140625E-05	57.9899998535893	1934
63.7011148391701	0.61895751953125	2.0843505859375E-05	58.0199998535136	1935
63.7311148390944	0.6199951171875	1.46484375E-05	58.0499998534378	1936
63.7611148390187	0.620025634765625	3.1982421875E-05	58.0799998533621	1937
63.7911148389429	0.62005615234375	1.3763427734375E-05	58.1099998532864	1938
63.8211148388672	0.6201171875	2.142333984375E-05	58.1399998532106	1939
63.8511148387914	0.619232177734375	2.9571533203125E-05	58.1699998531349	1940
63.8811148387157	0.619842529296875	1.0821533203125E-05	58.1999998530591	1941
63.9111148386399	0.620635986328125	2.84423828125E-05	58.2299998529834	1942
63.9411148385642	0.619415283203125	2.2979736328125E-05	58.2599998529076	1943
63.9711148384885	0.62158203125	1.32781982421875E-05	58.2899998528319	1944
64.0011148384127	0.618927001953125	3.173828125E-05	58.3199998527562	1945
64.031114838337	0.62030029296875	1.490478515625E-05	58.3499998526804	1946
64.0611148382612	0.6195068359375	1.9805908203125E-05	58.3799998526047	1947
64.0911148381855	0.619781494140625	3.0426025390625E-05	58.4099998525289	1948
64.1211148381097	0.619903564453125	1.0858154296875E-05	58.4399998524532	1949
64.151114838034	0.6195068359375	2.7587890625E-05	58.4699998523774	1950
64.1811148379583	0.619964599609375	2.386474609375E-05	58.4999998523017	1951
64.2111148378825	0.619781494140625	1.2835693359375E-05	58.529999852226	1952
64.2411148378068	0.619842529296875	3.16162109375E-05	58.5599998521502	1953
64.271114837731	0.619842529296875	1.5167236328125E-05	58.5899998520745	1954
64.3011148376553	0.6190185546875	1.934814453125E-05	58.6199998519987	1955
64.3311148375795	0.62005615234375	3.0609130859375E-05	58.649999851923	1956
64.3611148375038	0.620025634765625	1.08184814453125E-05	58.6799998518472	1957
64.3911148374281	0.6201171875	2.7313232421875E-05	58.7099998517715	1958
64.4211148373523	0.6197509765625	2.3956298828125E-05	58.7399998516958	1959
64.4511148372766	0.6202392578125	1.2725830078125E-05	58.76999985162	1960
64.4811148372008	0.620697021484375	3.155517578125E-05	58.7999998515443	1961
64.5111148371251	0.619598388671875	1.539306640625E-05	58.8299998514685	1962
64.5411148370493	0.62078857421875	1.885986328125E-05	58.8599998513928	1963
64.5711148369736	0.619354248046875	3.06396484375E-05	58.889999851317	1964
64.6011148368979	0.620269775390625	1.09100341796875E-05	58.9199998512413	1965
64.6311148368221	0.62030029296875	2.6702880859375E-05	58.9499998511656	1966
64.6611148367464	0.61968994140625	2.4383544921875E-05	58.9799998510898	1967
64.6911148366706	0.620208740234375	1.2347412109375E-05	59.0099998510141	1968
64.7211148365949	0.618682861328125	3.13720703125E-05	59.0399998509383	1969
64.7511148365192	0.6207275390625	1.59912109375E-05	59.0699998508626	1970
64.7811148364434	0.6190185546875	1.7852783203125E-05	59.0999998507868	1971
64.8111148363677	0.62042236328125	3.0975341796875E-05	59.1299998507111	1972
64.8411148362919	0.61932373046875	1.11663818359375E-05	59.1599998506354	1973
64.8711148362162	0.62042236328125	2.569580078125E-05	59.1899998505596	1974
64.9011148361404	0.61993408203125	2.5665283203125E-05	59.2199998504839	1975
64.9311148360647	0.619720458984375	1.171875E-05	59.2499998504081	1976
64.961114835989	0.62042236328125	3.0853271484375E-05	59.2799998503324	1977
64.9911148359132	0.61944580078125	1.7333984375E-05	59.3099998502566	1978
65.0211148358375	0.619720458984375	1.6387939453125E-05	59.3399998501809	1979
65.0511148357617	0.620086669921875	3.1280517578125E-05	59.3699998501052	1980
65.081114835686	0.61981201171875	1.17218017578125E-05	59.3999998500294	1981
65.1111148356102	0.6209716796875	2.4017333984375E-05	59.4299998499537	1982
65.1411148355345	0.61895751953125	2.7099609375E-05	59.4599998498779	1983
65.1711148354588	0.620880126953125	1.1163330078125E-05	59.4899998498022	1984
65.201114835383	0.619384765625	3.009033203125E-05	59.5199998497264	1985
65.2311148353073	0.619537353515625	1.922607421875E-05	59.5499998496507	1986
65.2611148352315	0.6202392578125	1.47705078125E-05	59.579999849575	1987
65.2911148351558	0.619293212890625	3.1707763671875E-05	59.6099998494992	1988
65.32111483508	0.62030029296875	1.27838134765625E-05	59.6399998494235	1989
65.3511148350043	0.61944580078125	2.191162109375E-05	59.6699998493477	1990
65.3811148349286	0.6202392578125	2.862548828125E-05	59.699999849272	1991
65.4111148348528	0.61956787109375	1.08154296875E-05	59.7299998491962	1992
65.4411148347771	0.619232177734375	2.86865234375E-05	59.7599998491205	1993
65.4711148347013	0.619873046875	2.1697998046875E-05	59.7899998490448	1994
65.5011148346256	0.619781494140625	1.2969970703125E-05	59.819999848969	1995
65.5311148345498	0.619415283203125	3.1646728515625E-05	59.8499998488933	1996
65.5611148344741	0.62017822265625	1.4703369140625E-05	59.8799998488175	1997
65.5911148343984	0.61859130859375	1.93634033203125E-05	59.9099998487418	1998
65.6211148343226	0.6199951171875	3.0120849609375E-05	59.939999848666	1999
[truncated: 44,668 more rows]
