# Supplementary material for: Dataset of N-doped CuO:NiO mixed oxide thin film sensor for glucose oxidation
Source: Data Brief. 2020 Oct 14;33:106408. doi: 10.1016/j.dib.2020.106408 (PMC7585048; doi:10.1016/j.dib.2020.106408)
Supplement: Supplementary file 1 [file mmc1.zip › Raw Data_DIB-D-20-01811/Figure 7-9/Figure 9 CuO.NiO/Selectivity CuO.Ni 70.30 5lyr .txt]

Time (s)	WE(1).Potential (V)	WE(1).Current (A)	Corrected time (s)	Index
5.76211498545206	0.60040283203125	0.00011187744140625	0	1
5.79211498537632	0.600555419921875	0.000103973388671875	0.0299999999242573	2
5.82211498530057	0.600189208984375	0.000115570068359375	0.0599999998485146	3
5.85211498522483	0.599456787109375	9.77478027343751E-05	0.0899999997727718	4
5.88211498514909	0.599334716796875	0.000104736328125	0.119999999697029	5
5.91211498507334	0.599822998046875	0.000105987548828125	0.149999999621286	6
5.9421149849976	0.599517822265625	9.2010498046875E-05	0.179999999545544	7
5.97211498492186	0.59942626953125	0.000105194091796875	0.209999999469801	8
6.00211498484612	0.6007080078125	9.228515625E-05	0.239999999394058	9
6.03211498477037	0.600250244140625	9.16748046875E-05	0.269999999318316	10
6.06211498469463	0.600250244140625	0.000100250244140625	0.299999999242573	11
6.09211498461889	0.600860595703125	8.245849609375E-05	0.32999999916683	12
6.12211498454315	0.599853515625	9.38720703125E-05	0.359999999091087	13
6.1521149844674	0.599395751953125	8.9324951171875E-05	0.389999999015345	14
6.18211498439166	0.59954833984375	8.0291748046875E-05	0.419999998939602	15
6.21211498431592	0.599273681640625	9.3048095703125E-05	0.449999998863859	16
6.24211498424017	0.60003662109375	7.82470703125E-05	0.479999998788117	17
6.27211498416443	0.599884033203125	8.203125E-05	0.509999998712374	18
6.30211498408869	0.600341796875	8.75244140625E-05	0.539999998636631	19
6.33211498401295	0.6004638671875	7.1441650390625E-05	0.569999998560888	20
6.3621149839372	0.5999755859375	8.49609375E-05	0.599999998485146	21
6.39211498386146	0.599212646484375	7.7239990234375E-05	0.629999998409403	22
6.42211498378572	0.599609375	7.171630859375E-05	0.65999999833366	23
6.45211498370998	0.59906005859375	8.3770751953125E-05	0.689999998257917	24
6.48211498363423	0.59918212890625	6.7962646484375E-05	0.719999998182175	25
6.51211498355849	0.59893798828125	7.45849609375E-05	0.749999998106432	26
6.54211498348275	0.60028076171875	7.818603515625E-05	0.779999998030689	27
6.572114983407	0.59991455078125	6.3385009765625E-05	0.809999997954947	28
6.60211498333126	0.600189208984375	7.7880859375E-05	0.839999997879204	29
6.63211498325552	0.5999755859375	6.8115234375E-05	0.869999997803461	30
6.66211498317978	0.60125732421875	6.54296875E-05	0.899999997727718	31
6.69211498310403	0.598907470703125	7.623291015625E-05	0.929999997651976	32
6.72211498302829	0.59991455078125	6.01806640625E-05	0.959999997576233	33
6.75211498295255	0.599884033203125	6.915283203125E-05	0.98999999750049	34
6.78211498287681	0.5987548828125	7.0159912109375E-05	1.01999999742475	35
6.81211498280106	0.598388671875	5.7373046875E-05	1.049999997349	36
6.84211498272532	0.60028076171875	7.244873046875E-05	1.07999999727326	37
6.87211498264958	0.599273681640625	6.04248046875E-05	1.10999999719752	38
6.90211498257383	0.59979248046875	6.0943603515625E-05	1.13999999712178	39
6.93211498249809	0.600738525390625	6.9915771484375E-05	1.16999999704603	40
6.96211498242235	0.60064697265625	5.3802490234375E-05	1.19999999697029	41
6.99211498234661	0.59906005859375	6.512451171875E-05	1.22999999689455	42
7.02211498227086	0.5992431640625	6.2957763671875E-05	1.25999999681881	43
7.05211498219512	0.599365234375	5.3192138671875E-05	1.28999999674306	44
7.08211498211938	0.599395751953125	6.787109375E-05	1.31999999666732	45
7.11211498204364	0.599700927734375	5.3680419921875E-05	1.34999999659158	46
7.14211498196789	0.600921630859375	5.780029296875E-05	1.37999999651583	47
7.17211498189215	0.599884033203125	6.4453125E-05	1.40999999644009	48
7.20211498181641	0.600189208984375	4.9224853515625E-05	1.43999999636435	49
7.23211498174066	0.599578857421875	6.26220703125E-05	1.46999999628861	50
7.26211498166492	0.599578857421875	5.6610107421875E-05	1.49999999621286	51
7.29211498158918	0.599029541015625	5.0506591796875E-05	1.52999999613712	52
7.32211498151344	0.5992431640625	6.390380859375E-05	1.55999999606138	53
7.35211498143769	0.60009765625	4.827880859375E-05	1.58999999598564	54
7.38211498136195	0.600006103515625	5.5938720703125E-05	1.61999999590989	55
7.41211498128621	0.600616455078125	5.89599609375E-05	1.64999999583415	56
7.44211498121047	0.600372314453125	4.583740234375E-05	1.67999999575841	57
7.47211498113472	0.600311279296875	6.0455322265625E-05	1.70999999568267	58
7.50211498105898	0.599822998046875	5.047607421875E-05	1.73999999560692	59
7.53211498098324	0.59954833984375	4.888916015625E-05	1.76999999553118	60
7.5621149809075	0.59918212890625	5.999755859375E-05	1.79999999545544	61
7.59211498083175	0.59954833984375	4.376220703125E-05	1.82999999537969	62
7.62211498075601	0.59912109375	5.4931640625E-05	1.85999999530395	63
7.65211498068027	0.60003662109375	5.364990234375E-05	1.88999999522821	64
7.68211498060452	0.600341796875	4.3853759765625E-05	1.91999999515247	65
7.71211498052878	0.600006103515625	5.84716796875E-05	1.94999999507672	66
7.74211498045304	0.600128173828125	4.5166015625E-05	1.97999999500098	67
7.7721149803773	0.5999755859375	4.833984375E-05	2.00999999492524	68
7.80211498030155	0.598724365234375	5.60302734375E-05	2.0399999948495	69
7.83211498022581	0.59942626953125	4.071044921875E-05	2.06999999477375	70
7.86211498015007	0.59967041015625	5.450439453125E-05	2.09999999469801	71
7.89211498007433	0.599853515625	4.8583984375E-05	2.12999999462227	72
7.92211497999858	0.60015869140625	4.2755126953125E-05	2.15999999454652	73
7.95211497992284	0.60064697265625	5.60302734375E-05	2.18999999447078	74
7.9821149798471	0.600006103515625	4.1046142578125E-05	2.21999999439504	75
8.01211497977135	0.599517822265625	4.7882080078125E-05	2.2499999943193	76
8.04211497969561	0.5992431640625	5.242919921875E-05	2.27999999424355	77
8.07211497961987	0.599212646484375	3.84521484375E-05	2.30999999416781	78
8.10211497954413	0.599151611328125	5.3009033203125E-05	2.33999999409207	79
8.13211497946838	0.599609375	4.4586181640625E-05	2.36999999401633	80
8.16211497939264	0.60064697265625	4.150390625E-05	2.39999999394058	81
8.1921149793169	0.6002197265625	5.37109375E-05	2.42999999386484	82
8.22211497924116	0.6002197265625	3.8360595703125E-05	2.4599999937891	83
8.25211497916541	0.599884033203125	4.6875E-05	2.48999999371335	84
8.28211497908967	0.59991455078125	4.9713134765625E-05	2.51999999363761	85
8.31211497901393	0.59857177734375	3.6712646484375E-05	2.54999999356187	86
8.34211497893818	0.599700927734375	5.133056640625E-05	2.57999999348613	87
8.37211497886244	0.599700927734375	4.2327880859375E-05	2.60999999341038	88
8.4021149787867	0.599639892578125	3.99169921875E-05	2.63999999333464	89
8.43211497871096	0.5997314453125	5.1788330078125E-05	2.6699999932589	90
8.46211497863521	0.60052490234375	3.6590576171875E-05	2.69999999318316	91
8.49211497855947	0.600311279296875	4.50439453125E-05	2.72999999310741	92
8.52211497848373	0.6004638671875	4.7943115234375E-05	2.75999999303167	93
8.55211497840799	0.600250244140625	3.497314453125E-05	2.78999999295593	94
8.58211497833224	0.600799560546875	4.9468994140625E-05	2.81999999288018	95
8.6121149782565	0.59979248046875	4.1015625E-05	2.84999999280444	96
8.64211497818076	0.599212646484375	3.7811279296875E-05	2.8799999927287	97
8.67211497810501	0.599517822265625	5.010986328125E-05	2.90999999265296	98
8.70211497802927	0.598663330078125	3.5125732421875E-05	2.93999999257721	99
8.73211497795353	0.59906005859375	4.2877197265625E-05	2.96999999250147	100
8.76211497787779	0.600341796875	4.681396484375E-05	2.99999999242573	101
8.79211497780204	0.59991455078125	3.326416015625E-05	3.02999999234999	102
8.8221149777263	0.6002197265625	4.766845703125E-05	3.05999999227424	103
8.85211497765056	0.60076904296875	3.9886474609375E-05	3.0899999921985	104
8.88211497757482	0.600433349609375	3.594970703125E-05	3.11999999212276	105
8.91211497749907	0.5994873046875	4.87060546875E-05	3.14999999204701	106
8.94211497742333	0.60028076171875	3.3782958984375E-05	3.17999999197127	107
8.97211497734759	0.599639892578125	4.1107177734375E-05	3.20999999189553	108
9.00211497727184	0.598724365234375	4.534912109375E-05	3.23999999181979	109
9.0321149771961	0.59930419921875	3.1768798828125E-05	3.26999999174404	110
9.06211497712036	0.599639892578125	4.6051025390625E-05	3.2999999916683	111
9.09211497704462	0.5994873046875	3.851318359375E-05	3.32999999159256	112
9.12211497696887	0.60052490234375	3.4515380859375E-05	3.35999999151682	113
9.15211497689313	0.60052490234375	4.736328125E-05	3.38999999144107	114
9.18211497681739	0.5999755859375	3.2501220703125E-05	3.41999999136533	115
9.21211497674165	0.599884033203125	3.9947509765625E-05	3.44999999128959	116
9.2421149766659	0.59979248046875	4.412841796875E-05	3.47999999121384	117
9.27211497659016	0.59942626953125	3.0517578125E-05	3.5099999911381	118
9.30211497651442	0.598907470703125	4.4921875E-05	3.53999999106236	119
9.33211497643867	0.599517822265625	3.704833984375E-05	3.56999999098662	120
9.36211497636293	0.599639892578125	3.3599853515625E-05	3.59999999091087	121
9.39211497628719	0.599029541015625	4.6142578125E-05	3.62999999083513	122
9.42211497621145	0.6005859375	3.094482421875E-05	3.65999999075939	123
9.4521149761357	0.6004638671875	3.9154052734375E-05	3.68999999068365	124
9.48211497605996	0.599884033203125	4.254150390625E-05	3.7199999906079	125
9.51211497598422	0.6004638671875	2.935791015625E-05	3.74999999053216	126
9.54211497590848	0.5994873046875	4.4097900390625E-05	3.77999999045642	127
9.57211497583273	0.599395751953125	3.5430908203125E-05	3.80999999038067	128
9.60211497575699	0.599822998046875	3.2806396484375E-05	3.83999999030493	129
9.63211497568125	0.599365234375	4.5074462890625E-05	3.86999999022919	130
9.6621149756055	0.59954833984375	2.9510498046875E-05	3.89999999015345	131
9.69211497552976	0.6005859375	3.8818359375E-05	3.9299999900777	132
9.72211497545402	0.600128173828125	4.0863037109375E-05	3.95999999000196	133
9.75211497537828	0.6002197265625	2.8656005859375E-05	3.98999998992622	134
9.78211497530253	0.59979248046875	4.3487548828125E-05	4.01999998985048	135
9.81211497522679	0.599609375	3.350830078125E-05	4.04999998977473	136
9.84211497515105	0.599456787109375	3.2623291015625E-05	4.07999998969899	137
9.87211497507531	0.59906005859375	4.3792724609375E-05	4.10999998962325	138
9.90211497499956	0.60028076171875	2.801513671875E-05	4.1399999895475	139
9.93211497492382	0.6004638671875	3.887939453125E-05	4.16999998947176	140
9.96211497484808	0.600250244140625	3.90625E-05	4.19999998939602	141
9.99211497477233	0.6005859375	2.8228759765625E-05	4.22999998932028	142
10.0221149746966	0.60028076171875	4.3121337890625E-05	4.25999998924453	143
10.0521149746208	0.59930419921875	3.1646728515625E-05	4.28999998916879	144
10.0821149745451	0.599334716796875	3.277587890625E-05	4.31999998909305	145
10.1121149744694	0.599456787109375	4.266357421875E-05	4.34999998901731	146
10.1421149743936	0.598846435546875	2.691650390625E-05	4.37999998894156	147
10.1721149743179	0.5997314453125	3.90625E-05	4.40999998886582	148
10.2021149742421	0.59979248046875	3.7078857421875E-05	4.43999998879008	149
10.2321149741664	0.6002197265625	2.7862548828125E-05	4.46999998871433	150
10.2621149740907	0.60003662109375	4.248046875E-05	4.49999998863859	151
10.2921149740149	0.60089111328125	2.9937744140625E-05	4.52999998856285	152
10.3221149739392	0.600128173828125	3.28369140625E-05	4.55999998848711	153
10.3521149738634	0.600128173828125	4.144287109375E-05	4.58999998841136	154
10.3821149737877	0.60015869140625	2.60009765625E-05	4.61999998833562	155
10.4121149737119	0.600067138671875	3.86962890625E-05	4.64999998825988	156
10.4421149736362	0.598968505859375	3.5888671875E-05	4.67999998818414	157
10.4721149735605	0.599273681640625	2.734375E-05	4.70999998810839	158
10.5021149734847	0.59979248046875	4.180908203125E-05	4.73999998803265	159
10.532114973409	0.599365234375	2.9083251953125E-05	4.76999998795691	160
10.5621149733332	0.59967041015625	3.18603515625E-05	4.79999998788117	161
10.5921149732575	0.60107421875	4.0618896484375E-05	4.82999998780542	162
10.6221149731817	0.60015869140625	2.52685546875E-05	4.85999998772968	163
10.652114973106	0.60003662109375	3.7445068359375E-05	4.88999998765394	164
10.6821149730303	0.600311279296875	3.564453125E-05	4.91999998757819	165
10.7121149729545	0.60028076171875	2.6214599609375E-05	4.94999998750245	166
10.7421149728788	0.5987548828125	4.0679931640625E-05	4.97999998742671	167
10.772114972803	0.600494384765625	2.9388427734375E-05	5.00999998735097	168
10.8021149727273	0.599365234375	3.0120849609375E-05	5.03999998727522	169
10.8321149726515	0.598846435546875	4.0496826171875E-05	5.06999998719948	170
10.8621149725758	0.599609375	2.4932861328125E-05	5.09999998712374	171
10.8921149725001	0.60003662109375	3.558349609375E-05	5.129999987048	172
10.9221149724243	0.59893798828125	3.631591796875E-05	5.15999998697225	173
10.9521149723486	0.600311279296875	2.490234375E-05	5.18999998689651	174
10.9821149722728	0.600372314453125	3.912353515625E-05	5.21999998682077	175
11.0121149721971	0.600433349609375	3.070068359375E-05	5.24999998674502	176
11.0421149721213	0.599639892578125	2.752685546875E-05	5.27999998666928	177
11.0721149720456	0.600067138671875	4.0374755859375E-05	5.30999998659354	178
11.1021149719699	0.59906005859375	2.52685546875E-05	5.3399999865178	179
11.1321149718941	0.598785400390625	3.277587890625E-05	5.36999998644205	180
11.1621149718184	0.60003662109375	3.7567138671875E-05	5.39999998636631	181
11.1921149717426	0.600128173828125	2.4017333984375E-05	5.42999998629057	182
11.2221149716669	0.5987548828125	3.7200927734375E-05	5.45999998621483	183
11.2521149715911	0.60064697265625	3.2684326171875E-05	5.48999998613908	184
11.2821149715154	0.600341796875	2.5238037109375E-05	5.51999998606334	185
11.3121149714397	0.5997314453125	3.9886474609375E-05	5.5499999859876	186
11.3421149713639	0.600372314453125	2.6824951171875E-05	5.57999998591185	187
11.3721149712882	0.60052490234375	3.0059814453125E-05	5.60999998583611	188
11.4021149712124	0.598846435546875	3.8360595703125E-05	5.63999998576037	189
11.4321149711367	0.599884033203125	2.374267578125E-05	5.66999998568463	190
11.4621149710609	0.5999755859375	3.4881591796875E-05	5.69999998560888	191
11.4921149709852	0.59930419921875	3.424072265625E-05	5.72999998553314	192
11.5221149709095	0.60015869140625	2.362060546875E-05	5.7599999854574	193
11.5521149708337	0.600830078125	3.86962890625E-05	5.78999998538166	194
11.582114970758	0.599365234375	2.8106689453125E-05	5.81999998530591	195
11.6121149706822	0.59967041015625	2.7618408203125E-05	5.84999998523017	196
11.6421149706065	0.599822998046875	3.851318359375E-05	5.87999998515443	197
11.6721149705307	0.59918212890625	2.3529052734375E-05	5.90999998507868	198
11.702114970455	0.59918212890625	3.2745361328125E-05	5.93999998500294	199
11.7321149703793	0.600128173828125	3.52783203125E-05	5.9699999849272	200
11.7621149703035	0.599395751953125	2.2613525390625E-05	5.99999998485146	201
11.7921149702278	0.599639892578125	3.741455078125E-05	6.02999998477571	202
11.822114970152	0.600372314453125	2.9296875E-05	6.05999998469997	203
11.8521149700763	0.600433349609375	2.5726318359375E-05	6.08999998462423	204
11.8821149700005	0.600006103515625	3.8299560546875E-05	6.11999998454849	205
11.9121149699248	0.6002197265625	2.398681640625E-05	6.14999998447274	206
11.9421149698491	0.599639892578125	3.0914306640625E-05	6.179999984397	207
11.9721149697733	0.599151611328125	3.594970703125E-05	6.20999998432126	208
12.0021149696976	0.599395751953125	2.1881103515625E-05	6.23999998424551	209
12.0321149696218	0.59967041015625	3.594970703125E-05	6.26999998416977	210
12.0621149695461	0.599517822265625	3.009033203125E-05	6.29999998409403	211
12.0921149694703	0.600189208984375	2.447509765625E-05	6.32999998401829	212
12.1221149693946	0.600372314453125	3.7811279296875E-05	6.35999998394254	213
12.1521149693189	0.599884033203125	2.40478515625E-05	6.3899999838668	214
12.1821149692431	0.6004638671875	2.911376953125E-05	6.41999998379106	215
12.2121149691674	0.60009765625	3.6102294921875E-05	6.44999998371532	216
12.2421149690916	0.5989990234375	2.1453857421875E-05	6.47999998363957	217
12.2721149690159	0.599945068359375	3.47900390625E-05	6.50999998356383	218
12.3021149689401	0.5987548828125	3.0670166015625E-05	6.53999998348809	219
12.3321149688644	0.59930419921875	2.3345947265625E-05	6.56999998341234	220
12.3621149687887	0.60003662109375	3.7445068359375E-05	6.5999999833366	221
12.3921149687129	0.6002197265625	2.47802734375E-05	6.62999998326086	222
12.4221149686372	0.599822998046875	2.8106689453125E-05	6.65999998318512	223
12.4521149685614	0.60052490234375	3.6529541015625E-05	6.68999998310937	224
12.4821149684857	0.600006103515625	2.105712890625E-05	6.71999998303363	225
12.5121149684099	0.599853515625	3.387451171875E-05	6.74999998295789	226
12.5421149683342	0.599151611328125	3.0975341796875E-05	6.77999998288215	227
12.5721149682585	0.599700927734375	2.2735595703125E-05	6.8099999828064	228
12.6021149681827	0.599212646484375	3.6956787109375E-05	6.83999998273066	229
12.632114968107	0.59954833984375	2.4627685546875E-05	6.86999998265492	230
12.6621149680312	0.60052490234375	2.72216796875E-05	6.89999998257917	231
12.6921149679555	0.600128173828125	3.6285400390625E-05	6.92999998250343	232
12.7221149678797	0.60015869140625	2.0751953125E-05	6.95999998242769	233
12.752114967804	0.600433349609375	3.326416015625E-05	6.98999998235195	234
12.7821149677283	0.59991455078125	3.082275390625E-05	7.0199999822762	235
12.8121149676525	0.59918212890625	2.20947265625E-05	7.04999998220046	236
12.8421149675768	0.59930419921875	3.631591796875E-05	7.07999998212472	237
12.872114967501	0.599578857421875	2.471923828125E-05	7.10999998204898	238
12.9021149674253	0.598968505859375	2.606201171875E-05	7.13999998197323	239
12.9321149673495	0.6002197265625	3.6041259765625E-05	7.16999998189749	240
12.9621149672738	0.6005859375	2.0477294921875E-05	7.19999998182175	241
12.9921149671981	0.60003662109375	3.173828125E-05	7.229999981746	242
13.0221149671223	0.600311279296875	3.1402587890625E-05	7.25999998167026	243
13.0521149670466	0.599822998046875	2.1148681640625E-05	7.28999998159452	244
13.0821149669708	0.598388671875	3.5491943359375E-05	7.31999998151878	245
13.1121149668951	0.599639892578125	2.5848388671875E-05	7.34999998144303	246
13.1421149668193	0.599639892578125	2.42919921875E-05	7.37999998136729	247
13.1721149667436	0.59991455078125	3.6224365234375E-05	7.40999998129155	248
13.2021149666679	0.600433349609375	2.099609375E-05	7.43999998121581	249
13.2321149665921	0.600738525390625	2.960205078125E-05	7.46999998114006	250
13.2621149665164	0.599945068359375	3.2867431640625E-05	7.49999998106432	251
13.2921149664406	0.599700927734375	2.0233154296875E-05	7.52999998098858	252
13.3221149663649	0.599853515625	3.375244140625E-05	7.55999998091283	253
13.3521149662892	0.599609375	2.8045654296875E-05	7.58999998083709	254
13.3821149662134	0.598968505859375	2.197265625E-05	7.61999998076135	255
13.4121149661377	0.5997314453125	3.60107421875E-05	7.64999998068561	256
13.4421149660619	0.5999755859375	2.24609375E-05	7.67999998060986	257
13.4721149659862	0.60003662109375	2.6611328125E-05	7.70999998053412	258
13.5021149659104	0.600250244140625	3.4423828125E-05	7.73999998045838	259
13.5321149658347	0.60089111328125	2.0111083984375E-05	7.76999998038264	260
13.562114965759	0.599029541015625	3.0914306640625E-05	7.79999998030689	261
13.5921149656832	0.59942626953125	3.125E-05	7.82999998023115	262
13.6221149656075	0.59967041015625	1.9866943359375E-05	7.85999998015541	263
13.6521149655317	0.5992431640625	3.4576416015625E-05	7.88999998007967	264
13.682114965456	0.599822998046875	2.5848388671875E-05	7.91999998000392	265
13.7121149653802	0.60113525390625	2.301025390625E-05	7.94999997992818	266
13.7421149653045	0.6002197265625	3.521728515625E-05	7.97999997985244	267
13.7721149652288	0.599456787109375	2.1575927734375E-05	8.00999997977669	268
13.802114965153	0.599456787109375	2.685546875E-05	8.03999997970095	269
13.8321149650773	0.599334716796875	3.3782958984375E-05	8.06999997962521	270
13.8621149650015	0.599761962890625	1.9073486328125E-05	8.09999997954947	271
13.8921149649258	0.600677490234375	3.1494140625E-05	8.12999997947372	272
13.92211496485	0.600860595703125	2.9388427734375E-05	8.15999997939798	273
13.9521149647743	0.59967041015625	2.0172119140625E-05	8.18999997932224	274
13.9821149646986	0.599273681640625	3.424072265625E-05	8.2199999792465	275
14.0121149646228	0.599334716796875	2.4383544921875E-05	8.24999997917075	276
14.0421149645471	0.598968505859375	2.337646484375E-05	8.27999997909501	277
14.0721149644713	0.599578857421875	3.497314453125E-05	8.30999997901927	278
14.1021149643956	0.60064697265625	2.0172119140625E-05	8.33999997894352	279
14.1321149643198	0.600250244140625	2.8228759765625E-05	8.36999997886778	280
14.1621149642441	0.600006103515625	3.2196044921875E-05	8.39999997879204	281
14.1921149641684	0.5999755859375	1.9012451171875E-05	8.4299999787163	282
14.2221149640926	0.599151611328125	3.25927734375E-05	8.45999997864055	283
14.2521149640169	0.599273681640625	2.752685546875E-05	8.48999997856481	284
14.2821149639411	0.600006103515625	2.069091796875E-05	8.51999997848907	285
14.3121149638654	0.600006103515625	3.4820556640625E-05	8.54999997841333	286
14.3421149637896	0.5999755859375	2.1942138671875E-05	8.57999997833758	287
14.3721149637139	0.6002197265625	2.490234375E-05	8.60999997826184	288
14.4021149636382	0.59979248046875	3.3721923828125E-05	8.6399999781861	289
14.4321149635624	0.599517822265625	1.8829345703125E-05	8.66999997811035	290
14.4621149634867	0.599700927734375	3.0029296875E-05	8.69999997803461	291
14.4921149634109	0.5992431640625	3.0120849609375E-05	8.72999997795887	292
14.5221149633352	0.5999755859375	1.9012451171875E-05	8.75999997788313	293
14.5521149632594	0.600311279296875	3.3721923828125E-05	8.78999997780738	294
14.5821149631837	0.60003662109375	2.4383544921875E-05	8.81999997773164	295
14.612114963108	0.600189208984375	2.2430419921875E-05	8.8499999776559	296
14.6421149630322	0.599945068359375	3.4393310546875E-05	8.87999997758016	297
14.6721149629565	0.59954833984375	1.9561767578125E-05	8.90999997750441	298
14.7021149628807	0.599517822265625	2.728271484375E-05	8.93999997742867	299
14.732114962805	0.5994873046875	3.1768798828125E-05	8.96999997735293	300
14.7621149627292	0.599029541015625	1.8096923828125E-05	8.99999997727718	301
14.7921149626535	0.599945068359375	3.1982421875E-05	9.02999997720144	302
14.8221149625778	0.600341796875	2.6123046875E-05	9.0599999771257	303
14.852114962502	0.600616455078125	2.0416259765625E-05	9.08999997704996	304
14.8821149624263	0.599945068359375	3.399658203125E-05	9.11999997697421	305
14.9121149623505	0.6004638671875	2.0599365234375E-05	9.14999997689847	306
14.9421149622748	0.600372314453125	2.4871826171875E-05	9.17999997682273	307
14.972114962199	0.599700927734375	3.25927734375E-05	9.20999997674699	308
15.0021149621233	0.599334716796875	1.7730712890625E-05	9.23999997667124	309
15.0321149620476	0.599822998046875	3.0364990234375E-05	9.2699999765955	310
15.0621149619718	0.598480224609375	2.7557373046875E-05	9.29999997651976	311
15.0921149618961	0.59991455078125	1.898193359375E-05	9.32999997644401	312
15.1221149618203	0.60009765625	3.338623046875E-05	9.35999997636827	313
15.1521149617446	0.60009765625	2.1636962890625E-05	9.38999997629253	314
15.1821149616688	0.599884033203125	2.30712890625E-05	9.41999997621679	315
15.2121149615931	0.600677490234375	3.302001953125E-05	9.44999997614104	316
15.2421149615174	0.599578857421875	1.77001953125E-05	9.4799999760653	317
15.2721149614416	0.5994873046875	2.8778076171875E-05	9.50999997598956	318
15.3021149613659	0.599578857421875	2.8594970703125E-05	9.53999997591382	319
15.3321149612901	0.59954833984375	1.7974853515625E-05	9.56999997583807	320
15.3621149612144	0.59912109375	3.265380859375E-05	9.59999997576233	321
15.3921149611386	0.599853515625	2.2735595703125E-05	9.62999997568659	322
15.4221149610629	0.600616455078125	2.1453857421875E-05	9.65999997561084	323
15.4521149609872	0.600341796875	3.302001953125E-05	9.6899999755351	324
15.4821149609114	0.5997314453125	1.7913818359375E-05	9.71999997545936	325
15.5121149608357	0.60028076171875	2.67333984375E-05	9.74999997538362	326
15.5421149607599	0.599273681640625	2.9815673828125E-05	9.77999997530787	327
15.5721149606842	0.5994873046875	1.708984375E-05	9.80999997523213	328
15.6021149606084	0.5992431640625	3.1341552734375E-05	9.83999997515639	329
15.6321149605327	0.60015869140625	2.4688720703125E-05	9.86999997508065	330
15.662114960457	0.599700927734375	1.9500732421875E-05	9.8999999750049	331
15.6921149603812	0.600738525390625	3.302001953125E-05	9.92999997492916	332
15.7221149603055	0.60028076171875	1.934814453125E-05	9.95999997485342	333
15.7521149602297	0.599639892578125	2.435302734375E-05	9.98999997477767	334
15.782114960154	0.598785400390625	3.1341552734375E-05	10.0199999747019	335
15.8121149600782	0.60015869140625	1.6998291015625E-05	10.0499999746262	336
15.8421149600025	0.59942626953125	2.9205322265625E-05	10.0799999745504	337
15.8721149599268	0.600189208984375	2.7496337890625E-05	10.1099999744747	338
15.902114959851	0.60003662109375	1.800537109375E-05	10.139999974399	339
15.9321149597753	0.60028076171875	3.2470703125E-05	10.1699999743232	340
15.9621149596995	0.600067138671875	2.2308349609375E-05	10.1999999742475	341
15.9921149596238	0.600128173828125	2.1209716796875E-05	10.2299999741717	342
16.022114959548	0.60015869140625	3.271484375E-05	10.259999974096	343
16.0521149594723	0.59979248046875	1.8157958984375E-05	10.2899999740202	344
16.0821149593966	0.599273681640625	2.5390625E-05	10.3199999739445	345
16.1121149593208	0.599700927734375	3.0487060546875E-05	10.3499999738688	346
16.1421149592451	0.599456787109375	1.6693115234375E-05	10.379999973793	347
16.1721149591693	0.599884033203125	2.9632568359375E-05	10.4099999737173	348
16.2021149590936	0.60003662109375	2.618408203125E-05	10.4399999736415	349
16.2321149590178	0.60052490234375	1.788330078125E-05	10.4699999735658	350
16.2621149589421	0.600006103515625	3.2135009765625E-05	10.49999997349	351
16.2921149588664	0.59991455078125	2.1759033203125E-05	10.5299999734143	352
16.3221149587906	0.599029541015625	2.0843505859375E-05	10.5599999733386	353
16.3521149587149	0.599609375	3.240966796875E-05	10.5899999732628	354
16.3821149586391	0.599578857421875	1.788330078125E-05	10.6199999731871	355
16.4121149585634	0.5997314453125	2.5054931640625E-05	10.6499999731113	356
16.4421149584877	0.600128173828125	3.021240234375E-05	10.6799999730356	357
16.4721149584119	0.6004638671875	1.64794921875E-05	10.7099999729598	358
16.5021149583362	0.599456787109375	2.8961181640625E-05	10.7399999728841	359
16.5321149582604	0.59991455078125	2.667236328125E-05	10.7699999728084	360
16.5621149581847	0.599853515625	1.7303466796875E-05	10.7999999727326	361
16.5921149581089	0.599334716796875	3.1463623046875E-05	10.8299999726569	362
16.6221149580332	0.599609375	2.2247314453125E-05	10.8599999725811	363
16.6521149579575	0.600311279296875	1.9866943359375E-05	10.8899999725054	364
16.6821149578817	0.60040283203125	3.2135009765625E-05	10.9199999724297	365
16.712114957806	0.599609375	1.849365234375E-05	10.9499999723539	366
16.7421149577302	0.600311279296875	2.33154296875E-05	10.9799999722782	367
16.7721149576545	0.5997314453125	3.08837890625E-05	11.0099999722024	368
16.8021149575787	0.599517822265625	1.6510009765625E-05	11.0399999721267	369
16.832114957503	0.599334716796875	2.740478515625E-05	11.0699999720509	370
16.8621149574273	0.60015869140625	2.8076171875E-05	11.0999999719752	371
16.8921149573515	0.599945068359375	1.654052734375E-05	11.1299999718995	372
16.9221149572758	0.59979248046875	3.0731201171875E-05	11.1599999718237	373
16.9521149572	0.600128173828125	2.3834228515625E-05	11.189999971748	374
16.9821149571243	0.600311279296875	1.873779296875E-05	11.2199999716722	375
17.0121149570485	0.59906005859375	3.21044921875E-05	11.2499999715965	376
17.0421149569728	0.5999755859375	1.94091796875E-05	11.2799999715207	377
17.0721149568971	0.600006103515625	2.227783203125E-05	11.309999971445	378
17.1021149568213	0.600006103515625	3.118896484375E-05	11.3399999713693	379
17.1321149567456	0.600250244140625	1.6357421875E-05	11.3699999712935	380
17.1621149566698	0.600250244140625	2.6519775390625E-05	11.3999999712178	381
17.1921149565941	0.600067138671875	2.8228759765625E-05	11.429999971142	382
17.2221149565183	0.599517822265625	1.617431640625E-05	11.4599999710663	383
17.2521149564426	0.599365234375	2.996826171875E-05	11.4899999709905	384
17.2821149563669	0.599639892578125	2.3590087890625E-05	11.5199999709148	385
17.3121149562911	0.599700927734375	1.812744140625E-05	11.5499999708391	386
17.3421149562154	0.59979248046875	3.179931640625E-05	11.5799999707633	387
17.3721149561396	0.60040283203125	1.8951416015625E-05	11.6099999706876	388
17.4021149560639	0.60076904296875	2.1759033203125E-05	11.6399999706118	389
17.4321149559881	0.5999755859375	3.0853271484375E-05	11.6699999705361	390
17.4621149559124	0.59967041015625	1.617431640625E-05	11.6999999704603	391
17.4921149558367	0.599365234375	2.64892578125E-05	11.7299999703846	392
17.5221149557609	0.599395751953125	2.7618408203125E-05	11.7599999703089	393
17.5521149556852	0.599639892578125	1.57470703125E-05	11.7899999702331	394
17.5821149556094	0.60028076171875	3.009033203125E-05	11.8199999701574	395
17.6121149555337	0.6005859375	2.276611328125E-05	11.8499999700816	396
17.6421149554579	0.5999755859375	1.8341064453125E-05	11.8799999700059	397
17.6721149553822	0.599456787109375	3.1402587890625E-05	11.9099999699301	398
17.7021149553065	0.59979248046875	1.7974853515625E-05	11.9399999698544	399
17.7321149552307	0.5994873046875	2.264404296875E-05	11.9699999697787	400
17.762114955155	0.599639892578125	3.0059814453125E-05	11.9999999697029	401
17.7921149550792	0.600341796875	1.5411376953125E-05	12.0299999696272	402
17.8221149550035	0.600311279296875	2.740478515625E-05	12.0599999695514	403
17.8521149549277	0.59967041015625	2.6031494140625E-05	12.0899999694757	404
17.882114954852	0.6004638671875	1.6021728515625E-05	12.1199999693999	405
17.9121149547763	0.600006103515625	3.033447265625E-05	12.1499999693242	406
17.9421149547005	0.59912109375	2.093505859375E-05	12.1799999692485	407
17.9721149546248	0.599884033203125	1.9012451171875E-05	12.2099999691727	408
18.002114954549	0.600006103515625	3.125E-05	12.239999969097	409
18.0321149544733	0.59918212890625	1.654052734375E-05	12.2699999690212	410
18.0621149543975	0.600311279296875	2.33154296875E-05	12.2999999689455	411
18.0921149543218	0.600250244140625	2.886962890625E-05	12.3299999688697	412
18.1221149542461	0.599884033203125	1.5106201171875E-05	12.359999968794	413
18.1521149541703	0.599700927734375	2.7496337890625E-05	12.3899999687183	414
18.1821149540946	0.600250244140625	2.490234375E-05	12.4199999686425	415
18.2121149540188	0.600006103515625	1.5960693359375E-05	12.4499999685668	416
18.2421149539431	0.5994873046875	3.0364990234375E-05	12.479999968491	417
18.2721149538673	0.5994873046875	1.9989013671875E-05	12.5099999684153	418
18.3021149537916	0.59991455078125	1.9134521484375E-05	12.5399999683395	419
18.3321149537159	0.599609375	3.021240234375E-05	12.5699999682638	420
18.3621149536401	0.60009765625	1.6448974609375E-05	12.5999999681881	421
18.3921149535644	0.600860595703125	2.301025390625E-05	12.6299999681123	422
18.4221149534886	0.60003662109375	2.8961181640625E-05	12.6599999680366	423
18.4521149534129	0.5999755859375	1.46484375E-05	12.6899999679608	424
18.4821149533371	0.60003662109375	2.74658203125E-05	12.7199999678851	425
18.5121149532614	0.599456787109375	2.5054931640625E-05	12.7499999678093	426
18.5421149531857	0.59918212890625	1.59912109375E-05	12.7799999677336	427
18.5721149531099	0.5994873046875	2.972412109375E-05	12.8099999676579	428
18.6021149530342	0.599578857421875	2.1148681640625E-05	12.8399999675821	429
18.6321149529584	0.599700927734375	1.8035888671875E-05	12.8699999675064	430
18.6621149528827	0.599639892578125	3.1005859375E-05	12.8999999674306	431
18.6921149528069	0.600433349609375	1.7120361328125E-05	12.9299999673549	432
18.7221149527312	0.600555419921875	2.178955078125E-05	12.9599999672791	433
18.7521149526555	0.59991455078125	2.947998046875E-05	12.9899999672034	434
18.7821149525797	0.600250244140625	1.531982421875E-05	13.0199999671277	435
18.812114952504	0.599853515625	2.532958984375E-05	13.0499999670519	436
18.8421149524282	0.599334716796875	2.7130126953125E-05	13.0799999669762	437
18.8721149523525	0.599456787109375	1.46484375E-05	13.1099999669004	438
18.9021149522767	0.59991455078125	2.850341796875E-05	13.1399999668247	439
18.932114952201	0.599456787109375	2.3223876953125E-05	13.1699999667489	440
18.9621149521253	0.59991455078125	1.6510009765625E-05	13.1999999666732	441
18.9921149520495	0.600555419921875	2.9876708984375E-05	13.2299999665975	442
19.0221149519738	0.60009765625	1.9378662109375E-05	13.2599999665217	443
19.052114951898	0.599884033203125	1.898193359375E-05	13.289999966446	444
19.0821149518223	0.599822998046875	3.045654296875E-05	13.3199999663702	445
19.1121149517465	0.599822998046875	1.62353515625E-05	13.3499999662945	446
19.1421149516708	0.59893798828125	2.227783203125E-05	13.3799999662187	447
19.1721149515951	0.59967041015625	2.8717041015625E-05	13.409999966143	448
19.2021149515193	0.600006103515625	1.4739990234375E-05	13.4399999660673	449
19.2321149514436	0.599578857421875	2.581787109375E-05	13.4699999659915	450
19.2621149513678	0.60015869140625	2.606201171875E-05	13.4999999659158	451
19.2921149512921	0.600982666015625	1.47705078125E-05	13.52999996584	452
19.3221149512163	0.599609375	2.8778076171875E-05	13.5599999657643	453
19.3521149511406	0.599365234375	2.2003173828125E-05	13.5899999656885	454
19.3821149510649	0.599945068359375	1.6754150390625E-05	13.6199999656128	455
19.4121149509891	0.599334716796875	2.9876708984375E-05	13.6499999655371	456
19.4421149509134	0.599090576171875	1.7913818359375E-05	13.6799999654613	457
19.4721149508376	0.6002197265625	1.9744873046875E-05	13.7099999653856	458
19.5021149507619	0.599945068359375	2.972412109375E-05	13.7399999653098	459
19.5321149506862	0.599945068359375	1.5045166015625E-05	13.7699999652341	460
19.5621149506104	0.60052490234375	2.3712158203125E-05	13.7999999651583	461
19.5921149505347	0.60028076171875	2.7099609375E-05	13.8299999650826	462
19.6221149504589	0.599853515625	1.4373779296875E-05	13.8599999650069	463
19.6521149503832	0.600067138671875	2.7374267578125E-05	13.8899999649311	464
19.6821149503074	0.599212646484375	2.3529052734375E-05	13.9199999648554	465
19.7121149502317	0.599365234375	1.5380859375E-05	13.9499999647796	466
19.742114950156	0.59954833984375	2.960205078125E-05	13.9799999647039	467
19.7721149500802	0.599700927734375	1.904296875E-05	14.0099999646282	468
19.8021149500045	0.600616455078125	1.861572265625E-05	14.0399999645524	469
19.8321149499287	0.6002197265625	2.96630859375E-05	14.0699999644767	470
19.862114949853	0.60009765625	1.556396484375E-05	14.0999999644009	471
19.8921149497772	0.600189208984375	2.2796630859375E-05	14.1299999643252	472
19.9221149497015	0.59967041015625	2.79541015625E-05	14.1599999642494	473
19.9521149496258	0.59918212890625	1.40380859375E-05	14.1899999641737	474
19.98211494955	0.59954833984375	2.685546875E-05	14.219999964098	475
20.0121149494743	0.599639892578125	2.3712158203125E-05	14.2499999640222	476
20.0421149493985	0.60015869140625	1.5350341796875E-05	14.2799999639465	477
20.0721149493228	0.6002197265625	2.91748046875E-05	14.3099999638707	478
20.102114949247	0.6002197265625	1.934814453125E-05	14.339999963795	479
20.1321149491713	0.5997314453125	1.8035888671875E-05	14.3699999637192	480
20.1621149490956	0.599884033203125	2.99072265625E-05	14.3999999636435	481
20.1921149490198	0.599395751953125	1.5289306640625E-05	14.4299999635678	482
20.2221149489441	0.599700927734375	2.2674560546875E-05	14.459999963492	483
20.2521149488683	0.599029541015625	2.7435302734375E-05	14.4899999634163	484
20.2821149487926	0.600128173828125	1.422119140625E-05	14.5199999633405	485
20.3121149487168	0.60028076171875	2.6702880859375E-05	14.5499999632648	486
20.3421149486411	0.599945068359375	2.4078369140625E-05	14.579999963189	487
20.3721149485654	0.600433349609375	1.4862060546875E-05	14.6099999631133	488
20.4021149484896	0.600250244140625	2.9388427734375E-05	14.6399999630376	489
20.4321149484139	0.598968505859375	1.9134521484375E-05	14.6699999629618	490
20.4621149483381	0.599609375	1.824951171875E-05	14.6999999628861	491
20.4921149482624	0.59954833984375	2.935791015625E-05	14.7299999628103	492
20.5221149481866	0.59942626953125	1.5594482421875E-05	14.7599999627346	493
20.5521149481109	0.5999755859375	2.191162109375E-05	14.7899999626588	494
20.5821149480352	0.60089111328125	2.8045654296875E-05	14.8199999625831	495
20.6121149479594	0.599945068359375	1.3702392578125E-05	14.8499999625074	496
20.6421149478837	0.599884033203125	2.587890625E-05	14.8799999624316	497
20.6721149478079	0.599639892578125	2.4169921875E-05	14.9099999623559	498
20.7021149477322	0.599639892578125	1.4739990234375E-05	14.9399999622801	499
20.7321149476564	0.59918212890625	2.850341796875E-05	14.9699999622044	500
20.7621149475807	0.59967041015625	2.0538330078125E-05	14.9999999621286	501
20.792114947505	0.599700927734375	1.64794921875E-05	15.0299999620529	502
20.8221149474292	0.600341796875	2.96630859375E-05	15.0599999619772	503
20.8521149473535	0.5997314453125	1.641845703125E-05	15.0899999619014	504
20.8821149472777	0.6005859375	2.0233154296875E-05	15.1199999618257	505
20.912114947202	0.600372314453125	2.8411865234375E-05	15.1499999617499	506
20.9421149471262	0.59954833984375	1.4434814453125E-05	15.1799999616742	507
20.9721149470505	0.59954833984375	2.3529052734375E-05	15.2099999615984	508
21.0021149469748	0.5994873046875	2.63671875E-05	15.2399999615227	509
21.032114946899	0.59912109375	1.3427734375E-05	15.269999961447	510
21.0621149468233	0.59942626953125	2.667236328125E-05	15.2999999613712	511
21.0921149467475	0.600006103515625	2.2491455078125E-05	15.3299999612955	512
21.1221149466718	0.6005859375	1.5106201171875E-05	15.3599999612197	513
21.152114946596	0.599761962890625	2.8533935546875E-05	15.389999961144	514
21.1821149465203	0.6004638671875	1.9287109375E-05	15.4199999610682	515
21.2121149464446	0.60052490234375	1.6876220703125E-05	15.4499999609925	516
21.2421149463688	0.600189208984375	2.94189453125E-05	15.4799999609168	517
21.2721149462931	0.599365234375	1.5899658203125E-05	15.509999960841	518
21.3021149462173	0.600311279296875	2.044677734375E-05	15.5399999607653	519
21.3321149461416	0.599090576171875	2.8045654296875E-05	15.5699999606895	520
21.3621149460658	0.59918212890625	1.4404296875E-05	15.5999999606138	521
21.3921149459901	0.599700927734375	2.3406982421875E-05	15.629999960538	522
21.4221149459144	0.59991455078125	2.67333984375E-05	15.6599999604623	523
21.4521149458386	0.599029541015625	1.3427734375E-05	15.6899999603866	524
21.4821149457629	0.600555419921875	2.642822265625E-05	15.7199999603108	525
21.5121149456871	0.600311279296875	2.3223876953125E-05	15.7499999602351	526
21.5421149456114	0.6002197265625	1.4739990234375E-05	15.7799999601593	527
21.5721149455356	0.599853515625	2.8106689453125E-05	15.8099999600836	528
21.6021149454599	0.600555419921875	2.0538330078125E-05	15.8399999600078	529
21.6321149453842	0.599365234375	1.605224609375E-05	15.8699999599321	530
21.6621149453084	0.59930419921875	2.9327392578125E-05	15.8999999598564	531
21.6921149452327	0.599853515625	1.715087890625E-05	15.9299999597806	532
21.7221149451569	0.599365234375	1.8829345703125E-05	15.9599999597049	533
21.7521149450812	0.599334716796875	2.86865234375E-05	15.9899999596291	534
21.7821149450054	0.60052490234375	1.52587890625E-05	16.0199999595534	535
21.8121149449297	0.60003662109375	2.130126953125E-05	16.0499999594776	536
21.842114944854	0.599884033203125	2.79541015625E-05	16.0799999594019	537
21.8721149447782	0.600494384765625	1.373291015625E-05	16.1099999593262	538
21.9021149447025	0.60015869140625	2.42919921875E-05	16.1399999592504	539
21.9321149446267	0.5987548828125	2.532958984375E-05	16.1699999591747	540
21.962114944551	0.60003662109375	1.3763427734375E-05	16.1999999590989	541
21.9921149444752	0.599761962890625	2.6458740234375E-05	16.2299999590232	542
22.0221149443995	0.599090576171875	2.301025390625E-05	16.2599999589474	543
22.0521149443238	0.600433349609375	1.4404296875E-05	16.2899999588717	544
22.082114944248	0.601226806640625	2.8289794921875E-05	16.319999958796	545
22.1121149441723	0.59912109375	1.953125E-05	16.3499999587202	546
22.1421149440965	0.600677490234375	1.654052734375E-05	16.3799999586445	547
22.1721149440208	0.599639892578125	2.8839111328125E-05	16.4099999585687	548
22.202114943945	0.598724365234375	1.6571044921875E-05	16.439999958493	549
22.2321149438693	0.5994873046875	1.8829345703125E-05	16.4699999584172	550
22.2621149437936	0.59991455078125	2.8472900390625E-05	16.4999999583415	551
22.2921149437178	0.5994873046875	1.416015625E-05	16.5299999582658	552
22.3221149436421	0.60028076171875	2.2064208984375E-05	16.55999995819	553
22.3521149435663	0.600555419921875	2.6458740234375E-05	16.5899999581143	554
22.3821149434906	0.59979248046875	1.324462890625E-05	16.6199999580385	555
22.4121149434148	0.598907470703125	2.5177001953125E-05	16.6499999579628	556
22.4421149433391	0.599853515625	2.392578125E-05	16.679999957887	557
22.4721149432634	0.599639892578125	1.3519287109375E-05	16.7099999578113	558
22.5021149431876	0.599273681640625	2.7313232421875E-05	16.7399999577356	559
22.5321149431119	0.60040283203125	2.01416015625E-05	16.7699999576598	560
22.5621149430361	0.60040283203125	1.55029296875E-05	16.7999999575841	561
22.5921149429604	0.5997314453125	2.8656005859375E-05	16.8299999575083	562
22.6221149428847	0.599639892578125	1.67236328125E-05	16.8599999574326	563
22.6521149428089	0.60015869140625	1.812744140625E-05	16.8899999573568	564
22.6821149427332	0.599456787109375	2.8411865234375E-05	16.9199999572811	565
22.7121149426574	0.59967041015625	1.416015625E-05	16.9499999572054	566
22.7421149425817	0.599639892578125	2.1820068359375E-05	16.9799999571296	567
22.7721149425059	0.599884033203125	2.62451171875E-05	17.0099999570539	568
22.8021149424302	0.600341796875	1.300048828125E-05	17.0399999569781	569
22.8321149423545	0.60003662109375	2.520751953125E-05	17.0699999569024	570
22.8621149422787	0.599853515625	2.3590087890625E-05	17.0999999568267	571
22.892114942203	0.599700927734375	1.35498046875E-05	17.1299999567509	572
22.9221149421272	0.59942626953125	2.752685546875E-05	17.1599999566752	573
22.9521149420515	0.59930419921875	1.9561767578125E-05	17.1899999565994	574
22.9821149419757	0.59991455078125	1.5625E-05	17.2199999565237	575
23.0121149419	0.600067138671875	2.850341796875E-05	17.2499999564479	576
23.0421149418243	0.5999755859375	1.6204833984375E-05	17.2799999563722	577
23.0721149417485	0.600341796875	1.8218994140625E-05	17.3099999562965	578
23.1021149416728	0.5997314453125	2.801513671875E-05	17.3399999562207	579
23.132114941597	0.59942626953125	1.373291015625E-05	17.369999956145	580
23.1621149415213	0.5994873046875	2.154541015625E-05	17.3999999560692	581
23.1921149414455	0.599578857421875	2.6031494140625E-05	17.4299999559935	582
23.2221149413698	0.599365234375	1.2786865234375E-05	17.4599999559177	583
23.2521149412941	0.600189208984375	2.4566650390625E-05	17.489999955842	584
23.2821149412183	0.600311279296875	2.3712158203125E-05	17.5199999557663	585
23.3121149411426	0.60040283203125	1.30615234375E-05	17.5499999556905	586
23.3421149410668	0.599822998046875	2.6702880859375E-05	17.5799999556148	587
23.3721149409911	0.599822998046875	2.008056640625E-05	17.609999955539	588
23.4021149409153	0.599578857421875	1.470947265625E-05	17.6399999554633	589
23.4321149408396	0.599212646484375	2.7923583984375E-05	17.6699999553875	590
23.4621149407639	0.59979248046875	1.7120361328125E-05	17.6999999553118	591
23.4921149406881	0.600189208984375	1.666259765625E-05	17.7299999552361	592
23.5221149406124	0.599853515625	2.801513671875E-05	17.7599999551603	593
23.5521149405366	0.600006103515625	1.446533203125E-05	17.7899999550846	594
23.5821149404609	0.600860595703125	1.9622802734375E-05	17.8199999550088	595
23.6121149403851	0.5997314453125	2.691650390625E-05	17.8499999549331	596
23.6421149403094	0.59967041015625	1.3031005859375E-05	17.8799999548573	597
23.6721149402337	0.599639892578125	2.227783203125E-05	17.9099999547816	598
23.7021149401579	0.599395751953125	2.5421142578125E-05	17.9399999547059	599
23.7321149400822	0.59979248046875	1.2451171875E-05	17.9699999546301	600
23.7621149400064	0.599853515625	2.4810791015625E-05	17.9999999545544	601
23.7921149399307	0.60064697265625	2.2735595703125E-05	18.0299999544786	602
23.8221149398549	0.599761962890625	1.300048828125E-05	18.0599999544029	603
23.8521149397792	0.59942626953125	2.6641845703125E-05	18.0899999543271	604
23.8821149397035	0.599945068359375	2.0172119140625E-05	18.1199999542514	605
23.9121149396277	0.599700927734375	1.422119140625E-05	18.1499999541757	606
23.942114939552	0.59881591796875	2.7496337890625E-05	18.1799999540999	607
23.9721149394762	0.60028076171875	1.7242431640625E-05	18.2099999540242	608
24.0021149394005	0.600494384765625	1.6082763671875E-05	18.2399999539484	609
24.0321149393247	0.59954833984375	2.783203125E-05	18.2699999538727	610
24.062114939249	0.60015869140625	1.5106201171875E-05	18.2999999537969	611
24.0921149391733	0.600067138671875	1.806640625E-05	18.3299999537212	612
24.1221149390975	0.5989990234375	2.7496337890625E-05	18.3599999536455	613
24.1521149390218	0.59912109375	1.3397216796875E-05	18.3899999535697	614
24.182114938946	0.600341796875	2.0599365234375E-05	18.419999953494	615
24.2121149388703	0.600128173828125	2.6031494140625E-05	18.4499999534182	616
24.2421149387945	0.59954833984375	1.2542724609375E-05	18.4799999533425	617
24.2721149387188	0.6007080078125	2.2613525390625E-05	18.5099999532667	618
24.3021149386431	0.600067138671875	2.47802734375E-05	18.539999953191	619
24.3321149385673	0.599853515625	1.2298583984375E-05	18.5699999531153	620
24.3621149384916	0.599212646484375	2.4566650390625E-05	18.5999999530395	621
24.3921149384158	0.599639892578125	2.252197265625E-05	18.6299999529638	622
24.4221149383401	0.5987548828125	1.28173828125E-05	18.659999952888	623
24.4521149382643	0.59942626953125	2.6123046875E-05	18.6899999528123	624
24.4821149381886	0.600433349609375	2.0477294921875E-05	18.7199999527365	625
24.5121149381129	0.600433349609375	1.3671875E-05	18.7499999526608	626
24.5421149380371	0.599853515625	2.7130126953125E-05	18.7799999525851	627
24.5721149379614	0.6007080078125	1.7852783203125E-05	18.8099999525093	628
24.6021149378856	0.59967041015625	1.5411376953125E-05	18.8399999524336	629
24.6321149378099	0.598846435546875	2.764892578125E-05	18.8699999523578	630
24.6621149377341	0.599609375	1.5594482421875E-05	18.8999999522821	631
24.6921149376584	0.599609375	1.7303466796875E-05	18.9299999522063	632
24.7221149375827	0.599334716796875	2.728271484375E-05	18.9599999521306	633
24.7521149375069	0.60003662109375	1.361083984375E-05	18.9899999520549	634
24.7821149374312	0.600311279296875	1.983642578125E-05	19.0199999519791	635
24.8121149373554	0.600067138671875	2.62451171875E-05	19.0499999519034	636
24.8421149372797	0.600067138671875	1.2298583984375E-05	19.0799999518276	637
24.8721149372039	0.600250244140625	2.2308349609375E-05	19.1099999517519	638
24.9021149371282	0.600189208984375	2.4627685546875E-05	19.1399999516761	639
24.9321149370525	0.59942626953125	1.2054443359375E-05	19.1699999516004	640
24.9621149369767	0.59942626953125	2.471923828125E-05	19.1999999515247	641
24.992114936901	0.599945068359375	2.18505859375E-05	19.2299999514489	642
25.0221149368252	0.599365234375	1.28173828125E-05	19.2599999513732	643
25.0521149367495	0.599456787109375	2.6580810546875E-05	19.2899999512974	644
25.0821149366737	0.60009765625	1.9134521484375E-05	19.3199999512217	645
25.112114936598	0.599822998046875	1.4373779296875E-05	19.3499999511459	646
25.1421149365223	0.600250244140625	2.74658203125E-05	19.3799999510702	647
25.1721149364465	0.60028076171875	1.5899658203125E-05	19.4099999509945	648
25.2021149363708	0.600555419921875	1.690673828125E-05	19.4399999509187	649
25.232114936295	0.599609375	2.734375E-05	19.469999950843	650
25.2621149362193	0.599273681640625	1.336669921875E-05	19.4999999507672	651
25.2921149361435	0.599517822265625	1.959228515625E-05	19.5299999506915	652
25.3221149360678	0.599273681640625	2.6092529296875E-05	19.5599999506157	653
25.3521149359921	0.5999755859375	1.20849609375E-05	19.58999995054	654
25.3821149359163	0.599945068359375	2.2796630859375E-05	19.6199999504643	655
25.4121149358406	0.600921630859375	2.3681640625E-05	19.6499999503885	656
25.4421149357648	0.599945068359375	1.1871337890625E-05	19.6799999503128	657
25.4721149356891	0.600006103515625	2.5299072265625E-05	19.709999950237	658
25.5021149356133	0.599884033203125	2.093505859375E-05	19.7399999501613	659
25.5321149355376	0.59954833984375	1.30615234375E-05	19.7699999500855	660
25.5621149354619	0.59893798828125	2.6763916015625E-05	19.7999999500098	661
25.5921149353861	0.599700927734375	1.763916015625E-05	19.8299999499341	662
25.6221149353104	0.600311279296875	1.495361328125E-05	19.8599999498583	663
25.6521149352346	0.600189208984375	2.7374267578125E-05	19.8899999497826	664
25.6821149351589	0.59991455078125	1.4739990234375E-05	19.9199999497068	665
25.7121149350832	0.600982666015625	1.7242431640625E-05	19.9499999496311	666
25.7421149350074	0.599884033203125	2.6702880859375E-05	19.9799999495553	667
25.7721149349317	0.59967041015625	1.2847900390625E-05	20.0099999494796	668
25.8021149348559	0.599273681640625	2.0050048828125E-05	20.0399999494039	669
25.8321149347802	0.600067138671875	2.5665283203125E-05	20.0699999493281	670
25.8621149347044	0.598724365234375	1.1749267578125E-05	20.0999999492524	671
25.8921149346287	0.59979248046875	2.2613525390625E-05	20.1299999491766	672
25.922114934553	0.600677490234375	2.374267578125E-05	20.1599999491009	673
25.9521149344772	0.60040283203125	1.1962890625E-05	20.1899999490252	674
25.9821149344015	0.59979248046875	2.484130859375E-05	20.2199999489494	675
26.0121149343257	0.6007080078125	2.1270751953125E-05	20.2499999488737	676
26.04211493425	0.5994873046875	1.263427734375E-05	20.2799999487979	677
26.0721149341742	0.59930419921875	2.642822265625E-05	20.3099999487222	678
26.1021149340985	0.59918212890625	1.8768310546875E-05	20.3399999486464	679
26.1321149340228	0.599884033203125	1.3946533203125E-05	20.3699999485707	680
26.162114933947	0.599517822265625	2.6947021484375E-05	20.399999948495	681
26.1921149338713	0.599884033203125	1.6204833984375E-05	20.4299999484192	682
26.2221149337955	0.599639892578125	1.5411376953125E-05	20.4599999483435	683
26.2521149337198	0.600494384765625	2.716064453125E-05	20.4899999482677	684
26.282114933644	0.599884033203125	1.409912109375E-05	20.519999948192	685
26.3121149335683	0.60040283203125	1.739501953125E-05	20.5499999481162	686
26.3421149334926	0.599884033203125	2.642822265625E-05	20.5799999480405	687
26.3721149334168	0.60040283203125	1.263427734375E-05	20.6099999479648	688
26.4021149333411	0.59912109375	1.96533203125E-05	20.639999947889	689
26.4321149332653	0.599029541015625	2.545166015625E-05	20.6699999478133	690
26.4621149331896	0.599395751953125	1.153564453125E-05	20.6999999477375	691
26.4921149331138	0.60052490234375	2.1881103515625E-05	20.7299999476618	692
26.5221149330381	0.599578857421875	2.35595703125E-05	20.759999947586	693
26.5521149329624	0.60040283203125	1.1566162109375E-05	20.7899999475103	694
26.5821149328866	0.60040283203125	2.398681640625E-05	20.8199999474346	695
26.6121149328109	0.599853515625	2.1209716796875E-05	20.8499999473588	696
26.6421149327351	0.599609375	1.1993408203125E-05	20.8799999472831	697
26.6721149326594	0.60003662109375	2.5543212890625E-05	20.9099999472073	698
26.7021149325836	0.599945068359375	1.8829345703125E-05	20.9399999471316	699
26.7321149325079	0.59918212890625	1.324462890625E-05	20.9699999470558	700
26.7621149324322	0.599395751953125	2.63671875E-05	20.9999999469801	701
26.7921149323564	0.599945068359375	1.6571044921875E-05	21.0299999469044	702
26.8221149322807	0.599395751953125	1.4862060546875E-05	21.0599999468286	703
26.8521149322049	0.600128173828125	2.69775390625E-05	21.0899999467529	704
26.8821149321292	0.600189208984375	1.45263671875E-05	21.1199999466771	705
26.9121149320534	0.60101318359375	1.6693115234375E-05	21.1499999466014	706
26.9421149319777	0.59979248046875	2.63671875E-05	21.1799999465256	707
26.972114931902	0.60015869140625	1.2969970703125E-05	21.2099999464499	708
27.0021149318262	0.600067138671875	1.8646240234375E-05	21.2399999463742	709
27.0321149317505	0.59954833984375	2.5909423828125E-05	21.2699999462984	710
27.0621149316747	0.599212646484375	1.177978515625E-05	21.2999999462227	711
27.092114931599	0.599853515625	2.0538330078125E-05	21.3299999461469	712
27.1221149315232	0.59954833984375	2.447509765625E-05	21.3599999460712	713
27.1521149314475	0.60003662109375	1.15966796875E-05	21.3899999459954	714
27.1821149313718	0.599822998046875	2.24609375E-05	21.4199999459197	715
27.212114931296	0.600494384765625	2.3193359375E-05	21.449999945844	716
27.2421149312203	0.60015869140625	1.13525390625E-05	21.4799999457682	717
27.2721149311445	0.59967041015625	2.4078369140625E-05	21.5099999456925	718
27.3021149310688	0.59906005859375	2.154541015625E-05	21.5399999456167	719
27.332114930993	0.600006103515625	1.214599609375E-05	21.569999945541	720
27.3621149309173	0.598876953125	2.5238037109375E-05	21.5999999454652	721
27.3921149308416	0.599761962890625	1.9622802734375E-05	21.6299999453895	722
27.4221149307658	0.60064697265625	1.2664794921875E-05	21.6599999453138	723
27.4521149306901	0.6007080078125	2.6275634765625E-05	21.689999945238	724
27.4821149306143	0.599639892578125	1.751708984375E-05	21.7199999451623	725
27.5121149305386	0.6002197265625	1.416015625E-05	21.7499999450865	726
27.5421149304628	0.599639892578125	2.6397705078125E-05	21.7799999450108	727
27.5721149303871	0.59918212890625	1.5899658203125E-05	21.809999944935	728
27.6021149303114	0.599334716796875	1.5228271484375E-05	21.8399999448593	729
27.6321149302356	0.599884033203125	2.7008056640625E-05	21.8699999447836	730
27.6621149301599	0.5999755859375	1.385498046875E-05	21.8999999447078	731
27.6921149300841	0.59979248046875	1.7425537109375E-05	21.9299999446321	732
27.7221149300084	0.60009765625	2.618408203125E-05	21.9599999445563	733
27.7521149299326	0.600433349609375	1.2786865234375E-05	21.9899999444806	734
27.7821149298569	0.599761962890625	1.922607421875E-05	22.0199999444048	735
27.8121149297812	0.599700927734375	2.5909423828125E-05	22.0499999443291	736
27.8421149297054	0.599639892578125	1.1383056640625E-05	22.0799999442534	737
27.8721149296297	0.599945068359375	2.1575927734375E-05	22.1099999441776	738
27.9021149295539	0.599365234375	2.374267578125E-05	22.1399999441019	739
27.9321149294782	0.600341796875	1.15966796875E-05	22.1699999440261	740
27.9621149294024	0.60040283203125	2.337646484375E-05	22.1999999439504	741
27.9921149293267	0.59991455078125	2.20947265625E-05	22.2299999438746	742
28.022114929251	0.600067138671875	1.15966796875E-05	22.2599999437989	743
28.0521149291752	0.599700927734375	2.5482177734375E-05	22.2899999437232	744
28.0821149290995	0.599151611328125	1.947021484375E-05	22.3199999436474	745
28.1121149290237	0.59954833984375	1.312255859375E-05	22.3499999435717	746
28.142114928948	0.59979248046875	2.6092529296875E-05	22.3799999434959	747
28.1721149288722	0.60064697265625	1.6937255859375E-05	22.4099999434202	748
28.2021149287965	0.600067138671875	1.446533203125E-05	22.4399999433444	749
28.2321149287208	0.60009765625	2.691650390625E-05	22.4699999432687	750
28.262114928645	0.600311279296875	1.4190673828125E-05	22.499999943193	751
28.2921149285693	0.59942626953125	1.6845703125E-05	22.5299999431172	752
28.3221149284935	0.599945068359375	2.6153564453125E-05	22.5599999430415	753
28.3521149284178	0.60003662109375	1.2542724609375E-05	22.5899999429657	754
28.382114928342	0.599273681640625	1.934814453125E-05	22.61999994289	755
28.4121149282663	0.599365234375	2.5360107421875E-05	22.6499999428142	756
28.4421149281906	0.599761962890625	1.123046875E-05	22.6799999427385	757
28.4721149281148	0.598907470703125	2.1881103515625E-05	22.7099999426628	758
28.5021149280391	0.599456787109375	2.3040771484375E-05	22.739999942587	759
28.5321149279633	0.600372314453125	1.1260986328125E-05	22.7699999425113	760
28.5621149278876	0.600067138671875	2.3895263671875E-05	22.7999999424355	761
28.5921149278118	0.599761962890625	2.0477294921875E-05	22.8299999423598	762
28.6221149277361	0.600372314453125	1.1749267578125E-05	22.859999942284	763
28.6521149276604	0.600616455078125	2.55126953125E-05	22.8899999422083	764
28.6821149275846	0.599822998046875	1.79443359375E-05	22.9199999421326	765
28.7121149275089	0.599395751953125	1.3519287109375E-05	22.9499999420568	766
28.7421149274331	0.599945068359375	2.630615234375E-05	22.9799999419811	767
28.7721149273574	0.59942626953125	1.5472412109375E-05	23.0099999419053	768
28.8021149272817	0.5987548828125	1.5228271484375E-05	23.0399999418296	769
28.8321149272059	0.599945068359375	2.6611328125E-05	23.0699999417538	770
28.8621149271302	0.599517822265625	1.336669921875E-05	23.0999999416781	771
28.8921149270544	0.599517822265625	1.7333984375E-05	23.1299999416024	772
28.9221149269787	0.5999755859375	2.5543212890625E-05	23.1599999415266	773
28.9521149269029	0.600311279296875	1.18408203125E-05	23.1899999414509	774
28.9821149268272	0.59967041015625	1.9500732421875E-05	23.2199999413751	775
29.0121149267515	0.600372314453125	2.4688720703125E-05	23.2499999412994	776
29.0421149266757	0.600311279296875	1.0955810546875E-05	23.2799999412237	777
29.0721149266	0.600372314453125	2.1636962890625E-05	23.3099999411479	778
29.1021149265242	0.59979248046875	2.2705078125E-05	23.3399999410722	779
29.1321149264485	0.599456787109375	1.116943359375E-05	23.3699999409964	780
29.1621149263727	0.599395751953125	2.3529052734375E-05	23.3999999409207	781
29.192114926297	0.600006103515625	2.0904541015625E-05	23.4299999408449	782
29.2221149262213	0.59918212890625	1.141357421875E-05	23.4599999407692	783
29.2521149261455	0.600341796875	2.5054931640625E-05	23.4899999406935	784
29.2821149260698	0.600860595703125	1.8585205078125E-05	23.5199999406177	785
29.312114925994	0.60003662109375	1.275634765625E-05	23.549999940542	786
29.3421149259183	0.59954833984375	2.57568359375E-05	23.5799999404662	787
29.3721149258425	0.600433349609375	1.64794921875E-05	23.6099999403905	788
29.4021149257668	0.59991455078125	1.373291015625E-05	23.6399999403147	789
29.4321149256911	0.599151611328125	2.63671875E-05	23.669999940239	790
29.4621149256153	0.599456787109375	1.446533203125E-05	23.6999999401633	791
29.4921149255396	0.600250244140625	1.55029296875E-05	23.7299999400875	792
29.5221149254638	0.599029541015625	2.5787353515625E-05	23.7599999400118	793
29.5521149253881	0.59967041015625	1.287841796875E-05	23.789999939936	794
29.5821149253123	0.600311279296875	1.69677734375E-05	23.8199999398603	795
29.6121149252366	0.600830078125	2.569580078125E-05	23.8499999397845	796
29.6421149251609	0.59954833984375	1.1474609375E-05	23.8799999397088	797
29.6721149250851	0.600799560546875	1.9012451171875E-05	23.9099999396331	798
29.7021149250094	0.60028076171875	2.40478515625E-05	23.9399999395573	799
29.7321149249336	0.59942626953125	1.0986328125E-05	23.9699999394816	800
29.7621149248579	0.5994873046875	2.105712890625E-05	23.9999999394058	801
29.7921149247821	0.599578857421875	2.3162841796875E-05	24.0299999393301	802
29.8221149247064	0.59930419921875	1.055908203125E-05	24.0599999392543	803
29.8521149246307	0.599853515625	2.2857666015625E-05	24.0899999391786	804
29.8821149245549	0.599517822265625	2.08740234375E-05	24.1199999391029	805
29.9121149244792	0.600433349609375	1.129150390625E-05	24.1499999390271	806
29.9421149244034	0.6004638671875	2.4322509765625E-05	24.1799999389514	807
29.9721149243277	0.60028076171875	1.9256591796875E-05	24.2099999388756	808
30.0021149242519	0.5999755859375	1.1749267578125E-05	24.2399999387999	809
30.0321149241762	0.60015869140625	2.557373046875E-05	24.2699999387241	810
30.0621149241005	0.599700927734375	1.702880859375E-05	24.2999999386484	811
30.0921149240247	0.599151611328125	1.336669921875E-05	24.3299999385727	812
30.122114923949	0.599273681640625	2.5848388671875E-05	24.3599999384969	813
30.1521149238732	0.60040283203125	1.544189453125E-05	24.3899999384212	814
30.1821149237975	0.599090576171875	1.42822265625E-05	24.4199999383454	815
30.2121149237217	0.599517822265625	2.6275634765625E-05	24.4499999382697	816
30.242114923646	0.600616455078125	1.37939453125E-05	24.4799999381939	817
30.2721149235703	0.6005859375	1.611328125E-05	24.5099999381182	818
30.3021149234945	0.59942626953125	2.557373046875E-05	24.5399999380425	819
30.3321149234188	0.60009765625	1.2725830078125E-05	24.5699999379667	820
30.362114923343	0.6002197265625	1.7242431640625E-05	24.599999937891	821
30.3921149232673	0.5989990234375	2.557373046875E-05	24.6299999378152	822
30.4221149231915	0.5992431640625	1.1474609375E-05	24.6599999377395	823
30.4521149231158	0.599609375	1.91650390625E-05	24.6899999376637	824
30.4821149230401	0.5994873046875	2.4169921875E-05	24.719999937588	825
30.5121149229643	0.59954833984375	1.129150390625E-05	24.7499999375123	826
30.5421149228886	0.599700927734375	2.03857421875E-05	24.7799999374365	827
30.5721149228128	0.600189208984375	2.398681640625E-05	24.8099999373608	828
30.6021149227371	0.600372314453125	1.0650634765625E-05	24.839999937285	829
30.6321149226613	0.60028076171875	2.197265625E-05	24.8699999372093	830
30.6621149225856	0.599884033203125	2.239990234375E-05	24.8999999371335	831
30.6921149225099	0.6005859375	1.1260986328125E-05	24.9299999370578	832
30.7221149224341	0.599609375	2.30712890625E-05	24.9599999369821	833
30.7521149223584	0.59942626953125	2.1514892578125E-05	24.9899999369063	834
30.7821149222826	0.59991455078125	1.0986328125E-05	25.0199999368306	835
30.8121149222069	0.59942626953125	2.423095703125E-05	25.0499999367548	836
30.8421149221311	0.599151611328125	1.9744873046875E-05	25.0799999366791	837
30.8721149220554	0.599517822265625	1.2115478515625E-05	25.1099999366033	838
30.9021149219797	0.599334716796875	2.4810791015625E-05	25.1399999365276	839
30.9321149219039	0.600067138671875	1.8707275390625E-05	25.1699999364519	840
30.9621149218282	0.599639892578125	1.2115478515625E-05	25.1999999363761	841
30.9921149217524	0.60107421875	2.5604248046875E-05	25.2299999363004	842
31.0221149216767	0.60040283203125	1.690673828125E-05	25.2599999362246	843
31.0521149216009	0.599578857421875	1.35498046875E-05	25.2899999361489	844
31.0821149215252	0.59979248046875	2.5726318359375E-05	25.3199999360731	845
31.1121149214495	0.600830078125	1.5838623046875E-05	25.3499999359974	846
31.1421149213737	0.599334716796875	1.4068603515625E-05	25.3799999359217	847
31.172114921298	0.599822998046875	2.64892578125E-05	25.4099999358459	848
31.2021149212222	0.600433349609375	1.4068603515625E-05	25.4399999357702	849
31.2321149211465	0.599365234375	1.593017578125E-05	25.4699999356944	850
31.2621149210707	0.5986328125	2.5634765625E-05	25.4999999356187	851
31.292114920995	0.599639892578125	1.2939453125E-05	25.5299999355429	852
31.3221149209193	0.599151611328125	1.690673828125E-05	25.5599999354672	853
31.3521149208435	0.60009765625	2.5665283203125E-05	25.5899999353915	854
31.3821149207678	0.599761962890625	1.1444091796875E-05	25.6199999353157	855
31.412114920692	0.600860595703125	1.910400390625E-05	25.64999993524	856
31.4421149206163	0.600128173828125	2.392578125E-05	25.6799999351642	857
31.4721149205405	0.59979248046875	1.104736328125E-05	25.7099999350885	858
31.5021149204648	0.599395751953125	2.0751953125E-05	25.7399999350127	859
31.5321149203891	0.5999755859375	2.3101806640625E-05	25.769999934937	860
31.5621149203133	0.59942626953125	1.055908203125E-05	25.7999999348613	861
31.5921149202376	0.599609375	2.2735595703125E-05	25.8299999347855	862
31.6221149201618	0.599334716796875	2.093505859375E-05	25.8599999347098	863
31.6521149200861	0.600067138671875	1.1138916015625E-05	25.889999934634	864
31.6821149200103	0.600006103515625	2.4200439453125E-05	25.9199999345583	865
31.7121149199346	0.60009765625	1.885986328125E-05	25.9499999344825	866
31.7421149198589	0.60028076171875	1.177978515625E-05	25.9799999344068	867
31.7721149197831	0.600738525390625	2.5390625E-05	26.0099999343311	868
31.8021149197074	0.59954833984375	1.6326904296875E-05	26.0399999342553	869
31.8321149196316	0.599456787109375	1.3458251953125E-05	26.0699999341796	870
31.8621149195559	0.599761962890625	2.581787109375E-05	26.0999999341038	871
31.8921149194802	0.599700927734375	1.4495849609375E-05	26.1299999340281	872
31.9221149194044	0.59918212890625	1.47705078125E-05	26.1599999339523	873
31.9521149193287	0.599945068359375	2.593994140625E-05	26.1899999338766	874
31.9821149192529	0.5999755859375	1.2664794921875E-05	26.2199999338009	875
32.0121149191772	0.600494384765625	1.666259765625E-05	26.2499999337251	876
32.0421149191014	0.599700927734375	2.50244140625E-05	26.2799999336494	877
32.0721149190257	0.600372314453125	1.1566162109375E-05	26.3099999335736	878
32.10211491895	0.600799560546875	1.8218994140625E-05	26.3399999334979	879
32.1321149188742	0.600128173828125	2.4444580078125E-05	26.3699999334222	880
32.1621149187985	0.599517822265625	1.0650634765625E-05	26.3999999333464	881
32.1921149187227	0.60009765625	1.9989013671875E-05	26.4299999332707	882
32.222114918647	0.59918212890625	2.2979736328125E-05	26.4599999331949	883
32.2521149185712	0.59857177734375	1.043701171875E-05	26.4899999331192	884
32.2821149184955	0.59979248046875	2.1697998046875E-05	26.5199999330434	885
32.3121149184198	0.6002197265625	2.2003173828125E-05	26.5499999329677	886
32.342114918344	0.60015869140625	1.0467529296875E-05	26.579999932892	887
32.3721149182683	0.60064697265625	2.2857666015625E-05	26.6099999328162	888
32.4021149181925	0.600372314453125	2.0294189453125E-05	26.6399999327405	889
32.4321149181168	0.599822998046875	1.0894775390625E-05	26.6699999326647	890
32.462114918041	0.5992431640625	2.4078369140625E-05	26.699999932589	891
32.4921149179653	0.599822998046875	1.89208984375E-05	26.7299999325132	892
32.5221149178896	0.599884033203125	1.141357421875E-05	26.7599999324375	893
32.5521149178138	0.599395751953125	2.4810791015625E-05	26.7899999323618	894
32.5821149177381	0.5994873046875	1.72119140625E-05	26.819999932286	895
32.6121149176623	0.600006103515625	1.239013671875E-05	26.8499999322103	896
32.6421149175866	0.599822998046875	2.5299072265625E-05	26.8799999321345	897
32.6721149175108	0.60003662109375	1.57470703125E-05	26.9099999320588	898
32.7021149174351	0.600341796875	1.312255859375E-05	26.939999931983	899
32.7321149173594	0.6005859375	2.545166015625E-05	26.9699999319073	900
32.7621149172836	0.599761962890625	1.434326171875E-05	26.9999999318316	901
32.7921149172079	0.5992431640625	1.434326171875E-05	27.0299999317558	902
32.8221149171321	0.59930419921875	2.5543212890625E-05	27.0599999316801	903
32.8521149170564	0.59942626953125	1.318359375E-05	27.0899999316043	904
32.8821149169806	0.60009765625	1.519775390625E-05	27.1199999315286	905
32.9121149169049	0.5999755859375	2.52685546875E-05	27.1499999314528	906
32.9421149168292	0.601104736328125	1.202392578125E-05	27.1799999313771	907
32.9721149167534	0.600067138671875	1.66015625E-05	27.2099999313014	908
33.0021149166777	0.59918212890625	2.4688720703125E-05	27.2399999312256	909
33.0321149166019	0.600250244140625	1.1322021484375E-05	27.2699999311499	910
33.0621149165262	0.599365234375	1.751708984375E-05	27.2999999310741	911
33.0921149164504	0.599029541015625	2.44140625E-05	27.3299999309984	912
33.1221149163747	0.600189208984375	1.06201171875E-05	27.3599999309226	913
33.152114916299	0.600616455078125	1.89208984375E-05	27.3899999308469	914
33.1821149162232	0.599700927734375	2.349853515625E-05	27.4199999307712	915
33.2121149161475	0.600250244140625	1.025390625E-05	27.4499999306954	916
33.2421149160717	0.60040283203125	2.0111083984375E-05	27.4799999306197	917
33.272114915996	0.600250244140625	2.2796630859375E-05	27.5099999305439	918
33.3021149159202	0.59918212890625	1.0101318359375E-05	27.5399999304682	919
33.3321149158445	0.599395751953125	2.166748046875E-05	27.5699999303924	920
33.3621149157688	0.599639892578125	2.1331787109375E-05	27.5999999303167	921
33.392114915693	0.59918212890625	1.0345458984375E-05	27.629999930241	922
33.4221149156173	0.599578857421875	2.294921875E-05	27.6599999301652	923
33.4521149155415	0.600341796875	2.0233154296875E-05	27.6899999300895	924
33.4821149154658	0.600860595703125	1.0711669921875E-05	27.7199999300137	925
33.51211491539	0.60015869140625	2.392578125E-05	27.749999929938	926
33.5421149153143	0.599639892578125	1.8646240234375E-05	27.7799999298622	927
33.5721149152386	0.599334716796875	1.153564453125E-05	27.8099999297865	928
33.6021149151628	0.599761962890625	2.47802734375E-05	27.8399999297108	929
33.6321149150871	0.599609375	1.7425537109375E-05	27.869999929635	930
33.6621149150113	0.59942626953125	1.2115478515625E-05	27.8999999295593	931
33.6921149149356	0.600860595703125	2.5177001953125E-05	27.9299999294835	932
33.7221149148598	0.600433349609375	1.593017578125E-05	27.9599999294078	933
33.7521149147841	0.5994873046875	1.3031005859375E-05	27.989999929332	934
33.7821149147084	0.599456787109375	2.5390625E-05	28.0199999292563	935
33.8121149146326	0.599884033203125	1.4678955078125E-05	28.0499999291806	936
33.8421149145569	0.599609375	1.373291015625E-05	28.0799999291048	937
33.8721149144811	0.599639892578125	2.5390625E-05	28.1099999290291	938
33.9021149144054	0.599639892578125	1.3397216796875E-05	28.1399999289533	939
33.9321149143296	0.600738525390625	1.4892578125E-05	28.1699999288776	940
33.9621149142539	0.599609375	2.520751953125E-05	28.1999999288018	941
33.9921149141782	0.599822998046875	1.2542724609375E-05	28.2299999287261	942
34.0221149141024	0.60052490234375	1.5625E-05	28.2599999286504	943
34.0521149140267	0.600067138671875	2.508544921875E-05	28.2899999285746	944
34.0821149139509	0.599456787109375	1.171875E-05	28.3199999284989	945
34.1121149138752	0.599365234375	1.666259765625E-05	28.3499999284231	946
34.1421149137994	0.5997314453125	2.4505615234375E-05	28.3799999283474	947
34.1721149137237	0.599609375	1.11083984375E-05	28.4099999282716	948
34.202114913648	0.600250244140625	1.727294921875E-05	28.4399999281959	949
34.2321149135722	0.600433349609375	2.4322509765625E-05	28.4699999281202	950
34.2621149134965	0.600494384765625	1.0650634765625E-05	28.4999999280444	951
34.2921149134207	0.6002197265625	1.8218994140625E-05	28.5299999279687	952
34.322114913345	0.599273681640625	2.374267578125E-05	28.5599999278929	953
34.3521149132692	0.59942626953125	1.031494140625E-05	28.5899999278172	954
34.3821149131935	0.59918212890625	1.885986328125E-05	28.6199999277414	955
34.4121149131178	0.599365234375	2.3345947265625E-05	28.6499999276657	956
34.442114913042	0.600128173828125	1.0101318359375E-05	28.67999992759	957
34.4721149129663	0.600921630859375	1.971435546875E-05	28.7099999275142	958
34.5021149128905	0.599822998046875	2.264404296875E-05	28.7399999274385	959
34.5321149128148	0.59967041015625	1.0040283203125E-05	28.7699999273627	960
34.562114912739	0.5999755859375	2.03857421875E-05	28.799999927287	961
34.5921149126633	0.5994873046875	2.227783203125E-05	28.8299999272112	962
34.6221149125876	0.59912109375	1.007080078125E-05	28.8599999271355	963
34.6521149125118	0.59954833984375	2.1392822265625E-05	28.8899999270598	964
34.6821149124361	0.600128173828125	2.1240234375E-05	28.919999926984	965
34.7121149123603	0.60009765625	1.0162353515625E-05	28.9499999269083	966
34.7421149122846	0.600006103515625	2.227783203125E-05	28.9799999268325	967
34.7721149122088	0.600341796875	2.0416259765625E-05	29.0099999267568	968
34.8021149121331	0.6004638671875	1.0467529296875E-05	29.039999926681	969
34.8321149120574	0.598907470703125	2.3345947265625E-05	29.0699999266053	970
34.8621149119816	0.599639892578125	1.904296875E-05	29.0999999265296	971
34.8921149119059	0.599853515625	1.0986328125E-05	29.1299999264538	972
34.9221149118301	0.59918212890625	2.4322509765625E-05	29.1599999263781	973
34.9521149117544	0.600189208984375	1.7822265625E-05	29.1899999263023	974
34.9821149116787	0.600555419921875	1.171875E-05	29.2199999262266	975
35.0121149116029	0.6005859375	2.484130859375E-05	29.2499999261508	976
35.0421149115272	0.599761962890625	1.6021728515625E-05	29.2799999260751	977
35.0721149114514	0.60015869140625	1.2725830078125E-05	29.3099999259994	978
35.1021149113757	0.599609375	2.532958984375E-05	29.3399999259236	979
35.1321149112999	0.5992431640625	1.4312744140625E-05	29.3699999258479	980
35.1621149112242	0.599334716796875	1.3916015625E-05	29.3999999257721	981
35.1921149111485	0.5999755859375	2.5238037109375E-05	29.4299999256964	982
35.2221149110727	0.60028076171875	1.2664794921875E-05	29.4599999256207	983
35.252114910997	0.60003662109375	1.5411376953125E-05	29.4899999255449	984
35.2821149109212	0.600494384765625	2.50244140625E-05	29.5199999254692	985
35.3121149108455	0.59979248046875	1.1474609375E-05	29.5499999253934	986
35.3421149107697	0.5994873046875	1.6937255859375E-05	29.5799999253177	987
35.372114910694	0.599365234375	2.435302734375E-05	29.6099999252419	988
35.4021149106183	0.59979248046875	1.068115234375E-05	29.6399999251662	989
35.4321149105425	0.599822998046875	1.861572265625E-05	29.6699999250905	990
35.4621149104668	0.600067138671875	2.3345947265625E-05	29.6999999250147	991
35.492114910391	0.60064697265625	9.8876953125E-06	29.729999924939	992
35.5221149103153	0.600006103515625	1.9989013671875E-05	29.7599999248632	993
35.5521149102395	0.59967041015625	2.2308349609375E-05	29.7899999247875	994
35.5821149101638	0.59930419921875	9.8876953125E-06	29.8199999247117	995
35.6121149100881	0.5994873046875	2.1484375E-05	29.849999924636	996
35.6421149100123	0.59979248046875	2.105712890625E-05	29.8799999245603	997
35.6721149099366	0.599639892578125	9.918212890625E-06	29.9099999244845	998
35.7021149098608	0.600250244140625	2.2674560546875E-05	29.9399999244088	999
35.7321149097851	0.60015869140625	1.971435546875E-05	29.969999924333	1000
35.7621149097093	0.599761962890625	1.055908203125E-05	29.9999999242573	1001
35.7921149096336	0.600311279296875	2.3590087890625E-05	30.0299999241815	1002
35.8221149095579	0.599822998046875	1.8280029296875E-05	30.0599999241058	1003
35.8521149094821	0.59954833984375	1.0955810546875E-05	30.0899999240301	1004
35.8821149094064	0.599609375	2.447509765625E-05	30.1199999239543	1005
35.9121149093306	0.599639892578125	1.690673828125E-05	30.1499999238786	1006
35.9421149092549	0.599334716796875	1.177978515625E-05	30.1799999238028	1007
35.9721149091791	0.6002197265625	2.4658203125E-05	30.2099999237271	1008
36.0021149091034	0.6002197265625	1.5625E-05	30.2399999236513	1009
36.0321149090277	0.60015869140625	1.2451171875E-05	30.2699999235756	1010
36.0621149089519	0.599639892578125	2.5238037109375E-05	30.2999999234999	1011
36.0921149088762	0.599884033203125	1.446533203125E-05	30.3299999234241	1012
36.1221149088004	0.599884033203125	1.336669921875E-05	30.3599999233484	1013
36.1521149087247	0.599395751953125	2.496337890625E-05	30.3899999232726	1014
36.1821149086489	0.599456787109375	1.3458251953125E-05	30.4199999231969	1015
36.2121149085732	0.600311279296875	1.409912109375E-05	30.4499999231211	1016
36.2421149084975	0.599609375	2.5054931640625E-05	30.4799999230454	1017
36.2721149084217	0.60015869140625	1.2481689453125E-05	30.5099999229697	1018
36.302114908346	0.600372314453125	1.4892578125E-05	30.5399999228939	1019
36.3321149082702	0.60003662109375	2.4658203125E-05	30.5699999228182	1020
36.3621149081945	0.599639892578125	1.18408203125E-05	30.5999999227424	1021
36.3921149081187	0.60015869140625	1.5594482421875E-05	30.6299999226667	1022
36.422114908043	0.599578857421875	2.447509765625E-05	30.6599999225909	1023
36.4521149079673	0.59967041015625	1.1138916015625E-05	30.6899999225152	1024
36.4821149078915	0.599761962890625	1.641845703125E-05	30.7199999224395	1025
36.5121149078158	0.60015869140625	2.42919921875E-05	30.7499999223637	1026
36.54211490774	0.600006103515625	1.08642578125E-05	30.779999922288	1027
36.5721149076643	0.600006103515625	1.7333984375E-05	30.8099999222122	1028
36.6021149075885	0.600311279296875	2.4139404296875E-05	30.8399999221365	1029
36.6321149075128	0.59967041015625	1.043701171875E-05	30.8699999220607	1030
36.6621149074371	0.599365234375	1.8157958984375E-05	30.899999921985	1031
36.6921149073613	0.599456787109375	2.3651123046875E-05	30.9299999219093	1032
36.7221149072856	0.599884033203125	1.0284423828125E-05	30.9599999218335	1033
36.7521149072098	0.599945068359375	1.8890380859375E-05	30.9899999217578	1034
36.7821149071341	0.600341796875	2.3345947265625E-05	31.019999921682	1035
36.8121149070583	0.600189208984375	9.82666015625E-06	31.0499999216063	1036
36.8421149069826	0.598968505859375	1.9500732421875E-05	31.0799999215305	1037
36.8721149069069	0.5994873046875	2.2674560546875E-05	31.1099999214548	1038
36.9021149068311	0.6004638671875	1.0040283203125E-05	31.1399999213791	1039
36.9321149067554	0.59979248046875	2.01416015625E-05	31.1699999213033	1040
36.9621149066796	0.600067138671875	2.23388671875E-05	31.1999999212276	1041
36.9921149066039	0.60015869140625	9.735107421875E-06	31.2299999211518	1042
37.0221149065281	0.599639892578125	2.081298828125E-05	31.2599999210761	1043
37.0521149064524	0.598907470703125	2.1697998046875E-05	31.2899999210003	1044
37.0821149063767	0.600250244140625	1.007080078125E-05	31.3199999209246	1045
37.1121149063009	0.5997314453125	2.117919921875E-05	31.3499999208489	1046
37.1421149062252	0.600067138671875	2.1392822265625E-05	31.3799999207731	1047
37.1721149061494	0.600006103515625	9.6435546875E-06	31.4099999206974	1048
37.2021149060737	0.601104736328125	2.18505859375E-05	31.4399999206216	1049
37.2321149059979	0.59893798828125	2.0538330078125E-05	31.4699999205459	1050
37.2621149059222	0.5994873046875	1.025390625E-05	31.4999999204701	1051
37.2921149058465	0.599456787109375	2.197265625E-05	31.5299999203944	1052
37.3221149057707	0.599884033203125	2.0355224609375E-05	31.5599999203187	1053
37.352114905695	0.599945068359375	9.765625E-06	31.5899999202429	1054
37.3821149056192	0.60125732421875	2.2705078125E-05	31.6199999201672	1055
37.4121149055435	0.59979248046875	1.9439697265625E-05	31.6499999200914	1056
37.4421149054677	0.599334716796875	1.0406494140625E-05	31.6799999200157	1057
37.472114905392	0.599700927734375	2.2674560546875E-05	31.7099999199399	1058
37.5021149053163	0.599395751953125	1.9317626953125E-05	31.7399999198642	1059
37.5321149052405	0.59912109375	1.0162353515625E-05	31.7699999197885	1060
37.5621149051648	0.601318359375	2.3468017578125E-05	31.7999999197127	1061
37.592114905089	0.60003662109375	1.849365234375E-05	31.829999919637	1062
37.6221149050133	0.600067138671875	1.0986328125E-05	31.8599999195612	1063
37.6521149049375	0.599853515625	2.34375E-05	31.8899999194855	1064
37.6821149048618	0.599609375	1.849365234375E-05	31.9199999194097	1065
37.7121149047861	0.5986328125	1.0833740234375E-05	31.949999919334	1066
37.7421149047103	0.600067138671875	2.4169921875E-05	31.9799999192583	1067
37.7721149046346	0.600250244140625	1.7913818359375E-05	32.0099999191825	1068
37.8021149045588	0.600433349609375	1.13525390625E-05	32.0399999191068	1069
37.8321149044831	0.599700927734375	2.3895263671875E-05	32.069999919031	1070
37.8621149044073	0.6002197265625	1.788330078125E-05	32.0999999189553	1071
37.8921149043316	0.5989990234375	1.1322021484375E-05	32.1299999188795	1072
37.9221149042559	0.59930419921875	2.4383544921875E-05	32.1599999188038	1073
37.9521149041801	0.600189208984375	1.74560546875E-05	32.1899999187281	1074
37.9821149041044	0.60028076171875	1.1688232421875E-05	32.2199999186523	1075
38.0121149040286	0.60052490234375	2.4169921875E-05	32.2499999185766	1076
38.0421149039529	0.60028076171875	1.7425537109375E-05	32.2799999185008	1077
38.0721149038772	0.599761962890625	1.1566162109375E-05	32.3099999184251	1078
38.1021149038014	0.598907470703125	2.4688720703125E-05	32.3399999183493	1079
38.1321149037257	0.59942626953125	1.708984375E-05	32.3699999182736	1080
38.1621149036499	0.599945068359375	1.1993408203125E-05	32.3999999181979	1081
38.1921149035742	0.599822998046875	2.4566650390625E-05	32.4299999181221	1082
38.2221149034984	0.600555419921875	1.6632080078125E-05	32.4599999180464	1083
38.2521149034227	0.6002197265625	1.1993408203125E-05	32.4899999179706	1084
38.282114903347	0.599334716796875	2.50244140625E-05	32.5199999178949	1085
38.3121149032712	0.599365234375	1.629638671875E-05	32.5499999178192	1086
38.3421149031955	0.59912109375	1.2542724609375E-05	32.5799999177434	1087
38.3721149031197	0.5994873046875	2.490234375E-05	32.6099999176677	1088
38.402114903044	0.60003662109375	1.5625E-05	32.6399999175919	1089
38.4321149029682	0.600555419921875	1.25732421875E-05	32.6699999175162	1090
38.4621149028925	0.600341796875	2.5238037109375E-05	32.6999999174404	1091
38.4921149028168	0.60003662109375	1.495361328125E-05	32.7299999173647	1092
38.522114902741	0.5994873046875	1.324462890625E-05	32.759999917289	1093
38.5521149026653	0.5989990234375	2.508544921875E-05	32.7899999172132	1094
38.5821149025895	0.599578857421875	1.409912109375E-05	32.8199999171375	1095
38.6121149025138	0.59991455078125	1.3671875E-05	32.8499999170617	1096
38.642114902438	0.60040283203125	2.5299072265625E-05	32.879999916986	1097
38.6721149023623	0.599853515625	1.3153076171875E-05	32.9099999169102	1098
38.7021149022866	0.600799560546875	1.4495849609375E-05	32.9399999168345	1099
38.7321149022108	0.599609375	2.4688720703125E-05	32.9699999167588	1100
38.7621149021351	0.5992431640625	1.2176513671875E-05	32.999999916683	1101
38.7921149020593	0.599853515625	1.507568359375E-05	33.0299999166073	1102
38.8221149019836	0.599945068359375	2.4627685546875E-05	33.0599999165315	1103
38.8521149019078	0.59954833984375	1.1322021484375E-05	33.0899999164558	1104
38.8821149018321	0.601043701171875	1.6021728515625E-05	33.11999991638	1105
38.9121149017564	0.599761962890625	2.398681640625E-05	33.1499999163043	1106
38.9421149016806	0.59930419921875	1.0833740234375E-05	33.1799999162286	1107
38.9721149016049	0.59967041015625	1.6632080078125E-05	33.2099999161528	1108
39.0021149015291	0.599945068359375	2.386474609375E-05	33.2399999160771	1109
39.0321149014534	0.59942626953125	1.0162353515625E-05	33.2699999160013	1110
39.0621149013776	0.600616455078125	1.751708984375E-05	33.2999999159256	1111
39.0921149013019	0.599884033203125	2.3101806640625E-05	33.3299999158498	1112
39.1221149012262	0.599639892578125	9.94873046875E-06	33.3599999157741	1113
39.1521149011504	0.5994873046875	1.81884765625E-05	33.3899999156984	1114
39.1821149010747	0.599884033203125	2.2979736328125E-05	33.4199999156226	1115
39.2121149009989	0.599578857421875	9.521484375E-06	33.4499999155469	1116
39.2421149009232	0.60009765625	1.9073486328125E-05	33.4799999154711	1117
39.2721149008474	0.600555419921875	2.215576171875E-05	33.5099999153954	1118
39.3021149007717	0.600189208984375	9.674072265625E-06	33.5399999153196	1119
39.332114900696	0.599609375	1.9622802734375E-05	33.5699999152439	1120
39.3621149006202	0.600006103515625	2.1820068359375E-05	33.5999999151682	1121
39.3921149005445	0.5989990234375	9.307861328125E-06	33.6299999150924	1122
39.4221149004687	0.59967041015625	2.0263671875E-05	33.6599999150167	1123
39.452114900393	0.600128173828125	2.081298828125E-05	33.6899999149409	1124
39.4821149003172	0.6005859375	9.521484375E-06	33.7199999148652	1125
39.5121149002415	0.5994873046875	2.0751953125E-05	33.7499999147894	1126
39.5421149001658	0.5999755859375	2.069091796875E-05	33.7799999147137	1127
39.57211490009	0.59954833984375	9.21630859375E-06	33.809999914638	1128
39.6021149000143	0.599334716796875	2.1331787109375E-05	33.8399999145622	1129
39.6321148999385	0.60015869140625	1.9805908203125E-05	33.8699999144865	1130
39.6621148998628	0.600830078125	9.735107421875E-06	33.8999999144107	1131
39.692114899787	0.599945068359375	2.1881103515625E-05	33.929999914335	1132
39.7221148997113	0.600006103515625	1.9744873046875E-05	33.9599999142592	1133
39.7521148996356	0.599395751953125	9.490966796875E-06	33.9899999141835	1134
39.7821148995598	0.599334716796875	2.2308349609375E-05	34.0199999141078	1135
39.8121148994841	0.599456787109375	1.885986328125E-05	34.049999914032	1136
39.8421148994083	0.6005859375	1.007080078125E-05	34.0799999139563	1137
39.8721148993326	0.600189208984375	2.252197265625E-05	34.1099999138805	1138
39.9021148992568	0.600128173828125	1.8768310546875E-05	34.1399999138048	1139
39.9321148991811	0.5989990234375	9.765625E-06	34.169999913729	1140
39.9621148991054	0.59967041015625	2.2857666015625E-05	34.1999999136533	1141
39.9921148990296	0.599334716796875	1.7852783203125E-05	34.2299999135776	1142
40.0221148989539	0.600311279296875	1.0406494140625E-05	34.2599999135018	1143
40.0521148988781	0.600494384765625	2.28271484375E-05	34.2899999134261	1144
40.0821148988024	0.600250244140625	1.79443359375E-05	34.3199999133503	1145
40.1121148987266	0.59918212890625	1.0040283203125E-05	34.3499999132746	1146
40.1421148986509	0.5997314453125	2.3193359375E-05	34.3799999131988	1147
40.1721148985752	0.599456787109375	1.739501953125E-05	34.4099999131231	1148
40.2021148984994	0.60009765625	1.0650634765625E-05	34.4399999130474	1149
40.2321148984237	0.5999755859375	2.3162841796875E-05	34.4699999129716	1150
40.2621148983479	0.600860595703125	1.7547607421875E-05	34.4999999128959	1151
40.2921148982722	0.599761962890625	1.0223388671875E-05	34.5299999128201	1152
40.3221148981964	0.599365234375	2.3406982421875E-05	34.5599999127444	1153
40.3521148981207	0.599365234375	1.708984375E-05	34.5899999126686	1154
40.382114898045	0.600250244140625	1.0772705078125E-05	34.6199999125929	1155
40.4121148979692	0.59912109375	2.325439453125E-05	34.6499999125172	1156
40.4421148978935	0.60052490234375	1.7364501953125E-05	34.6799999124414	1157
40.4721148978177	0.600311279296875	1.0284423828125E-05	34.7099999123657	1158
40.502114897742	0.599365234375	2.349853515625E-05	34.7399999122899	1159
40.5321148976662	0.59881591796875	1.69677734375E-05	34.7699999122142	1160
40.5621148975905	0.600799560546875	1.092529296875E-05	34.7999999121384	1161
40.5921148975148	0.600128173828125	2.3223876953125E-05	34.8299999120627	1162
40.622114897439	0.600067138671875	1.739501953125E-05	34.859999911987	1163
40.6521148973633	0.600189208984375	1.0345458984375E-05	34.8899999119112	1164
40.6821148972875	0.59991455078125	2.3651123046875E-05	34.9199999118355	1165
40.7121148972118	0.598602294921875	1.702880859375E-05	34.9499999117597	1166
40.742114897136	0.600311279296875	1.08642578125E-05	34.979999911684	1167
40.7721148970603	0.600372314453125	2.3223876953125E-05	35.0099999116082	1168
40.8021148969846	0.60003662109375	1.7578125E-05	35.0399999115325	1169
40.8321148969088	0.599700927734375	1.0223388671875E-05	35.0699999114568	1170
40.8621148968331	0.60003662109375	2.3468017578125E-05	35.099999911381	1171
40.8921148967573	0.59881591796875	1.727294921875E-05	35.1299999113053	1172
40.9221148966816	0.60009765625	1.0833740234375E-05	35.1599999112295	1173
40.9521148966058	0.600494384765625	2.3223876953125E-05	35.1899999111538	1174
40.9821148965301	0.5999755859375	1.7791748046875E-05	35.219999911078	1175
41.0121148964544	0.599151611328125	1.031494140625E-05	35.2499999110023	1176
41.0421148963786	0.599945068359375	2.349853515625E-05	35.2799999109266	1177
41.0721148963029	0.600006103515625	1.7608642578125E-05	35.3099999108508	1178
41.1021148962271	0.599151611328125	1.0894775390625E-05	35.3399999107751	1179
41.1321148961514	0.600677490234375	2.3284912109375E-05	35.3699999106993	1180
41.1621148960757	0.60028076171875	1.806640625E-05	35.3999999106236	1181
41.1921148959999	0.59991455078125	1.043701171875E-05	35.4299999105478	1182
41.2221148959242	0.600189208984375	2.3468017578125E-05	35.4599999104721	1183
41.2521148958484	0.59979248046875	1.7913818359375E-05	35.4899999103964	1184
41.2821148957727	0.598968505859375	1.0711669921875E-05	35.5199999103206	1185
41.3121148956969	0.599517822265625	2.313232421875E-05	35.5499999102449	1186
41.3421148956212	0.59991455078125	1.84326171875E-05	35.5799999101691	1187
41.3721148955455	0.600128173828125	1.0345458984375E-05	35.6099999100934	1188
41.4021148954697	0.600555419921875	2.313232421875E-05	35.6399999100177	1189
41.432114895394	0.599945068359375	1.8341064453125E-05	35.6699999099419	1190
41.4621148953182	0.599853515625	1.0528564453125E-05	35.6999999098662	1191
41.4921148952425	0.599822998046875	2.2979736328125E-05	35.7299999097904	1192
41.5221148951667	0.598846435546875	1.8829345703125E-05	35.7599999097147	1193
41.552114895091	0.5997314453125	1.0223388671875E-05	35.7899999096389	1194
41.5821148950153	0.599853515625	2.2705078125E-05	35.8199999095632	1195
41.6121148949395	0.600189208984375	1.8768310546875E-05	35.8499999094875	1196
41.6421148948638	0.60009765625	1.0223388671875E-05	35.8799999094117	1197
41.672114894788	0.600616455078125	2.2491455078125E-05	35.909999909336	1198
41.7021148947123	0.599609375	1.91650390625E-05	35.9399999092602	1199
41.7321148946365	0.59906005859375	9.82666015625E-06	35.9699999091845	1200
41.7621148945608	0.5997314453125	2.20947265625E-05	35.9999999091087	1201
41.7921148944851	0.600250244140625	1.9195556640625E-05	36.029999909033	1202
41.8221148944093	0.600006103515625	9.918212890625E-06	36.0599999089573	1203
41.8521148943336	0.60003662109375	2.2125244140625E-05	36.0899999088815	1204
41.8821148942578	0.60003662109375	1.947021484375E-05	36.1199999088058	1205
41.9121148941821	0.599884033203125	9.58251953125E-06	36.14999990873	1206
41.9421148941063	0.59893798828125	2.178955078125E-05	36.1799999086543	1207
41.9721148940306	0.600006103515625	1.9287109375E-05	36.2099999085785	1208
42.0021148939549	0.599945068359375	9.70458984375E-06	36.2399999085028	1209
42.0321148938791	0.59967041015625	2.197265625E-05	36.2699999084271	1210
42.0621148938034	0.600006103515625	1.9317626953125E-05	36.2999999083513	1211
42.0921148937276	0.600738525390625	9.490966796875E-06	36.3299999082756	1212
42.1221148936519	0.599609375	2.1759033203125E-05	36.3599999081998	1213
42.1521148935761	0.5997314453125	1.8951416015625E-05	36.3899999081241	1214
42.1821148935004	0.5997314453125	9.552001953125E-06	36.4199999080483	1215
42.2121148934247	0.599609375	2.1881103515625E-05	36.4499999079726	1216
42.2421148933489	0.59991455078125	1.8890380859375E-05	36.4799999078969	1217
42.2721148932732	0.599945068359375	9.521484375E-06	36.5099999078211	1218
42.3021148931974	0.60064697265625	2.1942138671875E-05	36.5399999077454	1219
42.3321148931217	0.600189208984375	1.861572265625E-05	36.5699999076696	1220
42.3621148930459	0.5994873046875	9.6435546875E-06	36.5999999075939	1221
42.3921148929702	0.59979248046875	2.20947265625E-05	36.6299999075181	1222
42.4221148928945	0.599456787109375	1.8707275390625E-05	36.6599999074424	1223
42.4521148928187	0.59881591796875	9.58251953125E-06	36.6899999073667	1224
42.482114892743	0.60064697265625	2.2125244140625E-05	36.7199999072909	1225
42.5121148926672	0.600616455078125	1.8646240234375E-05	36.7499999072152	1226
42.5421148925915	0.599945068359375	9.765625E-06	36.7799999071394	1227
42.5721148925157	0.599639892578125	2.2216796875E-05	36.8099999070637	1228
42.60211489244	0.600128173828125	1.8798828125E-05	36.8399999069879	1229
42.6321148923643	0.599029541015625	9.552001953125E-06	36.8699999069122	1230
42.6621148922885	0.59954833984375	2.2003173828125E-05	36.8999999068365	1231
42.6921148922128	0.60003662109375	1.8768310546875E-05	36.9299999067607	1232
42.722114892137	0.6004638671875	9.6435546875E-06	36.959999906685	1233
42.7521148920613	0.59967041015625	2.197265625E-05	36.9899999066092	1234
42.7821148919855	0.600433349609375	1.904296875E-05	37.0199999065335	1235
42.8121148919098	0.600189208984375	9.490966796875E-06	37.0499999064577	1236
42.8421148918341	0.59954833984375	2.18505859375E-05	37.079999906382	1237
42.8721148917583	0.599151611328125	1.904296875E-05	37.1099999063063	1238
42.9021148916826	0.600128173828125	9.674072265625E-06	37.1399999062305	1239
42.9321148916068	0.599761962890625	2.1728515625E-05	37.1699999061548	1240
42.9621148915311	0.600433349609375	1.9439697265625E-05	37.199999906079	1241
42.9921148914553	0.599853515625	9.58251953125E-06	37.2299999060033	1242
43.0221148913796	0.600189208984375	2.1759033203125E-05	37.2599999059275	1243
43.0521148913039	0.599212646484375	1.953125E-05	37.2899999058518	1244
43.0821148912281	0.599853515625	9.735107421875E-06	37.3199999057761	1245
43.1121148911524	0.599365234375	2.1697998046875E-05	37.3499999057003	1246
43.1421148910766	0.600128173828125	2.001953125E-05	37.3799999056246	1247
43.1721148910009	0.600433349609375	9.552001953125E-06	37.4099999055488	1248
43.2021148909251	0.600006103515625	2.1453857421875E-05	37.4399999054731	1249
43.2321148908494	0.600006103515625	2.008056640625E-05	37.4699999053973	1250
43.2621148907737	0.600067138671875	9.552001953125E-06	37.4999999053216	1251
43.2921148906979	0.598785400390625	2.1087646484375E-05	37.5299999052459	1252
43.3221148906222	0.599884033203125	2.0355224609375E-05	37.5599999051701	1253
43.3521148905464	0.599884033203125	9.3994140625E-06	37.5899999050944	1254
43.3821148904707	0.599700927734375	2.08740234375E-05	37.6199999050186	1255
43.4121148903949	0.600128173828125	2.032470703125E-05	37.6499999049429	1256
43.4421148903192	0.6005859375	9.368896484375E-06	37.6799999048671	1257
43.4721148902435	0.599212646484375	2.0538330078125E-05	37.7099999047914	1258
43.5021148901677	0.599517822265625	2.081298828125E-05	37.7399999047157	1259
43.532114890092	0.5997314453125	9.307861328125E-06	37.7699999046399	1260
43.5621148900162	0.600341796875	2.0294189453125E-05	37.7999999045642	1261
43.5921148899405	0.59967041015625	2.093505859375E-05	37.8299999044884	1262
43.6221148898647	0.600341796875	9.33837890625E-06	37.8599999044127	1263
43.652114889789	0.59991455078125	1.9866943359375E-05	37.8899999043369	1264
43.6821148897133	0.59881591796875	2.1270751953125E-05	37.9199999042612	1265
43.7121148896375	0.59954833984375	9.21630859375E-06	37.9499999041855	1266
43.7421148895618	0.600616455078125	1.9775390625E-05	37.9799999041097	1267
43.772114889486	0.5999755859375	2.1209716796875E-05	38.009999904034	1268
43.8021148894103	0.599884033203125	9.185791015625E-06	38.0399999039582	1269
43.8321148893345	0.6002197265625	1.9500732421875E-05	38.0699999038825	1270
43.8621148892588	0.599609375	2.1331787109375E-05	38.0999999038067	1271
43.8921148891831	0.598785400390625	9.063720703125E-06	38.129999903731	1272
43.9221148891073	0.600189208984375	1.9622802734375E-05	38.1599999036553	1273
43.9521148890316	0.6002197265625	2.105712890625E-05	38.1899999035795	1274
43.9821148889558	0.60003662109375	9.09423828125E-06	38.2199999035038	1275
44.0121148888801	0.600006103515625	1.947021484375E-05	38.249999903428	1276
44.0421148888043	0.6002197265625	2.11181640625E-05	38.2799999033523	1277
44.0721148887286	0.59906005859375	8.9111328125E-06	38.3099999032765	1278
44.1021148886529	0.59930419921875	1.9775390625E-05	38.3399999032008	1279
44.1321148885771	0.600128173828125	2.069091796875E-05	38.3699999031251	1280
44.1621148885014	0.600372314453125	8.9111328125E-06	38.3999999030493	1281
44.1921148884256	0.5999755859375	1.983642578125E-05	38.4299999029736	1282
44.2221148883499	0.60040283203125	2.06298828125E-05	38.4599999028978	1283
44.2521148882742	0.600433349609375	8.85009765625E-06	38.4899999028221	1284
44.2821148881984	0.599090576171875	2.0294189453125E-05	38.5199999027463	1285
44.3121148881227	0.599517822265625	2.008056640625E-05	38.5499999026706	1286
44.3421148880469	0.599700927734375	8.9111328125E-06	38.5799999025949	1287
44.3721148879712	0.5999755859375	2.05078125E-05	38.6099999025191	1288
44.4021148878954	0.599761962890625	1.9989013671875E-05	38.6399999024434	1289
44.4321148878197	0.600555419921875	8.9111328125E-06	38.6699999023676	1290
44.462114887744	0.600128173828125	2.0843505859375E-05	38.6999999022919	1291
44.4921148876682	0.5994873046875	1.9561767578125E-05	38.7299999022162	1292
44.5221148875925	0.59930419921875	8.9111328125E-06	38.7599999021404	1293
44.5521148875167	0.599456787109375	2.0843505859375E-05	38.7899999020647	1294
44.582114887441	0.599761962890625	1.9439697265625E-05	38.8199999019889	1295
44.6121148873652	0.600494384765625	8.880615234375E-06	38.8499999019132	1296
44.6421148872895	0.60040283203125	2.0965576171875E-05	38.8799999018374	1297
44.6721148872138	0.6004638671875	1.8951416015625E-05	38.9099999017617	1298
44.702114887138	0.599151611328125	8.9111328125E-06	38.939999901686	1299
44.7321148870623	0.599334716796875	2.1148681640625E-05	38.9699999016102	1300
44.7621148869865	0.599517822265625	1.8951416015625E-05	38.9999999015345	1301
44.7921148869108	0.599334716796875	8.941650390625E-06	39.0299999014587	1302
44.822114886835	0.59991455078125	2.1240234375E-05	39.059999901383	1303
44.8521148867593	0.600799560546875	1.861572265625E-05	39.0899999013072	1304
44.8821148866836	0.600006103515625	8.941650390625E-06	39.1199999012315	1305
44.9121148866078	0.600341796875	2.1392822265625E-05	39.1499999011558	1306
44.9421148865321	0.59979248046875	1.8768310546875E-05	39.17999990108	1307
44.9721148864563	0.599884033203125	9.002685546875E-06	39.2099999010043	1308
45.0021148863806	0.5992431640625	2.13623046875E-05	39.2399999009285	1309
45.0321148863048	0.5989990234375	1.84326171875E-05	39.2699999008528	1310
45.0621148862291	0.599761962890625	8.9111328125E-06	39.299999900777	1311
45.0921148861534	0.60003662109375	2.1484375E-05	39.3299999007013	1312
45.1221148860776	0.600006103515625	1.849365234375E-05	39.3599999006256	1313
45.1521148860019	0.600830078125	8.941650390625E-06	39.3899999005498	1314
45.1821148859261	0.600067138671875	2.13623046875E-05	39.4199999004741	1315
45.2121148858504	0.59930419921875	1.8310546875E-05	39.4499999003983	1316
45.2421148857746	0.599456787109375	8.97216796875E-06	39.4799999003226	1317
45.2721148856989	0.600189208984375	2.1331787109375E-05	39.5099999002468	1318
45.3021148856232	0.599517822265625	1.8463134765625E-05	39.5399999001711	1319
45.3321148855474	0.600250244140625	8.97216796875E-06	39.5699999000954	1320
45.3621148854717	0.60028076171875	2.130126953125E-05	39.5999999000196	1321
45.3921148853959	0.600250244140625	1.824951171875E-05	39.6299998999439	1322
45.4221148853202	0.599090576171875	8.941650390625E-06	39.6599998998681	1323
45.4521148852444	0.599853515625	2.1484375E-05	39.6899998997924	1324
45.4821148851687	0.599853515625	1.8524169921875E-05	39.7199998997166	1325
45.512114885093	0.5999755859375	9.063720703125E-06	39.7499998996409	1326
45.5421148850172	0.5997314453125	2.13623046875E-05	39.7799998995652	1327
45.5721148849415	0.6007080078125	1.85546875E-05	39.8099998994894	1328
45.6021148848657	0.599822998046875	8.97216796875E-06	39.8399998994137	1329
45.63211488479	0.598876953125	2.142333984375E-05	39.8699998993379	1330
45.6621148847142	0.599884033203125	1.86767578125E-05	39.8999998992622	1331
45.6921148846385	0.600250244140625	9.124755859375E-06	39.9299998991864	1332
45.7221148845628	0.599365234375	2.1270751953125E-05	39.9599998991107	1333
45.752114884487	0.600433349609375	1.8707275390625E-05	39.989999899035	1334
45.7821148844113	0.60028076171875	8.941650390625E-06	40.0199998989592	1335
45.8121148843355	0.599884033203125	2.1240234375E-05	40.0499998988835	1336
45.8421148842598	0.59893798828125	1.8829345703125E-05	40.0799998988077	1337
45.872114884184	0.600006103515625	9.033203125E-06	40.109999898732	1338
45.9021148841083	0.599945068359375	2.1026611328125E-05	40.1399998986562	1339
45.9321148840326	0.600341796875	1.9073486328125E-05	40.1699998985805	1340
45.9621148839568	0.60052490234375	8.880615234375E-06	40.1999998985048	1341
45.9921148838811	0.5997314453125	2.093505859375E-05	40.229999898429	1342
46.0221148838053	0.59918212890625	1.9317626953125E-05	40.2599998983533	1343
46.0521148837296	0.599456787109375	9.063720703125E-06	40.2899998982775	1344
46.0821148836538	0.60028076171875	2.0721435546875E-05	40.3199998982018	1345
46.1121148835781	0.6004638671875	1.959228515625E-05	40.349999898126	1346
46.1421148835024	0.599822998046875	8.880615234375E-06	40.3799998980503	1347
46.1721148834266	0.6002197265625	2.0538330078125E-05	40.4099998979746	1348
46.2021148833509	0.599578857421875	1.9927978515625E-05	40.4399998978988	1349
46.2321148832751	0.5994873046875	9.063720703125E-06	40.4699998978231	1350
46.2621148831994	0.599365234375	2.0233154296875E-05	40.4999998977473	1351
46.2921148831236	0.5997314453125	2.032470703125E-05	40.5299998976716	1352
46.3221148830479	0.60028076171875	8.85009765625E-06	40.5599998975958	1353
46.3521148829722	0.60052490234375	1.9866943359375E-05	40.5899998975201	1354
46.3821148828964	0.599365234375	2.0843505859375E-05	40.6199998974444	1355
46.4121148828207	0.600250244140625	9.09423828125E-06	40.6499998973686	1356
46.4421148827449	0.599945068359375	1.9500732421875E-05	40.6799998972929	1357
46.4721148826692	0.598968505859375	2.1240234375E-05	40.7099998972171	1358
46.5021148825934	0.599517822265625	8.97216796875E-06	40.7399998971414	1359
46.5321148825177	0.600067138671875	1.89208984375E-05	40.7699998970656	1360
46.562114882442	0.599578857421875	2.1697998046875E-05	40.7999998969899	1361
46.5921148823662	0.599700927734375	9.246826171875E-06	40.8299998969142	1362
46.6221148822905	0.600311279296875	1.8524169921875E-05	40.8599998968384	1363
46.6521148822147	0.60052490234375	2.20947265625E-05	40.8899998967627	1364
46.682114882139	0.599517822265625	9.246826171875E-06	40.9199998966869	1365
46.7121148820632	0.599884033203125	1.7852783203125E-05	40.9499998966112	1366
46.7421148819875	0.599639892578125	2.2491455078125E-05	40.9799998965354	1367
46.7721148819118	0.59942626953125	9.6435546875E-06	41.0099998964597	1368
46.802114881836	0.599700927734375	1.739501953125E-05	41.039999896384	1369
46.8321148817603	0.60089111328125	2.2857666015625E-05	41.0699998963082	1370
46.8621148816845	0.60040283203125	9.674072265625E-06	41.0999998962325	1371
46.8921148816088	0.59942626953125	1.6754150390625E-05	41.1299998961567	1372
46.922114881533	0.5989990234375	2.313232421875E-05	41.159999896081	1373
46.9521148814573	0.599395751953125	1.0162353515625E-05	41.1899998960052	1374
46.9821148813816	0.599578857421875	1.6143798828125E-05	41.2199998959295	1375
47.0121148813058	0.599884033203125	2.3345947265625E-05	41.2499998958538	1376
47.0421148812301	0.60009765625	1.0345458984375E-05	41.279999895778	1377
47.0721148811543	0.60040283203125	1.5411376953125E-05	41.3099998957023	1378
47.1021148810786	0.600250244140625	2.3529052734375E-05	41.3399998956265	1379
47.1321148810028	0.599609375	1.08642578125E-05	41.3699998955508	1380
47.1621148809271	0.599945068359375	1.4739990234375E-05	41.399999895475	1381
47.1921148808514	0.60003662109375	2.374267578125E-05	41.4299998953993	1382
47.2221148807756	0.598724365234375	1.123046875E-05	41.4599998953236	1383
47.2521148806999	0.599578857421875	1.409912109375E-05	41.4899998952478	1384
47.2821148806241	0.600189208984375	2.3834228515625E-05	41.5199998951721	1385
47.3121148805484	0.600189208984375	1.1810302734375E-05	41.5499998950963	1386
47.3421148804727	0.60003662109375	1.3427734375E-05	41.5799998950206	1387
47.3721148803969	0.600250244140625	2.4078369140625E-05	41.6099998949448	1388
47.4021148803212	0.599945068359375	1.239013671875E-05	41.6399998948691	1389
47.4321148802454	0.599456787109375	1.287841796875E-05	41.6699998947934	1390
47.4621148801697	0.599029541015625	2.3651123046875E-05	41.6999998947176	1391
47.4921148800939	0.600189208984375	1.3092041015625E-05	41.7299998946419	1392
47.5221148800182	0.59954833984375	1.2176513671875E-05	41.7599998945661	1393
47.5521148799425	0.59954833984375	2.3895263671875E-05	41.7899998944904	1394
47.5821148798667	0.600494384765625	1.373291015625E-05	41.8199998944147	1395
47.612114879791	0.60076904296875	1.165771484375E-05	41.8499998943389	1396
47.6421148797152	0.599578857421875	2.34375E-05	41.8799998942632	1397
47.6721148796395	0.599517822265625	1.4495849609375E-05	41.9099998941874	1398
47.7021148795637	0.599578857421875	1.1016845703125E-05	41.9399998941117	1399
47.732114879488	0.599456787109375	2.362060546875E-05	41.9699998940359	1400
47.7621148794123	0.599609375	1.4892578125E-05	41.9999998939602	1401
47.7921148793365	0.60028076171875	1.092529296875E-05	42.0299998938845	1402
47.8221148792608	0.60076904296875	2.3101806640625E-05	42.0599998938087	1403
47.852114879185	0.600189208984375	1.5472412109375E-05	42.089999893733	1404
47.8821148791093	0.59906005859375	1.0284423828125E-05	42.1199998936572	1405
47.9121148790335	0.600128173828125	2.34375E-05	42.1499998935815	1406
47.9421148789578	0.599212646484375	1.57470703125E-05	42.1799998935057	1407
47.9721148788821	0.599639892578125	1.0467529296875E-05	42.20999989343	1408
48.0021148788063	0.600006103515625	2.2552490234375E-05	42.2399998933543	1409
48.0321148787306	0.600677490234375	1.66015625E-05	42.2699998932785	1410
48.0621148786548	0.599700927734375	9.735107421875E-06	42.2999998932028	1411
48.0921148785791	0.59991455078125	2.276611328125E-05	42.329999893127	1412
48.1221148785033	0.600128173828125	1.690673828125E-05	42.3599998930513	1413
48.1521148784276	0.599395751953125	9.979248046875E-06	42.3899998929755	1414
48.1821148783519	0.59967041015625	2.203369140625E-05	42.4199998928998	1415
48.2121148782761	0.599365234375	1.79443359375E-05	42.4499998928241	1416
48.2421148782004	0.599761962890625	9.246826171875E-06	42.4799998927483	1417
48.2721148781246	0.600494384765625	2.20947265625E-05	42.5099998926726	1418
48.3021148780489	0.60003662109375	1.8280029296875E-05	42.5399998925968	1419
48.3321148779731	0.600341796875	9.46044921875E-06	42.5699998925211	1420
48.3621148778974	0.600128173828125	2.0965576171875E-05	42.5999998924453	1421
48.3921148778217	0.59918212890625	1.9287109375E-05	42.6299998923696	1422
48.4221148777459	0.598876953125	8.7890625E-06	42.6599998922939	1423
48.4521148776702	0.5999755859375	2.0660400390625E-05	42.6899998922181	1424
48.4821148775944	0.599609375	1.9561767578125E-05	42.7199998921424	1425
48.5121148775187	0.599517822265625	9.124755859375E-06	42.7499998920666	1426
48.5421148774429	0.60028076171875	1.9744873046875E-05	42.7799998919909	1427
48.5721148773672	0.600555419921875	2.0751953125E-05	42.8099998919151	1428
48.6021148772915	0.599456787109375	8.758544921875E-06	42.8399998918394	1429
48.6321148772157	0.600006103515625	1.9195556640625E-05	42.8699998917637	1430
48.66211487714	0.600250244140625	2.093505859375E-05	42.8999998916879	1431
48.6921148770642	0.599090576171875	9.063720703125E-06	42.9299998916122	1432
48.7221148769885	0.598968505859375	1.8157958984375E-05	42.9599998915364	1433
48.7521148769127	0.599822998046875	2.197265625E-05	42.9899998914607	1434
48.782114876837	0.599853515625	8.97216796875E-06	43.0199998913849	1435
48.8121148767613	0.599517822265625	1.7486572265625E-05	43.0499998913092	1436
48.8421148766855	0.600738525390625	2.20947265625E-05	43.0799998912335	1437
48.8721148766098	0.600677490234375	9.521484375E-06	43.1099998911577	1438
48.902114876534	0.599822998046875	1.64794921875E-05	43.139999891082	1439
48.9321148764583	0.5999755859375	2.28271484375E-05	43.1699998910062	1440
48.9621148763825	0.5994873046875	9.70458984375E-06	43.1999998909305	1441
48.9921148763068	0.599365234375	1.556396484375E-05	43.2299998908547	1442
49.0221148762311	0.599609375	2.276611328125E-05	43.259999890779	1443
49.0521148761553	0.599578857421875	1.0223388671875E-05	43.2899998907033	1444
49.0821148760796	0.59979248046875	1.4556884765625E-05	43.3199998906275	1445
49.1121148760038	0.600677490234375	2.325439453125E-05	43.3499998905518	1446
49.1421148759281	0.600250244140625	1.068115234375E-05	43.379999890476	1447
49.1721148758523	0.59918212890625	1.3824462890625E-05	43.4099998904003	1448
49.2021148757766	0.599853515625	2.3162841796875E-05	43.4399998903245	1449
49.2321148757009	0.599609375	1.1505126953125E-05	43.4699998902488	1450
49.2621148756251	0.59893798828125	1.2847900390625E-05	43.4999998901731	1451
49.2921148755494	0.600189208984375	2.3529052734375E-05	43.5299998900973	1452
49.3221148754736	0.601043701171875	1.239013671875E-05	43.5599998900216	1453
49.3521148753979	0.60015869140625	1.2298583984375E-05	43.5899998899458	1454
49.3821148753221	0.599456787109375	2.3468017578125E-05	43.6199998898701	1455
49.4121148752464	0.60015869140625	1.3458251953125E-05	43.6499998897943	1456
49.4421148751707	0.59967041015625	1.141357421875E-05	43.6799998897186	1457
49.4721148750949	0.5987548828125	2.35595703125E-05	43.7099998896429	1458
49.5021148750192	0.599761962890625	1.446533203125E-05	43.7399998895671	1459
49.5321148749434	0.60003662109375	1.1016845703125E-05	43.7699998894914	1460
49.5621148748677	0.599700927734375	2.301025390625E-05	43.7999998894156	1461
49.5921148747919	0.599945068359375	1.556396484375E-05	43.8299998893399	1462
49.6221148747162	0.600341796875	1.0101318359375E-05	43.8599998892641	1463
49.6521148746405	0.60040283203125	2.2674560546875E-05	43.8899998891884	1464
49.6821148745647	0.599517822265625	1.66015625E-05	43.9199998891127	1465
49.712114874489	0.599609375	9.765625E-06	43.9499998890369	1466
49.7421148744132	0.5994873046875	2.1942138671875E-05	43.9799998889612	1467
49.7721148743375	0.59954833984375	1.763916015625E-05	44.0099998888854	1468
49.8021148742617	0.599639892578125	8.97216796875E-06	44.0399998888097	1469
49.832114874186	0.60003662109375	2.130126953125E-05	44.0699998887339	1470
49.8621148741103	0.600830078125	1.849365234375E-05	44.0999998886582	1471
49.8921148740345	0.6002197265625	8.9111328125E-06	44.1299998885825	1472
49.9221148739588	0.59954833984375	2.020263671875E-05	44.1599998885067	1473
49.952114873883	0.599884033203125	1.9561767578125E-05	44.189999888431	1474
49.9821148738073	0.599273681640625	8.4228515625E-06	44.2199998883552	1475
50.0121148737315	0.5994873046875	1.922607421875E-05	44.2499998882795	1476
50.0421148736558	0.600067138671875	2.0294189453125E-05	44.2799998882037	1477
50.0721148735801	0.600341796875	8.575439453125E-06	44.309999888128	1478
50.1021148735043	0.60003662109375	1.8035888671875E-05	44.3399998880523	1479
50.1321148734286	0.600341796875	2.13623046875E-05	44.3699998879765	1480
50.1621148733528	0.599822998046875	8.60595703125E-06	44.3999998879008	1481
50.1921148732771	0.600067138671875	1.690673828125E-05	44.429999887825	1482
50.2221148732013	0.598846435546875	2.1759033203125E-05	44.4599998877493	1483
50.2521148731256	0.59991455078125	9.1552734375E-06	44.4899998876735	1484
50.2821148730499	0.599639892578125	1.5533447265625E-05	44.5199998875978	1485
50.3121148729741	0.599945068359375	2.252197265625E-05	44.5499998875221	1486
50.3421148728984	0.600555419921875	9.765625E-06	44.5799998874463	1487
50.3721148728226	0.600616455078125	1.4434814453125E-05	44.6099998873706	1488
50.4021148727469	0.599822998046875	2.2613525390625E-05	44.6399998872948	1489
50.4321148726712	0.599395751953125	1.0894775390625E-05	44.6699998872191	1490
50.4621148725954	0.59942626953125	1.300048828125E-05	44.6999998871433	1491
50.4921148725197	0.599639892578125	2.3162841796875E-05	44.7299998870676	1492
50.5221148724439	0.5994873046875	1.1962890625E-05	44.7599998869919	1493
50.5521148723682	0.600067138671875	1.220703125E-05	44.7899998869161	1494
50.5821148722924	0.60003662109375	2.28271484375E-05	44.8199998868404	1495
50.6121148722167	0.600189208984375	1.348876953125E-05	44.8499998867646	1496
50.642114872141	0.5999755859375	1.080322265625E-05	44.8799998866889	1497
50.6721148720652	0.6009521484375	2.313232421875E-05	44.9099998866132	1498
50.7021148719895	0.599945068359375	1.483154296875E-05	44.9399998865374	1499
50.7321148719137	0.5992431640625	1.0406494140625E-05	44.9699998864617	1500
50.762114871838	0.599365234375	2.2308349609375E-05	44.9999998863859	1501
50.7921148717622	0.599822998046875	1.6265869140625E-05	45.0299998863102	1502
50.8221148716865	0.59857177734375	9.429931640625E-06	45.0599998862344	1503
50.8521148716108	0.600067138671875	2.2003173828125E-05	45.0899998861587	1504
50.882114871535	0.600555419921875	1.7120361328125E-05	45.119999886083	1505
50.9121148714593	0.600006103515625	9.33837890625E-06	45.1499998860072	1506
50.9421148713835	0.5999755859375	2.117919921875E-05	45.1799998859315	1507
50.9721148713078	0.600677490234375	1.8280029296875E-05	45.2099998858557	1508
51.002114871232	0.59979248046875	8.697509765625E-06	45.23999988578	1509
51.0321148711563	0.599884033203125	2.0843505859375E-05	45.2699998857042	1510
51.0621148710806	0.5999755859375	1.8585205078125E-05	45.2999998856285	1511
51.0921148710048	0.599853515625	8.85009765625E-06	45.3299998855528	1512
51.1221148709291	0.598876953125	2.001953125E-05	45.359999885477	1513
51.1521148708533	0.59967041015625	1.96533203125E-05	45.3899998854013	1514
51.1821148707776	0.599761962890625	8.392333984375E-06	45.4199998853255	1515
51.2121148707018	0.59991455078125	1.96533203125E-05	45.4499998852498	1516
51.2421148706261	0.60028076171875	1.971435546875E-05	45.479999885174	1517
51.2721148705504	0.6007080078125	8.636474609375E-06	45.5099998850983	1518
51.3021148704746	0.600128173828125	1.8798828125E-05	45.5399998850226	1519
51.3321148703989	0.599395751953125	2.0721435546875E-05	45.5699998849468	1520
51.3621148703231	0.59967041015625	8.36181640625E-06	45.5999998848711	1521
51.3921148702474	0.599578857421875	1.8341064453125E-05	45.6299998847953	1522
51.4221148701716	0.598846435546875	2.08740234375E-05	45.6599998847196	1523
51.4521148700959	0.60003662109375	8.880615234375E-06	45.6899998846438	1524
51.4821148700202	0.5994873046875	1.7425537109375E-05	45.7199998845681	1525
51.5121148699444	0.599822998046875	2.191162109375E-05	45.7499998844924	1526
51.5421148698687	0.599822998046875	8.880615234375E-06	45.7799998844166	1527
51.5721148697929	0.599884033203125	1.69677734375E-05	45.8099998843409	1528
51.6021148697172	0.60028076171875	2.197265625E-05	45.8399998842651	1529
51.6321148696414	0.60064697265625	9.58251953125E-06	45.8699998841894	1530
51.6621148695657	0.5999755859375	1.5869140625E-05	45.8999998841136	1531
51.69211486949	0.600311279296875	2.294921875E-05	45.9299998840379	1532
51.7221148694142	0.599029541015625	9.735107421875E-06	45.9599998839622	1533
51.7521148693385	0.598968505859375	1.5533447265625E-05	45.9899998838864	1534
51.7821148692627	0.599853515625	2.2705078125E-05	46.0199998838107	1535
51.812114869187	0.59991455078125	1.043701171875E-05	46.0499998837349	1536
51.8421148691112	0.6002197265625	1.422119140625E-05	46.0799998836592	1537
51.8721148690355	0.6005859375	2.349853515625E-05	46.1099998835834	1538
51.9021148689598	0.60040283203125	1.07421875E-05	46.1399998835077	1539
51.932114868884	0.599365234375	1.385498046875E-05	46.169999883432	1540
51.9621148688083	0.59906005859375	2.301025390625E-05	46.1999998833562	1541
51.9921148687325	0.59967041015625	1.1810302734375E-05	46.2299998832805	1542
52.0221148686568	0.599822998046875	1.263427734375E-05	46.2599998832047	1543
52.052114868581	0.600006103515625	2.3712158203125E-05	46.289999883129	1544
52.0821148685053	0.600433349609375	1.2420654296875E-05	46.3199998830532	1545
52.1121148684296	0.600677490234375	1.2451171875E-05	46.3499998829775	1546
52.1421148683538	0.5994873046875	2.3284912109375E-05	46.3799998829018	1547
52.1721148682781	0.59979248046875	1.3763427734375E-05	46.409999882826	1548
52.2021148682023	0.599884033203125	1.123046875E-05	46.4399998827503	1549
52.2321148681266	0.599700927734375	2.3651123046875E-05	46.4699998826745	1550
52.2621148680508	0.5989990234375	1.46484375E-05	46.4999998825988	1551
52.2921148679751	0.600616455078125	1.1016845703125E-05	46.529999882523	1552
52.3221148678994	0.599945068359375	2.2857666015625E-05	46.5599998824473	1553
52.3521148678236	0.5997314453125	1.611328125E-05	46.5899998823716	1554
52.3821148677479	0.599822998046875	9.918212890625E-06	46.6199998822958	1555
52.4121148676721	0.599945068359375	2.264404296875E-05	46.6499998822201	1556
52.4421148675964	0.599273681640625	1.690673828125E-05	46.6799998821443	1557
52.4721148675206	0.599884033203125	9.8876953125E-06	46.7099998820686	1558
52.5021148674449	0.599945068359375	2.1484375E-05	46.7399998819928	1559
52.5321148673692	0.60052490234375	1.861572265625E-05	46.7699998819171	1560
52.5621148672934	0.599578857421875	8.9111328125E-06	46.7999998818414	1561
52.5921148672177	0.5997314453125	2.093505859375E-05	46.8299998817656	1562
52.6221148671419	0.600372314453125	1.9195556640625E-05	46.8599998816899	1563
52.6521148670662	0.5994873046875	9.063720703125E-06	46.8899998816141	1564
52.6821148669904	0.59881591796875	1.9439697265625E-05	46.9199998815384	1565
52.7121148669147	0.6002197265625	2.069091796875E-05	46.9499998814626	1566
52.742114866839	0.599365234375	8.575439453125E-06	46.9799998813869	1567
52.7721148667632	0.599639892578125	1.8585205078125E-05	47.0099998813112	1568
52.8021148666875	0.600128173828125	2.117919921875E-05	47.0399998812354	1569
52.8321148666117	0.6009521484375	9.21630859375E-06	47.0699998811597	1570
52.862114866536	0.5997314453125	1.69677734375E-05	47.0999998810839	1571
52.8921148664602	0.599945068359375	2.2308349609375E-05	47.1299998810082	1572
52.9221148663845	0.599700927734375	9.307861328125E-06	47.1599998809324	1573
52.9521148663088	0.599395751953125	1.593017578125E-05	47.1899998808567	1574
52.982114866233	0.59906005859375	2.2613525390625E-05	47.219999880781	1575
53.0121148661573	0.600555419921875	1.0345458984375E-05	47.2499998807052	1576
53.0421148660815	0.599945068359375	1.4373779296875E-05	47.2799998806295	1577
53.0721148660058	0.59979248046875	2.3345947265625E-05	47.3099998805537	1578
53.10211486593	0.600616455078125	1.129150390625E-05	47.339999880478	1579
53.1321148658543	0.60028076171875	1.3427734375E-05	47.3699998804022	1580
53.1621148657786	0.59906005859375	2.3193359375E-05	47.3999998803265	1581
53.1921148657028	0.600128173828125	1.251220703125E-05	47.4299998802508	1582
53.2221148656271	0.599822998046875	1.202392578125E-05	47.459999880175	1583
53.2521148655513	0.59930419921875	2.33154296875E-05	47.4899998800993	1584
53.2821148654756	0.59918212890625	1.37939453125E-05	47.5199998800235	1585
53.3121148653998	0.599700927734375	1.1322021484375E-05	47.5499998799478	1586
53.3421148653241	0.5994873046875	2.2979736328125E-05	47.579999879872	1587
53.3721148652484	0.600616455078125	1.5350341796875E-05	47.6099998797963	1588
53.4021148651726	0.600830078125	1.031494140625E-05	47.6399998797206	1589
53.4321148650969	0.599884033203125	2.252197265625E-05	47.6699998796448	1590
53.4621148650211	0.599700927734375	1.67236328125E-05	47.6999998795691	1591
53.4921148649454	0.599090576171875	9.765625E-06	47.7299998794933	1592
53.5221148648697	0.599212646484375	2.178955078125E-05	47.7599998794176	1593
53.5521148647939	0.600067138671875	1.8280029296875E-05	47.7899998793418	1594
53.5821148647182	0.599700927734375	9.1552734375E-06	47.8199998792661	1595
53.6121148646424	0.600250244140625	2.0751953125E-05	47.8499998791904	1596
53.6421148645667	0.6007080078125	1.9378662109375E-05	47.8799998791146	1597
53.6721148644909	0.6002197265625	9.063720703125E-06	47.9099998790389	1598
53.7021148644152	0.600006103515625	1.9683837890625E-05	47.9399998789631	1599
53.7321148643395	0.600067138671875	2.0660400390625E-05	47.9699998788874	1600
53.7621148642637	0.5997314453125	8.880615234375E-06	47.9999998788117	1601
53.792114864188	0.599578857421875	1.849365234375E-05	48.0299998787359	1602
53.8221148641122	0.599395751953125	2.1270751953125E-05	48.0599998786602	1603
53.8521148640365	0.599822998046875	8.97216796875E-06	48.0899998785844	1604
53.8821148639607	0.59979248046875	1.7303466796875E-05	48.1199998785087	1605
53.912114863885	0.60015869140625	2.2003173828125E-05	48.1499998784329	1606
53.9421148638093	0.600372314453125	9.246826171875E-06	48.1799998783572	1607
53.9721148637335	0.60028076171875	1.6326904296875E-05	48.2099998782815	1608
54.0021148636578	0.59991455078125	2.2369384765625E-05	48.2399998782057	1609
54.032114863582	0.599700927734375	9.490966796875E-06	48.26999987813	1610
54.0621148635063	0.59930419921875	1.5289306640625E-05	48.2999998780542	1611
54.0921148634305	0.59906005859375	2.2705078125E-05	48.3299998779785	1612
54.1221148633548	0.600067138671875	9.918212890625E-06	48.3599998779027	1613
54.1521148632791	0.599945068359375	1.458740234375E-05	48.389999877827	1614
54.1821148632033	0.600006103515625	2.2796630859375E-05	48.4199998777513	1615
54.2121148631276	0.60064697265625	1.0406494140625E-05	48.4499998776755	1616
54.2421148630518	0.60009765625	1.3519287109375E-05	48.4799998775998	1617
54.2721148629761	0.59979248046875	2.301025390625E-05	48.509999877524	1618
54.3021148629003	0.59991455078125	1.11083984375E-05	48.5399998774483	1619
54.3321148628246	0.599761962890625	1.287841796875E-05	48.5699998773725	1620
54.3621148627489	0.59918212890625	2.294921875E-05	48.5999998772968	1621
54.3921148626731	0.5994873046875	1.18408203125E-05	48.6299998772211	1622
54.4221148625974	0.599578857421875	1.190185546875E-05	48.6599998771453	1623
54.4521148625216	0.59930419921875	2.313232421875E-05	48.6899998770696	1624
54.4821148624459	0.59954833984375	1.2786865234375E-05	48.7199998769938	1625
54.5121148623701	0.600341796875	1.1444091796875E-05	48.7499998769181	1626
54.5421148622944	0.600311279296875	2.3162841796875E-05	48.7799998768423	1627
54.5721148622187	0.59979248046875	1.397705078125E-05	48.8099998767666	1628
54.6021148621429	0.600738525390625	1.0589599609375E-05	48.8399998766909	1629
54.6321148620672	0.60064697265625	2.288818359375E-05	48.8699998766151	1630
54.6621148619914	0.599700927734375	1.4923095703125E-05	48.8999998765394	1631
54.6921148619157	0.60003662109375	1.0223388671875E-05	48.9299998764636	1632
54.7221148618399	0.60052490234375	2.2613525390625E-05	48.9599998763879	1633
54.7521148617642	0.598724365234375	1.62353515625E-05	48.9899998763121	1634
54.7821148616885	0.59930419921875	9.552001953125E-06	49.0199998762364	1635
54.8121148616127	0.599822998046875	2.203369140625E-05	49.0499998761607	1636
54.842114861537	0.599700927734375	1.727294921875E-05	49.0799998760849	1637
54.8721148614612	0.599761962890625	9.307861328125E-06	49.1099998760092	1638
54.9021148613855	0.600677490234375	2.142333984375E-05	49.1399998759334	1639
54.9321148613097	0.600189208984375	1.861572265625E-05	49.1699998758577	1640
54.962114861234	0.600006103515625	8.819580078125E-06	49.1999998757819	1641
54.9921148611583	0.6002197265625	2.0416259765625E-05	49.2299998757062	1642
55.0221148610825	0.60015869140625	1.9287109375E-05	49.2599998756305	1643
55.0521148610068	0.599700927734375	8.6669921875E-06	49.2899998755547	1644
55.082114860931	0.59967041015625	1.9378662109375E-05	49.319999875479	1645
55.1121148608553	0.599853515625	2.0355224609375E-05	49.3499998754032	1646
55.1421148607795	0.599395751953125	8.544921875E-06	49.3799998753275	1647
55.1721148607038	0.5992431640625	1.8463134765625E-05	49.4099998752517	1648
55.2021148606281	0.600555419921875	2.0965576171875E-05	49.439999875176	1649
55.2321148605523	0.600372314453125	8.697509765625E-06	49.4699998751003	1650
55.2621148604766	0.59979248046875	1.715087890625E-05	49.4999998750245	1651
55.2921148604008	0.600128173828125	2.1697998046875E-05	49.5299998749488	1652
55.3221148603251	0.599884033203125	8.9111328125E-06	49.559999874873	1653
55.3521148602493	0.598602294921875	1.6143798828125E-05	49.5899998747973	1654
55.3821148601736	0.599517822265625	2.2125244140625E-05	49.6199998747215	1655
55.4121148600979	0.60003662109375	9.429931640625E-06	49.6499998746458	1656
55.4421148600221	0.60003662109375	1.4739990234375E-05	49.6799998745701	1657
55.4721148599464	0.600341796875	2.276611328125E-05	49.7099998744943	1658
55.5021148598706	0.600311279296875	1.007080078125E-05	49.7399998744186	1659
55.5321148597949	0.6002197265625	1.3916015625E-05	49.7699998743428	1660
55.5621148597191	0.598907470703125	2.294921875E-05	49.7999998742671	1661
55.5921148596434	0.599609375	1.11083984375E-05	49.8299998741913	1662
55.6221148595677	0.5997314453125	1.28173828125E-05	49.8599998741156	1663
55.6521148594919	0.59930419921875	2.337646484375E-05	49.8899998740399	1664
55.6821148594162	0.59967041015625	1.2115478515625E-05	49.9199998739641	1665
55.7121148593404	0.600921630859375	1.20849609375E-05	49.9499998738884	1666
55.7421148592647	0.599945068359375	2.3101806640625E-05	49.9799998738126	1667
55.7721148591889	0.600372314453125	1.3336181640625E-05	50.0099998737369	1668
55.8021148591132	0.600128173828125	1.1016845703125E-05	50.0399998736611	1669
55.8321148590375	0.60028076171875	2.2979736328125E-05	50.0699998735854	1670
55.8621148589617	0.599273681640625	1.4434814453125E-05	50.0999998735097	1671
55.892114858886	0.59954833984375	1.043701171875E-05	50.1299998734339	1672
55.9221148588102	0.599365234375	2.2552490234375E-05	50.1599998733582	1673
55.9521148587345	0.5994873046875	1.6021728515625E-05	50.1899998732824	1674
55.9821148586587	0.599761962890625	9.765625E-06	50.2199998732067	1675
56.012114858583	0.600250244140625	2.215576171875E-05	50.2499998731309	1676
56.0421148585073	0.60028076171875	1.72119140625E-05	50.2799998730552	1677
56.0721148584315	0.600067138671875	9.307861328125E-06	50.3099998729795	1678
56.1021148583558	0.599365234375	2.142333984375E-05	50.3399998729037	1679
56.13211485828	0.599884033203125	1.8768310546875E-05	50.369999872828	1680
56.1621148582043	0.59979248046875	8.9111328125E-06	50.3999998727522	1681
56.1921148581285	0.599273681640625	2.0263671875E-05	50.4299998726765	1682
56.2221148580528	0.59954833984375	1.983642578125E-05	50.4599998726007	1683
56.2521148579771	0.60003662109375	8.758544921875E-06	50.489999872525	1684
56.2821148579013	0.599029541015625	1.8951416015625E-05	50.5199998724493	1685
56.3121148578256	0.599090576171875	2.093505859375E-05	50.5499998723735	1686
56.3421148577498	0.599456787109375	8.758544921875E-06	50.5799998722978	1687
56.3721148576741	0.600616455078125	1.788330078125E-05	50.609999872222	1688
56.4021148575983	0.599884033203125	2.166748046875E-05	50.6399998721463	1689
56.4321148575226	0.600738525390625	9.063720703125E-06	50.6699998720705	1690
56.4621148574469	0.600616455078125	1.66015625E-05	50.6999998719948	1691
56.4921148573711	0.60003662109375	2.239990234375E-05	50.7299998719191	1692
56.5221148572954	0.5987548828125	9.552001953125E-06	50.7599998718433	1693
56.5521148572196	0.600189208984375	1.5777587890625E-05	50.7899998717676	1694
56.5821148571439	0.5992431640625	2.276611328125E-05	50.8199998716918	1695
56.6121148570682	0.5992431640625	1.0101318359375E-05	50.8499998716161	1696
56.6421148569924	0.59979248046875	1.470947265625E-05	50.8799998715403	1697
56.6721148569167	0.600494384765625	2.313232421875E-05	50.9099998714646	1698
56.7021148568409	0.599884033203125	1.055908203125E-05	50.9399998713889	1699
56.7321148567652	0.600250244140625	1.4068603515625E-05	50.9699998713131	1700
56.7621148566894	0.600128173828125	2.325439453125E-05	50.9999998712374	1701
56.7921148566137	0.6002197265625	1.1260986328125E-05	51.0299998711616	1702
56.822114856538	0.599334716796875	1.300048828125E-05	51.0599998710859	1703
56.8521148564622	0.599334716796875	2.3406982421875E-05	51.0899998710102	1704
56.8821148563865	0.59930419921875	1.1871337890625E-05	51.1199998709344	1705
56.9121148563107	0.59930419921875	1.2298583984375E-05	51.1499998708587	1706
56.942114856235	0.599761962890625	2.3345947265625E-05	51.1799998707829	1707
56.9721148561592	0.600250244140625	1.2725830078125E-05	51.2099998707072	1708
57.0021148560835	0.60009765625	1.1444091796875E-05	51.2399998706314	1709
57.0321148560078	0.6002197265625	2.301025390625E-05	51.2699998705557	1710
57.062114855932	0.600341796875	1.35498046875E-05	51.29999987048	1711
57.0921148558563	0.60052490234375	1.0833740234375E-05	51.3299998704042	1712
57.1221148557805	0.5992431640625	2.288818359375E-05	51.3599998703285	1713
57.1521148557048	0.60003662109375	1.4617919921875E-05	51.3899998702527	1714
57.182114855629	0.599609375	1.019287109375E-05	51.419999870177	1715
57.2121148555533	0.599273681640625	2.252197265625E-05	51.4499998701012	1716
57.2421148554776	0.599822998046875	1.5472412109375E-05	51.4799998700255	1717
57.2721148554018	0.600341796875	9.552001953125E-06	51.5099998699498	1718
57.3021148553261	0.60003662109375	2.2125244140625E-05	51.539999869874	1719
57.3321148552503	0.60015869140625	1.6571044921875E-05	51.5699998697983	1720
57.3621148551746	0.60003662109375	9.1552734375E-06	51.5999998697225	1721
57.3921148550988	0.599945068359375	2.142333984375E-05	51.6299998696468	1722
57.4221148550231	0.599334716796875	1.7425537109375E-05	51.659999869571	1723
57.4521148549474	0.599517822265625	8.575439453125E-06	51.6899998694953	1724
57.4821148548716	0.5999755859375	2.0660400390625E-05	51.7199998694196	1725
57.5121148547959	0.59954833984375	1.8310546875E-05	51.7499998693438	1726
57.5421148547201	0.600189208984375	8.392333984375E-06	51.7799998692681	1727
57.5721148546444	0.600311279296875	1.971435546875E-05	51.8099998691923	1728
57.6021148545686	0.60015869140625	1.910400390625E-05	51.8399998691166	1729
57.6321148544929	0.60009765625	8.11767578125E-06	51.8699998690408	1730
57.6621148544172	0.599853515625	1.8829345703125E-05	51.8999998689651	1731
57.6921148543414	0.5997314453125	1.98974609375E-05	51.9299998688894	1732
57.7221148542657	0.599212646484375	8.209228515625E-06	51.9599998688136	1733
57.7521148541899	0.599151611328125	1.788330078125E-05	51.9899998687379	1734
57.7821148541142	0.59954833984375	2.0782470703125E-05	52.0199998686621	1735
57.8121148540384	0.60076904296875	8.270263671875E-06	52.0499998685864	1736
57.8421148539627	0.5999755859375	1.6876220703125E-05	52.0799998685106	1737
57.872114853887	0.60052490234375	2.1453857421875E-05	52.1099998684349	1738
57.9021148538112	0.600738525390625	8.9111328125E-06	52.1399998683592	1739
57.9321148537355	0.59967041015625	1.5960693359375E-05	52.1699998682834	1740
57.9621148536597	0.59930419921875	2.23388671875E-05	52.1999998682077	1741
57.992114853584	0.60015869140625	9.46044921875E-06	52.2299998681319	1742
58.0221148535082	0.59954833984375	1.470947265625E-05	52.2599998680562	1743
58.0521148534325	0.599395751953125	2.264404296875E-05	52.2899998679804	1744
58.0821148533568	0.600494384765625	1.0345458984375E-05	52.3199998679047	1745
58.112114853281	0.600067138671875	1.361083984375E-05	52.349999867829	1746
58.1421148532053	0.59942626953125	2.3101806640625E-05	52.3799998677532	1747
58.1721148531295	0.600494384765625	1.129150390625E-05	52.4099998676775	1748
58.2021148530538	0.6004638671875	1.2420654296875E-05	52.4399998676017	1749
58.232114852978	0.5999755859375	2.301025390625E-05	52.469999867526	1750
58.2621148529023	0.599884033203125	1.2542724609375E-05	52.4999998674502	1751
58.2921148528266	0.60052490234375	1.129150390625E-05	52.5299998673745	1752
58.3221148527508	0.599365234375	2.3101806640625E-05	52.5599998672988	1753
58.3521148526751	0.599212646484375	1.3885498046875E-05	52.589999867223	1754
58.3821148525993	0.599822998046875	1.0406494140625E-05	52.6199998671473	1755
58.4121148525236	0.599365234375	2.24609375E-05	52.6499998670715	1756
58.4421148524478	0.599151611328125	1.52587890625E-05	52.6799998669958	1757
58.4721148523721	0.600616455078125	9.429931640625E-06	52.70999986692	1758
58.5021148522964	0.600250244140625	2.1759033203125E-05	52.7399998668443	1759
58.5321148522206	0.599761962890625	1.6693115234375E-05	52.7699998667686	1760
58.5621148521449	0.600921630859375	8.85009765625E-06	52.7999998666928	1761
58.5921148520691	0.60028076171875	2.0751953125E-05	52.8299998666171	1762
58.6221148519934	0.599090576171875	1.812744140625E-05	52.8599998665413	1763
58.6521148519176	0.59979248046875	8.392333984375E-06	52.8899998664656	1764
58.6821148518419	0.599945068359375	1.9805908203125E-05	52.9199998663898	1765
58.7121148517662	0.59912109375	1.934814453125E-05	52.9499998663141	1766
58.7421148516904	0.600341796875	8.392333984375E-06	52.9799998662384	1767
58.7721148516147	0.600555419921875	1.8829345703125E-05	53.0099998661626	1768
58.8021148515389	0.5997314453125	2.0599365234375E-05	53.0399998660869	1769
58.8321148514632	0.59991455078125	8.270263671875E-06	53.0699998660111	1770
58.8621148513874	0.60089111328125	1.7730712890625E-05	53.0999998659354	1771
58.8921148513117	0.6004638671875	2.1270751953125E-05	53.1299998658596	1772
58.922114851236	0.599853515625	8.72802734375E-06	53.1599998657839	1773
58.9521148511602	0.60009765625	1.6815185546875E-05	53.1899998657082	1774
58.9821148510845	0.59942626953125	2.191162109375E-05	53.2199998656324	1775
59.0121148510087	0.59893798828125	8.72802734375E-06	53.2499998655567	1776
59.042114850933	0.600128173828125	1.5960693359375E-05	53.2799998654809	1777
59.0721148508572	0.600341796875	2.2216796875E-05	53.3099998654052	1778
59.1021148507815	0.600128173828125	9.27734375E-06	53.3399998653294	1779
59.1321148507058	0.60028076171875	1.4923095703125E-05	53.3699998652537	1780
59.16211485063	0.600372314453125	2.2552490234375E-05	53.399999865178	1781
59.1921148505543	0.598876953125	9.58251953125E-06	53.4299998651022	1782
59.2221148504785	0.599273681640625	1.422119140625E-05	53.4599998650265	1783
59.2521148504028	0.599578857421875	2.2613525390625E-05	53.4899998649507	1784
59.282114850327	0.59979248046875	1.0345458984375E-05	53.519999864875	1785
59.3121148502513	0.599578857421875	1.318359375E-05	53.5499998647992	1786
59.3421148501756	0.600860595703125	2.313232421875E-05	53.5799998647235	1787
59.3721148500998	0.60015869140625	1.08642578125E-05	53.6099998646478	1788
59.4021148500241	0.600341796875	1.275634765625E-05	53.639999864572	1789
59.4321148499483	0.59979248046875	2.2796630859375E-05	53.6699998644963	1790
59.4621148498726	0.6002197265625	1.18408203125E-05	53.6999998644205	1791
59.4921148497968	0.5994873046875	1.1688232421875E-05	53.7299998643448	1792
59.5221148497211	0.599334716796875	2.3468017578125E-05	53.759999864269	1793
59.5521148496454	0.59954833984375	1.251220703125E-05	53.7899998641933	1794
59.5821148495696	0.599365234375	1.1505126953125E-05	53.8199998641176	1795
59.6121148494939	0.59979248046875	2.2735595703125E-05	53.8499998640418	1796
59.6421148494181	0.6005859375	1.3671875E-05	53.8799998639661	1797
59.6721148493424	0.600128173828125	1.043701171875E-05	53.9099998638903	1798
59.7021148492667	0.60009765625	2.2979736328125E-05	53.9399998638146	1799
59.7321148491909	0.5997314453125	1.4312744140625E-05	53.9699998637388	1800
59.7621148491152	0.599761962890625	1.025390625E-05	53.9999998636631	1801
59.7921148490394	0.5987548828125	2.2247314453125E-05	54.0299998635874	1802
59.8221148489637	0.60040283203125	1.556396484375E-05	54.0599998635116	1803
59.8521148488879	0.5999755859375	9.3994140625E-06	54.0899998634359	1804
59.8821148488122	0.600311279296875	2.2125244140625E-05	54.1199998633601	1805
59.9121148487365	0.60015869140625	1.6357421875E-05	54.1499998632844	1806
59.9421148486607	0.600677490234375	9.124755859375E-06	54.1799998632087	1807
59.972114848585	0.599609375	2.105712890625E-05	54.2099998631329	1808
60.0021148485092	0.599853515625	1.7669677734375E-05	54.2399998630572	1809
60.0321148484335	0.599395751953125	8.270263671875E-06	54.2699998629814	1810
60.0621148483577	0.5994873046875	2.0416259765625E-05	54.2999998629057	1811
60.092114848282	0.59912109375	1.81884765625E-05	54.3299998628299	1812
60.1221148482063	0.6002197265625	8.270263671875E-06	54.3599998627542	1813
60.1521148481305	0.600494384765625	1.922607421875E-05	54.3899998626785	1814
60.1821148480548	0.600189208984375	1.947021484375E-05	54.4199998626027	1815
60.212114847979	0.600372314453125	7.87353515625E-06	54.449999862527	1816
60.2421148479033	0.60052490234375	1.8218994140625E-05	54.4799998624512	1817
60.2721148478275	0.599029541015625	2.001953125E-05	54.5099998623755	1818
60.3021148477518	0.599334716796875	8.1787109375E-06	54.5399998622997	1819
60.3321148476761	0.600006103515625	1.690673828125E-05	54.569999862224	1820
60.3621148476003	0.599334716796875	2.11181640625E-05	54.5999998621483	1821
60.3921148475246	0.5997314453125	8.23974609375E-06	54.6299998620725	1822
60.4221148474488	0.60125732421875	1.5594482421875E-05	54.6599998619968	1823
60.4521148473731	0.599700927734375	2.1575927734375E-05	54.689999861921	1824
60.4821148472973	0.599945068359375	9.033203125E-06	54.7199998618453	1825
60.5121148472216	0.600372314453125	1.4251708984375E-05	54.7499998617695	1826
60.5421148471459	0.600189208984375	2.2247314453125E-05	54.7799998616938	1827
60.5721148470701	0.599365234375	9.796142578125E-06	54.8099998616181	1828
60.6021148469944	0.60009765625	1.3031005859375E-05	54.8399998615423	1829
60.6321148469186	0.599151611328125	2.24609375E-05	54.8699998614666	1830
60.6621148468429	0.599151611328125	1.116943359375E-05	54.8999998613908	1831
60.6921148467671	0.599578857421875	1.1810302734375E-05	54.9299998613151	1832
60.7221148466914	0.60076904296875	2.288818359375E-05	54.9599998612393	1833
60.7521148466157	0.599761962890625	1.26953125E-05	54.9899998611636	1834
60.7821148465399	0.600250244140625	1.0955810546875E-05	55.0199998610879	1835
60.8121148464642	0.6004638671875	2.252197265625E-05	55.0499998610121	1836
60.8421148463884	0.59942626953125	1.42822265625E-05	55.0799998609364	1837
60.8721148463127	0.598968505859375	9.82666015625E-06	55.1099998608606	1838
60.9021148462369	0.6002197265625	2.20947265625E-05	55.1399998607849	1839
60.9321148461612	0.5992431640625	1.593017578125E-05	55.1699998607091	1840
60.9621148460855	0.5997314453125	9.307861328125E-06	55.1999998606334	1841
60.9921148460097	0.600372314453125	2.1240234375E-05	55.2299998605577	1842
61.022114845934	0.60028076171875	1.7486572265625E-05	55.2599998604819	1843
61.0521148458582	0.59991455078125	8.636474609375E-06	55.2899998604062	1844
61.0821148457825	0.601043701171875	2.05078125E-05	55.3199998603304	1845
61.1121148457067	0.600006103515625	1.8585205078125E-05	55.3499998602547	1846
61.142114845631	0.599700927734375	8.514404296875E-06	55.3799998601789	1847
61.1721148455553	0.599212646484375	1.9439697265625E-05	55.4099998601032	1848
61.2021148454795	0.59979248046875	1.9683837890625E-05	55.4399998600275	1849
61.2321148454038	0.599395751953125	8.23974609375E-06	55.4699998599517	1850
61.262114845328	0.600616455078125	1.861572265625E-05	55.499999859876	1851
61.2921148452523	0.60052490234375	2.0233154296875E-05	55.5299998598002	1852
61.3221148451765	0.600372314453125	8.453369140625E-06	55.5599998597245	1853
61.3521148451008	0.599945068359375	1.77001953125E-05	55.5899998596487	1854
61.3821148450251	0.599517822265625	2.105712890625E-05	55.619999859573	1855
61.4121148449493	0.5992431640625	8.30078125E-06	55.6499998594973	1856
61.4421148448736	0.599334716796875	1.7059326171875E-05	55.6799998594215	1857
61.4721148447978	0.6002197265625	2.117919921875E-05	55.7099998593458	1858
61.5021148447221	0.6009521484375	8.60595703125E-06	55.73999985927	1859
61.5321148446463	0.600006103515625	1.62353515625E-05	55.7699998591943	1860
61.5621148445706	0.59991455078125	2.1759033203125E-05	55.7999998591185	1861
61.5921148444949	0.5997314453125	8.48388671875E-06	55.8299998590428	1862
61.6221148444191	0.598876953125	1.59912109375E-05	55.8599998589671	1863
61.6521148443434	0.599273681640625	2.1575927734375E-05	55.8899998588913	1864
61.6821148442676	0.600372314453125	8.880615234375E-06	55.9199998588156	1865
61.7121148441919	0.59979248046875	1.531982421875E-05	55.9499998587398	1866
61.7421148441161	0.600311279296875	2.215576171875E-05	55.9799998586641	1867
61.7721148440404	0.6002197265625	9.063720703125E-06	56.0099998585883	1868
61.8021148439647	0.600372314453125	1.519775390625E-05	56.0399998585126	1869
61.8321148438889	0.599761962890625	2.2003173828125E-05	56.0699998584369	1870
61.8621148438132	0.59954833984375	9.3994140625E-06	56.0999998583611	1871
61.8921148437374	0.599945068359375	1.42822265625E-05	56.1299998582854	1872
61.9221148436617	0.599151611328125	2.25830078125E-05	56.1599998582096	1873
61.9521148435859	0.5992431640625	9.58251953125E-06	56.1899998581339	1874
61.9821148435102	0.600341796875	1.40380859375E-05	56.2199998580581	1875
62.0121148434345	0.60003662109375	2.23388671875E-05	56.2499998579824	1876
62.0421148433587	0.600128173828125	1.019287109375E-05	56.2799998579067	1877
62.072114843283	0.600555419921875	1.3031005859375E-05	56.3099998578309	1878
62.1021148432072	0.600189208984375	2.3040771484375E-05	56.3399998577552	1879
62.1321148431315	0.599334716796875	1.06201171875E-05	56.3699998576794	1880
62.1621148430557	0.60009765625	1.2908935546875E-05	56.3999998576037	1881
62.19211484298	0.59918212890625	2.2705078125E-05	56.4299998575279	1882
62.2221148429043	0.598968505859375	1.141357421875E-05	56.4599998574522	1883
62.2521148428285	0.600067138671875	1.165771484375E-05	56.4899998573765	1884
62.2821148427528	0.600677490234375	2.3101806640625E-05	56.5199998573007	1885
62.312114842677	0.599945068359375	1.1993408203125E-05	56.549999857225	1886
62.3421148426013	0.5999755859375	1.1505126953125E-05	56.5799998571492	1887
62.3721148425255	0.599578857421875	2.2613525390625E-05	56.6099998570735	1888
62.4021148424498	0.599456787109375	1.30615234375E-05	56.6399998569977	1889
62.4321148423741	0.599273681640625	1.043701171875E-05	56.669999856922	1890
62.4621148422983	0.59967041015625	2.2735595703125E-05	56.6999998568463	1891
62.4921148422226	0.599945068359375	1.3641357421875E-05	56.7299998567705	1892
62.5221148421468	0.599945068359375	1.0284423828125E-05	56.7599998566948	1893
62.5521148420711	0.600189208984375	2.197265625E-05	56.789999856619	1894
62.5821148419953	0.600616455078125	1.507568359375E-05	56.8199998565433	1895
62.6121148419196	0.5999755859375	9.21630859375E-06	56.8499998564675	1896
62.6421148418439	0.599456787109375	2.191162109375E-05	56.8799998563918	1897
62.6721148417681	0.599334716796875	1.580810546875E-05	56.9099998563161	1898
62.7021148416924	0.59991455078125	9.21630859375E-06	56.9399998562403	1899
62.7321148416166	0.59906005859375	2.105712890625E-05	56.9699998561646	1900
62.7621148415409	0.599884033203125	1.7333984375E-05	56.9999998560888	1901
62.7921148414652	0.599578857421875	8.36181640625E-06	57.0299998560131	1902
62.8221148413894	0.60015869140625	2.0751953125E-05	57.0599998559373	1903
62.8521148413137	0.600006103515625	1.800537109375E-05	57.0899998558616	1904
62.8821148412379	0.60009765625	8.60595703125E-06	57.1199998557859	1905
62.9121148411622	0.600189208984375	1.9500732421875E-05	57.1499998557101	1906
62.9421148410864	0.599945068359375	1.9561767578125E-05	57.1799998556344	1907
62.9721148410107	0.59906005859375	7.965087890625E-06	57.2099998555586	1908
63.002114840935	0.600067138671875	1.8707275390625E-05	57.2399998554829	1909
63.0321148408592	0.598968505859375	1.9927978515625E-05	57.2699998554072	1910
63.0621148407835	0.599639892578125	8.4228515625E-06	57.2999998553314	1911
63.0921148407077	0.600067138671875	1.727294921875E-05	57.3299998552557	1912
63.122114840632	0.60052490234375	2.1087646484375E-05	57.3599998551799	1913
63.1521148405562	0.59991455078125	8.087158203125E-06	57.3899998551042	1914
63.1821148404805	0.6005859375	1.629638671875E-05	57.4199998550284	1915
63.2121148404048	0.599761962890625	2.1209716796875E-05	57.4499998549527	1916
63.242114840329	0.5989990234375	8.7890625E-06	57.479999854877	1917
63.2721148402533	0.59906005859375	1.4739990234375E-05	57.5099998548012	1918
63.3021148401775	0.5999755859375	2.20947265625E-05	57.5399998547255	1919
63.3321148401018	0.59930419921875	9.185791015625E-06	57.5699998546497	1920
63.362114840026	0.600250244140625	1.3824462890625E-05	57.599999854574	1921
63.3921148399503	0.60089111328125	2.203369140625E-05	57.6299998544982	1922
63.4221148398746	0.600311279296875	1.019287109375E-05	57.6599998544225	1923
63.4521148397988	0.599609375	1.2359619140625E-05	57.6899998543468	1924
63.4821148397231	0.60040283203125	2.2491455078125E-05	57.719999854271	1925
63.5121148396473	0.5994873046875	1.116943359375E-05	57.7499998541953	1926
63.5421148395716	0.598846435546875	1.171875E-05	57.7799998541195	1927
63.5721148394958	0.599822998046875	2.24609375E-05	57.8099998540438	1928
63.6021148394201	0.59967041015625	1.2481689453125E-05	57.839999853968	1929
63.6321148393444	0.59893798828125	1.0589599609375E-05	57.8699998538923	1930
63.6621148392686	0.600860595703125	2.24609375E-05	57.8999998538166	1931
63.6921148391929	0.600311279296875	1.3702392578125E-05	57.9299998537408	1932
63.7221148391171	0.599822998046875	1.01318359375E-05	57.9599998536651	1933
63.7521148390414	0.6005859375	2.2186279296875E-05	57.9899998535893	1934
63.7821148389656	0.600433349609375	1.5167236328125E-05	58.0199998535136	1935
63.8121148388899	0.59893798828125	9.21630859375E-06	58.0499998534378	1936
63.8421148388142	0.59930419921875	2.166748046875E-05	58.0799998533621	1937
63.8721148387384	0.599700927734375	1.6387939453125E-05	58.1099998532864	1938
63.9021148386627	0.599029541015625	8.819580078125E-06	58.1399998532106	1939
63.9321148385869	0.599395751953125	2.081298828125E-05	58.1699998531349	1940
63.9621148385112	0.6002197265625	1.776123046875E-05	58.1999998530591	1941
63.9921148384354	0.59979248046875	8.270263671875E-06	58.2299998529834	1942
64.0221148383597	0.5999755859375	1.983642578125E-05	58.2599998529076	1943
64.052114838284	0.6004638671875	1.8890380859375E-05	58.2899998528319	1944
64.0821148382082	0.60052490234375	8.209228515625E-06	58.3199998527562	1945
64.1121148381325	0.5997314453125	1.861572265625E-05	58.3499998526804	1946
64.1421148380567	0.59954833984375	2.0172119140625E-05	58.3799998526047	1947
64.172114837981	0.5999755859375	8.087158203125E-06	58.4099998525289	1948
64.2021148379052	0.599517822265625	1.7333984375E-05	58.4399998524532	1949
64.2321148378295	0.599029541015625	2.093505859375E-05	58.4699998523774	1950
64.2621148377538	0.60028076171875	8.514404296875E-06	58.4999998523017	1951
64.292114837678	0.60015869140625	1.5838623046875E-05	58.529999852226	1952
64.3221148376023	0.600250244140625	2.1881103515625E-05	58.5599998521502	1953
64.3521148375265	0.5999755859375	9.1552734375E-06	58.5899998520745	1954
64.3821148374508	0.600372314453125	1.458740234375E-05	58.6199998519987	1955
64.412114837375	0.600006103515625	2.227783203125E-05	58.649999851923	1956
64.4421148372993	0.599273681640625	1.0101318359375E-05	58.6799998518472	1957
64.4721148372236	0.59942626953125	1.300048828125E-05	58.7099998517715	1958
64.5021148371478	0.60015869140625	2.2674560546875E-05	58.7399998516958	1959
64.5321148370721	0.599273681640625	1.13525390625E-05	58.76999985162	1960
64.5621148369963	0.59991455078125	1.1932373046875E-05	58.7999998515443	1961
64.5921148369206	0.6007080078125	2.2613525390625E-05	58.8299998514685	1962
64.6221148368448	0.60040283203125	1.275634765625E-05	58.8599998513928	1963
64.6521148367691	0.599945068359375	1.055908203125E-05	58.889999851317	1964
64.6821148366934	0.600341796875	2.24609375E-05	58.9199998512413	1965
64.7121148366176	0.59979248046875	1.4190673828125E-05	58.9499998511656	1966
64.7421148365419	0.5994873046875	9.796142578125E-06	58.9799998510898	1967
64.7721148364661	0.59912109375	2.18505859375E-05	59.0099998510141	1968
64.8021148363904	0.5994873046875	1.5777587890625E-05	59.0399998509383	1969
64.8321148363146	0.599273681640625	8.9111328125E-06	59.0699998508626	1970
64.8621148362389	0.599761962890625	2.1209716796875E-05	59.0999998507868	1971
64.8921148361632	0.59967041015625	1.6815185546875E-05	59.1299998507111	1972
64.9221148360874	0.600494384765625	8.575439453125E-06	59.1599998506354	1973
64.9521148360117	0.599609375	2.0416259765625E-05	59.1899998505596	1974
64.9821148359359	0.60015869140625	1.812744140625E-05	59.2199998504839	1975
65.0121148358602	0.600250244140625	8.087158203125E-06	59.2499998504081	1976
65.0421148357844	0.60028076171875	1.9622802734375E-05	59.2799998503324	1977
65.0721148357087	0.599151611328125	1.8768310546875E-05	59.3099998502566	1978
65.102114835633	0.599761962890625	7.965087890625E-06	59.3399998501809	1979
65.1321148355572	0.599609375	1.8768310546875E-05	59.3699998501052	1980
65.1621148354815	0.599212646484375	1.959228515625E-05	59.3999998500294	1981
65.1921148354057	0.599761962890625	7.843017578125E-06	59.4299998499537	1982
65.22211483533	0.60040283203125	1.824951171875E-05	59.4599998498779	1983
65.2521148352542	0.59967041015625	1.9927978515625E-05	59.4899998498022	1984
65.2821148351785	0.6002197265625	7.965087890625E-06	59.5199998497264	1985
65.3121148351028	0.60003662109375	1.7608642578125E-05	59.5499998496507	1986
65.342114835027	0.600311279296875	2.0538330078125E-05	59.579999849575	1987
65.3721148349513	0.59881591796875	7.965087890625E-06	59.6099998494992	1988
65.4021148348755	0.599822998046875	1.739501953125E-05	59.6399998494235	1989
65.4321148347998	0.6002197265625	2.0843505859375E-05	59.6699998493477	1990
65.462114834724	0.59979248046875	8.148193359375E-06	59.699999849272	1991
65.4921148346483	0.599884033203125	1.678466796875E-05	59.7299998491962	1992
65.5221148345726	0.600921630859375	2.1453857421875E-05	59.7599998491205	1993
65.5521148344968	0.59979248046875	8.23974609375E-06	59.7899998490448	1994
65.5821148344211	0.599822998046875	1.64794921875E-05	59.819999848969	1995
65.6121148343453	0.60003662109375	2.1453857421875E-05	59.8499998488933	1996
65.6421148342696	0.599578857421875	8.453369140625E-06	59.8799998488175	1997
65.6721148341938	0.59912109375	1.580810546875E-05	59.9099998487418	1998
65.7021148341181	0.5994873046875	2.1759033203125E-05	59.939999848666	1999
[truncated: 24,668 more rows]
