# Supplementary material for: Dataset of N-doped CuO:NiO mixed oxide thin film sensor for glucose oxidation
Source: Data Brief. 2020 Oct 14;33:106408. doi: 10.1016/j.dib.2020.106408 (PMC7585048; doi:10.1016/j.dib.2020.106408)
Supplement: Supplementary file 1 [file mmc1.zip › Raw Data_DIB-D-20-01811/Raw data summary_DIB-D-20-01811.xlsx]

## Sheet: Figure 1
Survey scan: CuO
Binding energy (eV)	Count
1253	337031
1252	331525
1251	334907
1250	333449
1249	335449
1248	336644
1247	338625
1246	339282
1245	341461
1244	339326
1243	336331
1242	340323
1241	341893
1240	339873
1239	340901
1238	336476
1237	340400
1236	340534
1235	338931
1234	338453
1233	340312
1232	343822
1231	345298
1230	350158
1229	342314
1228	347170
1227	349282
1226	350083
1225	349552
1224	348648
1223	347954
1222	347107
1221	346625
1220	344187
1219	336795
1218	336803
1217	336358
1216	331475
1215	324789
1214	323336
1213	326681
1212	320654
1211	318687
1210	322322
1209	321348
1208	321635
1207	322250
1206	322116
1205	318932
1204	314525
1203	321084
1202	320632
1201	319600
1200	322836
1199	316704
1198	319500
1197	317028
1196	319058
1195	322980
1194	324244
1193	326155
1192	322219
1191	326185
1190	323887
1189	318856
1188	322037
1187	325120
1186	323767
1185	324092
1184	320321
1183	325128
1182	328915
1181	327930
1180	324835
1179	324986
1178	325653
1177	325201
1176	325098
1175	324478
1174	328446
1173	330614
1172	324808
1171	325059
1170	325283
1169	331001
1168	329258
1167	328976
1166	328624
1165	330916
1164	332509
1163	330643
1162	330447
1161	327486
1160	328465
1159	330689
1158	329111
1157	333343
1156	333272
1155	333148
1154	331101
1153	331342
1152	329572
1151	330478
1150	334659
1149	333425
1148	333396
1147	332680
1146	332754
1145	335547
1144	334847
1143	334815
1142	336340
1141	336365
1140	336025
1139	334335
1138	339844
1137	340137
1136	337761
1135	339265
1134	337087
1133	337734
1132	337258
1131	336843
1130	334426
1129	334053
1128	339028
1127	343314
1126	337944
1125	338845
1124	334303
1123	339289
1122	339047
1121	336049
1120	337049
1119	338229
1118	340982
1117	336168
1116	335307
1115	337836
1114	334704
1113	335556
1112	340156
1111	338725
1110	341661
1109	343113
1108	342945
1107	340646
1106	343944
1105	345009
1104	345906
1103	347344
1102	345525
1101	348266
1100	349834
1099	351508
1098	347627
1097	349360
1096	352628
1095	351812
1094	349949
1093	350919
1092	348454
1091	345077
1090	346075
1089	346501
1088	345227
1087	341465
1086	340749
1085	339583
1084	337747
1083	336917
1082	336878
1081	333118
1080	332124
1079	328857
1078	328585
1077	325771
1076	321238
1075	324199
1074	338530
1073	390077
1072	461042
1071	483209
1070	438082
1069	374820
1068	334384
1067	325134
1066	328686
1065	323337
1064	318517
1063	318465
1062	319606
1061	322825
1060	324635
1059	320732
1058	319143
1057	319464
1056	319725
1055	320940
1054	321982
1053	320608
1052	316632
1051	317663
1050	321638
1049	322343
1048	322442
1047	324454
1046	323829
1045	327396
1044	328079
1043	324416
1042	322836
1041	323474
1040	322498
1039	322740
1038	328673
1037	322031
1036	324011
1035	327278
1034	323480
1033	326244
1032	323181
1031	326929
1030	331488
1029	329644
1028	327166
1027	328538
1026	325835
1025	327516
1024	325458
1023	331152
1022	327825
1021	331426
1020	330641
1019	327181
1018	329757
1017	327153
1016	327724
1015	332552
1014	332480
1013	327853
1012	329012
1011	330700
1010	333174
1009	328205
1008	331081
1007	330635
1006	334731
1005	330457
1004	331348
1003	332941
1002	336723
1001	335237
1000	338807
999	338678
998	337000
997	334576
996	331501
995	329843
994	327758
993	327480
992	328017
991	324935
990	320585
989	321370
988	322787
987	323059
986	320246
985	320444
984	324325
983	322171
982	324796
981	327323
980	336663
979	340214
978	337439
977	339039
976	338975
975	339109
974	331509
973	329669
972	323903
971	315657
970	312123
969	303820
968	293497
967	290538
966	284317
965	287925
964	293444
963	296962
962	300182
961	294745
960	287024
959	285802
958	279501
957	278084
956	282667
955	292166
954	295440
953	295610
952	281700
951	268099
950	257540
949	257143
948	253129
947	251688
946	253636
945	262187
944	272745
943	274339
942	275909
941	277654
940	266727
939	259765
938	260155
937	265011
936	279331
935	296460
934	306073
933	294996
932	276379
931	251365
930	239194
929	236225
928	233278
927	235171
926	233360
925	232114
924	233576
923	233536
922	230793
921	233862
920	232842
919	236369
918	233205
917	233355
916	235066
915	235998
914	235875
913	235400
912	231231
911	234294
910	235435
909	236026
908	235126
907	233636
906	233999
905	235927
904	235214
903	235006
902	237381
901	235610
900	234016
899	234192
898	234336
897	235670
896	236476
895	237960
894	237609
893	238606
892	238268
891	237197
890	236443
889	236549
888	241308
887	240483
886	236656
885	235571
884	237568
883	238428
882	238767
881	241816
880	242432
879	237938
878	237192
877	241722
876	243798
875	242550
874	240187
873	240429
872	239888
871	240684
870	238988
869	242435
868	243502
867	243232
866	243712
865	245043
864	244334
863	245951
862	244691
861	243254
860	241485
859	245742
858	244844
857	243448
856	245611
855	244425
854	243208
853	243871
852	245091
851	243946
850	244644
849	246539
848	244455
847	241228
846	243794
845	246013
844	249788
843	246427
842	244067
841	248208
840	248093
839	246311
838	245770
837	247776
836	247564
835	251092
834	246066
833	244225
832	248031
831	249331
830	247461
829	247699
828	245976
827	245627
826	247044
825	246729
824	249583
823	248510
822	250432
821	250054
820	249163
819	245966
818	250715
817	252887
816	249437
815	250848
814	251650
813	250635
812	251513
811	251865
810	249855
809	247323
808	250073
807	248948
806	249031
805	251342
804	250090
803	248235
802	251996
801	251300
800	250945
799	253834
798	253350
797	250887
796	250418
795	249434
794	250766
793	253972
792	250474
791	249669
790	250899
789	253430
788	254017
787	249044
786	249203
785	251101
784	252198
783	251902
782	252627
781	254130
780	255576
779	254518
778	252886
777	251635
776	250933
775	250378
774	251139
773	251128
772	255099
771	252681
770	248868
769	249989
768	253909
767	252560
766	250545
765	250604
764	251580
763	249575
762	251938
761	254339
760	252368
759	254001
758	253151
757	248929
756	251069
755	248847
754	248507
753	250158
752	248078
751	251798
750	249090
749	247033
748	246748
747	247338
746	249562
745	246935
744	246522
743	246062
742	245265
741	250358
740	248999
739	248242
738	251381
737	250662
736	244719
735	247911
734	247333
733	246081
732	246584
731	248192
730	249211
729	246496
728	244586
727	246438
726	245370
725	241825
724	249099
723	250433
722	247959
721	246783
720	245202
719	246325
718	246728
717	242869
716	242202
715	244686
714	240459
713	242856
712	240322
711	237598
710	236822
709	235285
708	235039
707	233835
706	232512
705	231109
704	231138
703	229154
702	232952
701	234803
700	230725
699	228091
698	226808
697	225369
696	228610
695	229096
694	227574
693	225753
692	227304
691	225593
690	229099
689	225018
688	223541
687	226142
686	225135
685	223940
684	223853
683	223189
682	223724
681	219388
680	219430
679	225196
678	221934
677	223491
676	222873
675	225035
674	222890
673	222454
672	222262
671	224437
670	222137
669	221365
668	222048
667	222268
666	220537
665	218336
664	219126
663	220023
662	220023
661	222898
660	220870
659	219186
658	218776
657	219856
656	218412
655	217874
654	218356
653	221426
652	221847
651	222261
650	222311
649	225836
648	224007
647	222179
646	220368
645	216273
644	212591
643	214109
642	213896
641	214172
640	212510
639	210582
638	208193
637	204761
636	199543
635	199706
634	200672
633	200909
632	200444
631	198438
630	198606
629	199334
628	202229
627	198332
626	196539
625	195694
624	196427
623	192976
622	192923
621	192559
620	192278
619	190546
618	192476
617	191788
616	193301
615	191651
614	191045
613	191401
612	191933
611	191474
610	190516
609	189462
608	190194
607	189585
606	188578
605	189777
604	191241
603	191100
602	192386
601	192055
600	190488
599	192761
598	195192
597	191745
596	189987
595	188566
594	189405
593	191225
592	188064
591	188886
590	190239
589	190583
588	190330
587	187619
586	187725
585	185702
584	182168
583	182256
582	183654
581	185621
580	185115
579	186189
578	183523
577	188731
576	191206
575	194927
574	196199
573	196038
572	202424
571	203153
570	206526
569	209557
568	205833
567	197792
566	188445
565	182263
564	180322
563	178017
562	170317
561	165218
560	166166
559	162810
558	162860
557	161372
556	162459
555	163223
554	165608
553	160683
552	159514
551	159538
550	158731
549	156247
548	153004
547	148041
546	142571
545	135196
544	128617
543	124731
542	119937
541	122487
540	119071
539	117474
538	121189
537	131540
536	140247
535	154019
534	187462
533	254271
532	313362
531	308603
530	245458
529	167752
528	115906
527	96848
526	94125
525	96058.4
524	100062
523	98911.5
522	97751.3
521	93459.4
520	89608.5
519	86502
518	87190.6
517	86761.6
516	85969.2
515	84979.3
514	82818.6
513	82024.6
512	83067.5
511	81711.2
510	79864.6
509	80015.7
508	80115.8
507	77997.6
506	79409.5
505	80273.3
504	80765.4
503	83688.2
502	90341.4
501	91348.4
500	95724.3
499	118617
498	160188
497	182504
496	166609
495	125158
494	86645
493	66163.7
492	57792
491	55060.9
490	53370.4
489	52561.8
488	50629
487	50832.5
486	51209.3
485	51907.9
484	51000.2
483	50800.8
482	51767.8
481	50347.3
480	49849.2
479	49103.7
478	49567
477	49834.3
476	52253.2
475	50775.4
474	50396.1
473	49868.8
472	50665.3
471	49818.1
470	51336
469	49583.4
468	49794.6
467	50006.7
466	50945
465	50396.3
464	50803.6
463	50632
462	51600.5
461	51571.7
460	51048.9
459	50200.4
458	50930.7
457	52686.6
456	51660
455	52820
454	52828.8
453	51608
452	51470.8
451	52194.6
450	53800.9
449	51595.2
448	51447.9
447	52378.2
446	52414.8
445	52791.5
444	52748.5
443	52230.5
442	52248.3
441	51345
440	52147.4
439	53549.6
438	52719.3
437	51271
436	50640.4
435	51612
434	52460.7
433	52254.1
432	53182.2
431	53097.5
430	51229.2
429	51721.1
428	52395.1
427	51210.7
426	51701.8
425	52323.3
424	52862.1
423	51470.2
422	52635
421	52799.8
420	52799.3
419	52037.3
418	52527.9
417	51973.5
416	52992.8
415	52873.1
414	51776.1
413	53022.3
412	52454.6
411	51159.3
410	52733.2
409	52795.2
408	52358.2
407	51748.9
406	52538.9
405	53192.2
404	53305.5
403	54210.2
402	53605.6
401	53532.3
400	53955.2
399	54352.9
398	53842.7
397	52634
396	52598
395	53367.6
394	54687.4
393	53284
392	54064.7
391	54780.8
390	52552.7
389	53907.4
388	54177
387	53778.4
386	54252.6
385	54154.8
384	54476.3
383	54779.5
382	54121.3
381	54779.8
380	54909.7
379	55614.5
378	56607.8
377	55979.2
376	55731.3
375	55205.9
374	53829.3
373	54774.8
372	55795.8
371	55886.1
370	55651.1
369	55060.1
368	56760.8
367	56383.3
366	56082.6
365	57853
364	57286.9
363	56140.8
362	56336.2
361	57685.7
360	58301.3
359	56909
358	57714.4
357	58246.7
356	57972.6
355	56802.8
354	57338
353	58059.9
352	59237.5
351	60084.5
350	59758
349	59395.1
348	59857.9
347	60451.7
346	59038.2
345	61322.5
344	59598.7
343	59819
342	59936.7
341	60293.1
340	59181.9
339	60487.9
338	61469.3
337	61215.9
336	61206.3
335	62015.1
334	60230.6
333	60440.3
332	60849.5
331	61938.7
330	60868.9
329	63519.9
328	63269.2
327	61608.3
326	62832
325	61409.9
324	62093.9
323	62367
322	63811.5
321	64733
320	63965.9
319	64374.3
318	64324.3
317	64998.8
316	65571.7
315	65953.9
314	65586.1
313	65000.8
312	66047.9
311	67560.3
310	66485.2
309	66041.2
308	64890.3
307	64542.5
306	65931
305	64407.2
304	64257.7
303	63074.4
302	60859.2
301	60770.5
300	59517.7
299	58427.3
298	57847.6
297	56670.1
296	56573.5
295	54023.5
294	55218.2
293	56373
292	54323.2
291	60989
290	71114.1
289	84428.8
288	92881.4
287	114620
286	149858
285	167278
284	143945
283	97101.5
282	58571.8
281	43536.8
280	41774.7
279	43543.6
278	40964.8
277	39801.1
276	39852.8
275	40023
274	40357.6
273	40313.3
272	41487.3
271	43009.1
270	42112.5
269	41578.7
268	40615.8
267	39847.6
266	40271.6
265	39626
264	40590.5
263	40301.6
262	40414.3
261	39135.5
260	38943.5
259	39843.3
258	39570.7
257	40045.7
256	39085
255	39879.1
254	39189
253	39424.5
252	39505.4
251	38797.1
250	39934.7
249	42099.8
248	39153
247	39482
246	40063.8
245	40281.4
244	41212.8
243	40726.3
242	39892.1
241	39520.9
240	39972.2
239	40823.3
238	41230.6
237	39906.3
236	41019.9
235	41968.5
234	40427.5
233	41453.4
232	40351
231	41044.4
230	41121.2
229	40591.3
228	40516.6
227	40809.9
226	39787.8
225	40728.7
224	40941.9
223	40904.1
222	40044.5
221	39883.4
220	40246.2
219	39162.7
218	40370.2
217	41442.5
216	40733
215	40684.9
214	40512.9
213	39193.4
212	40002.1
211	40187.7
210	40209
209	40400
208	39892.7
207	39770.1
206	39840.4
205	40510.6
204	40387.4
203	39889.9
202	40010.3
201	41509.8
200	42430.3
199	43990.6
198	42119.7
197	41073.4
196	41226.7
195	40668.3
194	41733.2
193	42011.1
192	41294
191	40596.7
190	39740.4
189	39586.8
188	39537
187	37639.4
186	39225.6
185	38977.2
184	37874.1
183	37000.8
182	38084.9
181	37663.1
180	38234.8
179	39670.5
178	39728.3
177	37825.3
176	38601.3
175	38885.2
174	38305.7
173	38465.1
172	38092.7
171	38098
170	38556.2
169	38768.5
168	39563.8
167	39622.3
166	37995.3
165	39235.2
164	39373.7
163	38815
162	38187.4
161	37733.4
160	36891.6
159	36701.5
158	36736.2
157	38291.2
156	38566.5
155	39410.4
154	40007.7
153	39861.9
152	39524.6
151	38694.3
150	38647
149	37934.5
148	38012
147	38124.5
146	36998.6
145	37110.8
144	36308.9
143	36560.3
142	35710
141	37049
140	36381.3
139	35582.6
138	36961.8
137	36439.9
136	35161.3
135	36634.8
134	36834
133	37531.8
132	38423
131	38631.9
130	38114.4
129	37451.4
128	36306.4
127	38591.4
126	41195.9
125	42203.3
124	43362.8
123	40872.1
122	38885
121	34981
120	33851.8
119	32824.5
118	32485.3
117	33064.2
116	32302.7
115	32013.3
114	30650.3
113	30751.3
112	30416.2
111	31419.1
110	30844.1
109	31346
108	30162
107	31154.5
106	30325.1
105	30129.6
104	31226.9
103	31897.4
102	32458.3
101	32746.4
100	30868.2
99	30974.8
98	29993.7
97	28802.9
96	29157.4
95	28340.6
94	30185.6
93	28908.7
92	28528.4
91	28775.1
90	27579.7
89	26124.8
88	25779
87	26553.9
86	27414
85	27518.9
84	28936.9
83	27678.2
82	28473.1
81	31687.2
80	35801.5
79	40365
78	43121.2
77	45325.1
76	42226.2
75	35015.3
74	27476.5
73	21434.3
72	16989.9
71	15641.7
70	15061.7
69	13645.8
68	13301.7
67	14180.3
66	15477.8
65	20912.6
64	26732.2
63	28617.6
62	24799
61	18996.4
60	14182.5
59	12886.1
58	12935
57	12760
56	11638.6
55	11629.2
54	11626.5
53	12378.4
52	11808.4
51	11965.2
50	12429.3
49	11927.8
48	11380
47	11417.5
46	11672.6
45	11522.7
44	11379.9
43	11230.8
42	11281.3
41	11166.4
40	10770.1
39	10435.4
38	10575.4
37	10130
36	9487.44
35	9633.2
34	9919.33
33	11071.2
32	14304.2
31	18386.1
30	18846.1
29	16340.2
28	13520.7
27	14709.3
26	14531.1
25	13759
24	12823.4
23	12599.9
22	11525.8
21	9260.12
20	7752.2
19	7683.5
18	7788.36
17	7601.34
16	7243.06
15	6690.06
14	7508.51
13	9358.97
12	9688.82
11	9049.63
10	9142.6
9	8519.72
8	8032.7
7	9445.01
6	11531.7
5	13640.9
4	14273.9
3	11837.3
2	7364.68
1	3140.85
0	1191.69
-1	503.037
-2	166.326
-3	115.28
-4	105.81
-5	43.2553
-6	56.7847
-7	16.2575

## Sheet: Figure 2
Survey scan: N-CuO/Cu2O
Binding energy (eV)	Count
1252	409558
1251	408849
1250	407224
1249	407095
1248	410870
1247	410449
1246	409627
1245	414403
1244	414824
1243	411737
1242	412595
1241	415989
1240	416203
1239	416192
1238	411500
1237	412635
1236	417970
1235	418111
1234	416750
1233	416927
1232	418926
1231	419921
1230	419292
1229	422766
1228	424306
1227	426585
1226	425910
1225	428298
1224	427251
1223	425272
1222	426303
1221	424751
1220	418962
1219	417648
1218	410521
1217	410507
1216	409873
1215	407426
1214	406252
1213	400802
1212	400829
1211	397698
1210	394753
1209	391716
1208	399139
1207	394404
1206	393499
1205	396162
1204	394851
1203	396442
1202	393926
1201	393546
1200	392866
1199	392823
1198	396272
1197	395561
1196	396696
1195	400809
1194	398410
1193	400932
1192	399020
1191	400807
1190	396193
1189	394378
1188	395814
1187	399599
1186	397894
1185	398697
1184	397875
1183	398606
1182	398851
1181	403304
1180	400422
1179	398608
1178	407751
1177	404575
1176	404237
1175	404326
1174	400851
1173	399800
1172	401673
1171	402117
1170	402506
1169	407009
1168	407311
1167	404320
1166	406469
1165	405459
1164	406655
1163	410050
1162	406715
1161	406531
1160	411000
1159	408165
1158	408069
1157	406467
1156	409730
1155	408716
1154	410530
1153	411195
1152	410607
1151	409377
1150	410082
1149	407107
1148	412137
1147	411259
1146	408997
1145	412362
1144	412989
1143	413537
1142	413173
1141	410969
1140	414680
1139	415012
1138	413948
1137	414392
1136	416722
1135	414766
1134	417859
1133	419377
1132	417207
1131	419078
1130	420346
1129	416117
1128	416153
1127	415251
1126	414544
1125	419586
1124	416928
1123	416722
1122	415858
1121	421025
1120	421868
1119	417240
1118	420265
1117	420202
1116	421258
1115	420720
1114	422148
1113	421026
1112	422429
1111	419017
1110	420790
1109	424585
1108	423060
1107	422504
1106	424223
1105	424123
1104	426041
1103	424374
1102	422882
1101	428337
1100	428421
1099	429882
1098	432018
1097	434813
1096	432605
1095	430992
1094	430048
1093	430510
1092	432727
1091	429065
1090	423252
1089	424198
1088	420588
1087	421566
1086	420188
1085	418872
1084	414924
1083	415221
1082	411402
1081	407935
1080	406369
1079	404642
1078	404712
1077	405804
1076	400362
1075	399549
1074	407095
1073	422447
1072	480102
1071	557380
1070	576183
1069	526494
1068	456274
1067	412904
1066	399919
1065	399493
1064	399841
1063	397572
1062	395137
1061	396904
1060	400780
1059	400516
1058	397274
1057	395879
1056	401842
1055	400988
1054	404286
1053	404009
1052	401618
1051	400456
1050	399138
1049	396217
1048	400771
1047	403501
1046	401719
1045	406702
1044	406486
1043	403267
1042	405328
1041	403288
1040	401546
1039	404735
1038	404044
1037	405291
1036	412598
1035	411962
1034	405053
1033	408166
1032	409053
1031	409472
1030	411563
1029	412610
1028	413110
1027	409967
1026	411471
1025	412392
1024	413000
1023	411525
1022	414331
1021	416364
1020	414141
1019	414234
1018	416242
1017	418824
1016	419689
1015	417021
1014	420458
1013	419669
1012	418245
1011	420450
1010	415688
1009	419460
1008	419942
1007	416498
1006	417004
1005	422119
1004	423996
1003	423278
1002	425238
1001	430527
1000	427294
999	427144
998	426592
997	428351
996	427081
995	426492
994	422443
993	420050
992	414396
991	415030
990	417147
989	410698
988	408455
987	408783
986	412171
985	413307
984	411229
983	411658
982	416261
981	422492
980	428008
979	430182
978	433387
977	441552
976	437631
975	439175
974	432703
973	426874
972	416332
971	409161
970	405389
969	397104
968	387244
967	379677
966	373289
965	369852
964	372145
963	375910
962	378552
961	379373
960	370198
959	365222
958	358203
957	356347
956	360646
955	370644
954	379351
953	384121
952	390411
951	376266
950	354592
949	337780
948	323855
947	320543
946	320119
945	324623
944	336957
943	342834
942	339805
941	337743
940	331912
939	326074
938	320449
937	321362
936	327960
935	348942
934	381755
933	410885
932	412692
931	379726
930	330194
929	295376
928	282398
927	282338
926	281561
925	277039
924	272972
923	277073
922	276905
921	277070
920	276014
919	276650
918	277591
917	277973
916	274689
915	278420
914	278188
913	277959
912	279533
911	277450
910	279970
909	277777
908	282624
907	279918
906	280872
905	282267
904	282636
903	279503
902	277618
901	281506
900	277585
899	277960
898	281087
897	281177
896	280526
895	281297
894	281286
893	281079
892	283881
891	284901
890	284441
889	283935
888	284003
887	284393
886	285531
885	285286
884	282682
883	282687
882	286618
881	286545
880	290127
879	287751
878	290008
877	287447
876	290048
875	286075
874	285202
873	286108
872	291253
871	286997
870	288540
869	292383
868	288368
867	292624
866	291512
865	291193
864	289067
863	292316
862	292241
861	289743
860	293920
859	288966
858	291979
857	294129
856	293004
855	294180
854	294154
853	290110
852	293872
851	295690
850	295893
849	295814
848	294892
847	293823
846	296888
845	298943
844	295061
843	292589
842	295501
841	295854
840	295714
839	300793
838	298155
837	296141
836	298154
835	295586
834	300262
833	300819
832	301103
831	299056
830	300994
829	300669
828	301163
827	299854
826	301076
825	299692
824	301824
823	304409
822	300305
821	301249
820	303615
819	304924
818	298122
817	300874
816	303627
815	301929
814	304065
813	304813
812	306051
811	303999
810	305862
809	308151
808	305676
807	303372
806	304506
805	309286
804	306172
803	303165
802	307302
801	310108
800	307612
799	307549
798	308925
797	307381
796	308272
795	313324
794	310855
793	309743
792	309283
791	308772
790	309152
789	307255
788	310525
787	307479
786	310308
785	309599
784	312111
783	314897
782	308697
781	307172
780	311346
779	314676
778	312092
777	310851
776	314073
775	314376
774	311839
773	312665
772	314607
771	314800
770	313150
769	314483
768	313384
767	309555
766	308619
765	316675
764	315864
763	313118
762	313804
761	316412
760	316631
759	317378
758	314815
757	315831
756	312734
755	313747
754	315557
753	311889
752	312752
751	309970
750	313473
749	311791
748	312092
747	312046
746	309870
745	311441
744	309609
743	309022
742	308975
741	310269
740	309641
739	309998
738	309673
737	312997
736	311960
735	307809
734	308600
733	312541
732	308489
731	307283
730	309784
729	305968
728	309560
727	308466
726	309480
725	313418
724	312181
723	310593
722	312187
721	314524
720	314405
719	315678
718	313159
717	309884
716	308243
715	309308
714	305227
713	305597
712	308176
711	298900
710	294640
709	295427
708	292102
707	290395
706	291673
705	286573
704	292753
703	289287
702	286246
701	288168
700	291538
699	288276
698	288508
697	282330
696	283437
695	284505
694	281633
693	283120
692	283981
691	283954
690	280824
689	283469
688	283207
687	283898
686	278000
685	277290
684	277876
683	279781
682	279091
681	277484
680	276756
679	277183
678	276450
677	278325
676	278406
675	275962
674	277349
673	277683
672	279229
671	276838
670	280199
669	281754
668	279760
667	277371
666	282382
665	277045
664	275417
663	278048
662	275021
661	271542
660	276054
659	277701
658	275883
657	274560
656	273083
655	275716
654	277672
653	277003
652	279053
651	286788
650	288936
649	288556
648	291310
647	280186
646	270300
645	270850
644	271268
643	269078
642	271843
641	270205
640	269806
639	266615
638	259760
637	250610
636	250742
635	250063
634	247714
633	245539
632	246093
631	247352
630	246436
629	245629
628	243781
627	242481
626	240133
625	236916
624	236829
623	237917
622	237135
621	235596
620	239955
619	236118
618	235831
617	231553
616	231589
615	234044
614	234448
613	234087
612	234283
611	232513
610	233502
609	235856
608	235010
607	235763
606	229276
605	231736
604	233566
603	234554
602	233504
601	232709
600	233365
599	235120
598	233973
597	234892
596	239649
595	237806
594	235806
593	238024
592	236653
591	234997
590	236507
589	238589
588	234507
587	234140
586	233467
585	229713
584	228930
583	231674
582	232802
581	229728
580	231810
579	234159
578	235918
577	236000
576	236153
575	240308
574	245358
573	249962
572	255343
571	263230
570	272360
569	272168
568	264322
567	246855
566	228907
565	220773
564	216056
563	209407
562	208720
561	198677
560	195376
559	194420
558	196073
557	196147
556	195955
555	195413
554	194552
553	192743
552	190911
551	191895
550	191391
549	189239
548	184154
547	177092
546	169018
545	163185
544	156658
543	149001
542	145662
541	144025
540	139653
539	135840
538	134790
537	140477
536	152428
535	163146
534	186678
533	245571
532	345356
531	416401
530	391428
529	281567
528	180782
527	126413
526	111298
525	108975
524	112863
523	115025
522	113789
521	113556
520	107089
519	104176
518	101945
517	101798
516	100771
515	102134
514	100088
513	98857.2
512	97950.2
511	98789.5
510	98386.8
509	96190
508	95044
507	94927.7
506	95811.5
505	94670.9
504	95462
503	95104.5
502	103030
501	106420
500	106696
499	113720
498	139651
497	182898
496	209933
495	188516
494	142040
493	102159
492	81383.3
491	72496.9
490	68337.7
489	67032.7
488	66584.4
487	65591.6
486	64170.4
485	64441.9
484	63006
483	63010.6
482	65243.8
481	63746.5
480	63355.1
479	63086.7
478	64017.1
477	64174
476	63680.1
475	63202
474	62590
473	62762.7
472	62880.1
471	64888.6
470	63289.5
469	63478.4
468	65230.1
467	62824.2
466	62797.3
465	62254.7
464	61277.1
463	61917.2
462	62271.5
461	63246.5
460	62479.5
459	62310.7
458	62393.8
457	60890.7
456	60766
455	61197.9
454	61859.1
453	65881.7
452	66828.2
451	69169.1
450	65865.8
449	62725.3
448	60430.1
447	61844.2
446	64569.6
445	66568.7
444	69762.7
443	68065.3
442	64431.2
441	62125.7
440	60323.8
439	59574.6
438	58699.9
437	59890
436	60439.6
435	61909
434	60907
433	60459.1
432	61917.5
431	60854.7
430	59830.5
429	59808.4
428	60741.2
427	60762.1
426	61276.3
425	59670.3
424	60820.5
423	61611.6
422	60198.8
421	61814.4
420	60852.5
419	62008.8
418	62865.3
417	61827.1
416	62268
415	62569.7
414	62095.2
413	63506.8
412	60545.5
411	61969.2
410	61108.1
409	61951.5
408	62954.1
407	61770.1
406	61481.2
405	61505.7
404	62032.4
403	59597.7
402	61733.2
401	61996
400	62136.7
399	63684.8
398	69239.8
397	70684.4
396	68466.5
395	64633.8
394	60736.3
393	60688.7
392	59838.3
391	60894
390	59955.2
389	60453.7
388	59854.3
387	60471.1
386	59841
385	60761.8
384	61547.8
383	60065.3
382	61614.3
381	61082
380	61392.9
379	60613.9
378	61133.1
377	62002.8
376	62210.4
375	62313.5
374	60577.9
373	60473.4
372	61154.9
371	61403.4
370	61992.6
369	61770.3
368	63022.5
367	63146
366	61375.7
365	61549.6
364	62320
363	62254
362	62401
361	64047.2
360	63387.7
359	63058.1
358	62768.5
357	63888
356	66072.4
355	65296.8
354	63389.9
353	63259.2
352	64267.1
351	64806.1
350	65403.4
349	65457.6
348	66074
347	65734.1
346	66279
345	65496.5
344	65708
343	63628.5
342	64913.4
341	64611.2
340	66118
339	66927.6
338	66495
337	65965.7
336	68020.4
335	67035.2
334	66521.1
333	67569.7
332	67045.4
331	67201.5
330	67634.9
329	67109.5
328	67857.5
327	67616.6
326	69715.3
325	69685.1
324	69531.8
323	69196.5
322	69111.3
321	69479
320	70246.2
319	71575.1
318	70626.2
317	71629.1
316	72176.2
315	70843.5
314	71717
313	73329.6
312	72245.7
311	72635.4
310	73051.6
309	72738.9
308	72276.1
307	72499.8
306	71178.1
305	69409.2
304	70196.8
303	69304.9
302	68368.3
301	69203.3
300	68834
299	67043.9
298	64008.7
297	64147.3
296	64258.2
295	62441.1
294	63394.3
293	63357.2
292	63170.9
291	65895.9
290	70292.9
289	82254.4
288	94024.2
287	101634
286	121232
285	153964
284	170800
283	144101
282	100668
281	65691.8
280	53319.1
279	49915.9
278	49974.8
277	50816.1
276	48693.1
275	48505.5
274	49219.9
273	50296
272	48570.2
271	49862
270	52122.4
269	51910.4
268	52327.5
267	51664.5
266	50250.8
265	48628.9
264	48490.6
263	46833
262	49616.1
261	48722.5
260	47573.5
259	48499.6
258	48259.4
257	47882.2
256	47371.6
255	48892.5
254	49099.5
253	48371
252	47453.4
251	47194.1
250	47626.5
249	48110.4
248	49033.2
247	48465.1
246	48982.2
245	49154.7
244	48084.4
243	48854.9
242	47674.5
241	48600.7
240	49571.9
239	48995.6
238	48896.9
237	48823
236	49213.5
235	48576
234	48854
233	50965.6
232	50677.1
231	50477
230	50050.5
229	49069.4
228	49477.5
227	51416.9
226	50407.5
225	49414
224	49015.4
223	49544
222	48276
221	49761.7
220	50386.4
219	50175.1
218	52093.4
217	49995
216	49430.8
215	49750.7
214	49226.6
213	49889.2
212	48582.3
211	49554.8
210	49662.5
209	50003.6
208	49306.4
207	48009.8
206	48453.6
205	48518.8
204	48366.6
203	47432.1
202	48035.2
201	50026.9
200	51578
199	53989.4
198	56337.6
197	55342.2
196	51568.2
195	49043.3
194	49202.2
193	53617.7
192	57250.4
191	55784.4
190	53288.7
189	51642.6
188	48983
187	47274.5
186	47502.9
185	47711.7
184	47844.2
183	47273.8
182	47780.1
181	49606.2
180	48025.3
179	47139.3
178	47437.1
177	48052.5
176	47592.1
175	47478.6
174	48141.7
173	46854.7
172	47696.5
171	46424.1
170	47556
169	49232.4
168	49446.5
167	48782.9
166	47989.9
165	47756
164	47897.5
163	47634.1
162	47822.2
161	46963.5
160	48496
159	48185.2
158	47864.5
157	47761.4
156	49725.1
155	49312.9
154	49232.5
153	48461.8
152	49565.9
151	49484.2
150	49327.8
149	50050
148	48573.6
147	50093
146	47379.3
145	47904.6
144	48203.5
143	48449.4
142	49100.1
141	47620.3
140	46915.5
139	46730.8
138	48081.8
137	46894
136	45633.6
135	46088.1
134	46061.5
133	46899.3
132	47390.6
131	48914.9
130	49130.2
129	49261.4
128	50421.2
127	50444.5
126	51231.9
125	52735.4
124	54910.8
123	56121.8
122	57251
121	55078.3
120	48541.3
119	45910
118	43607.8
117	42673.1
116	41141.9
115	39924.6
114	40359.6
113	40969.8
112	39925.2
111	41005.1
110	40471.7
109	41024.4
108	41029.5
107	38852.8
106	39091.8
105	39890.2
104	40858.7
103	42165.7
102	42826.3
101	43224
100	42115.3
99	41141.2
98	39524.1
97	38598.3
96	38768.3
95	39013.7
94	38718.6
93	38712.2
92	39500.5
91	38544.9
90	36991.3
89	38203.1
88	35310.2
87	35053
86	35556
85	36973
84	35896.5
83	36754.2
82	36438.6
81	38232.4
80	42289.8
79	48934
78	58366.5
77	64291.9
76	66999.4
75	61364.5
74	52254.4
73	40987.3
72	30142.6
71	24611.8
70	20626.7
69	19288.4
68	18587.3
67	17847.6
66	17735.4
65	18393.8
64	24929.7
63	32736.1
62	34036.2
61	28393.5
60	21986.9
59	16415.5
58	15477.8
57	14973.8
56	14982.2
55	14637
54	15295.8
53	15296.6
52	15193
51	15499.4
50	14845.1
49	15008
48	14626.2
47	14264.6
46	14650.3
45	14460.1
44	14632.4
43	14241
42	13937.4
41	14233
40	14304.3
39	13792.2
38	13330
37	12714.4
36	11962.9
35	13323.4
34	13757.7
33	13501.5
32	15176.6
31	18660.2
30	22153.5
29	23391.4
28	20578.5
27	18640.2
26	18322.6
25	19149.9
24	19216.7
23	17269.9
22	16072.2
21	13962.5
20	12414.1
19	11871.3
18	12108
17	12567.5
16	11725.6
15	10499
14	9485.79
13	10079.1
12	10710
11	10345.3
10	10683.7
9	11268.8
8	11014.6
7	11361.2
6	12562.3
5	15534.1
4	20089.7
3	21031.6
2	18955.8
1	12344.7
0	5714.86
-1	2176.08
-2	679.422
-3	303.629
-4	264.841
-5	133.827
-6	88.7885
-7	11.5066
-8	15.4952

## Sheet: Figure 3
Survey scan: N-CuO/Cu2O:NiO post sensing
Binding energy (eV)	Count
1252	463470
1251	465035
1250	465129
1249	467761
1248	466555
1247	466403
1246	466410
1245	465372
1244	468705
1243	467353
1242	472404
1241	467483
1240	467398
1239	474022
1238	469015
1237	465500
1236	466201
1235	469313
1234	470846
1233	468772
1232	473390
1231	471008
1230	470685
1229	479416
1228	480511
1227	479985
1226	481489
1225	477804
1224	483863
1223	481270
1222	478539
1221	480213
1220	476725
1219	476250
1218	470084
1217	467948
1216	465514
1215	460748
1214	458296
1213	458830
1212	457641
1211	456276
1210	452590
1209	453701
1208	452110
1207	453426
1206	456827
1205	454897
1204	455661
1203	454249
1202	455047
1201	458320
1200	455703
1199	455963
1198	454076
1197	457780
1196	457985
1195	455600
1194	463088
1193	457725
1192	455660
1191	456740
1190	459044
1189	456756
1188	460580
1187	457589
1186	457268
1185	463449
1184	460888
1183	461433
1182	461084
1181	462092
1180	459488
1179	462378
1178	462993
1177	465092
1176	463827
1175	461178
1174	464528
1173	466657
1172	461521
1171	464035
1170	465017
1169	466036
1168	462432
1167	464425
1166	468551
1165	471670
1164	469955
1163	468862
1162	467505
1161	464640
1160	463378
1159	465961
1158	472012
1157	467971
1156	470960
1155	466556
1154	466012
1153	472137
1152	471816
1151	473029
1150	472912
1149	473167
1148	473223
1147	470270
1146	475580
1145	476228
1144	473501
1143	476488
1142	479192
1141	479766
1140	476788
1139	479570
1138	477106
1137	484666
1136	483143
1135	479081
1134	474850
1133	478725
1132	474580
1131	482818
1130	480853
1129	479105
1128	481233
1127	483964
1126	486638
1125	483602
1124	486821
1123	483273
1122	484519
1121	484615
1120	489098
1119	487592
1118	484003
1117	486592
1116	488248
1115	486056
1114	485688
1113	483384
1112	487210
1111	490525
1110	485308
1109	488273
1108	488064
1107	491682
1106	491893
1105	492610
1104	494512
1103	491671
1102	500226
1101	495818
1100	494188
1099	495638
1098	502152
1097	496528
1096	497818
1095	493962
1094	499033
1093	496743
1092	495300
1091	493182
1090	494527
1089	496317
1088	497082
1087	495982
1086	498312
1085	496892
1084	492298
1083	495110
1082	499150
1081	493446
1080	494949
1079	493231
1078	493771
1077	493491
1076	498541
1075	496732
1074	496988
1073	504360
1072	517407
1071	524708
1070	525960
1069	512010
1068	500817
1067	501453
1066	503440
1065	500500
1064	501891
1063	504930
1062	505384
1061	500870
1060	506406
1059	504854
1058	501079
1057	504109
1056	503018
1055	500763
1054	505032
1053	506231
1052	505480
1051	509189
1050	504435
1049	506075
1048	506208
1047	510228
1046	512904
1045	510842
1044	515303
1043	512844
1042	512643
1041	511852
1040	512899
1039	511140
1038	511200
1037	509827
1036	509578
1035	511424
1034	511946
1033	517412
1032	516240
1031	511559
1030	514134
1029	517264
1028	518684
1027	514338
1026	521252
1025	518635
1024	519825
1023	522788
1022	519150
1021	526423
1020	526339
1019	524802
1018	529838
1017	528150
1016	531043
1015	536235
1014	533688
1013	534612
1012	536020
1011	533436
1010	526721
1009	528871
1008	527554
1007	529543
1006	526317
1005	522117
1004	521871
1003	521006
1002	523065
1001	525186
1000	527251
999	526650
998	526950
997	525116
996	522812
995	521755
994	523364
993	524498
992	513951
991	511815
990	509581
989	509329
988	508342
987	510996
986	511897
985	508078
984	507001
983	510912
982	514699
981	525934
980	530223
979	536001
978	536168
977	544528
976	543661
975	538908
974	531779
973	520615
972	514786
971	505660
970	496494
969	492748
968	482938
967	478702
966	473383
965	471251
964	471147
963	471482
962	481070
961	480820
960	473080
959	466892
958	460904
957	456835
956	463122
955	473682
954	477065
953	478048
952	468869
951	457701
950	449028
949	439655
948	439850
947	435234
946	438152
945	440548
944	448463
943	461548
942	467743
941	463086
940	458174
939	450384
938	447958
937	444473
936	455196
935	476540
934	493970
933	490334
932	476606
931	456040
930	437862
929	426354
928	423992
927	421090
926	424694
925	425668
924	424529
923	414402
922	417142
921	423474
920	425423
919	422440
918	424657
917	420426
916	423203
915	425736
914	427534
913	424398
912	422015
911	422944
910	429198
909	429560
908	425094
907	427805
906	427809
905	426517
904	428963
903	430321
902	427622
901	431330
900	427931
899	431783
898	428181
897	430461
896	430043
895	430599
894	426935
893	424721
892	420704
891	419641
890	425591
889	420312
888	417827
887	414516
886	418199
885	422095
884	423037
883	428524
882	436609
881	445253
880	447289
879	449461
878	448370
877	444355
876	434434
875	442812
874	451879
873	451707
872	446834
871	429678
870	407416
869	388304
868	386987
867	389302
866	390956
865	395765
864	403682
863	417032
862	431781
861	435291
860	433693
859	426194
858	425282
857	444433
856	474604
855	483661
854	458483
853	417900
852	377984
851	356993
850	349164
849	342956
848	339859
847	337291
846	339380
845	344751
844	342061
843	344808
842	343452
841	340494
840	337792
839	340196
838	342744
837	344644
836	345841
835	343570
834	348680
833	347886
832	344300
831	343730
830	345824
829	348303
828	346563
827	346134
826	345918
825	344425
824	344907
823	343093
822	341315
821	342617
820	345432
819	346622
818	346611
817	344349
816	348502
815	345007
814	346332
813	346989
812	348019
811	349825
810	345486
809	345155
808	344353
807	339316
806	345839
805	346978
804	345772
803	341812
802	346846
801	345766
800	345211
799	344458
798	341405
797	343912
796	345817
795	343156
794	340353
793	344694
792	340396
791	344301
790	341985
789	341508
788	342500
787	343969
786	347324
785	344144
784	344424
783	347528
782	348115
781	347730
780	347770
779	346788
778	348988
777	346194
776	350630
775	345411
774	341372
773	342909
772	340140
771	336489
770	328334
769	327610
768	330414
767	329861
766	324433
765	323865
764	322797
763	324676
762	321410
761	320705
760	321161
759	322100
758	317599
757	317728
756	320907
755	321614
754	318995
753	317826
752	314730
751	315031
750	311020
749	313215
748	309696
747	311509
746	310272
745	307479
744	307809
743	309747
742	307726
741	309059
740	309912
739	308866
738	310906
737	305514
736	306434
735	311732
734	309727
733	311458
732	307877
731	308029
730	309807
729	309589
728	305640
727	304967
726	306357
725	309971
724	309782
723	310717
722	313352
721	315247
720	310999
719	304736
718	306400
717	308389
716	313844
715	313575
714	312824
713	307869
712	309937
711	312660
710	302598
709	293945
708	290737
707	293080
706	288959
705	286659
704	279161
703	277062
702	271763
701	271781
700	267405
699	264527
698	263025
697	262982
696	260321
695	257177
694	254898
693	257523
692	252142
691	251447
690	254613
689	252586
688	254509
687	251347
686	248927
685	248554
684	250475
683	251426
682	247996
681	244029
680	243693
679	246301
678	246684
677	245890
676	244034
675	247592
674	243972
673	244763
672	246468
671	244543
670	247016
669	246772
668	243761
667	243991
666	245527
665	243259
664	248042
663	245992
662	245231
661	246295
660	241885
659	243780
658	239265
657	239150
656	241036
655	241709
654	235233
653	237473
652	241273
651	244249
650	244742
649	253176
648	255424
647	255930
646	257233
645	257324
644	257490
643	258474
642	257601
641	253897
640	250160
639	246104
638	238295
637	230522
636	221030
635	211375
634	201094
633	196169
632	193309
631	192256
630	190421
629	189731
628	190570
627	186874
626	187220
625	184624
624	185500
623	184591
622	181172
621	179250
620	178382
619	175976
618	173472
617	173132
616	169812
615	166578
614	169979
613	169563
612	171202
611	170545
610	170520
609	169731
608	167912
607	168050
606	168903
605	166481
604	167521
603	167206
602	169392
601	173537
600	170075
599	169826
598	172749
597	172029
596	170515
595	170866
594	169622
593	172362
592	172602
591	171149
590	167714
589	170589
588	169539
587	168800
586	167399
585	168079
584	167754
583	168468
582	167779
581	168703
580	168054
579	167669
578	169744
577	172624
576	171313
575	175058
574	178326
573	180410
572	180088
571	178675
570	186846
569	189052
568	187064
567	181021
566	172663
565	160923
564	158055
563	155949
562	149197
561	149493
560	150345
559	150609
558	149795
557	149433
556	149694
555	150870
554	152324
553	152453
552	151899
551	148461
550	148453
549	143811
548	137922
547	129127
546	124833
545	121391
544	114409
543	108849
542	103276
541	98060.9
540	91973.2
539	87383.1
538	83556.6
537	84262.4
536	85641.1
535	96408.4
534	135776
533	231754
532	345564
531	396717
530	354570
529	255419
528	159173
527	97167.1
526	73122.4
525	65767.3
524	64820.3
523	64651.5
522	62655.1
521	62239.9
520	60833.7
519	60535.4
518	60433.7
517	59141.9
516	61376.7
515	58876.8
514	58070
513	58233
512	57899.1
511	58449.1
510	58920.1
509	58688.8
508	58055.6
507	57546
506	57724.3
505	57391.5
504	57527.6
503	58920.2
502	60889.7
501	61328.3
500	61947.1
499	64915.5
498	73016.5
497	78579
496	80117.9
495	72779.1
494	63070.3
493	57369.6
492	56640.9
491	54486.4
490	54738.2
489	55468.3
488	55092.9
487	56412.6
486	55029
485	54078.1
484	53100.3
483	53040.7
482	51826.3
481	52938.7
480	52614.5
479	52599.9
478	52716.9
477	54004.1
476	52807
475	51782.6
474	51614.4
473	52025.6
472	53270.5
471	52614.5
470	52492.7
469	52278
468	52563.1
467	51833.4
466	52068.3
465	53020.8
464	52102
463	53498.9
462	53710.3
461	53371.7
460	53464
459	53424.6
458	55703.4
457	53452.7
456	52239.6
455	54010.6
454	52788.8
453	53860.4
452	53642.9
451	54346.9
450	52968.1
449	53313
448	53935.6
447	53249.4
446	54522.1
445	52017.2
444	52741.8
443	53324.2
442	53187.8
441	54766
440	55310.9
439	55980.9
438	54981.9
437	56120.5
436	54558.5
435	54994.3
434	53993.8
433	55818.3
432	53208.8
431	52800.2
430	53939.5
429	53834
428	53673.5
427	54034.2
426	55242.2
425	55760
424	56545.1
423	56885.6
422	55400.6
421	54642.2
420	54187.4
419	56103.1
418	56178.1
417	54773.3
416	55069.1
415	55070
414	55968.2
413	55227.8
412	55525.5
411	56041.4
410	56405.9
409	56274.2
408	55861.6
407	56957.8
406	56085.3
405	57065.5
404	56227.7
403	55839
402	56386.1
401	57051.2
400	59065.4
399	60673.9
398	61027.1
397	57756.3
396	56903.5
395	56106.9
394	57021.4
393	56294.9
392	56672.5
391	55789.3
390	56043.2
389	55792.7
388	58133.4
387	56148.5
386	54293.8
385	56195.5
384	57325
383	58060.7
382	57930.3
381	57250.4
380	56675
379	57111.5
378	58155.9
377	57502.4
376	55878.6
375	57177.9
374	57624.6
373	58071.7
372	58467.1
371	57545.3
370	56945.8
369	57415.7
368	59806.4
367	59599.9
366	59561.9
365	59047.9
364	59650
363	58482.7
362	58867.1
361	59697.1
360	59496.7
359	60046.6
358	59195.6
357	58651.2
356	57977.3
355	59517.2
354	58327.2
353	59670.6
352	63354.4
351	64334.9
350	64233.9
349	63247
348	62566.2
347	63624.4
346	64677.5
345	63320.3
344	61761.7
343	57842.8
342	60354.3
341	60804.5
340	61004.9
339	60240.7
338	62660.2
337	61903
336	63360.2
335	63007.6
334	61485.5
333	61084.3
332	61553.1
331	61354.1
330	62400.9
329	61871.1
328	61763.6
327	64024.2
326	62466.8
325	62242.9
324	60888.6
323	61238
322	63208.3
321	63071.8
320	63715.8
319	64656.7
318	63031.9
317	63624.4
316	62580.6
315	62667.3
314	63013.6
313	63719.6
312	64881.8
311	63790.4
310	66118.9
309	66258.7
308	68310.7
307	70991.6
306	72574.9
305	72688.3
304	72806.4
303	67403.1
302	66076.9
301	63290.8
300	65004.3
299	62308.5
298	60530.7
297	59706.9
296	57863.2
295	56278.9
294	55455.6
293	57043.9
292	57185.9
291	57626.3
290	62272.8
289	69362.7
288	74858.5
287	83830.7
286	106106
285	128921
284	130389
283	108115
282	80013.5
281	61839.1
280	55612.6
279	53050.2
278	52488.7
277	52716.6
276	52374.3
275	53434.5
274	54034.3
273	52488.8
272	53588.1
271	53026.4
270	53756.5
269	54269.7
268	54223.2
267	55086.1
266	55109.7
265	52932.4
264	52984.6
263	52328
262	51807.6
261	51236.3
260	52982
259	54578
258	53151.1
257	53312.6
256	52124.8
255	53407
254	54824.5
253	54950.8
252	54098.4
251	54010.6
250	54359.9
249	54041.3
248	54100.3
247	52853.4
246	54488.9
245	54384.5
244	53458.9
243	55342.1
242	56364.2
241	55893.3
240	54280.1
239	55455.3
238	55460.1
237	55789.8
236	55606.7
235	55833.1
234	56890.9
233	56119.2
232	56293.9
231	57379.6
230	56457.2
229	57300.2
228	56102.7
227	55441.6
226	57041.8
225	57509.8
224	54483.6
223	55155.9
222	56991.1
221	55552.9
220	55609
219	57052.3
218	57414.1
217	57654.3
216	56673.3
215	57871.9
214	55140.1
213	55917.7
212	57433.8
211	55972.4
210	57368.7
209	56448.1
208	57866.9
207	56050.8
206	57138.1
205	57048.6
204	57369.1
203	57464.4
202	57889.5
201	56794.7
200	57634.8
199	58928.2
198	58939.4
197	57197.9
196	57824.8
195	56941.9
194	60320.9
193	62991.1
192	63829.6
191	62613
190	59501.6
189	56688.6
188	57681.1
187	57167.1
186	57881.1
185	57361.1
184	56946.1
183	57652.4
182	58498.1
181	56423.9
180	57984.5
179	57359.1
178	58809.3
177	57556.6
176	58358.6
175	58299.3
174	57395.9
173	59366.1
172	58729.2
171	59118.4
170	59359.8
169	61120.6
168	60620.2
167	60135.1
166	58416.3
165	57008.1
164	57427.1
163	57838.5
162	58142.8
161	59227.4
160	58444.4
159	57201.5
158	57990.2
157	59975.9
156	59702.8
155	61055.3
154	64032.8
153	69290.2
152	67800.2
151	66840.9
150	62589.6
149	61175.6
148	59502.8
147	60489.2
146	58939.2
145	58949.4
144	59479.9
143	57593.1
142	59202.6
141	58582.5
140	59302.8
139	58013.8
138	57316.5
137	56821.9
136	58169.2
135	58448.4
134	57685.1
133	58129.9
132	61977.7
131	60150.2
130	60053.6
129	58676.4
128	58197.2
127	59512.8
126	60420.4
125	62579.8
124	65266.6
123	64840.6
122	62662.5
121	62658.3
120	61931
119	61294
118	61232.7
117	59947.1
116	60173.9
115	61262.5
114	64557.9
113	64723.8
112	62727
111	59975.3
110	56185.5
109	53740.1
108	52351.5
107	50910.7
106	49950
105	50168.8
104	50883.9
103	55165.5
102	57775.2
101	54852
100	54472.7
99	51654.8
98	48795.1
97	47351.7
96	46969.3
95	47141.1
94	49007.7
93	48721.4
92	47953.4
91	47446.7
90	47779.8
89	46142.7
88	47776.5
87	45435.6
86	46164.2
85	45454.7
84	44961.6
83	43127.6
82	44912.3
81	45035.1
80	49568.3
79	55452.1
78	58448
77	61528.5
76	60990.4
75	59014.3
74	54301.1
73	51312.7
72	47355.6
71	44189.4
70	47923.2
69	51668.6
68	55140.1
67	55133.8
66	47419.4
65	35841.1
64	28071.1
63	23255.7
62	20739.1
61	18544.9
60	17461.9
59	16980.6
58	16011.7
57	15945.1
56	16009.7
55	16828
54	15752.2
53	15195.3
52	15860.9
51	15285.9
50	16153.3
49	16172.2
48	16409
47	15654
46	14814.8
45	15498.5
44	15538
43	16041.9
42	15538.4
41	14516.1
40	14801.2
39	15178.7
38	13523.7
37	13547.9
36	13346.4
35	13887.2
34	13319.4
33	13843.4
32	14855.9
31	16698.2
30	16296.7
29	16404.6
28	17252.9
27	18827.1
26	20390.7
25	21865.9
24	23334.1
23	22130.9
22	19807.7
21	15839
20	13507
19	11566.9
18	9890.42
17	9462.28
16	8518.04
15	8324.55
14	8534.37
13	10169.5
12	12379.4
11	14063.6
10	15283.3
9	15655.8
8	16016.9
7	17001.7
6	18748.1
5	22568.9
4	26336.9
3	26108.8
2	21443.2
1	13335.4
0	6723.81
-1	2625.97
-2	772.504
-3	281.355
-4	188.59
-5	162.812
-6	170.834
-7	62.0268
-8	50.5202

## Sheet: Figure 4
Particle size (nm)
CuO:NiO	N-CuO/Cu2O:NiO
655,55556	1159,03333
611,11111	1074,99444
745,35556	887,58333
413,98889	350,70556
822,23889	267,24444
623,03889	234,18889
721,30556	345,56111
145,82778	339,07222
91,11667	365,52778
79,54444	511,74444
67,81667	246,70556
105,7	412,79444
129,69444	283,93333
112,48889	140,54444
94,44444	172,85
106,86111	446,93889
100	97,02222
100,61667	106,71667
90,43889	253,86111
80,12222	317,05556
78,56667	231,20556
91,96111	219,77778
69,61111	300,66667
86,95556	87,83889
72,22222	231,80556
47,13889	243,49444
70,27222	247,76667
35,57222	498,02222
47,78889	373,71111
168,96667	217,30556
166,66667	400,77222
101,98889	186,75
107,86667	208,76111
104,82222	107,86667
95,58333	149,48333
89,06111	149,07222
182,23333	429,93889
110,27222	236,87778
110,27222	217,30556
90,43889	346,5

## Sheet: Figure 5a
Scan rate = 25 mV/s, electrolyte: 0.1 M NaOH and 1 mM glucose
Potential (V)	Current (mA)
	Pristine	5% Ni solution	10% Ni solution	20% Ni solution	30% Ni solution
0.102386	0.000494995	0.000790405	0.000830994	0.000911865	0.0016861
0.104828	0.000599365	0.00101562	0.00115631	0.00135345	0.00240265
0.107269	0.000662537	0.00116302	0.00136017	0.00164032	0.00284271
0.109711	0.000711365	0.00130005	0.00152466	0.00187744	0.00322327
0.112152	0.000761108	0.00140686	0.00166351	0.00207092	0.00348816
0.114594	0.000803223	0.00151337	0.00178375	0.00220795	0.00373535
0.117035	0.000847778	0.00161865	0.00188965	0.00234558	0.00395203
0.119476	0.000880737	0.00170624	0.00197632	0.00248352	0.00412903
0.121918	0.000920715	0.00178955	0.00207275	0.002612	0.00432434
0.124359	0.000968018	0.00188934	0.00217987	0.00273163	0.00447998
0.126801	0.00100372	0.00195892	0.00226776	0.00285187	0.00462646
0.129242	0.00103729	0.00204285	0.00234497	0.00295105	0.00476685
0.131683	0.00107391	0.00212891	0.00243195	0.00305603	0.00492249
0.134125	0.00111023	0.00220062	0.00252136	0.0031189	0.00508423
0.136566	0.00113983	0.00229248	0.00261017	0.00324402	0.0052002
0.139008	0.00118134	0.00240326	0.00268341	0.00335693	0.00533752
0.141449	0.00122192	0.00247375	0.00275818	0.00342407	0.00547485
0.14389	0.00127075	0.00254456	0.00286041	0.00354614	0.00561829
0.146332	0.00130127	0.00264343	0.00293976	0.00366211	0.00570984
0.148773	0.00133789	0.00273895	0.00302765	0.00375061	0.00587158
0.151215	0.00138367	0.00284698	0.00311829	0.00385742	0.00601501
0.153656	0.00143005	0.00293304	0.00322296	0.0039856	0.0061615
0.156097	0.00146881	0.00303345	0.00332642	0.0040802	0.00627136
0.158539	0.0015094	0.00313141	0.00342712	0.00419312	0.00643311
0.16098	0.00155396	0.00325897	0.00353394	0.00431213	0.00657349
0.163422	0.0016156	0.00335083	0.00364075	0.00444336	0.00671692
0.165863	0.0016687	0.0034729	0.00375366	0.00459595	0.00687256
0.168304	0.00171509	0.00358582	0.00388184	0.00472412	0.00705566
0.170746	0.00178253	0.00372467	0.0039856	0.00485229	0.00722656
0.173187	0.00183228	0.00384216	0.00415649	0.00499268	0.00737305
0.175629	0.00189728	0.00397949	0.00426331	0.00514526	0.0075592
0.17807	0.00195679	0.00412903	0.00440369	0.00528564	0.00773621
0.180511	0.00201874	0.00426025	0.00457458	0.0054718	0.007901
0.182953	0.00209656	0.00442505	0.00472412	0.00565186	0.00811768
0.185394	0.00215851	0.00461731	0.00487976	0.00580444	0.00831909
0.187836	0.00223816	0.0047699	0.00505066	0.00600891	0.0085144
0.190277	0.0023056	0.00493164	0.00522156	0.00618591	0.00872803
0.192719	0.00240204	0.00514221	0.00541077	0.00639343	0.00894775
0.19516	0.00248169	0.00533142	0.00558777	0.0065918	0.00921021
0.197601	0.00257599	0.00554504	0.00581665	0.00679626	0.00942078
0.200043	0.00268524	0.00574646	0.00601807	0.00704651	0.00965271
0.202484	0.00278076	0.00597534	0.00625916	0.00731506	0.00992432
0.204926	0.00288879	0.00623169	0.00647583	0.0075531	0.010144
0.207367	0.00299866	0.00649719	0.00672913	0.00783081	0.0104218
0.209808	0.00311737	0.00675659	0.00700378	0.00809021	0.0107056
0.21225	0.00325226	0.00703735	0.00725098	0.00837402	0.0109772
0.214691	0.00338013	0.00733948	0.00757446	0.00868225	0.011261
0.217133	0.00351898	0.00764771	0.00787964	0.00895996	0.0115509
0.219574	0.00366028	0.00799255	0.0081604	0.00925598	0.0118591
0.222015	0.00382324	0.00831299	0.00852966	0.00956116	0.0122009
0.224457	0.00398621	0.00870667	0.00887756	0.00986633	0.0125305
0.226898	0.0041687	0.00908508	0.00926819	0.0101807	0.0128693
0.22934	0.00436096	0.00952148	0.00964355	0.0105042	0.0132172
0.231781	0.00456543	0.00994263	0.0100891	0.0108246	0.0135773
0.234222	0.00476379	0.0104095	0.0105072	0.0111786	0.0140045
0.236664	0.00497742	0.0108948	0.0109741	0.0115051	0.0143829
0.239105	0.00521851	0.0114105	0.0114685	0.0118561	0.0147827
0.241547	0.00548401	0.0119598	0.0119904	0.012207	0.0151917
0.243988	0.00575256	0.0125488	0.0125488	0.0125824	0.0156342
0.246429	0.00603638	0.0131744	0.0131287	0.012973	0.0161041
0.248871	0.00633545	0.0138123	0.0137543	0.0133514	0.0165588
0.251312	0.00666504	0.0144989	0.0143921	0.0137604	0.0170563
0.253754	0.00699158	0.0152496	0.0151031	0.0141907	0.0175415
0.256195	0.00737	0.01604	0.0158325	0.014624	0.0180817
0.258636	0.0077301	0.0168579	0.0166046	0.0150848	0.0186432
0.261078	0.00813904	0.0177551	0.0174438	0.0155518	0.0191956
0.263519	0.00857239	0.0186798	0.0183136	0.0160919	0.0197968
0.265961	0.00903625	0.019632	0.0192291	0.0166046	0.0204254
0.268402	0.00951843	0.020697	0.0202026	0.0171478	0.0210907
0.270844	0.0100281	0.0218018	0.0212463	0.0177368	0.0217743
0.273285	0.0105743	0.0229767	0.022345	0.0183685	0.022464
0.275726	0.0111511	0.0241974	0.0235291	0.018985	0.0231598
0.278168	0.0117706	0.0255493	0.0247559	0.0196686	0.0239471
0.280609	0.0124207	0.0269653	0.0260681	0.0203766	0.0247528
0.283051	0.0131134	0.028418	0.0274445	0.0211243	0.0256073
0.285492	0.0138428	0.0300171	0.0289642	0.0218933	0.0264465
0.287933	0.0146301	0.0317139	0.0305115	0.0227356	0.0274048
0.290375	0.015448	0.033493	0.0322174	0.0235748	0.0283325
0.292816	0.01633	0.0353699	0.0339447	0.0245178	0.029361
0.295258	0.0172577	0.0373566	0.0358276	0.0254852	0.0304199
0.297699	0.0182343	0.0394165	0.0378021	0.0265076	0.0315338
0.30014	0.0192749	0.0416748	0.0398987	0.0276031	0.0326721
0.302582	0.0203522	0.0440063	0.0421295	0.0287354	0.0338837
0.305023	0.0215271	0.046521	0.0444672	0.0299469	0.0351624
0.307465	0.0227356	0.0491333	0.0469635	0.0312256	0.0364868
0.309906	0.0240479	0.0519104	0.0495911	0.0325867	0.0378845
0.312347	0.0253906	0.0548401	0.0523682	0.0339752	0.0393646
0.314789	0.026886	0.0580139	0.0554199	0.0355469	0.0410278
0.31723	0.0283752	0.0612488	0.0584717	0.0370972	0.0425354
0.319672	0.0299622	0.0646973	0.0617371	0.0387421	0.0442261
0.322113	0.0316467	0.0682983	0.0652161	0.0404999	0.0460083
0.324554	0.0334442	0.072113	0.0688477	0.0423431	0.047821
0.326996	0.0353058	0.0761108	0.0726929	0.044281	0.0497742
0.329437	0.0372528	0.0802917	0.0767212	0.0463654	0.0518494
0.331879	0.0392975	0.0847168	0.0809937	0.0484924	0.0540466
0.33432	0.0414642	0.0893555	0.0854492	0.0507812	0.0562134
0.336761	0.0437042	0.0942078	0.0901489	0.0531616	0.0585632
0.339203	0.0460785	0.0992737	0.0950623	0.0556946	0.0610657
0.341644	0.0485321	0.104584	0.10025	0.0583191	0.0636292
0.344086	0.0511475	0.110168	0.105652	0.0611267	0.0663452
0.346527	0.0538635	0.115967	0.111328	0.0640564	0.0692139
0.348969	0.0566406	0.122009	0.117218	0.0671082	0.0721741
0.35141	0.0596008	0.128296	0.123413	0.0703125	0.0752869
0.353851	0.0626526	0.134827	0.129822	0.0737	0.0785522
0.356293	0.0658264	0.141663	0.136566	0.07724	0.0819397
0.358734	0.0691833	0.148743	0.143585	0.0809631	0.0855408
0.361176	0.0726318	0.156097	0.150818	0.0848083	0.0892639
0.363617	0.0762329	0.163757	0.158386	0.0888672	0.0931702
0.366058	0.0799561	0.171631	0.166199	0.0931091	0.097229
0.3685	0.0838318	0.17981	0.174255	0.0975342	0.10144
0.370941	0.0878296	0.188232	0.182678	0.102142	0.105896
0.373383	0.0919495	0.19693	0.191345	0.106964	0.110474
0.375824	0.0961914	0.205902	0.200287	0.111938	0.115295
0.378265	0.100616	0.215149	0.209503	0.117157	0.120239
0.380707	0.105194	0.224579	0.219055	0.122589	0.125427
0.383148	0.109863	0.234375	0.22879	0.128204	0.130829
0.38559	0.114655	0.244354	0.2388	0.134033	0.136414
0.388031	0.119629	0.254608	0.249084	0.140076	0.142242
0.390472	0.124756	0.265106	0.259644	0.146362	0.148224
0.392914	0.129974	0.275848	0.270416	0.152863	0.154541
0.395355	0.135345	0.286804	0.281403	0.159515	0.160919
0.397797	0.140839	0.298004	0.292694	0.166473	0.167603
0.400238	0.146454	0.309387	0.304108	0.173615	0.174561
0.402679	0.152283	0.321014	0.315796	0.181	0.18158
0.405121	0.158112	0.332794	0.327637	0.188599	0.188934
0.407562	0.164093	0.344727	0.339661	0.196411	0.196533
0.410004	0.170166	0.356842	0.351837	0.204468	0.204315
0.412445	0.176453	0.369141	0.364197	0.212677	0.212311
0.414886	0.182739	0.381592	0.376678	0.221161	0.220581
0.417328	0.189209	0.394165	0.389313	0.229828	0.229065
0.419769	0.19574	0.40683	0.402008	0.238708	0.237732
0.422211	0.202423	0.419647	0.414886	0.247833	0.246643
0.424652	0.209106	0.432495	0.427765	0.25708	0.255737
0.427094	0.215881	0.445526	0.440735	0.266571	0.265137
0.429535	0.222839	0.458557	0.453735	0.276245	0.274658
0.431976	0.229797	0.471649	0.466797	0.286102	0.284393
0.434418	0.236908	0.484802	0.479919	0.296173	0.294434
0.436859	0.244049	0.497955	0.493011	0.306396	0.304596
0.439301	0.251251	0.511169	0.505981	0.316833	0.315033
0.441742	0.258514	0.524292	0.519104	0.327393	0.325623
0.444183	0.265869	0.53772	0.532227	0.338135	0.336395
0.446625	0.273254	0.550842	0.545349	0.348999	0.347382
0.449066	0.280609	0.563965	0.558167	0.360046	0.358551
0.451508	0.288055	0.577087	0.571289	0.371155	0.369873
0.453949	0.295563	0.59021	0.584106	0.382477	0.381348
0.45639	0.30307	0.603333	0.596924	0.39389	0.393066
0.458832	0.31073	0.61615	0.609436	0.405396	0.404907
0.461273	0.318298	0.628967	0.621948	0.417053	0.416931
0.463715	0.325836	0.641479	0.634155	0.428772	0.429047
0.466156	0.333466	0.653992	0.646362	0.440613	0.441345
0.468597	0.341064	0.666504	0.658569	0.452454	0.453735
0.471039	0.348663	0.679016	0.670471	0.464447	0.466278
0.47348	0.356323	0.691223	0.682373	0.476471	0.479004
0.475922	0.364014	0.703125	0.69397	0.488556	0.491791
0.478363	0.371643	0.715027	0.705261	0.500488	0.504761
0.480804	0.379272	0.726624	0.716553	0.513	0.517883
0.483246	0.386749	0.73822	0.727539	0.525513	0.531006
0.485687	0.394348	0.749512	0.738525	0.53772	0.544434
0.488129	0.401825	0.760803	0.749207	0.549927	0.557861
0.49057	0.409302	0.77179	0.759888	0.562439	0.571289
0.493011	0.416779	0.782471	0.770264	0.574951	0.584717
0.495453	0.424286	0.793152	0.780334	0.587463	0.59845
0.497894	0.431549	0.803528	0.790405	0.599976	0.612183
0.500336	0.439056	0.813599	0.800171	0.612183	0.625916
0.502777	0.446289	0.823669	0.809631	0.624695	0.639648
0.505219	0.453613	0.833435	0.819092	0.637207	0.653687
0.50766	0.460693	0.842896	0.828552	0.649414	0.667419
0.510101	0.467804	0.852356	0.837402	0.661926	0.681458
0.512543	0.475006	0.861511	0.846558	0.674438	0.695496
0.514984	0.482025	0.870361	0.855408	0.686646	0.709534
0.517426	0.488983	0.879211	0.863953	0.699158	0.723877
0.519867	0.49585	0.887756	0.872498	0.71167	0.737915
0.522308	0.502625	0.896301	0.881042	0.723877	0.752258
0.52475	0.509338	0.904541	0.889282	0.736084	0.766296
0.527191	0.516052	0.912476	0.897522	0.748596	0.78064
0.529633	0.522766	0.92041	0.905457	0.760803	0.794983
0.532074	0.529175	0.92804	0.913391	0.77301	0.809326
0.534515	0.535889	0.935669	0.921326	0.785522	0.823669
0.536957	0.541992	0.942993	0.92926	0.797729	0.838013
0.539398	0.548401	0.950317	0.93689	0.809937	0.852661
0.54184	0.554504	0.957336	0.944214	0.822144	0.867004
0.544281	0.560608	0.964355	0.951843	0.834351	0.881348
0.546722	0.566711	0.971069	0.959167	0.846252	0.895691
0.549164	0.572815	0.977783	0.966492	0.858459	0.910339
0.551605	0.578308	0.984497	0.973511	0.870667	0.924683
0.554047	0.584106	0.990906	0.980835	0.882568	0.939331
0.556488	0.589905	0.997009	0.987549	0.89447	0.953674
0.558929	0.595398	1.00311	0.994263	0.906372	0.968018
0.561371	0.600891	1.00922	1.00098	0.918274	0.982666
0.563812	0.606384	1.01501	1.00739	0.930176	0.997009
0.566254	0.611572	1.02051	1.01379	0.941772	1.01135
0.568695	0.617065	1.026	1.0199	0.953369	1.0257
0.571136	0.622253	1.03149	1.026	0.964966	1.04004
0.573578	0.627136	1.03668	1.03149	0.976562	1.05438
0.576019	0.632019	1.04156	1.03699	0.987854	1.06842
0.578461	0.636902	1.04645	1.04248	0.99884	1.08276
0.580902	0.641479	1.05103	1.04736	1.00983	1.0968
0.583344	0.646057	1.0556	1.05225	1.02081	1.11084
0.585785	0.650635	1.05957	1.05682	1.03149	1.12457
0.588226	0.654907	1.06354	1.0611	1.04187	1.13861
0.590668	0.659485	1.0675	1.06506	1.05225	1.15234
0.593109	0.663757	1.07086	1.06873	1.06232	1.16608
0.595551	0.66803	1.07422	1.07208	1.07208	1.1795
0.597992	0.671997	1.07727	1.07513	1.08185	1.19293
0.600433	0.675964	1.08002	1.07788	1.091	1.20605
0.602875	0.679626	1.08276	1.08002	1.10016	1.21918
0.605316	0.683289	1.0849	1.08215	1.10901	1.2323
0.607758	0.686951	1.08704	1.08398	1.11725	1.24481
0.610199	0.690613	1.08856	1.08551	1.12549	1.25732
0.61264	0.693665	1.09009	1.08643	1.13342	1.26984
0.615082	0.697021	1.09131	1.08734	1.14075	1.28204
0.617523	0.700378	1.09253	1.08795	1.14807	1.29395
0.619965	0.70343	1.09314	1.08795	1.15479	1.30554
0.622406	0.706177	1.09375	1.08795	1.16119	1.31714
0.624847	0.709229	1.09406	1.08765	1.1673	1.32843
0.627289	0.711975	1.09436	1.08734	1.17279	1.33942
0.62973	0.714417	1.09406	1.08643	1.17828	1.3501
0.632172	0.717163	1.09375	1.08551	1.18317	1.36047
0.634613	0.719299	1.09344	1.08429	1.18805	1.37054
0.637054	0.721436	1.09253	1.08307	1.19232	1.38031
0.639496	0.723572	1.09192	1.08154	1.19629	1.38977
0.641937	0.725708	1.0907	1.08002	1.19995	1.39862
0.644379	0.727539	1.08978	1.07849	1.20331	1.40686
0.64682	0.729065	1.08826	1.07666	1.20636	1.4151
0.649261	0.730896	1.08704	1.07483	1.20941	1.42242
0.651703	0.732422	1.08551	1.073	1.21216	1.42944
0.654144	0.733643	1.08398	1.07117	1.2146	1.43585
0.656586	0.735168	1.08246	1.06934	1.21674	1.44196
0.659027	0.736084	1.08063	1.0675	1.21887	1.44745
0.661469	0.737305	1.0788	1.06537	1.2207	1.45233
0.66391	0.737915	1.07697	1.06384	1.22253	1.4566
0.666351	0.738831	1.07513	1.06201	1.22406	1.46057
0.668793	0.739746	1.0733	1.06049	1.22589	1.46393
0.671234	0.740051	1.07147	1.05896	1.22742	1.46698
0.673676	0.740662	1.06934	1.05743	1.22894	1.46973
0.676117	0.740967	1.0675	1.05621	1.23047	1.47217
0.678558	0.741272	1.06567	1.05499	1.2323	1.4743
0.681	0.741577	1.06415	1.05408	1.23383	1.47614
0.683441	0.741577	1.06232	1.05347	1.23566	1.47766
0.685883	0.741272	1.06079	1.05286	1.23718	1.47919
0.688324	0.741577	1.05957	1.05255	1.23901	1.48071
0.690765	0.741577	1.05835	1.05255	1.24115	1.48224
0.693207	0.741272	1.05743	1.05286	1.24329	1.48376
0.695648	0.741272	1.05652	1.05316	1.24542	1.48529
0.69809	0.741272	1.05621	1.05408	1.24786	1.48682
0.700531	0.741272	1.05591	1.05499	1.25031	1.48865
0.702972	0.740967	1.05621	1.05652	1.25305	1.49048
0.705414	0.741577	1.05682	1.05865	1.2561	1.49261
0.707855	0.741577	1.05804	1.06079	1.25946	1.49475
0.710297	0.742188	1.05957	1.06354	1.26282	1.49689
0.712738	0.742798	1.06171	1.06689	1.26648	1.49933
0.715179	0.743713	1.06445	1.07056	1.27045	1.50208
0.717621	0.744934	1.06781	1.07452	1.27472	1.50482
0.720062	0.746765	1.07178	1.07941	1.2796	1.50787
0.722504	0.748901	1.07666	1.0849	1.28448	1.51093
0.724945	0.751343	1.08246	1.091	1.28998	1.51428
0.727386	0.7547	1.08887	1.09772	1.29578	1.51825
0.729828	0.758362	1.0965	1.10535	1.30188	1.52222
0.732269	0.762939	1.10474	1.11359	1.30859	1.52649
0.734711	0.768127	1.1142	1.12244	1.31592	1.53107
0.737152	0.773926	1.12457	1.13251	1.32385	1.53625
0.739594	0.780945	1.13647	1.14319	1.33209	1.54144
0.742035	0.788879	1.14929	1.15509	1.34125	1.54724
0.744476	0.797119	1.16302	1.16791	1.35071	1.55365
0.746918	0.80658	1.17859	1.18164	1.36139	1.56067
0.749359	0.81665	1.19507	1.19629	1.37268	1.56799
0.751801	0.827942	1.21277	1.21246	1.38458	1.57623
0.754242	0.839539	1.23199	1.22955	1.3974	1.58508
0.756683	0.852051	1.25244	1.24756	1.41113	1.59454
0.759125	0.865784	1.27411	1.26709	1.42609	1.60461
0.761566	0.880127	1.2973	1.28754	1.44165	1.61591
0.764008	0.895081	1.32172	1.30951	1.45844	1.62781
0.766449	0.910339	1.34735	1.3324	1.47614	1.64062
0.76889	0.927124	1.37421	1.35681	1.49506	1.65436
0.771332	0.943604	1.40259	1.38214	1.5152	1.66931
0.773773	0.961304	1.43188	1.409	1.53656	1.68518
0.776215	0.979309	1.46271	1.43677	1.55884	1.70197
0.778656	0.997925	1.49445	1.46606	1.58234	1.72028
0.781097	1.01685	1.52771	1.49628	1.60736	1.7395
0.783539	1.03699	1.56158	1.52771	1.6333	1.75995
0.78598	1.05713	1.59698	1.56036	1.66046	1.78162
0.788422	1.07758	1.6333	1.59424	1.68915	1.8045
0.790863	1.09863	1.67053	1.62933	1.71906	1.82861
0.793304	1.12	1.70868	1.66565	1.75018	1.85394
0.795746	1.14166	1.74805	1.70258	1.78253	1.8808
0.798187	1.16364	1.78833	1.74103	1.8161	1.90857
0.800629	1.18622	1.82953	1.7804	1.85089	1.93787
0.798187	1.15875	1.7746	1.72302	1.79352	1.87225
0.795746	1.1322	1.72485	1.67328	1.7453	1.82007
0.793304	1.10657	1.67694	1.62659	1.70044	1.77307
0.790863	1.08124	1.63055	1.58112	1.65741	1.72943
0.788422	1.05682	1.58539	1.53717	1.61621	1.68823
0.78598	1.0321	1.54114	1.49445	1.57654	1.64917
0.783539	1.008	1.4978	1.45264	1.53809	1.61194
0.781097	0.984192	1.45599	1.41235	1.50116	1.57623
0.778656	0.960693	1.41479	1.37329	1.46545	1.54236
0.776215	0.9375	1.37482	1.33545	1.43127	1.5097
0.773773	0.914917	1.33606	1.29852	1.39832	1.47888
0.771332	0.892334	1.29791	1.26312	1.36658	1.44928
0.76889	0.870667	1.26129	1.22864	1.33606	1.4209
0.766449	0.848694	1.22559	1.19537	1.30676	1.39374
0.764008	0.827637	1.1908	1.16302	1.27869	1.3681
0.761566	0.80719	1.15753	1.1322	1.25183	1.34338
0.759125	0.786743	1.12488	1.1026	1.2262	1.31989
0.756683	0.766907	1.09375	1.07391	1.20148	1.29761
0.754242	0.747375	1.06354	1.04614	1.17798	1.27655
0.751801	0.728455	1.03424	1.0199	1.1557	1.2561
0.749359	0.710144	1.00647	0.994568	1.13403	1.23688
0.746918	0.692139	0.979614	0.970459	1.11359	1.21857
0.744476	0.675049	0.953979	0.947266	1.09436	1.20117
0.742035	0.657959	0.92926	0.925598	1.07574	1.18439
0.739594	0.641785	0.905762	0.904541	1.05804	1.16852
0.737152	0.625916	0.883484	0.884705	1.04126	1.15356
0.734711	0.610962	0.862122	0.865784	1.02539	1.13892
0.732269	0.596619	0.84198	0.847778	1.01013	1.12488
0.729828	0.582581	0.822754	0.830688	0.995483	1.11145
0.727386	0.569458	0.804443	0.814209	0.981445	1.09863
0.724945	0.556946	0.787354	0.79895	0.968323	1.08643
0.722504	0.545044	0.771179	0.784302	0.955505	1.07452
0.720062	0.533752	0.75592	0.770569	0.943298	1.06293
0.717621	0.522766	0.741272	0.757751	0.931702	1.05164
0.715179	0.513	0.727844	0.745544	0.920715	1.04095
0.712738	0.50354	0.715027	0.733643	0.909729	1.03027
0.710297	0.495117	0.703125	0.722656	0.899353	1.0199
0.707855	0.487061	0.691833	0.71228	0.889282	1.00983
0.705414	0.479767	0.681458	0.702515	0.879822	1.00006
0.702972	0.472931	0.671692	0.693054	0.870361	0.98999
0.700531	0.466827	0.662537	0.684204	0.861206	0.98053
0.69809	0.461273	0.653992	0.675964	0.852356	0.971069
0.695648	0.456207	0.646057	0.66803	0.843811	0.961914
0.693207	0.451813	0.638428	0.6604	0.835571	0.952759
0.690765	0.447723	0.631714	0.653076	0.827332	0.943604
0.688324	0.444092	0.625	0.646362	0.819092	0.934448
0.685883	0.440857	0.619202	0.639648	0.811462	0.925293
0.683441	0.438293	0.613403	0.633545	0.803528	0.916443
0.681	0.435852	0.608215	0.627747	0.795898	0.907593
0.678558	0.433899	0.603333	0.621948	0.788574	0.898438
0.676117	0.431915	0.598755	0.61676	0.78125	0.889587
0.673676	0.43042	0.594482	0.611572	0.773926	0.880737
0.671234	0.429169	0.59021	0.606384	0.766602	0.872192
0.668793	0.428009	0.586548	0.601807	0.759583	0.863342
0.666351	0.426971	0.582886	0.597229	0.752563	0.854492
0.66391	0.426208	0.579529	0.592651	0.74585	0.845947
0.661469	0.425323	0.576172	0.588379	0.738831	0.837402
0.659027	0.424683	0.57312	0.584106	0.732117	0.828552
0.656586	0.424103	0.570374	0.580139	0.725403	0.820007
0.654144	0.423523	0.567322	0.576172	0.718689	0.811462
0.651703	0.422882	0.564575	0.57251	0.71228	0.802917
0.649261	0.422241	0.562134	0.568542	0.705566	0.794373
0.64682	0.421539	0.559387	0.56488	0.699158	0.786133
0.644379	0.420715	0.556946	0.561218	0.692749	0.777588
0.641937	0.4198	0.554504	0.557556	0.68634	0.769043
0.639496	0.418762	0.551758	0.553894	0.679932	0.760803
0.637054	0.417847	0.549316	0.550537	0.673523	0.752563
0.634613	0.416534	0.546875	0.546875	0.667114	0.744019
0.632172	0.415131	0.544128	0.543213	0.661011	0.735779
0.62973	0.413605	0.541687	0.539856	0.654602	0.727539
0.627289	0.411957	0.53894	0.536194	0.648193	0.719299
0.624847	0.410126	0.536194	0.532532	0.64209	0.71106
0.622406	0.408203	0.533447	0.52887	0.635681	0.702515
0.619965	0.406128	0.530701	0.525208	0.629272	0.694275
0.617523	0.403778	0.527954	0.521545	0.623169	0.686035
0.615082	0.401306	0.524902	0.517883	0.61676	0.677795
0.61264	0.398895	0.521851	0.513916	0.610352	0.669556
0.610199	0.396057	0.518494	0.510254	0.603943	0.661011
0.607758	0.39328	0.515442	0.505981	0.597534	0.652771
0.605316	0.390472	0.512085	0.502014	0.59082	0.644226
0.602875	0.38739	0.508423	0.497742	0.584412	0.635986
0.600433	0.384338	0.504761	0.493805	0.577698	0.627441
0.597992	0.381104	0.501099	0.489594	0.570984	0.618591
0.595551	0.377747	0.497437	0.485229	0.563965	0.610046
0.593109	0.374359	0.493652	0.480804	0.557251	0.601196
0.590668	0.371002	0.489655	0.476318	0.550232	0.592346
0.588226	0.367584	0.485657	0.471771	0.543213	0.583191
0.585785	0.363953	0.481598	0.467163	0.536194	0.574036
0.583344	0.36026	0.477386	0.462463	0.52887	0.56488
0.580902	0.356567	0.473083	0.457672	0.521545	0.55542
0.578461	0.352936	0.468689	0.452789	0.514221	0.545959
0.576019	0.349213	0.464203	0.447845	0.506592	0.536194
0.573578	0.345428	0.459717	0.44281	0.498657	0.526123
0.571136	0.341644	0.455109	0.437714	0.490967	0.516052
0.568695	0.33783	0.450439	0.432587	0.483063	0.505371
0.566254	0.333862	0.445679	0.427277	0.475006	0.494904
0.563812	0.330078	0.440948	0.421997	0.466797	0.4841
0.561371	0.326172	0.436066	0.416595	0.458496	0.472961
0.558929	0.322266	0.431122	0.411133	0.450073	0.461609
0.556488	0.31839	0.426086	0.405609	0.441467	0.449982
0.554047	0.314423	0.421082	0.400116	0.432892	0.438171
0.551605	0.310516	0.416016	0.394531	0.424286	0.426086
0.549164	0.306641	0.410889	0.389008	0.415619	0.41394
0.546722	0.302704	0.405731	0.383362	0.406952	0.401642
0.544281	0.298889	0.400696	0.37793	0.398499	0.389526
0.54184	0.294891	0.395538	0.372467	0.390167	0.377411
0.539398	0.291046	0.390503	0.367096	0.381989	0.365601
0.536957	0.28717	0.385345	0.361786	0.374054	0.354065
0.534515	0.283356	0.38031	0.356537	0.366455	0.343018
0.532074	0.27951	0.375244	0.351471	0.359131	0.332611
0.529633	0.275787	0.3703	0.346436	0.352142	0.322815
0.527191	0.272034	0.365356	0.341461	0.34549	0.313812
0.52475	0.268311	0.360413	0.336578	0.339081	0.305542
0.522308	0.264557	0.35556	0.331787	0.332886	0.298035
0.519867	0.260803	0.350708	0.327026	0.326935	0.291229
0.517426	0.25708	0.345856	0.322296	0.321075	0.285004
0.514984	0.253357	0.341064	0.317566	0.315399	0.279419
0.512543	0.249634	0.336273	0.312958	0.309814	0.2742
0.510101	0.246033	0.331543	0.308258	0.30426	0.269318
0.50766	0.242371	0.326874	0.30365	0.298798	0.26474
0.505219	0.2388	0.322113	0.299072	0.293304	0.260284
0.502777	0.235138	0.317444	0.294434	0.287842	0.255981
0.500336	0.231537	0.312744	0.289856	0.28241	0.251831
0.497894	0.227997	0.308014	0.285217	0.276917	0.247772
0.495453	0.224396	0.303406	0.28064	0.271484	0.243866
0.493011	0.220886	0.298767	0.276031	0.265991	0.239868
0.49057	0.217346	0.294159	0.271454	0.260529	0.235779
0.488129	0.213776	0.28952	0.266876	0.255035	0.231415
0.485687	0.210205	0.284943	0.26239	0.249634	0.226807
0.483246	0.206757	0.280396	0.257812	0.244202	0.222046
0.480804	0.203217	0.275757	0.253326	0.2388	0.217133
0.478363	0.199768	0.27121	0.24881	0.233398	0.212006
0.475922	0.19632	0.266724	0.244324	0.228058	0.206909
0.47348	0.192871	0.262146	0.239868	0.222809	0.201691
0.471039	0.189484	0.25766	0.235443	0.21756	0.196533
0.468597	0.186066	0.253204	0.231049	0.212341	0.191345
0.466156	0.182648	0.248749	0.226654	0.207214	0.186188
0.463715	0.179291	0.244293	0.22229	0.202087	0.180969
0.461273	0.175873	0.239868	0.217957	0.197052	0.175873
0.458832	0.172546	0.235443	0.213623	0.191986	0.170746
0.45639	0.169189	0.231079	0.209381	0.187073	0.16571
0.453949	0.165894	0.226715	0.205109	0.182159	0.160675
0.451508	0.162567	0.222351	0.200897	0.177368	0.155762
0.449066	0.159271	0.218018	0.196655	0.172607	0.150848
0.446625	0.155975	0.213745	0.192535	0.167877	0.146057
0.444183	0.15274	0.209442	0.188354	0.163239	0.141266
0.441742	0.149567	0.20517	0.184235	0.15863	0.136566
0.439301	0.146332	0.200867	0.180145	0.154144	0.131927
0.436859	0.143097	0.196655	0.176086	0.149689	0.12735
0.434418	0.139893	0.192444	0.172028	0.145264	0.122864
0.431976	0.13678	0.188263	0.16806	0.14093	0.118439
0.429535	0.133667	0.184113	0.164093	0.136719	0.114105
0.427094	0.130524	0.179962	0.160156	0.132507	0.109833
0.424652	0.127441	0.175842	0.15625	0.128357	0.105682
0.422211	0.12439	0.171753	0.152405	0.124298	0.101501
0.419769	0.121368	0.167633	0.148468	0.1203	0.0974426
0.417328	0.118347	0.163635	0.144684	0.116364	0.0934753
0.414886	0.115356	0.159576	0.140869	0.112457	0.0895386
0.412445	0.112427	0.155609	0.137115	0.108673	0.0857544
0.410004	0.109497	0.151611	0.133392	0.10495	0.0820007
0.407562	0.106628	0.147705	0.129669	0.101288	0.0784607
0.405121	0.103729	0.143768	0.126007	0.0976562	0.0748596
0.402679	0.100891	0.139923	0.122375	0.0940857	0.0712585
0.400238	0.098114	0.136017	0.118774	0.0906067	0.0677795
0.397797	0.0953369	0.132233	0.115234	0.0871887	0.0644226
0.395355	0.0926514	0.128479	0.111694	0.0838013	0.0611572
0.392914	0.0899353	0.124756	0.108215	0.0806885	0.0579224
0.390472	0.0872803	0.121033	0.104736	0.0774536	0.0547485
0.388031	0.0848083	0.117401	0.101349	0.0743408	0.0516968
0.38559	0.0822449	0.113831	0.0980225	0.071228	0.0486145
0.383148	0.0797424	0.110291	0.094696	0.0682068	0.0457764
0.380707	0.0772705	0.10675	0.0914307	0.0652771	0.0428589
0.378265	0.0748291	0.103302	0.0882568	0.0624084	0.0401398
0.375824	0.0724487	0.099884	0.085083	0.0596008	0.0373901
0.373383	0.0700684	0.0965271	0.0820923	0.0568848	0.0347839
0.370941	0.067749	0.0932617	0.0790405	0.0541992	0.0322266
0.3685	0.0655212	0.0900269	0.0760498	0.0515747	0.0297363
0.366058	0.0632935	0.0868225	0.0730896	0.0490417	0.0272583
0.363617	0.0611572	0.0838318	0.0702209	0.0465088	0.0249359
0.361176	0.059021	0.0807495	0.0674133	0.044162	0.0226349
0.358734	0.0569458	0.0777893	0.0646362	0.0418274	0.0204468
0.356293	0.0549316	0.0748291	0.0618896	0.0395538	0.018277
0.353851	0.0529785	0.071991	0.0592346	0.0373596	0.0162262
0.35141	0.0510864	0.0691833	0.0566711	0.0352356	0.0142609
0.348969	0.0491943	0.0664673	0.0541687	0.0331451	0.0123047
0.346527	0.0473633	0.0637512	0.0517273	0.0311279	0.0104309
0.344086	0.0455902	0.0611572	0.0492859	0.0291901	0.00861816
0.341644	0.0438629	0.0586243	0.0469788	0.0273193	0.00689392
0.339203	0.0421875	0.0561218	0.0447113	0.0255005	0.00518799
0.336761	0.0405701	0.0536804	0.0424835	0.0237274	0.00357666
0.33432	0.0389801	0.0513916	0.0403778	0.0220581	0.00201569
0.331879	0.0374695	0.0491028	0.0383087	0.0203888	0.000495911
0.329437	0.0359863	0.0469055	0.0363129	0.0187836	-0.000934753
0.326996	0.0345428	0.0447693	0.0343628	0.0172913	-0.00231934
0.324554	0.033139	0.0426788	0.0325409	0.0158203	-0.00363159
0.322113	0.0317902	0.0406555	0.0306854	0.0143799	-0.00495911
0.319672	0.0304871	0.0387604	0.0289429	0.0130402	-0.00614014
0.31723	0.0292389	0.0368591	0.0272186	0.0117126	-0.00733948
0.314789	0.0280182	0.0350311	0.0255829	0.0104614	-0.00845947
0.312347	0.0267853	0.0331665	0.0239349	0.00912476	-0.00965576
0.309906	0.0257111	0.0315887	0.0225098	0.00804138	-0.0105774
0.307465	0.0246338	0.0299469	0.0210419	0.00689697	-0.0115448
0.305023	0.0235779	0.0283966	0.0196686	0.00582275	-0.0124634
0.302582	0.0225616	0.0268951	0.0183044	0.00481262	-0.013324
0.30014	0.0215942	0.0254272	0.0170013	0.00377808	-0.014212
0.297699	0.0206512	0.0240265	0.0158203	0.00280457	-0.0149902
0.295258	0.019751	0.0226868	0.0146271	0.00194092	-0.015744
0.292816	0.0188721	0.0213989	0.0134735	0.00104919	-0.016449
0.290375	0.0180359	0.0201599	0.0124054	0.00025238	-0.0171478
0.287933	0.0172455	0.018985	0.0113251	-0.000561523	-0.0178131
0.285492	0.0164764	0.0178375	0.0103516	-0.0013266	-0.0184326
0.283051	0.0157349	0.0167053	0.0093689	-0.00206085	-0.0190277
0.280609	0.0150269	0.0156982	0.00848389	-0.00274658	-0.0195801
0.278168	0.0143402	0.0146576	0.00759888	-0.00341492	-0.0200989
0.275726	0.013678	0.0137146	0.00675049	-0.00402832	-0.0205841
0.273285	0.0130707	0.0127991	0.00597534	-0.00463867	-0.0210602
0.270844	0.0124634	0.0119324	0.00521545	-0.00521545	-0.0214661
0.268402	0.0118591	0.0110535	0.00445557	-0.00578613	-0.0218872
0.265961	0.0113098	0.0102722	0.00374451	-0.00628967	-0.022287
0.263519	0.0107666	0.00949097	0.00311584	-0.00680237	-0.0226532
0.261078	0.0102448	0.00874634	0.00250061	-0.00726929	-0.0229858
0.258636	0.00975037	0.00805664	0.00190857	-0.00774231	-0.0233002
0.256195	0.00926514	0.00736694	0.0013327	-0.00815125	-0.023587
0.253754	0.00881042	0.00671692	0.000751038	-0.00856934	-0.0238708
0.251312	0.00837708	0.00608521	0.000262756	-0.00897217	-0.0241028
0.248871	0.00794983	0.00549622	-0.000207214	-0.00933228	-0.0243713
0.246429	0.00752869	0.00493469	-0.000687256	-0.00972595	-0.0246002
0.243988	0.00712891	0.00437622	-0.0011203	-0.0100769	-0.0247925
0.241547	0.00675964	0.00385742	-0.00154083	-0.0103882	-0.0249603
0.239105	0.00641174	0.00336304	-0.0019455	-0.0107208	-0.0251801
0.236664	0.00605164	0.00290833	-0.00234131	-0.0110229	-0.0253357
0.234222	0.00570984	0.00243622	-0.00270386	-0.0113434	-0.0254639
0.231781	0.00539246	0.00202911	-0.00301758	-0.0115906	-0.0256073
0.22934	0.00509033	0.00163422	-0.00335083	-0.0118652	-0.0257141
0.226898	0.0047821	0.00123199	-0.00366516	-0.0121246	-0.0258057
0.224457	0.00448914	0.000864258	-0.00396118	-0.0123505	-0.0259216
0.222015	0.00421753	0.000510254	-0.00422668	-0.012558	-0.0259674
0.219574	0.00395538	0.000185852	-0.00451355	-0.012793	-0.0260498
0.217133	0.00370575	-0.000162964	-0.00477905	-0.0129761	-0.0261139
0.214691	0.00346405	-0.000449219	-0.00500488	-0.0131653	-0.0261688
0.21225	0.00322632	-0.00081604	-0.00523987	-0.0132812	-0.0261841
0.209808	0.00299896	-0.00107483	-0.00544739	-0.0134766	-0.0262543
0.207367	0.00278748	-0.00134857	-0.0056427	-0.0135986	-0.0262787
0.204926	0.00256866	-0.0015686	-0.00582581	-0.0137482	-0.0262848
0.202484	0.00237976	-0.00179779	-0.0059967	-0.0138275	-0.0263
0.200043	0.00217468	-0.00203613	-0.0061615	-0.013916	-0.0263
0.197601	0.00198608	-0.00224457	-0.00632935	-0.0139771	-0.0262909
0.19516	0.00181946	-0.00244965	-0.00647888	-0.0140442	-0.0262726
0.192719	0.00164459	-0.00265137	-0.00661926	-0.0140564	-0.0262482
0.190277	0.0014743	-0.00286285	-0.00675659	-0.0140594	-0.026236
0.187836	0.00133362	-0.00302368	-0.00687561	-0.0140411	-0.0262024
0.185394	0.0011618	-0.00317383	-0.00699463	-0.0140747	-0.0261749
0.182953	0.00102386	-0.00335785	-0.00709229	-0.0140533	-0.0261536
0.180511	0.000888062	-0.00348907	-0.00718689	-0.0139771	-0.0260681
0.17807	0.000749817	-0.00362854	-0.00728149	-0.013974	-0.0260406
0.175629	0.000617371	-0.00374146	-0.00736389	-0.013916	-0.0259644
0.173187	0.000507202	-0.00386047	-0.00743408	-0.0138641	-0.0259308
0.170746	0.000389404	-0.0039978	-0.00751648	-0.0138702	-0.0258728
0.168304	0.000258179	-0.00410461	-0.00758057	-0.0138031	-0.0258087
0.165863	0.000144958	-0.00424194	-0.00765076	-0.0137726	-0.0257416
0.163422	5.0354e-05	-0.0043457	-0.00771484	-0.0137207	-0.0256622
0.16098	-4.11987e-05	-0.00442505	-0.00777283	-0.0137085	-0.0255859
0.158539	-0.000135803	-0.00450134	-0.0078125	-0.0136597	-0.0255371
0.156097	-0.00022522	-0.00458679	-0.00787048	-0.0136566	-0.0254181
0.153656	-0.000320129	-0.00464783	-0.00787354	-0.0135834	-0.0253357
0.151215	-0.000395813	-0.00472107	-0.00790405	-0.0135681	-0.0252594
0.148773	-0.000488586	-0.00479431	-0.00794678	-0.0135162	-0.025174
0.146332	-0.00055603	-0.0048584	-0.00795898	-0.0135132	-0.0250885
0.14389	-0.000632629	-0.00492859	-0.0079895	-0.0134308	-0.0249847
0.141449	-0.000693665	-0.00498352	-0.00800476	-0.0134033	-0.0248962
0.139008	-0.000759277	-0.00500793	-0.00800781	-0.0133575	-0.0248444
0.136566	-0.000825806	-0.00505066	-0.00802307	-0.0133392	-0.0247223
0.134125	-0.00087738	-0.00508728	-0.00805359	-0.0132782	-0.0246277
0.131683	-0.000948181	-0.00513	-0.00805054	-0.013266	-0.0245361
0.129242	-0.000989685	-0.00516663	-0.00804749	-0.0132111	-0.0244507
0.126801	-0.00104431	-0.00517273	-0.00805359	-0.0131775	-0.0243439
0.124359	-0.00108643	-0.0052063	-0.00805359	-0.0131439	-0.0242188
0.121918	-0.00113617	-0.00523987	-0.00805054	-0.0130859	-0.0241333
0.119476	-0.00118134	-0.00525208	-0.00804138	-0.0130707	-0.0240143
0.117035	-0.00121674	-0.00526428	-0.00803833	-0.013031	-0.0239319
0.114594	-0.00126648	-0.00529175	-0.00801392	-0.0129639	-0.0238434
0.112152	-0.00129791	-0.0053009	-0.00803223	-0.0129211	-0.0237305
0.109711	-0.00133179	-0.00529175	-0.00801086	-0.0128967	-0.0236298
0.107269	-0.00137787	-0.00532532	-0.00801086	-0.012854	-0.0235382
0.104828	-0.001409	-0.00532227	-0.00796814	-0.0128113	-0.0234375
0.102386	-0.00144073	-0.00533752	-0.0079895	-0.0127594	-0.0233398
0.0999451	-0.00146729	-0.00533752	-0.00794983	-0.0127106	-0.0232086
0.0975037	-0.00149597	-0.00532227	-0.00794067	-0.012677	-0.023111
0.0950623	-0.00153168	-0.00533752	-0.00791626	-0.012616	-0.0230164
0.0926208	-0.00154877	-0.00533142	-0.007901	-0.0125916	-0.0229309
0.0901794	-0.0015802	-0.00533447	-0.00787659	-0.0125336	-0.0228302
0.087738	-0.00160919	-0.00532532	-0.00783386	-0.0125061	-0.0227173
0.0852966	-0.00163177	-0.00534058	-0.00783997	-0.0124451	-0.0225952
0.0828552	-0.00166107	-0.00533752	-0.00780334	-0.0124268	-0.0225189
0.0804138	-0.00168274	-0.00533447	-0.00777283	-0.0123718	-0.0224152
0.0779724	-0.00172058	-0.00532532	-0.00776978	-0.0123352	-0.0223083
0.075531	-0.00174469	-0.00532532	-0.007724	-0.0122864	-0.0222107
0.0730896	-0.00175842	-0.00531616	-0.00770264	-0.0122345	-0.0221344
0.0706482	-0.00177765	-0.0053009	-0.00768127	-0.0121704	-0.0220062
0.0682068	-0.00177887	-0.00528564	-0.00765991	-0.0121307	-0.0218872
0.0657654	-0.00177704	-0.0052887	-0.00762634	-0.012085	-0.021814
0.063324	-0.00178192	-0.00526123	-0.00760498	-0.012027	-0.0216919
0.0608826	-0.00179077	-0.00522766	-0.00756531	-0.0119904	-0.0216064
0.0584412	-0.00180267	-0.00523376	-0.0075592	-0.0119507	-0.0214966
0.0559998	-0.00181793	-0.00520935	-0.00753479	-0.0118988	-0.0213898
0.0535583	-0.00183929	-0.00521545	-0.00750122	-0.0118561	-0.0213287
0.0511169	-0.00184113	-0.0052124	-0.00747375	-0.0118042	-0.0212128
0.0486755	-0.00185242	-0.00519409	-0.00743408	-0.0117249	-0.0210846
0.0462341	-0.00186371	-0.00518188	-0.00740967	-0.0116821	-0.0210236
0.0437927	-0.00187805	-0.00518188	-0.00739136	-0.0116302	-0.0209106
0.0413513	-0.00187927	-0.00518494	-0.00734863	-0.0116058	-0.0208191
0.0389099	-0.00189026	-0.00516663	-0.00733032	-0.0115387	-0.0207367
0.0364685	-0.00189758	-0.00517883	-0.00731506	-0.0114746	-0.0206177
0.0340271	-0.00190735	-0.00514526	-0.00728455	-0.0114532	-0.0205322
0.0315857	-0.00192108	-0.00514832	-0.00725708	-0.0113892	-0.0204285
0.0291443	-0.00193268	-0.00513611	-0.00723877	-0.0113708	-0.0203278
0.0267029	-0.00193207	-0.00514221	-0.00722046	-0.0113037	-0.0202301
0.0242615	-0.00194763	-0.0051239	-0.00718079	-0.0112549	-0.0201416
0.0218201	-0.00194946	-0.00513	-0.00717163	-0.0112122	-0.0200775
0.0193787	-0.00195282	-0.00511169	-0.00714417	-0.0111755	-0.0199677
0.0169373	-0.0019635	-0.00510254	-0.00711975	-0.0111359	-0.0198792
0.0144958	-0.00196228	-0.00509949	-0.00709839	-0.0111084	-0.019751
0.0120544	-0.00198273	-0.00509033	-0.00705566	-0.0110382	-0.0196777
0.00961304	-0.00197876	-0.00509338	-0.00704651	-0.0110016	-0.0196045
0.00717163	-0.00199432	-0.00507507	-0.00700073	-0.010968	-0.0195038
0.00473022	-0.00201111	-0.00507507	-0.00698853	-0.0109222	-0.0194305
0.00228882	-0.0020108	-0.00508118	-0.00698547	-0.0108704	-0.0193115
-0.000152588	-0.00202698	-0.00507813	-0.00695496	-0.0108398	-0.0192352
0.00228882	-0.00140991	-0.00380249	-0.00468445	-0.00726013	-0.0120728
0.00473022	-0.00110352	-0.00310303	-0.00352478	-0.00551758	-0.00892639
0.00717163	-0.00087738	-0.00259247	-0.00270477	-0.00429077	-0.00681458
0.00961304	-0.000705872	-0.00217896	-0.00205597	-0.00335388	-0.00518799
0.0120544	-0.000558777	-0.00184692	-0.00154388	-0.00259399	-0.00383911
0.0144958	-0.000434265	-0.00155029	-0.00110291	-0.00197083	-0.00275574
0.0169373	-0.000316162	-0.00128479	-0.000744324	-0.0013916	-0.00182587
0.0193787	-0.000202637	-0.00106812	-0.00039093	-0.000916748	-0.00101624
0.0218201	-0.000110779	-0.000847168	-0.000107117	-0.00047699	-0.000296021
0.0242615	-4.3335e-05	-0.000635986	0.000149231	-5.7373e-05	0.000354309
0.0267029	3.44849e-05	-0.00046051	0.000397644	0.000285645	0.000921631
0.0291443	0.00010437	-0.000291748	0.000635681	0.000588989	0.00143646
0.0315857	0.00017334	-0.000120544	0.000845947	0.000932922	0.00195038
0.0340271	0.000244141	4.3335e-05	0.00104004	0.00116455	0.00237823
0.0364685	0.00031311	0.000178833	0.00121094	0.00141144	0.00278229
0.0389099	0.000370178	0.000353699	0.00138062	0.00166016	0.00313721
0.0413513	0.00044281	0.000463562	0.0015451	0.00190369	0.00349121
0.0437927	0.00050354	0.000597229	0.0017041	0.00209686	0.0038147
0.0462341	0.00056488	0.000725708	0.00183624	0.00230957	0.00415344
0.0486755	0.000620422	0.000846558	0.00196747	0.00249329	0.00444641
0.0511169	0.000673218	0.000964661	0.00211609	0.00267883	0.00473328
0.0535583	0.000736389	0.00108063	0.00221069	0.00285706	0.00499878
0.0559998	0.000782471	0.00121094	0.00236053	0.00302948	0.00525208
0.0584412	0.000849609	0.00133667	0.00247559	0.00319214	0.00548706
0.0608826	0.000905762	0.00144073	0.00258881	0.00332031	0.00570374
0.063324	0.000967407	0.00153748	0.00270508	0.00346985	0.00596619
0.0657654	0.00101807	0.00167084	0.00282043	0.00365601	0.00613708
0.0682068	0.00108215	0.00177216	0.00293732	0.00378723	0.00637817
0.0706482	0.00114838	0.00189209	0.00304779	0.00391541	0.00660706
0.0730896	0.00120941	0.00199127	0.0031601	0.00405579	0.00682678
0.075531	0.00126007	0.00212189	0.00328064	0.00420532	0.00699463
0.0779724	0.00132721	0.00223846	0.00338135	0.00435791	0.00716248
0.0804138	0.00138763	0.00233948	0.003479	0.00449219	0.00738831
0.0828552	0.00145721	0.00247253	0.00359192	0.00462646	0.00758362
0.0852966	0.00152344	0.00259125	0.00372009	0.0047699	0.00775757
0.087738	0.00159271	0.00269409	0.00382385	0.00489197	0.00794373
0.0901794	0.00165802	0.00280121	0.00395203	0.00504761	0.00810547
0.0926208	0.00173584	0.00292725	0.00404358	0.00516052	0.00828247
0.0950623	0.00180023	0.00305695	0.00415955	0.0052948	0.00849609
0.0975037	0.00189453	0.00318787	0.00429077	0.00545654	0.00865784
0.0999451	0.00196503	0.0033075	0.00439758	0.00559998	0.00883789

## Sheet: Figure 5b
N-CuO/Cu2O:NiO, scan rate = 25 mV/s, electrolyte: 0.1 M NaOH and 1 mM glucose
Potential (V)	Current (mA)
	Run 1	Run 2	Run 3	Run 4	Run 5
0.00244141	0.00352478	0.00379944	0.00409851	0.00418091	0.00433655
0.00488281	0.00616455	0.006427	0.00672913	0.0062561	0.00679626
0.00732422	0.00765991	0.00826721	0.00844421	0.00762939	0.00839844
0.00976562	0.00923462	0.00973511	0.00987244	0.00860596	0.00973206
0.012207	0.0104095	0.010675	0.0107971	0.00986328	0.0106018
0.0146484	0.0114685	0.0115234	0.0114502	0.0106842	0.0112366
0.0170898	0.0126495	0.0122162	0.0120758	0.0115204	0.0117859
0.0195312	0.0130829	0.0128784	0.0126801	0.0121094	0.0123596
0.0219727	0.0138763	0.0133331	0.0133087	0.0129272	0.0128601
0.0244141	0.014389	0.0140991	0.0141022	0.0137115	0.0136017
0.0268555	0.0146179	0.0146118	0.0146851	0.0138	0.0143066
0.0292969	0.0152924	0.0153259	0.0154968	0.0143127	0.0150391
0.0317383	0.0158997	0.0157043	0.0159119	0.0147095	0.0151428
0.0341797	0.0166016	0.0162231	0.0161987	0.0154175	0.0158112
0.0366211	0.0172577	0.0168091	0.0163086	0.015802	0.0159637
0.0390625	0.017453	0.0169861	0.0164032	0.0161438	0.0162598
0.0415039	0.0179901	0.0173706	0.0169098	0.0166534	0.0165405
0.0439453	0.0180573	0.0176636	0.0176849	0.0171112	0.016925
0.0463867	0.0183167	0.0181061	0.0181732	0.0174805	0.0175964
0.0488281	0.0189453	0.0185699	0.0187531	0.0177826	0.0180695
0.0512695	0.019458	0.0189941	0.0193115	0.0181152	0.018576
0.0537109	0.0201172	0.0194244	0.0193329	0.0184143	0.019046
0.0561523	0.0206024	0.0199829	0.0194763	0.0188049	0.0191559
0.0585938	0.0207642	0.0203979	0.0198486	0.0193146	0.0194031
0.0610352	0.0211609	0.0206299	0.0201691	0.0198914	0.0196625
0.0634766	0.0211823	0.0207581	0.0207611	0.0206787	0.0202209
0.065918	0.0214661	0.021048	0.0214386	0.0207367	0.0205475
0.0683594	0.0219574	0.02146	0.0219452	0.0213165	0.0210297
0.0708008	0.0226532	0.021994	0.0222321	0.0215363	0.0215759
0.0732422	0.0230713	0.0224457	0.0225494	0.0217926	0.0220276
0.0756836	0.0237762	0.0228394	0.0226501	0.0221985	0.022345
0.078125	0.0238739	0.02341	0.0228241	0.0226166	0.0227814
0.0805664	0.0242737	0.0239288	0.0235138	0.0231293	0.0229736
0.0830078	0.0245453	0.0241089	0.0237701	0.0236847	0.023291
0.0854492	0.0247406	0.024295	0.0245209	0.0241852	0.0238281
0.0878906	0.0251221	0.0246124	0.0252991	0.0245667	0.024469
0.090332	0.0259705	0.0252716	0.0254303	0.0248688	0.0249451
0.0927734	0.0265564	0.0256531	0.0259521	0.0251495	0.0255463
0.0952148	0.0272522	0.0262482	0.0262604	0.0253052	0.0257233
0.0976562	0.0274384	0.0266815	0.0265015	0.0260284	0.0263245
0.100098	0.0279144	0.0274017	0.0268494	0.0264435	0.0266266
0.102539	0.027829	0.0276611	0.0276611	0.0271942	0.0269287
0.10498	0.0284271	0.0281128	0.0279877	0.02771	0.0273956
0.107422	0.0290527	0.0286865	0.0287292	0.0281891	0.0278595
0.109863	0.0297546	0.0291534	0.0292969	0.0289886	0.0285522
0.112305	0.0305298	0.029599	0.0297943	0.0291168	0.0292145
0.114746	0.0308533	0.0301178	0.0301544	0.0294373	0.0301453
0.117188	0.0313416	0.0304871	0.0303345	0.0298584	0.030304
0.119629	0.0318298	0.0311584	0.0309143	0.030542	0.0307312
0.12207	0.032196	0.0317993	0.0316162	0.0309143	0.0310669
0.124512	0.0326843	0.0323486	0.0323181	0.0315857	0.0316772
0.126953	0.0334167	0.032959	0.0331116	0.0322266	0.0323792
0.129395	0.0342407	0.0335693	0.033783	0.0328064	0.0331726
0.131836	0.0350952	0.0341492	0.0343323	0.0334473	0.0338745
0.134277	0.0358276	0.0346985	0.0349121	0.0339966	0.0346069
0.136719	0.0364685	0.0353699	0.0354919	0.0345154	0.0353088
0.13916	0.0371094	0.0362854	0.0361328	0.0350342	0.0360107
0.141602	0.0375977	0.0371094	0.0369263	0.0357056	0.0366516
0.144043	0.0382385	0.0379028	0.0379028	0.0366211	0.037323
0.146484	0.0390625	0.0386047	0.0386963	0.0374756	0.0378418
0.148926	0.0400085	0.0393677	0.0396118	0.038269	0.0385742
0.151367	0.0410461	0.0401001	0.0403137	0.0389099	0.0397644
0.153809	0.0419312	0.0408936	0.0410156	0.0396729	0.0407104
0.15625	0.0426941	0.0415955	0.041748	0.0403442	0.0415955
0.158691	0.043457	0.042572	0.0424194	0.0410767	0.04245
0.161133	0.0441895	0.0435791	0.0434265	0.0417786	0.0432434
0.163574	0.0448914	0.0445557	0.0446472	0.0427246	0.0440979
0.166016	0.04599	0.0455322	0.0456543	0.0437927	0.0449219
0.168457	0.0470886	0.0465393	0.0467529	0.0447693	0.0458679
0.170898	0.0482788	0.0475159	0.04776	0.0457153	0.0469666
0.17334	0.0493774	0.0484314	0.0485229	0.0466614	0.0480652
0.175781	0.050354	0.0493774	0.0493774	0.0474548	0.0491943
0.178223	0.0513	0.050354	0.050293	0.0483398	0.0503845
0.180664	0.0521851	0.0515747	0.0513306	0.0491028	0.0515137
0.183105	0.0531311	0.0527649	0.052887	0.0503845	0.0524292
0.185547	0.0544434	0.0540161	0.0542297	0.0514832	0.0533752
0.187988	0.0557861	0.0552063	0.0555115	0.0527039	0.0544434
0.19043	0.0571899	0.0564575	0.0567627	0.0539246	0.0558472
0.192871	0.0585632	0.0577393	0.0578308	0.0551453	0.0572205
0.195312	0.0596619	0.0589294	0.0588074	0.0563049	0.0585632
0.197754	0.0609741	0.0601501	0.0600891	0.0574036	0.0600281
0.200195	0.0620422	0.0614014	0.0614014	0.0585327	0.0614014
0.202637	0.0632935	0.0629578	0.0631714	0.0596924	0.0627441
0.205078	0.0649109	0.0644531	0.0649414	0.0611572	0.0641479
0.20752	0.0664978	0.0661316	0.0666504	0.0626526	0.0655823
0.209961	0.0684814	0.0678711	0.0681763	0.0642395	0.066864
0.212402	0.0700378	0.069458	0.0696716	0.0657349	0.0686646
0.214844	0.0715332	0.0710754	0.0710144	0.0672302	0.0705261
0.217285	0.0731506	0.0726013	0.0724792	0.0690002	0.0725403
0.219727	0.0745239	0.0743103	0.0743103	0.0704956	0.0743408
0.222168	0.0761719	0.0760193	0.0763245	0.0720215	0.0759888
0.224609	0.078125	0.0777588	0.0784302	0.0734863	0.0778198
0.227051	0.0801392	0.0796509	0.0803528	0.0752563	0.0796509
0.229492	0.0823975	0.0818176	0.0822754	0.0773315	0.0815125
0.231934	0.0843811	0.0839844	0.084137	0.0794067	0.0835266
0.234375	0.0865479	0.0860596	0.0860596	0.0813293	0.0857239
0.236816	0.0885925	0.0881958	0.0881042	0.083313	0.0881348
0.239258	0.090271	0.0903931	0.0904236	0.0852966	0.0905457
0.241699	0.0923462	0.0923767	0.0932007	0.0872803	0.0929871
0.244141	0.094696	0.0944824	0.0953674	0.089386	0.0955811
0.246582	0.0969543	0.0967712	0.0979309	0.0915527	0.0974731
0.249023	0.099762	0.0993347	0.100098	0.0938721	0.0997314
0.251465	0.102448	0.102081	0.10257	0.0965881	0.102295
0.253906	0.104828	0.104858	0.104889	0.0991821	0.10498
0.256348	0.107483	0.107758	0.107544	0.101624	0.107941
0.258789	0.109985	0.110565	0.110626	0.104187	0.111053
0.26123	0.112762	0.113495	0.11377	0.106537	0.114258
0.263672	0.115967	0.116455	0.117126	0.109161	0.117432
0.266113	0.119232	0.119537	0.120453	0.111908	0.120636
0.268555	0.122803	0.122711	0.123535	0.11496	0.123871
0.270996	0.126312	0.126221	0.126831	0.118195	0.127289
0.273438	0.129517	0.12973	0.130096	0.12149	0.130707
0.275879	0.132996	0.133606	0.133514	0.125031	0.134521
0.27832	0.136505	0.13739	0.137543	0.128571	0.138855
0.280762	0.140167	0.141479	0.141571	0.132141	0.143219
0.283203	0.144348	0.145538	0.145782	0.135529	0.147583
0.285645	0.148651	0.149536	0.150391	0.139099	0.151855
0.288086	0.153259	0.153717	0.154419	0.142792	0.156311
0.290527	0.157928	0.158142	0.158813	0.147095	0.16098
0.292969	0.162262	0.162903	0.1633	0.151337	0.165649
0.29541	0.166992	0.167877	0.167877	0.155914	0.170868
0.297852	0.171722	0.173065	0.173065	0.160461	0.176331
0.300293	0.176666	0.178406	0.178406	0.165253	0.182068
0.302734	0.182251	0.183899	0.18396	0.169922	0.187927
0.305176	0.188019	0.189484	0.18988	0.174744	0.194122
0.307617	0.194092	0.195251	0.195465	0.179779	0.200409
0.310059	0.200287	0.201202	0.201416	0.184967	0.206543
0.3125	0.206543	0.207733	0.207733	0.190857	0.213226
0.314941	0.212891	0.214142	0.213898	0.196747	0.220001
0.317383	0.219238	0.220856	0.220795	0.202881	0.227386
0.319824	0.226044	0.228149	0.227844	0.20929	0.235077
0.322266	0.233429	0.235657	0.235291	0.215454	0.243011
0.324707	0.241119	0.243408	0.242981	0.222015	0.251251
0.327148	0.249237	0.251099	0.250702	0.228699	0.259705
0.32959	0.257446	0.259247	0.258636	0.235748	0.26828
0.332031	0.265503	0.267517	0.266724	0.24295	0.277069
0.334473	0.274048	0.276276	0.275299	0.250549	0.286438
0.336914	0.282684	0.285248	0.28421	0.258728	0.295929
0.339355	0.291809	0.294739	0.29361	0.267212	0.306
0.341797	0.301575	0.304596	0.303436	0.275818	0.316956
0.344238	0.311829	0.31485	0.313568	0.284393	0.327911
0.34668	0.322205	0.325348	0.323853	0.293335	0.339111
0.349121	0.332886	0.336121	0.334351	0.302551	0.350525
0.351562	0.343628	0.347107	0.345001	0.312164	0.362244
0.354004	0.354828	0.358643	0.356323	0.322205	0.374542
0.356445	0.366241	0.370392	0.36795	0.332642	0.387146
0.358887	0.378113	0.38266	0.380096	0.343353	0.400238
0.361328	0.390442	0.395294	0.392639	0.354431	0.413757
0.36377	0.403351	0.408325	0.405518	0.365845	0.427765
0.366211	0.416534	0.421722	0.418671	0.377502	0.441895
0.368652	0.430054	0.435486	0.432068	0.389374	0.456543
0.371094	0.443634	0.449219	0.445251	0.401428	0.471802
0.373535	0.457458	0.463867	0.459595	0.414185	0.486755
0.375977	0.471802	0.478821	0.474243	0.427277	0.502625
0.378418	0.48645	0.49408	0.489502	0.440369	0.518799
0.380859	0.501709	0.509644	0.505066	0.454407	0.535583
0.383301	0.517273	0.525513	0.520935	0.468445	0.552673
0.385742	0.533447	0.541687	0.537109	0.483398	0.570068
0.388184	0.549622	0.558777	0.553284	0.497742	0.587769
0.390625	0.566101	0.575867	0.569763	0.513	0.605774
0.393066	0.582581	0.593262	0.586853	0.528259	0.624084
0.395508	0.599365	0.610962	0.603943	0.543823	0.6427
0.397949	0.616455	0.628967	0.621643	0.559998	0.661621
0.400391	0.634155	0.646973	0.640259	0.576477	0.680542
0.402832	0.652466	0.665588	0.658569	0.593262	0.700378
0.405273	0.670776	0.684509	0.67749	0.610352	0.72052
0.407715	0.689392	0.703735	0.696411	0.627747	0.740967
0.410156	0.708008	0.723267	0.715027	0.645142	0.761414
0.412598	0.726624	0.743103	0.734253	0.662842	0.782166
0.415039	0.745239	0.763245	0.753784	0.680847	0.803223
0.41748	0.764771	0.783691	0.773621	0.699158	0.82428
0.419922	0.783997	0.804138	0.794373	0.717773	0.845337
0.422363	0.804443	0.824585	0.815125	0.736694	0.86731
0.424805	0.824585	0.845337	0.835876	0.75592	0.889282
0.427246	0.845032	0.866394	0.856628	0.775452	0.91156
0.429688	0.865173	0.887756	0.877075	0.794678	0.933533
0.432129	0.885315	0.909424	0.898132	0.814514	0.956421
0.43457	0.905762	0.931091	0.919495	0.834045	0.979004
0.437012	0.926208	0.953064	0.940857	0.854187	1.00128
0.439453	0.947266	0.975037	0.96283	0.874023	1.02386
0.441895	0.968628	0.997314	0.985107	0.89447	1.04675
0.444336	0.98999	1.01929	1.00708	0.915222	1.06995
0.446777	1.01135	1.04156	1.02905	0.936279	1.09314
0.449219	1.03241	1.06384	1.05103	0.957031	1.11664
0.45166	1.05347	1.08643	1.073	0.978088	1.14014
0.454102	1.07483	1.10931	1.09528	0.999146	1.16333
0.456543	1.09619	1.1322	1.11755	1.0199	1.18683
0.458984	1.11816	1.15509	1.14044	1.04126	1.21002
0.461426	1.14014	1.17798	1.16333	1.06232	1.23352
0.463867	1.1618	1.20087	1.18622	1.08368	1.25671
0.466309	1.18378	1.22375	1.2088	1.10565	1.28021
0.46875	1.20514	1.24664	1.23108	1.12732	1.30432
0.471191	1.22681	1.26953	1.25366	1.14929	1.32812
0.473633	1.24847	1.29242	1.27625	1.17065	1.35193
0.476074	1.27045	1.31561	1.29944	1.19232	1.37512
0.478516	1.29242	1.33911	1.32233	1.21399	1.39862
0.480957	1.31439	1.3623	1.34583	1.23566	1.42212
0.483398	1.33667	1.3855	1.36871	1.25763	1.44531
0.48584	1.35834	1.40869	1.3913	1.2793	1.46912
0.488281	1.38	1.43188	1.41418	1.30157	1.49261
0.490723	1.40198	1.45477	1.43677	1.32385	1.51611
0.493164	1.42334	1.47797	1.45966	1.34583	1.53961
0.495605	1.44562	1.50116	1.48254	1.3678	1.56311
0.498047	1.46759	1.52435	1.50574	1.38977	1.5863
0.500488	1.48987	1.54785	1.52893	1.41174	1.6095
0.50293	1.51215	1.57104	1.55243	1.43372	1.63239
0.505371	1.53381	1.59454	1.57501	1.45569	1.65527
0.507812	1.55548	1.61774	1.5979	1.47766	1.67847
0.510254	1.57715	1.64124	1.62079	1.50055	1.70197
0.512695	1.59943	1.66473	1.64368	1.52313	1.72516
0.515137	1.6217	1.68823	1.66718	1.54572	1.74866
0.517578	1.64429	1.71173	1.69067	1.56799	1.77155
0.52002	1.66718	1.73553	1.71448	1.59058	1.79474
0.522461	1.69006	1.75964	1.73828	1.61316	1.81763
0.524902	1.71265	1.78406	1.76178	1.63605	1.84082
0.527344	1.73523	1.80847	1.78558	1.65894	1.86401
0.529785	1.75812	1.83319	1.80939	1.68243	1.88751
0.532227	1.78131	1.85791	1.8335	1.70624	1.91162
0.534668	1.80511	1.88324	1.85852	1.73035	1.93573
0.537109	1.82922	1.90857	1.88324	1.75446	1.95984
0.539551	1.85425	1.93481	1.90887	1.77856	1.98395
0.541992	1.87927	1.96106	1.93481	1.80359	2.00836
0.544434	1.9043	1.98822	1.96075	1.82831	2.03339
0.546875	1.92993	2.01569	1.9873	1.85394	2.05811
0.549316	1.95587	2.04437	2.01447	1.88019	2.08405
0.551758	1.98303	2.07336	2.04193	1.90674	2.1106
0.554199	2.0108	2.10297	2.07092	1.93451	2.13776
0.556641	2.03979	2.13348	2.10022	1.96259	2.16492
0.559082	2.06909	2.16492	2.13043	1.99158	2.1933
0.561523	2.0993	2.19727	2.16156	2.02057	2.22198
0.563965	2.13013	2.23022	2.1933	2.05078	2.25128
0.566406	2.16187	2.26471	2.22595	2.0813	2.28149
0.568848	2.19482	2.30042	2.25952	2.11304	2.31293
0.571289	2.2287	2.33704	2.29401	2.14569	2.34558
0.57373	2.2644	2.37457	2.33002	2.17926	2.37915
0.576172	2.30072	2.41333	2.36694	2.21375	2.41364
0.578613	2.33795	2.45331	2.40509	2.24976	2.44873
0.581055	2.3764	2.4939	2.44446	2.28607	2.48566
0.583496	2.41547	2.5354	2.48444	2.323	2.52289
0.585938	2.45514	2.57812	2.52502	2.36115	2.56104
0.588379	2.49603	2.62146	2.56683	2.3999	2.6004
0.59082	2.53784	2.66571	2.60925	2.43958	2.64099
0.593262	2.58057	2.71118	2.65289	2.48047	2.6825
0.595703	2.6236	2.75696	2.69714	2.52167	2.72491
0.598145	2.66754	2.80334	2.74231	2.56439	2.76794
0.600586	2.71149	2.85004	2.78778	2.60742	2.81219
0.603027	2.75604	2.89703	2.83356	2.65167	2.85614
0.605469	2.80029	2.94434	2.87964	2.69531	2.901
0.60791	2.84576	2.99164	2.92603	2.73987	2.94617
0.610352	2.89154	3.03955	2.97211	2.78503	2.99133
0.612793	2.93732	3.08777	3.0191	2.8299	3.03741
0.615234	2.98309	3.13599	3.06641	2.87567	3.0835
0.617676	3.02917	3.1839	3.11371	2.92175	3.1308
0.620117	3.07495	3.23181	3.16132	2.96814	3.17719
0.622559	3.12012	3.27911	3.20831	3.01483	3.22418
0.625	3.16498	3.32672	3.2547	3.06152	3.27087
0.627441	3.20984	3.37372	3.30109	3.1073	3.31757
0.629883	3.25409	3.4201	3.34717	3.15399	3.36365
0.632324	3.29895	3.46588	3.39325	3.19977	3.41003
0.634766	3.34351	3.51166	3.43842	3.24615	3.45612
0.637207	3.38684	3.55652	3.48419	3.29224	3.50189
0.639648	3.43018	3.60046	3.52905	3.33862	3.54736
0.64209	3.47168	3.6441	3.57361	3.38379	3.59192
0.644531	3.51288	3.68713	3.61694	3.42834	3.63617
0.646973	3.55408	3.72894	3.65936	3.4729	3.68042
0.649414	3.59436	3.76953	3.70087	3.51746	3.72345
0.651855	3.63342	3.80951	3.74207	3.5611	3.76556
0.654297	3.67188	3.84827	3.78235	3.60352	3.80707
0.656738	3.70911	3.8858	3.82172	3.64532	3.84796
0.65918	3.74481	3.92151	3.86047	3.68652	3.88794
0.661621	3.78174	3.95691	3.8974	3.7262	3.927
0.664062	3.81531	3.99017	3.93341	3.76526	3.96454
0.666504	3.84827	4.02252	3.96667	3.80432	4.00177
0.668945	3.87939	4.05273	4.00024	3.84155	4.03625
0.671387	3.90961	4.08173	4.03168	3.87817	4.07074
0.673828	3.93829	4.1098	4.06219	3.91296	4.10339
0.67627	3.96576	4.13513	4.09149	3.94592	4.13513
0.678711	3.99078	4.15863	4.11957	3.97827	4.16565
0.681152	4.01398	4.18121	4.14551	4.0094	4.19464
0.683594	4.03381	4.20135	4.16931	4.0387	4.22211
0.686035	4.05426	4.21967	4.19067	4.06708	4.24805
0.688477	4.07227	4.23615	4.21112	4.09363	4.27246
0.690918	4.08844	4.25079	4.23035	4.11865	4.29474
0.693359	4.10217	4.26331	4.24744	4.14215	4.31549
0.695801	4.11407	4.27338	4.263	4.16382	4.33533
0.698242	4.12323	4.28223	4.27673	4.18396	4.35333
0.700684	4.12964	4.28772	4.28802	4.20288	4.37012
0.703125	4.13391	4.29077	4.29749	4.21844	4.38507
0.705566	4.13544	4.29138	4.3045	4.23309	4.3985
0.708008	4.13422	4.28925	4.30878	4.2453	4.4101
0.710449	4.12994	4.28436	4.31061	4.25568	4.41986
0.712891	4.12262	4.27643	4.3103	4.26361	4.4278
0.715332	4.11194	4.26483	4.30695	4.2688	4.4339
0.717773	4.09637	4.25018	4.30115	4.27124	4.43817
0.720215	4.07806	4.23218	4.2923	4.27155	4.44
0.722656	4.0564	4.21051	4.28009	4.2688	4.44
0.725098	4.03229	4.18518	4.26483	4.26331	4.43848
0.727539	4.00452	4.15649	4.24591	4.25446	4.43329
0.72998	3.97339	4.12476	4.22333	4.24286	4.42596
0.732422	3.94043	4.09027	4.198	4.22729	4.41528
0.734863	3.90411	4.05273	4.16901	4.20807	4.40216
0.737305	3.86749	4.01276	4.13666	4.18457	4.38477
0.739746	3.82782	3.97034	4.10187	4.15649	4.36615
0.742188	3.78662	3.92578	4.06342	4.12445	4.34265
0.744629	3.74512	3.88092	4.02313	4.08905	4.31549
0.74707	3.703	3.83453	3.98071	4.04968	4.28497
0.749512	3.66119	3.78815	3.93677	4.00787	4.25079
0.751953	3.61938	3.74146	3.89221	3.96393	4.21265
0.754395	3.57758	3.69507	3.84735	3.91907	4.17175
0.756836	3.53668	3.6496	3.80219	3.87177	4.12842
0.759277	3.4964	3.60565	3.75732	3.82477	4.08264
0.761719	3.45856	3.56293	3.71155	3.77777	4.03534
0.76416	3.42194	3.52295	3.66852	3.73077	3.98743
0.766602	3.38715	3.4848	3.62671	3.68469	3.9386
0.769043	3.3548	3.4494	3.58643	3.63953	3.89008
0.771484	3.32367	3.41736	3.54858	3.59955	3.84155
0.773926	3.29529	3.38837	3.51318	3.55804	3.79456
0.776367	3.26935	3.36212	3.48053	3.5199	3.74359
0.778809	3.24738	3.33984	3.45123	3.4845	3.70209
0.78125	3.22723	3.32031	3.42468	3.45215	3.6615
0.783691	3.21045	3.30414	3.40088	3.42316	3.62427
0.786133	3.19763	3.29163	3.38043	3.39783	3.59131
0.788574	3.18695	3.28156	3.36304	3.37616	3.56201
0.791016	3.17749	3.27332	3.349	3.35785	3.53668
0.793457	3.17261	3.27026	3.33832	3.3432	3.51532
0.795898	3.17017	3.26996	3.33099	3.33191	3.49792
0.79834	3.17078	3.27271	3.32642	3.32428	3.4848
0.800781	3.17291	3.27789	3.32458	3.32001	3.47473
0.79834	3.06946	3.17047	3.21289	3.20557	3.35541
0.795898	2.97607	3.07465	3.1131	3.10303	3.24707
0.793457	2.89124	2.98676	3.02155	3.00751	3.1485
0.791016	2.81128	2.90497	2.9361	2.91992	3.05634
0.788574	2.7359	2.82776	2.85583	2.83783	2.97058
0.786133	2.66479	2.75482	2.78015	2.76031	2.8894
0.783691	2.59674	2.68524	2.70813	2.68646	2.8125
0.78125	2.53235	2.61841	2.63916	2.61627	2.73895
0.778809	2.4704	2.55463	2.57324	2.54913	2.66907
0.776367	2.41119	2.49298	2.50916	2.48474	2.60223
0.773926	2.35352	2.43317	2.44781	2.42249	2.53754
0.771484	2.29675	2.37518	2.38831	2.36237	2.47528
0.769043	2.24213	2.31903	2.33124	2.30438	2.41547
0.766602	2.18872	2.2641	2.2757	2.24762	2.35779
0.76416	2.13715	2.211	2.22168	2.19269	2.30103
0.761719	2.08679	2.15881	2.16888	2.13898	2.2464
0.759277	2.03796	2.10846	2.11761	2.0871	2.19299
0.756836	1.99036	2.05994	2.06726	2.03644	2.14081
0.754395	1.94336	2.01141	2.01843	1.9873	2.09015
0.751953	1.89697	1.96442	1.97052	1.93909	2.0401
0.749512	1.85181	1.91803	1.92444	1.89209	1.99158
0.74707	1.80786	1.87256	1.87927	1.8454	1.94458
0.744629	1.76483	1.8277	1.83472	1.80023	1.8988
0.742188	1.72272	1.78406	1.79138	1.75598	1.85364
0.739746	1.68213	1.74164	1.74866	1.71326	1.80939
0.737305	1.64154	1.70044	1.70685	1.67084	1.76605
0.734863	1.60187	1.65955	1.66565	1.62964	1.72302
0.732422	1.5625	1.61957	1.62598	1.58966	1.68152
0.72998	1.52466	1.58051	1.58691	1.55029	1.64093
0.727539	1.48712	1.54236	1.54877	1.51154	1.60126
0.725098	1.4505	1.50452	1.51123	1.47369	1.56219
0.722656	1.41479	1.46759	1.47461	1.43646	1.52405
0.720215	1.38	1.43127	1.4386	1.40015	1.48682
0.717773	1.34583	1.39587	1.40289	1.36475	1.4502
0.715332	1.31165	1.36139	1.36841	1.32996	1.41418
0.712891	1.27838	1.32751	1.33453	1.29578	1.37848
0.710449	1.24573	1.29456	1.30188	1.26282	1.34399
0.708008	1.21429	1.26221	1.26953	1.23047	1.31042
0.705566	1.18347	1.23077	1.23749	1.19904	1.27777
0.703125	1.15326	1.19934	1.20667	1.16821	1.24573
0.700684	1.12427	1.16913	1.17645	1.138	1.21429
0.698242	1.09497	1.13922	1.14685	1.1084	1.18378
0.695801	1.06659	1.11023	1.11786	1.07941	1.15356
0.693359	1.03851	1.08185	1.08978	1.05103	1.12396
0.690918	1.01135	1.05438	1.06232	1.02386	1.09497
0.688477	0.985107	1.02722	1.03577	0.997009	1.06659
0.686035	0.959473	1.00128	1.00983	0.970764	1.03943
0.683594	0.934753	0.975342	0.984192	0.945435	1.01288
0.681152	0.910339	0.950623	0.959167	0.921021	0.986938
0.678711	0.88623	0.925903	0.934448	0.896606	0.961609
0.67627	0.862427	0.901794	0.910339	0.872803	0.936279
0.673828	0.839233	0.878296	0.887146	0.849609	0.91217
0.671387	0.816956	0.855408	0.864563	0.827026	0.888062
0.668945	0.794983	0.83313	0.84259	0.805054	0.864868
0.666504	0.774231	0.811462	0.820923	0.783691	0.842285
0.664062	0.753479	0.790405	0.799866	0.762939	0.820007
0.661621	0.733337	0.769958	0.779114	0.742798	0.79895
0.65918	0.713196	0.749817	0.758972	0.722961	0.778198
0.656738	0.693665	0.72998	0.739136	0.703735	0.757751
0.654297	0.674744	0.710754	0.71991	0.684509	0.73761
0.651855	0.656128	0.691833	0.701294	0.665894	0.718079
0.649414	0.638123	0.673218	0.682983	0.647583	0.698853
0.646973	0.620728	0.655518	0.664978	0.629883	0.679626
0.644531	0.603943	0.637817	0.647583	0.612793	0.661621
0.64209	0.586853	0.620728	0.630188	0.596008	0.643921
0.639648	0.570068	0.604248	0.613098	0.579529	0.626526
0.637207	0.553284	0.587769	0.596313	0.563354	0.609741
0.634766	0.537415	0.571594	0.580139	0.547485	0.592957
0.632324	0.521851	0.55542	0.56427	0.531921	0.576477
0.629883	0.506897	0.539856	0.549011	0.516357	0.559692
0.627441	0.491943	0.524292	0.533752	0.501099	0.543823
0.625	0.477295	0.509338	0.518494	0.486145	0.527954
0.622559	0.462646	0.49469	0.503235	0.471191	0.512695
0.620117	0.447998	0.480042	0.488586	0.456848	0.497437
0.617676	0.433838	0.465698	0.473938	0.442505	0.482788
0.615234	0.419861	0.451355	0.459595	0.428894	0.46814
0.612793	0.406281	0.437714	0.445557	0.415039	0.453491
0.610352	0.393097	0.423889	0.432129	0.401306	0.438843
0.60791	0.379791	0.410217	0.418457	0.387756	0.424896
0.605469	0.366669	0.396637	0.404785	0.374115	0.410797
0.603027	0.353546	0.383392	0.391357	0.360901	0.396973
0.600586	0.340515	0.370178	0.377808	0.347565	0.383179
0.598145	0.327515	0.356995	0.364532	0.334442	0.36972
0.595703	0.314789	0.344086	0.351227	0.32135	0.356293
0.593262	0.302277	0.331177	0.338348	0.308441	0.342896
0.59082	0.289795	0.318268	0.325409	0.295471	0.329376
0.588379	0.277557	0.30545	0.312561	0.282471	0.315918
0.585938	0.264801	0.292572	0.29953	0.26947	0.302429
0.583496	0.252472	0.280029	0.286743	0.256683	0.289246
0.581055	0.239838	0.267212	0.273743	0.243683	0.27594
0.578613	0.227356	0.254517	0.260742	0.230682	0.262787
0.576172	0.215057	0.24176	0.247894	0.217743	0.249512
0.57373	0.202911	0.229095	0.235107	0.204803	0.236359
0.571289	0.190796	0.21637	0.222412	0.191833	0.223022
0.568848	0.178558	0.203644	0.209503	0.178772	0.209686
0.566406	0.166107	0.190857	0.196472	0.165588	0.195892
0.563965	0.153412	0.178101	0.183472	0.152435	0.182343
0.561523	0.140747	0.16507	0.170197	0.138947	0.16864
0.559082	0.128143	0.152008	0.156982	0.125366	0.15506
0.556641	0.11557	0.138885	0.143707	0.111694	0.141296
0.554199	0.10318	0.125763	0.130463	0.0980225	0.127441
0.551758	0.0903931	0.112518	0.117157	0.084198	0.113495
0.549316	0.0775757	0.0991516	0.103607	0.0702209	0.0992126
0.546875	0.0644226	0.0856323	0.0898132	0.0559082	0.0847168
0.544434	0.0513306	0.0720215	0.0759277	0.0415955	0.0700684
0.541992	0.0379639	0.058197	0.0617371	0.0272217	0.0552063
0.539551	0.0247803	0.0441895	0.0474243	0.0122375	0.0401917
0.537109	0.011322	0.0300903	0.0329895	-0.00238037	0.0247803
0.534668	-0.00177002	0.0155945	0.0180969	-0.0171814	0.00958252
0.532227	-0.0146484	0.00100708	0.00366211	-0.0328064	-0.00549316
0.529785	-0.0291138	-0.013031	-0.0102234	-0.0484924	-0.0210571
0.527344	-0.0435486	-0.0281677	-0.0259094	-0.0644531	-0.0375977
0.524902	-0.0580139	-0.0431213	-0.0415649	-0.0806274	-0.0541382
0.522461	-0.0730591	-0.0586243	-0.0576172	-0.0970459	-0.0712891
0.52002	-0.0877075	-0.0746155	-0.0740051	-0.114014	-0.0887146
0.517578	-0.102264	-0.0907593	-0.0903625	-0.131561	-0.105804
0.515137	-0.117371	-0.106934	-0.106781	-0.149414	-0.123627
0.512695	-0.133118	-0.123871	-0.123779	-0.167755	-0.141937
0.510254	-0.149231	-0.141174	-0.141235	-0.186584	-0.160675
0.507812	-0.166351	-0.158783	-0.159454	-0.205811	-0.180023
0.505371	-0.183136	-0.176544	-0.177887	-0.224945	-0.199493
0.50293	-0.200653	-0.194977	-0.19696	-0.244934	-0.220184
0.500488	-0.218109	-0.213959	-0.216644	-0.265411	-0.24118
0.498047	-0.235931	-0.233429	-0.23645	-0.286713	-0.262665
0.495605	-0.254486	-0.253571	-0.256683	-0.308472	-0.284302
0.493164	-0.273529	-0.274231	-0.277405	-0.331238	-0.306488
0.490723	-0.293365	-0.295441	-0.298523	-0.353943	-0.32962
0.488281	-0.313751	-0.3172	-0.320801	-0.37735	-0.352875
0.48584	-0.334839	-0.3396	-0.343719	-0.400879	-0.37677
0.483398	-0.355804	-0.362335	-0.366821	-0.425079	-0.401215
0.480957	-0.377289	-0.385468	-0.390503	-0.449524	-0.426147
0.478516	-0.399292	-0.40918	-0.414398	-0.474854	-0.451355
0.476074	-0.4216	-0.433502	-0.438812	-0.500488	-0.477295
0.473633	-0.444946	-0.458069	-0.463562	-0.526428	-0.50354
0.471191	-0.46875	-0.483704	-0.488892	-0.553284	-0.529785
0.46875	-0.493164	-0.509644	-0.514832	-0.58075	-0.556641
0.466309	-0.517578	-0.535889	-0.541077	-0.60791	-0.583801
0.463867	-0.542908	-0.562744	-0.567932	-0.635376	-0.611877
0.461426	-0.567932	-0.589905	-0.595398	-0.663452	-0.639954
0.458984	-0.593567	-0.617676	-0.622864	-0.692139	-0.66864
0.456543	-0.620117	-0.645752	-0.650635	-0.720825	-0.697632
0.454102	-0.646973	-0.674438	-0.678711	-0.749817	-0.726318
0.45166	-0.675049	-0.70343	-0.707092	-0.779114	-0.755615
0.449219	-0.70282	-0.732727	-0.736694	-0.809326	-0.784912
0.446777	-0.731201	-0.762634	-0.765991	-0.839233	-0.814514
0.444336	-0.759583	-0.792847	-0.795593	-0.869751	-0.844116
0.441895	-0.788269	-0.823669	-0.825806	-0.900269	-0.874329
0.439453	-0.817566	-0.854187	-0.856018	-0.931091	-0.904846
0.437012	-0.847168	-0.885315	-0.88623	-0.961914	-0.935669
0.43457	-0.877686	-0.916748	-0.917053	-0.993042	-0.966492
0.432129	-0.908203	-0.948486	-0.947571	-1.02478	-0.997314
0.429688	-0.939636	-0.98053	-0.979309	-1.05682	-1.02814
0.427246	-0.970154	-1.01288	-1.01074	-1.08887	-1.05896
0.424805	-1.00159	-1.04553	-1.04279	-1.12122	-1.09009
0.422363	-1.03271	-1.0788	-1.07513	-1.15356	-1.12183
0.419922	-1.06476	-1.11206	-1.10718	-1.18622	-1.15387
0.41748	-1.09711	-1.14532	-1.13953	-1.21887	-1.18561
0.415039	-1.12976	-1.17889	-1.17157	-1.25153	-1.21796
0.412598	-1.16272	-1.21216	-1.20422	-1.28418	-1.25
0.410156	-1.19568	-1.24603	-1.23718	-1.31683	-1.28235
0.407715	-1.22864	-1.2796	-1.27014	-1.3501	-1.31409
0.405273	-1.26099	-1.31348	-1.30341	-1.38275	-1.34613
0.402832	-1.29364	-1.34705	-1.33636	-1.41571	-1.37787
0.400391	-1.32629	-1.38092	-1.36871	-1.44806	-1.41022
0.397949	-1.35925	-1.41449	-1.40106	-1.48041	-1.44226
0.395508	-1.39252	-1.44806	-1.43341	-1.51215	-1.4743
0.393066	-1.42487	-1.48071	-1.46515	-1.54297	-1.50574
0.390625	-1.45721	-1.51306	-1.49719	-1.57379	-1.53687
0.388184	-1.48865	-1.5448	-1.52863	-1.60339	-1.56708
0.385742	-1.51917	-1.57593	-1.55945	-1.63239	-1.59698
0.383301	-1.54968	-1.60645	-1.58966	-1.66046	-1.62598
0.380859	-1.57959	-1.63605	-1.61865	-1.68762	-1.65436
0.378418	-1.60858	-1.66473	-1.64642	-1.71295	-1.68182
0.375977	-1.63666	-1.6922	-1.67358	-1.73706	-1.70868
0.373535	-1.66412	-1.71844	-1.69922	-1.75903	-1.73401
0.371094	-1.68945	-1.74286	-1.72363	-1.77917	-1.75781
0.368652	-1.71326	-1.76544	-1.74683	-1.79688	-1.77979
0.366211	-1.73523	-1.78589	-1.76819	-1.81213	-1.79962
0.36377	-1.75568	-1.8042	-1.78741	-1.82526	-1.81763
0.361328	-1.77429	-1.81976	-1.8042	-1.83533	-1.83319
0.358887	-1.79047	-1.83289	-1.81793	-1.84235	-1.84662
0.356445	-1.8045	-1.84296	-1.82892	-1.84631	-1.85699
0.354004	-1.81519	-1.84998	-1.83716	-1.84662	-1.86462
0.351562	-1.82281	-1.85303	-1.84235	-1.84357	-1.8689
0.349121	-1.82617	-1.85211	-1.84387	-1.83655	-1.86951
0.34668	-1.82617	-1.84723	-1.84204	-1.82648	-1.86707
0.344238	-1.82251	-1.83807	-1.83624	-1.81335	-1.86035
0.341797	-1.8158	-1.82526	-1.82678	-1.79718	-1.85059
0.339355	-1.80542	-1.80878	-1.81305	-1.77856	-1.83777
0.336914	-1.79108	-1.78894	-1.79626	-1.75812	-1.82251
0.334473	-1.77368	-1.76605	-1.77643	-1.73492	-1.8042
0.332031	-1.75293	-1.74103	-1.75446	-1.71021	-1.78375
0.32959	-1.72943	-1.71356	-1.73065	-1.68274	-1.76086
0.327148	-1.7038	-1.68427	-1.70441	-1.65375	-1.73615
0.324707	-1.67664	-1.65253	-1.67664	-1.62231	-1.70929
0.322266	-1.64795	-1.61957	-1.64642	-1.58905	-1.6803
0.319824	-1.61713	-1.58417	-1.61377	-1.55243	-1.64886
0.317383	-1.58447	-1.54663	-1.57928	-1.51337	-1.6153
0.314941	-1.54938	-1.50635	-1.54175	-1.47125	-1.57867
0.3125	-1.51154	-1.46332	-1.50208	-1.42578	-1.53961
0.310059	-1.47156	-1.41785	-1.45996	-1.37726	-1.49719
0.307617	-1.42792	-1.36871	-1.41327	-1.32416	-1.4505
0.305176	-1.38214	-1.31622	-1.36353	-1.26801	-1.39923
0.302734	-1.33301	-1.26099	-1.31012	-1.2088	-1.3446
0.300293	-1.28143	-1.203	-1.25336	-1.14685	-1.28601
0.297852	-1.22711	-1.14258	-1.19385	-1.08307	-1.22437
0.29541	-1.17004	-1.08124	-1.1322	-1.01868	-1.15997
0.292969	-1.11115	-1.01868	-1.06934	-0.953979	-1.09406
0.290527	-1.05103	-0.956726	-1.00586	-0.889893	-1.02692
0.288086	-0.990906	-0.895386	-0.942688	-0.827637	-0.959778
0.285645	-0.931396	-0.836182	-0.880432	-0.767822	-0.89386
0.283203	-0.873413	-0.779419	-0.820007	-0.71106	-0.829773
0.280762	-0.816956	-0.725403	-0.762024	-0.657654	-0.768433
0.27832	-0.763245	-0.674744	-0.707703	-0.608521	-0.710754
0.275879	-0.71167	-0.627441	-0.656738	-0.563354	-0.657043
0.273438	-0.663452	-0.584106	-0.610046	-0.522461	-0.608215
0.270996	-0.618591	-0.544128	-0.567017	-0.48584	-0.563354
0.268555	-0.577393	-0.508118	-0.527954	-0.452271	-0.522766
0.266113	-0.540161	-0.475769	-0.492554	-0.422485	-0.48645
0.263672	-0.505981	-0.446167	-0.460205	-0.39566	-0.453186
0.26123	-0.474854	-0.419617	-0.431335	-0.371552	-0.423767
0.258789	-0.446564	-0.39563	-0.405151	-0.349823	-0.397278
0.256348	-0.420715	-0.373901	-0.381775	-0.330261	-0.373444
0.253906	-0.397369	-0.354187	-0.360748	-0.312805	-0.352234
0.251465	-0.375946	-0.336304	-0.341858	-0.297119	-0.333191
0.249023	-0.357117	-0.320221	-0.32489	-0.282959	-0.316223
0.246582	-0.339905	-0.305725	-0.309235	-0.270172	-0.300934
0.244141	-0.324524	-0.292542	-0.295135	-0.258575	-0.287231
0.241699	-0.310272	-0.280518	-0.282135	-0.247986	-0.274536
0.239258	-0.29715	-0.269562	-0.270325	-0.238312	-0.263031
0.236816	-0.285065	-0.259552	-0.259888	-0.22934	-0.252502
0.234375	-0.273926	-0.250275	-0.250305	-0.22113	-0.242981
0.231934	-0.263824	-0.241608	-0.241455	-0.213501	-0.2341
0.229492	-0.254639	-0.233673	-0.233551	-0.206635	-0.226074
0.227051	-0.246399	-0.226257	-0.225739	-0.200256	-0.218842
0.224609	-0.238739	-0.219604	-0.218658	-0.194427	-0.212189
0.222168	-0.231567	-0.213318	-0.211914	-0.188995	-0.205902
0.219727	-0.224731	-0.20752	-0.205719	-0.183868	-0.199921
0.217285	-0.218079	-0.202118	-0.200195	-0.179016	-0.194336
0.214844	-0.212067	-0.197021	-0.195068	-0.174438	-0.189178
0.212402	-0.20639	-0.192108	-0.190369	-0.170105	-0.184174
0.209961	-0.201385	-0.187592	-0.185822	-0.166077	-0.179688
0.20752	-0.196747	-0.183228	-0.181335	-0.162262	-0.175507
0.205078	-0.19223	-0.179169	-0.177063	-0.158752	-0.171661
0.202637	-0.187988	-0.175293	-0.173004	-0.155518	-0.167908
0.200195	-0.183746	-0.171722	-0.169189	-0.152466	-0.164398
0.197754	-0.179688	-0.168365	-0.165771	-0.149445	-0.161041
0.195312	-0.175842	-0.165222	-0.162689	-0.146515	-0.157654
0.192871	-0.172363	-0.162018	-0.159637	-0.143616	-0.154327
0.19043	-0.169189	-0.159058	-0.156769	-0.140961	-0.151306
0.187988	-0.166138	-0.156128	-0.153839	-0.138397	-0.148682
0.185547	-0.163422	-0.153351	-0.150879	-0.135986	-0.146057
0.183105	-0.160309	-0.150665	-0.147919	-0.133636	-0.143555
0.180664	-0.15741	-0.148132	-0.145355	-0.131592	-0.141205
0.178223	-0.154449	-0.145752	-0.142914	-0.129578	-0.138855
0.175781	-0.151825	-0.143555	-0.1409	-0.127563	-0.136536
0.17334	-0.149414	-0.141327	-0.138824	-0.125488	-0.134186
0.170898	-0.147186	-0.139191	-0.136719	-0.123566	-0.131927
0.168457	-0.145142	-0.137054	-0.134674	-0.121613	-0.129852
0.166016	-0.143005	-0.13501	-0.132324	-0.119812	-0.12793
0.163574	-0.140869	-0.132965	-0.130188	-0.118011	-0.126129
0.161133	-0.13855	-0.131042	-0.128174	-0.116394	-0.124359
0.158691	-0.136353	-0.12915	-0.126373	-0.114899	-0.122681
0.15625	-0.134308	-0.12738	-0.124969	-0.113434	-0.120911
0.153809	-0.132294	-0.125732	-0.123291	-0.111938	-0.11908
0.151367	-0.13089	-0.124115	-0.121674	-0.110352	-0.117371
0.148926	-0.129211	-0.122528	-0.119934	-0.108887	-0.115723
0.146484	-0.127594	-0.12085	-0.118164	-0.107422	-0.114075
0.144043	-0.125763	-0.119232	-0.116486	-0.106018	-0.11261
0.141602	-0.123962	-0.117645	-0.114868	-0.104614	-0.111328
0.13916	-0.122253	-0.116119	-0.113586	-0.103363	-0.110016
0.136719	-0.120636	-0.114655	-0.112335	-0.102234	-0.108673
0.134277	-0.119202	-0.113159	-0.110962	-0.101044	-0.107178
0.131836	-0.11792	-0.112	-0.10968	-0.099823	-0.105804
0.129395	-0.116608	-0.110718	-0.108215	-0.0986633	-0.104431
0.126953	-0.115204	-0.109467	-0.106812	-0.0974731	-0.103058
0.124512	-0.113708	-0.108063	-0.105408	-0.0963135	-0.101837
0.12207	-0.112244	-0.106812	-0.104126	-0.0951538	-0.100739
0.119629	-0.110687	-0.105499	-0.103027	-0.0940247	-0.0996399
0.117188	-0.109528	-0.104248	-0.10202	-0.0931396	-0.0985107
0.114746	-0.108307	-0.102997	-0.100861	-0.0921631	-0.0974121
0.112305	-0.107208	-0.101868	-0.0997314	-0.0913086	-0.0963135
0.109863	-0.106232	-0.10083	-0.0985413	-0.0903625	-0.0950928
0.107422	-0.104889	-0.099823	-0.0973816	-0.0894165	-0.0937805
0.10498	-0.103638	-0.0987549	-0.0960999	-0.0884094	-0.0927734
0.102539	-0.102264	-0.0976562	-0.0951233	-0.0873108	-0.0919495
0.100098	-0.101044	-0.0965271	-0.0938721	-0.0862732	-0.0910339
0.0976562	-0.100098	-0.095459	-0.0933228	-0.0852966	-0.0901489
0.0952148	-0.0991211	-0.0939941	-0.0925903	-0.0845032	-0.0892334
0.0927734	-0.0982666	-0.0930176	-0.0913696	-0.0837708	-0.0883484
0.090332	-0.09729	-0.0923462	-0.090332	-0.0830078	-0.0872803
0.0878906	-0.0962524	-0.0915527	-0.0891113	-0.0822754	-0.0862122
0.0854492	-0.0951233	-0.0906982	-0.0883484	-0.0812988	-0.0851746
0.0830078	-0.0935669	-0.0898743	-0.0874939	-0.0804443	-0.0841675
0.0805664	-0.0924988	-0.0888977	-0.0867615	-0.0796814	-0.083313
0.078125	-0.0914917	-0.0879211	-0.0861816	-0.0788269	-0.0827332
0.0756836	-0.0911865	-0.0868835	-0.0853882	-0.0778809	-0.0820923
0.0732422	-0.0905151	-0.0859985	-0.0844727	-0.0772705	-0.0812988
0.0708008	-0.0897827	-0.0852966	-0.0834351	-0.0766602	-0.0804138
0.0683594	-0.0887146	-0.0845642	-0.0823364	-0.0760193	-0.0794983
0.065918	-0.087616	-0.0838928	-0.0813904	-0.0753479	-0.0786133
0.0634766	-0.086792	-0.0831299	-0.0806885	-0.074646	-0.0777588
0.0610352	-0.085968	-0.0823975	-0.0802307	-0.073822	-0.0769043
0.0585938	-0.085144	-0.081604	-0.0796814	-0.0731812	-0.0762634
0.0561523	-0.0846252	-0.080719	-0.07901	-0.0723572	-0.0757141
0.0537109	-0.0838928	-0.0797424	-0.0783081	-0.0716248	-0.0751343
0.0512695	-0.0832214	-0.0789185	-0.0773315	-0.0710754	-0.0744629
0.0488281	-0.0823364	-0.0783691	-0.0763245	-0.0705566	-0.0737305
0.0463867	-0.0813904	-0.0777283	-0.0755005	-0.0700378	-0.072937
0.0439453	-0.0805664	-0.0771179	-0.0747986	-0.069458	-0.0721436
0.0415039	-0.0797119	-0.0764465	-0.0745239	-0.0687256	-0.0713501
0.0390625	-0.0791626	-0.0757751	-0.0740967	-0.0681763	-0.0708313
0.0366211	-0.0785828	-0.0751343	-0.0734558	-0.0675659	-0.0703125
0.0341797	-0.0780029	-0.0743103	-0.0726624	-0.066864	-0.0698547
0.0317383	-0.0773621	-0.0735779	-0.0718994	-0.0662842	-0.0690613
0.0292969	-0.0766296	-0.0728455	-0.071167	-0.0657959	-0.068573
0.0268555	-0.0757751	-0.0722656	-0.0704041	-0.0653076	-0.0680237
0.0244141	-0.0748596	-0.0718079	-0.0699463	-0.0648804	-0.0673828
0.0219727	-0.0744324	-0.0714417	-0.0695801	-0.0643616	-0.0666199
0.0195312	-0.0739136	-0.0708618	-0.0690918	-0.0638733	-0.0658875
0.0170898	-0.0734253	-0.0701904	-0.0684814	-0.0632629	-0.0653992
0.0146484	-0.072998	-0.0695801	-0.0679321	-0.0627441	-0.0649414
0.012207	-0.0722656	-0.0689392	-0.0671997	-0.0621643	-0.0644531
0.00976562	-0.0716248	-0.0682983	-0.0665588	-0.061554	-0.0641479
0.00732422	-0.0707703	-0.0676575	-0.065979	-0.0610962	-0.0634766
0.00488281	-0.0700378	-0.0672302	-0.0655823	-0.06073	-0.0629883
0.00244141	-0.0696411	-0.0668335	-0.0653992	-0.0603943	-0.0623779
0	-0.0692749	-0.0664673	-0.0649719	-0.059967	-0.0618286
-0.00244141	-0.0689392	-0.065918	-0.064209	-0.0595703	-0.0611877
-0.00488281	-0.0684509	-0.0653992	-0.0638123	-0.059021	-0.0606384
-0.00732422	-0.0679016	-0.0648499	-0.0631714	-0.0585022	-0.0603943
-0.00976562	-0.0672302	-0.0641174	-0.0624084	-0.0580139	-0.0600586
-0.012207	-0.0664673	-0.0636292	-0.0620728	-0.0574951	-0.0597229
-0.0146484	-0.0658264	-0.0632324	-0.0618286	-0.0571289	-0.0591736
-0.0170898	-0.0652771	-0.0628052	-0.0614014	-0.0568542	-0.0586853
-0.0195312	-0.0651245	-0.0624695	-0.0612488	-0.0565491	-0.058197
-0.0219727	-0.0648804	-0.0620117	-0.0606995	-0.0562439	-0.0574646
-0.0244141	-0.0643921	-0.0615845	-0.0601501	-0.0558167	-0.057251
-0.0268555	-0.0640259	-0.0611267	-0.0594788	-0.0554199	-0.0568848
-0.0292969	-0.0632324	-0.0606689	-0.0588379	-0.0549622	-0.0565796
-0.0317383	-0.0626526	-0.0601807	-0.0584717	-0.0545654	-0.0562134
-0.0341797	-0.0621643	-0.0596619	-0.0582581	-0.0541077	-0.0559387
-0.0366211	-0.0618286	-0.0591431	-0.0581055	-0.053772	-0.0555725
-0.0390625	-0.061554	-0.05896	-0.0578918	-0.0535278	-0.0550842
-0.0415039	-0.0612183	-0.0586243	-0.0574341	-0.0533142	-0.0545349
-0.0439453	-0.0609131	-0.0584412	-0.0567932	-0.0530396	-0.0540771
-0.0463867	-0.0603638	-0.0579529	-0.0562744	-0.0526428	-0.0538025
-0.0488281	-0.059967	-0.0574951	-0.0558167	-0.0523071	-0.0535889
-0.0512695	-0.0594482	-0.0570068	-0.055542	-0.0519104	-0.0533447
-0.0537109	-0.0589905	-0.0565186	-0.0553894	-0.0516052	-0.0531006
-0.0561523	-0.0586853	-0.0563049	-0.0551147	-0.0511475	-0.0526733
-0.0585938	-0.0584106	-0.0559998	-0.0549316	-0.0508118	-0.0523376
-0.0610352	-0.0582581	-0.0557251	-0.0545044	-0.0506897	-0.0519104
-0.0634766	-0.0577698	-0.055481	-0.0539856	-0.0505371	-0.0515442
-0.065918	-0.0573425	-0.0551758	-0.0535889	-0.050293	-0.0511169
-0.0683594	-0.0569153	-0.0548096	-0.0532532	-0.0499268	-0.0508728
-0.0708008	-0.0562744	-0.0544128	-0.053009	-0.0496216	-0.0507202
-0.0732422	-0.0561523	-0.0540161	-0.0528564	-0.0493164	-0.0505066
-0.0756836	-0.0558472	-0.0535889	-0.0527039	-0.0490112	-0.050293
-0.078125	-0.0557251	-0.0533142	-0.0523071	-0.048645	-0.0500183
-0.0805664	-0.0555115	-0.0531921	-0.052002	-0.0483093	-0.0496521
-0.0830078	-0.0551147	-0.052948	-0.0515747	-0.0482788	-0.0491943
-0.0854492	-0.0546875	-0.0527344	-0.0510559	-0.0481262	-0.0488281
-0.0878906	-0.0541687	-0.0524902	-0.0509644	-0.0479126	-0.0486755
-0.090332	-0.0537415	-0.052063	-0.0507202	-0.0475769	-0.0484009
-0.0927734	-0.0534668	-0.0516357	-0.0506287	-0.0473328	-0.0482483
-0.0952148	-0.0533142	-0.0513	-0.0505371	-0.0470581	-0.0480347
-0.0976562	-0.0532227	-0.0510864	-0.0502014	-0.0467834	-0.0478516
-0.100098	-0.053009	-0.0508728	-0.0498047	-0.0464478	-0.0475769
-0.0976562	-0.0423279	-0.0403442	-0.0391235	-0.0372925	-0.0366211
-0.0952148	-0.0359802	-0.0343323	-0.0331116	-0.0320435	-0.0307312
-0.0927734	-0.031311	-0.0298767	-0.0286865	-0.0282288	-0.0265503
-0.090332	-0.0275269	-0.0265198	-0.0256348	-0.0252991	-0.023407
-0.0878906	-0.0245972	-0.0236511	-0.0230408	-0.0227356	-0.0209656
-0.0854492	-0.0223083	-0.0211182	-0.0209351	-0.0205078	-0.0187988
-0.0830078	-0.0201416	-0.0189819	-0.0188599	-0.0184937	-0.0169373
-0.0805664	-0.018219	-0.0169373	-0.0167236	-0.0166931	-0.0150146
-0.078125	-0.0161743	-0.0155029	-0.0149536	-0.0151062	-0.0133972
-0.0756836	-0.0144958	-0.0138245	-0.0132141	-0.0137634	-0.0118408
-0.0732422	-0.0129089	-0.0125427	-0.0118408	-0.0124512	-0.0102539
-0.0708008	-0.0115356	-0.0111084	-0.010498	-0.0112	-0.00906372
-0.0683594	-0.0102539	-0.00979614	-0.00961304	-0.0101318	-0.00805664
-0.065918	-0.00909424	-0.00857544	-0.00845337	-0.00906372	-0.00701904
-0.0634766	-0.00802612	-0.00732422	-0.00738525	-0.00784302	-0.00604248
-0.0610352	-0.00692749	-0.00631714	-0.00622559	-0.0067749	-0.00512695
-0.0585938	-0.00582886	-0.00543213	-0.00515747	-0.00576782	-0.00460815
-0.0561523	-0.00476074	-0.00476379	-0.00439148	-0.00494385	-0.00343018
-0.0537109	-0.00374451	-0.00402222	-0.00351563	-0.00428162	-0.00229797
-0.0512695	-0.00294495	-0.00322571	-0.00273437	-0.00350952	-0.00135498
-0.0488281	-0.00205994	-0.00202332	-0.00224609	-0.00275269	-0.000634766
-0.0463867	-0.00129089	-0.00106201	-0.00125122	-0.00211487	0.000125122
-0.0439453	-0.000784302	-0.000119019	-0.000457764	-0.00145874	0.000808716
-0.0415039	0.000213623	0.000692749	0.000570679	-0.000463867	0.00142517
-0.0390625	0.00102234	0.00120544	0.00144958	0.000396729	0.00205383
-0.0366211	0.0019928	0.00179138	0.00204773	0.00118713	0.00289001
-0.0341797	0.0029541	0.0023468	0.00264282	0.00177612	0.00365295
-0.0317383	0.00357056	0.0031189	0.00309753	0.00242004	0.0044342
-0.0292969	0.00420532	0.00392151	0.00357056	0.00299072	0.00525513
-0.0268555	0.00467224	0.00475769	0.00422974	0.00355835	0.00599365
-0.0244141	0.00513306	0.00557861	0.00506897	0.0040741	0.00634155
-0.0219727	0.00586548	0.00610657	0.00591431	0.00471191	0.00678101
-0.0195312	0.00671997	0.00656128	0.00678406	0.00544128	0.0071991
-0.0170898	0.00771484	0.0071228	0.00743713	0.00613708	0.00791931
-0.0146484	0.00845337	0.0075592	0.00761108	0.00681152	0.00861511
-0.012207	0.00911865	0.00831604	0.00805054	0.00734253	0.0092926
-0.00976562	0.00936584	0.00893555	0.00840149	0.00783691	0.0100403
-0.00732422	0.00975952	0.0096405	0.00910034	0.00827637	0.0105957
-0.00488281	0.0101685	0.0104584	0.00991211	0.00869141	0.0110229
-0.00244141	0.0106781	0.0107849	0.0105927	0.0092926	0.0113983
0	0.011676	0.0113251	0.0112274	0.00980225	0.0120056

## Sheet: Figure 6a
CuO, frequency range: 1-106 Hz, amplitude: 0.01V
Original		Fitted			Report
Z' (Ω)	-Z'' (Ω)	Z' (Ω)	-Z'' (Ω)		Parameter	Value	Estimated Error (%)
-1.14483	12.5634	-2.70559	10.4616		R	60.53	2.89
0.0449389	12.3785	-1.11277	11.59
1.25756	12.7111	0.71378	12.7299		χ²	0.11072
2.58722	13.3847	2.78558	13.8452
4.18087	14.4099	5.10451	14.8924
6.20346	15.6813	7.65964	15.8233
8.7381	17.0463	10.4248	16.5887
11.8969	18.2007	13.3574	17.1438
15.4798	18.8431	16.4015	17.4538
19.1996	18.9046	19.4897	17.499
22.7627	18.3543	22.5501	17.2782
25.9703	17.4236	25.515	16.8083
28.7047	16.3631	28.3249	16.1227
31.1722	15.3272	30.9345	15.2659
33.3623	14.2644	33.3142	14.2883
35.471	13.2849	35.4503	13.2405
37.388	12.237	37.3423	12.1694
39.1251	11.137	39.0002	11.1157
40.6041	10.0571	40.4414	10.112
41.868	8.93691	41.6868	9.18399
42.8663	7.95075	42.7592	8.35114
43.6883	7.10106	43.6817	7.6273
44.282	6.44868	44.4759	7.02328
44.79	5.96144	45.1622	6.54795
45.2349	5.68122	45.7586	6.20988
45.6398	5.58796	46.2816	6.01864
45.9821	5.68049	46.7458	5.98626
46.3769	5.92529	47.1645	6.12841
46.7583	6.41314	47.5498	6.46592
47.1276	7.0872	47.913	7.02618
47.581	8.03219	48.2651	7.84463
48.0107	9.21063	48.6168	8.96734
48.5078	10.7712	48.9795	10.4529
48.9788	12.6465	49.3652	12.3757
49.5227	15.1176	49.7872	14.8294
50.1587	18.2545	50.2606	17.9316
51.4141	22.6853	50.8033	21.8296
51.556	26.8692	51.436	26.7066
52.4121	32.6877	52.1844	32.7926
53.2141	40.2656	53.0792	40.3726
54.341	49.3051	54.1582	49.7988
55.9151	60.947	55.469	61.514
56.1015	74.0551	57.0704	76.0647
64.0223	94.8121	59.0365	94.1307
62.1766	116.368	61.4611	116.556
64.6763	146.773	64.4638	144.387
69.2819	177.784	68.1979	178.924
73.6449	220.704	72.8617	221.776
77.1931	271.383	78.715	274.95
85.3077	339.78	86.0993	340.923
97.785	421.205	95.4667	422.746
99.3794	502.882	107.431	524.239
129.065	648.887	122.825	650.097
151.816	803.669	142.793	806.127
164.691	1050.47	168.933	999.49
233.743	1235.56	203.489	1239
263.36	1532.44	249.652	1535.45
336.833	1886.7	311.993	1902
349.328	2415.41	397.122	2354.67
484.862	3000.77	514.614	2912.57
697.44	3546.94	678.347	3598.08

## Sheet: Figure 6b
N-CuO/Cu2O, frequency range: 1-106 Hz, amplitude: 0.01V
Original		Fitted			Report
Z' (Ω)	-Z'' (Ω)	Z' (Ω)	-Z'' (Ω)		Parameter	Value	Estimated Error (%)
-1.57735	11.9255	-3.14782	9.88281		R	56.749	3.113
-0.479209	11.6756	-1.63371	10.9172
0.62863	11.9304	0.0948042	11.9561		χ²	0.12571
1.85463	12.5312	2.04651	12.9662
3.32948	13.4573	4.22119	13.908
5.21901	14.635	6.60695	14.7381
7.58062	15.8762	9.1783	15.4132
10.5249	16.9238	11.8955	15.8942
13.8898	17.4684	14.7073	16.1515
17.3427	17.471	17.5529	16.1692
20.6292	16.9764	20.3681	15.9473
23.5291	16.1049	23.0928	15.502
26.0712	15.0778	25.6745	14.8636
28.2932	14.064	28.073	14.0718
30.2238	13.066	30.2622	13.1715
32.2314	12.1804	32.2296	12.2078
34.0042	11.2179	33.9746	11.2225
35.5896	10.2041	35.5057	10.2519
37.0035	9.17846	36.838	9.32549
38.0881	8.1897	37.9899	8.46666
39.0159	7.28935	38.9815	7.69328
39.7165	6.49075	39.8332	7.01842
40.3063	5.92176	40.5645	6.45247
40.7895	5.49901	41.1932	6.00416
41.1966	5.23801	41.7358	5.68207
41.5313	5.14485	42.2069	5.49585
41.9059	5.23146	42.6195	5.45752
42.2483	5.48136	42.9854	5.5827
42.5793	5.91776	43.3155	5.89202
42.9259	6.56545	43.6196	6.41249
43.2996	7.40412	43.9073	7.17905
43.7116	8.53235	44.1878	8.23705
44.0886	9.97047	44.471	9.6442
44.5847	11.7981	44.767	11.4738
45.0392	14.1239	45.0871	13.8182
45.5244	16.9642	45.444	16.7937
45.601	19.9726	45.8529	20.5461
46.6737	25.275	46.3315	25.2571
47.3325	31.0292	46.9014	31.1551
48.2104	38.3435	47.5893	38.5237
49.1272	47.249	48.4277	47.7141
50.2075	58.4746	49.458	59.1686
49.7222	72.8949	50.7317	73.4342
51.6247	90.7287	52.3145	91.1923
55.4718	112.6	54.2901	113.29
62.2356	137.837	56.7662	140.782
60.7686	172.763	59.8826	174.978
65.2954	216.373	63.8218	217.503
73.2001	267.945	68.8261	270.386
76.1529	337.016	75.2175	336.139
86.0443	416.641	83.4288	417.859
83.706	494.255	94.0546	519.429
118.817	639.345	107.912	645.632
132.824	815.041	126.143	802.392
207.428	1030.15	150.357	997.025
213.769	1256.55	182.851	1238.54
257.147	1573.99	226.926	1538.01
273.793	1907.95	287.364	1908.9
357.785	2540.07	371.159	2367.62
512.275	2831.84	488.524	2933.71
555.21	3680.55	654.388	3629.96

## Sheet: Figure 6c
CuO:NiO, frequency range: 1-106 Hz, amplitude: 0.01V
Original		Fitted			Report
Z' (Ω)	-Z'' (Ω)	Z' (Ω)	-Z'' (Ω)		Parameter	Value	Estimated Error (%)
-2.33318	11.5376	-3.85677	9.62037		R	53.204	2.713
-1.26665	11.3257	-2.36994	10.6261
-0.177203	11.5919	-0.670558	11.6296		χ²	0.11362
1.03456	12.1699	1.2486	12.5956
2.50243	13.0659	3.38489	13.483
4.36622	14.181	5.72316	14.2477
6.68474	15.3423	8.23401	14.8465
9.54627	16.2951	10.8737	15.2421
12.7858	16.7794	13.5876	15.4084
16.731	15.1469	16.313	15.3343
19.2439	16.106	18.9858	15.0254
22.0023	15.1678	21.5484	14.5032
24.3831	14.1314	23.9526	13.8021
26.4265	13.0955	26.164	12.9641
28.3459	12.1759	28.1626	12.034
30.0936	11.2425	29.9418	11.0548
31.7417	10.2777	31.5058	10.0648
33.1969	9.2602	32.8666	9.09518
34.3738	8.27041	34.0416	8.16987
35.52	7.17275	35.0504	7.30612
36.355	6.18337	35.9131	6.51537
36.9571	5.32285	36.6497	5.80392
37.4323	4.58111	37.2786	5.1749
37.7963	3.98175	37.8162	4.62899
38.0628	3.52957	38.2775	4.16549
38.2902	3.18805	38.6755	3.78312
38.4812	2.98185	39.0216	3.48065
38.6829	2.86474	39.3259	3.2575
38.8758	2.85677	39.5972	3.11408
39.0807	2.92048	39.8437	3.05234
39.3059	3.1051	40.0726	3.07604
39.5543	3.30856	40.2911	3.19114
39.8166	3.71975	40.5058	3.40631
40.0928	4.24795	40.7237	3.73334
40.4389	4.69926	40.952	4.18775
40.8068	5.27913	41.1982	4.78951
41.2246	7.02722	41.471	5.56383
41.7221	7.16389	41.78	6.54219
42.2052	8.32268	42.1365	7.7639
42.7009	9.98711	42.5536	9.27721
43.3872	11.6244	43.0466	11.1409
44.028	13.8765	43.6342	13.4282
43.4271	15.3669	44.3386	16.2275
45.405	20.294	45.1865	19.6473
46.6762	24.0455	46.2103	23.8197
46.2504	29.2628	47.449	28.9058
49.6202	34.7316	48.9502	35.1015
51.2192	42.2761	50.7712	42.6451
55.1267	51.5374	52.9823	51.8286
55.9962	62.701	55.6685	63.0054
58.8809	76.1916	58.9321	76.6024
62.8441	89.4347	62.8993	93.1464
67.3246	112.422	67.7226	113.273
72.7873	137.92	73.5874	137.756
77.0572	165.43	80.7192	167.539
90.6601	203.107	89.3925	203.767
98.7969	250.214	99.9409	247.833
110.75	303.463	112.769	301.431
129.47	368.23	128.374	366.632
152.113	451.032	147.354	445.943
170.512	550.925	170.435	542.394

## Sheet: Figure 6d
N-CuO/Cu2O:NiO, frequency range: 1-106 Hz, amplitude: 0.01V
Original		Fitted			Report
Z' (Ω)	-Z'' (Ω)	Z' (Ω)	-Z'' (Ω)		Parameter	Value	Estimated Error (%)
-1.63701	12.3172	-3.22138	9.89932		R	54.177	2.748
-0.463172	12.0726	-1.70895	11.0337
0.720146	12.3248	0.0472372	12.1795		χ²	0.12508
2.00894	12.9089	2.06055	13.2951
3.55144	13.8346	4.33255	14.3296
5.50367	14.9929	6.84877	15.227
7.93925	16.2259	9.57578	15.931
10.9653	17.2542	12.4606	16.3924
14.3709	17.786	15.4346	16.577
17.8325	17.9581	18.4185	16.4706
21.2632	17.0945	21.3317	16.0824
24.2131	16.0875	24.1027	15.4426
26.7561	14.9831	26.6744	14.598
28.9732	13.8912	29.0087	13.6041
30.9604	12.8237	31.087	12.5183
32.8403	11.8113	32.9075	11.3935
34.5431	10.753	34.4814	10.2744
36.0736	9.63769	35.8282	9.19584
37.4014	8.57841	36.9725	8.18285
38.4469	7.35559	37.9399	7.25187
39.2706	6.29516	38.7555	6.41247
39.8878	5.36527	39.4431	5.66847
40.3318	4.57671	40.0237	5.02036
40.6834	3.92794	40.5159	4.46628
40.9452	3.42919	40.9357	4.00319
41.129	3.04849	41.2968	3.62775
41.3097	2.79636	41.6113	3.33696
41.4598	2.6513	41.8893	3.1287
41.6387	2.59043	42.1401	3.00204
41.7991	2.65403	42.3718	2.95772
41.9646	2.73345	42.5917	2.9983
42.152	2.96275	42.8072	3.12859
42.3589	3.25685	43.0251	3.35589
42.6263	3.66239	43.2526	3.69047
42.9037	4.18935	43.4972	4.14595
43.2011	4.87305	43.7672	4.7399
42.8285	5.24699	44.0716	5.49454
44.001	6.5465	44.4207	6.43744
44.4279	7.66275	44.8268	7.60293
45.1588	9.02898	45.3037	9.0328
45.6313	10.7258	45.8679	10.7777
46.3473	12.7498	46.5392	12.9001
45.8783	15.1589	47.3412	15.4752
48.2008	18.4232	48.3019	18.5942
49.4516	22.0334	49.4552	22.3673
49.6457	27.7615	50.8414	26.928
52.4607	32.0454	52.5096	32.4374
54.514	38.4366	54.5182	39.0895
55.8412	46.301	56.9385	47.1204
60.5053	55.8883	59.8556	56.8134
63.507	67.367	63.3717	68.5078
66.5405	83.1882	67.6116	82.6189
72.382	97.4285	72.7244	99.6438
79.392	118.321	78.8907	120.183
90.4861	140.944	86.3277	144.961
93.3044	172.124	95.2979	174.853
107.64	209.623	106.118	210.912
119.949	250.717	119.168	254.408
134.89	309.26	134.911	306.884
159.123	369.387	153.903	370.188
177.921	442.574	176.807	446.538

[truncated: 3 more sheets: Figure 7, Figure 8, Figure 9]
